# Supplementary material for: Integrated transcriptomics and metabolomics provides insights into the Nicotiana tabacum response to heat stress
Source: Front Plant Sci. 2024 Jul 22;15:1425944. doi: 10.3389/fpls.2024.1425944 (PMC11301762; doi:10.3389/fpls.2024.1425944)
Supplement: Supplementary file 10 [file DataSheet_1.zip › Supplementary Table 1.xlsx]

## Sheet: Sheet1
Supplementary Table 1 Primers were used for the analysis of gene expression and the construction of vectors
Name	Gene ID	Primer sequences (5'-3')
HSP20	Nitab4.5_0000109g0560_F	TGGCTTGGCTCGAACTCC
	Nitab4.5_0000109g0560_R	CCCAGGCTAGCCAAACCA
HSP20	Nitab4.5_0000325g0010_F	GGCAACCTATGGACGCCA
	Nitab4.5_0000325g0010_R	TCGAGGGACGATTGCAGC
HSP40	Nitab4.5_0001955g0110_F	TGGGGGTATGGGTGGTGG
	Nitab4.5_0001955g0110_R	TCAATCGGTGGCGCCTTT
HSP40	Nitab4.5_0001619g0010_F	GGCTGGCATGGGGGATTT
	Nitab4.5_0001619g0010_R	TGGCTCGGTTCCGTGAAC
HSP70	Nitab4.5_0002700g0150_F	AAGGCGTCGAGAAGTGGC
	Nitab4.5_0002700g0150_R	ACCAGCCGTCGCCTTAAC
HSP70	Nitab4.5_0001800g0020_F	GGTGAACGAGCGAGGACC
	Nitab4.5_0001800g0020_R	ACACCCCTTGGAGCAGGA
HSP90	Nitab4.5_0003339g0050_F	GGGATGCTGGTGAGCTGG
	Nitab4.5_0003339g0050_R	GGGCAATAGTCCCGAGGC
HSP90	Nitab4.5_0000502g0160_F	AGAAGCTGTGCGTGCTGT
	Nitab4.5_0000502g0160_R	TCCTTTGCTGCGTCCCAG
RS	Nitab4.5_0002682g0060_F	AGGCCAGGGTTATCGGGT
	Nitab4.5_0002682g0060_R	CGGGTGGGACCAAACCAA
SUS	Nitab4.5_0002280g0010_F	CACGGTGGTCCAGCTGAG
	Nitab4.5_0002280g0010_R	TGGCTTCCCAGTGCGAAG
TPS	Nitab4.5_0003913g0050_F	AAAGCTGACGCGTGTTGC
	Nitab4.5_0003913g0050_R	CGGTCTACGCCCAGCATT
TPP	Nitab4.5_0001992g0100_F	TTCTCACCGGCTGTTCCC
	Nitab4.5_0001992g0100_R	TCTCCGGCAGCAGACTCA
NCED1	Nitab4.5_0001924g0060_F	CGGGAATTTCGCTCCGGT
	Nitab4.5_0001924g0060_R	AGAAATGGTGTCCGGCGG
NtMYB78	Nitab4.5_0000895g0070_F	GCTCGATGCGCTGGTTTG
	Nitab4.5_0000895g0070_R	GACCACCGATTGCCCCAA
NtActin		CATTGGCGCTGAGAGATTCC
		GCAGCTTCCATTCCGATCA
TRV-NtMYB78	TRV-NtMYB78-F	GTAAGGTTACCGAATTCGACAGTAACAACAATAAT
	TRV-NtMYB78-R	GCGTGAGCTCGGTACCAATATTCCACAAATTGTCTG
