# Supplementary material for: Integrated transcriptomics and metabolomics provides insights into the Nicotiana tabacum response to heat stress
Source: Front Plant Sci. 2024 Jul 22;15:1425944. doi: 10.3389/fpls.2024.1425944 (PMC11301762; doi:10.3389/fpls.2024.1425944)
Supplement: Supplementary file 10 [file DataSheet_1.zip › Supplementary Table 2.xlsx]

## Sheet: Sheet1
Supplementary Table 2 Summary of sequencing data quality
sample	library	raw_reads	raw_bases	clean_reads	clean_bases	error_rate	Q20	Q30	GC_pct
R0-1	R0-1	65176596	9.78G	61759044	9.26G	0.02	98.76	97.6	42.56
R0-2	R0-2	69104312	10.37G	65435036	9.82G	0.02	98.8	97.67	42.72
R0-3	R0-3	70994588	10.65G	70850532	10.63G	0.02	98.72	97.56	42.91
S0-1	S0-1	73407206	11.01G	70889956	10.63G	0.02	98.64	97.36	43.02
S0-2	S0-2	62103084	9.32G	59635504	8.95G	0.02	98.64	97.32	42.78
S0-3	S0-3	61502222	9.23G	58770206	8.82G	0.02	98.44	96.98	44.94
R24-1	R24-1	56629148	8.49G	54134008	8.12G	0.02	98.72	97.53	43.32
R24-2	R24-2	59792960	8.97G	57078324	8.56G	0.02	98.7	97.49	43.83
R24-3	R24-3	57617512	8.64G	54829512	8.22G	0.02	98.7	97.48	43.74
S24-1	S24-1	56955202	8.54G	54145186	8.12G	0.02	98.71	97.48	43.41
S24-2	S24-2	55606960	8.34G	52583150	7.89G	0.02	98.74	97.54	43.21
S24-3	S24-3	57997242	8.7G	54365768	8.15G	0.02	98.72	97.53	43.28
