# Supplementary material for: Integrated transcriptomics and metabolomics provides insights into the Nicotiana tabacum response to heat stress
Source: Front Plant Sci. 2024 Jul 22;15:1425944. doi: 10.3389/fpls.2024.1425944 (PMC11301762; doi:10.3389/fpls.2024.1425944)
Supplement: Supplementary file 10 [file DataSheet_1.zip › Supplementary Table 3.xlsx]

## Sheet: R24_VS_R0
R24_VS_R0 DEGs
gene_id	R24-1	R24-2	R24-3	R0-1	R0-2	R0-3	R24	R0	log2FoldChange	pvalue	padj	gene_description	Family
Nitab4.5_0002443g0040	128652	95343.7	81458.2	8.98385	3.54253	6.11253	101818	6.21297	14.0032	4.78126e-240	1.52632e-235	Alpha crystallin/Hsp20 domain%2C HSP20-like chaperone && sp|P27880|HSP12_MEDSA 18.2 kDa class I heat shock protein OS=Medicago sativa OX=3879 GN=HSP18.2 PE=2 SV=1 && PF00011:Hsp20/alpha crystallin family	-
Nitab4.5_0002712g0010	99.5401	90.7435	103.125	9689.98	9850.88	12198.3	97.8029	10579.7	-6.75836	1.91424e-197	3.05541e-193	PLAT/LH2 domain%2C Lipase/lipooxygenase%2C PLAT/LH2 && sp|O65660|PLAT1_ARATH PLAT domain-containing protein 1 OS=Arabidopsis thaliana OX=3702 GN=PLAT1 PE=1 SV=1 && PF01477:PLAT/LH2 domain	-
Nitab4.5_0003234g0040	130.646	163.338	113.793	20900	17893.3	15968.2	135.926	18253.8	-7.06726	1.4611e-183	1.55476e-179	Glycoside hydrolase%2C family 35%2C Glycoside hydrolase%2C catalytic domain%2C Galactose-binding domain-like%2C Glycoside hydrolase%2C family 35%2C conserved site%2C Glycoside hydrolase%2C superfamily && sp|Q9SCV9|BGAL3_ARATH Beta-galactosidase 3 OS=Arabidopsis thaliana OX=3702 GN=BGAL3 PE=2 SV=1 && PF17834:Beta-sandwich domain in beta galactosidase|PF01301:Glycosyl hydrolases family 35	-
Nitab4.5_0000856g0080	36087	21684.5	31209	128.469	116.903	93.9801	29660.2	113.118	8.0361	1.04008e-177	8.30063e-174	DNA repair metallo-beta-lactamase%2C Beta-lactamase-like && sp|Q4KLY6|DCR1B_RAT 5' exonuclease Apollo OS=Rattus norvegicus OX=10116 GN=Dclre1b PE=1 SV=2 && PF07522:DNA repair metallo-beta-lactamase	-
Nitab4.5_0000402g0060	13773.9	9039.12	14202.8	12.5774	20.3695	12.9891	12338.6	15.312	9.65887	5.55752e-169	3.54825e-165	tRNA/rRNA methyltransferase%2C SpoU && sp|P74261|Y1673_SYNY3 Uncharacterized tRNA/rRNA methyltransferase slr1673 OS=Synechocystis sp. (strain PCC 6803 / Kazusa) OX=1111708 GN=slr1673 PE=3 SV=1 && PF00588:SpoU rRNA Methylase family	-
Nitab4.5_0002712g0020	215.256	134.514	173.061	15627.4	15407.3	16610.8	174.277	15881.8	-6.51236	3.84173e-161	2.04399e-157	PLAT/LH2 domain%2C Lipase/lipooxygenase%2C PLAT/LH2 && sp|O65660|PLAT1_ARATH PLAT domain-containing protein 1 OS=Arabidopsis thaliana OX=3702 GN=PLAT1 PE=1 SV=1 && PF01477:PLAT/LH2 domain	-
Nitab4.5_0000073g0350	148078	108858	101704	26.9516	13.2845	3.82033	119547	14.6855	13.0071	7.10923e-150	3.24212e-146	Alpha crystallin/Hsp20 domain%2C HSP20-like chaperone && sp|P27880|HSP12_MEDSA 18.2 kDa class I heat shock protein OS=Medicago sativa OX=3879 GN=HSP18.2 PE=2 SV=1 && PF00011:Hsp20/alpha crystallin family	-
Nitab4.5_0002345g0080	5989.83	4760.3	4741.39	42.2241	34.5396	52.7206	5163.84	43.1614	6.89745	1.2656e-148	5.05023e-145	(2R)-phospho-3-sulpholactate synthase%2C ComA%2C Aldolase-type TIM barrel%2C Peptidase S8%2C subtilisin-related && sp|Q8GWL1|HSA32_ARATH Protein HEAT-STRESS-ASSOCIATED 32 OS=Arabidopsis thaliana OX=3702 GN=HSA32 PE=2 SV=1 && PF02679:(2R)-phospho-3-sulfolactate synthase (ComA)	-
Nitab4.5_0001485g0200	10638.4	11900.2	7270.92	21.5612	20.3695	10.6969	9936.49	17.5426	9.15791	1.56173e-143	5.53945e-140	P-loop containing nucleoside triphosphate hydrolase%2C Clp ATPase%2C C-terminal%2C Double Clp-N motif%2C AAA+ ATPase domain%2C ATPase%2C AAA-type%2C core%2C ClpA/B%2C conserved site 1%2C ClpA/B%2C conserved site 2%2C ATPase%2C AAA-2%2C Clp%2C N-terminal%2C ClpA/B family && sp|P42730|CLPB1_ARATH Chaperone protein ClpB1 OS=Arabidopsis thaliana OX=3702 GN=CLPB1 PE=1 SV=2 && PF02861:Clp amino termina…	-
Nitab4.5_0001208g0090	3001.13	3187.77	2575.76	39.529	37.1965	48.9002	2921.55	41.8752	6.12	1.2882e-134	4.11233e-131	Transcription elongation factor 1 && sp|Q8LHP0|ELOF1_ORYSJ Transcription elongation factor 1 homolog OS=Oryza sativa subsp. japonica OX=39947 GN=Os07g0631100 PE=3 SV=1 && -	-
novel.4827	2122.69	1805.26	1943.97	17.9677	15.0557	16.0454	1957.31	16.3563	6.90403	8.41302e-130	2.44153e-126	- && - && -	-
Nitab4.5_0002113g0180	10735.4	6978.71	6135.35	57.4967	57.566	61.8894	7949.82	58.984	7.07369	9.62849e-124	2.56142e-120	Multiprotein bridging factor 1%2C N-terminal%2C Cro/C1-type helix-turn-helix domain%2C Lambda repressor-like%2C DNA-binding domain && sp|Q9LV58|MBF1C_ARATH Multiprotein-bridging factor 1c OS=Arabidopsis thaliana OX=3702 GN=MBF1C PE=1 SV=1 && PF08523:Multiprotein bridging factor 1|PF01381:Helix-turn-helix	MBF1
novel.907	5494.61	3256.09	4400.01	7.18708	8.85631	11.461	4383.57	9.16813	8.88968	3.32428e-117	8.16316e-114	- && - && -	-
Nitab4.5_0001536g0070	8576.63	8306.77	11872.4	191.356	216.094	236.861	9585.28	214.77	5.47925	9.065e-112	2.06701e-108	Translation elongation factor EFTu/EF1A%2C domain 2%2C Elongation factor%2C GTP-binding domain%2C Zinc finger%2C RanBP2-type%2C Translation elongation factor EFTu/EF1A%2C C-terminal%2C Translation elongation factor EF1A/initiation factor IF2gamma%2C C-terminal%2C Translation protein%2C beta-barrel domain%2C P-loop containing nucleoside triphosphate hydrolase && sp|Q2KHZ2|HBS1L_BOVIN HBS1-like pro…	-
novel.4768	3.73275	3.20271	5.92673	8070.19	7572.15	8614.85	4.2874	8085.73	-10.8901	7.64713e-111	1.62746e-107	- && - && -	-
Nitab4.5_0000622g0060	1658.59	2105.25	1667.78	18.8661	15.9414	22.1579	1810.54	18.9885	6.56906	4.26526e-110	8.51e-107	Zinc finger%2C PHD-type%2C conserved site%2C Zinc finger%2C RING/FYVE/PHD-type%2C Bromo adjacent homology (BAH) domain%2C Zinc finger%2C PHD-finger%2C Zinc finger%2C PHD-type%2C Zinc finger%2C FYVE/PHD-type && sp|F4JL28|EBS_ARATH Chromatin remodeling protein EBS OS=Arabidopsis thaliana OX=3702 GN=EBS PE=1 SV=1 && PF01426:BAH domain|PF00628:PHD-finger	PHD
novel.421	2316.8	1812.74	1796.99	30.5451	24.7977	20.6298	1975.51	25.3242	6.29191	8.90941e-107	1.67303e-103	- && - && -	-
novel.3306	3505.06	2232.29	3646.13	8.08547	11.5132	9.16879	3127.82	9.58916	8.35065	1.90743e-105	3.38283e-102	- && sp|P10978|POLX_TOBAC Retrovirus-related Pol polyprotein from transposon TNT 1-94 OS=Nicotiana tabacum OX=4097 PE=2 SV=1 && PF00665:Integrase core domain	-
Nitab4.5_0000610g0010	32.3505	33.0947	24.8923	2898.19	3056.31	4400.26	30.1125	3451.59	-6.83948	2.11411e-104	3.55204e-101	Thaumatin%2C Thaumatin%2C conserved site && sp|Q41350|OLP1_SOLLC Osmotin-like protein OS=Solanum lycopersicum OX=4081 PE=1 SV=1 && PF00314:Thaumatin family	-
Nitab4.5_0000216g0120	1398.54	1479.65	1832.55	8.98385	11.5132	7.64066	1570.25	9.37924	7.3961	9.72235e-98	1.55183e-94	Cytochrome c oxidase subunit II C-terminal%2C Cupredoxin && sp|P98012|COX2_BETVU Cytochrome c oxidase subunit 2 OS=Beta vulgaris OX=161934 GN=COX2 PE=2 SV=1 && PF00116:Cytochrome C oxidase subunit II, periplasmic domain	-
Nitab4.5_0001295g0040	54.7471	88.6084	183.729	56128.4	56524.5	39944.6	109.028	50865.9	-8.86562	6.37486e-97	9.6907e-94	Galactose-binding domain-like%2C D-galactoside/L-rhamnose binding SUEL lectin domain%2C Glycoside hydrolase%2C family 35%2C Glycoside hydrolase%2C catalytic domain%2C Glycoside hydrolase%2C family 35%2C conserved site%2C Glycoside hydrolase%2C superfamily && sp|P48980|BGAL_SOLLC Beta-galactosidase OS=Solanum lycopersicum OX=4081 PE=1 SV=1 && PF01301:Glycosyl hydrolases family 35|PF02140:Galactose…	-
novel.2804	2937.68	2492.78	3341.49	2.69516	4.42816	4.5844	2923.98	3.90257	9.53711	1.11951e-95	1.62446e-92	- && sp|P10978|POLX_TOBAC Retrovirus-related Pol polyprotein from transposon TNT 1-94 OS=Nicotiana tabacum OX=4097 PE=2 SV=1 && PF00665:Integrase core domain	-
novel.8712	5352.77	3145.06	5963.48	4.49193	8.85631	3.82033	4820.44	5.72286	9.7325	2.23876e-95	3.10731e-92	- && sp|F8WKW8|UGT9_GARJA Beta-D-glucosyl crocetin beta-1,6-glucosyltransferase OS=Gardenia jasminoides OX=114476 GN=UGT94E5 PE=1 SV=1 && -	-
Nitab4.5_0002218g0010	786.367	725.948	1294.4	58577.4	59455.1	75702.1	935.571	64578.2	-6.1092	2.67613e-94	3.55958e-91	Glycoside hydrolase%2C family 17%2C Glycoside hydrolase%2C catalytic domain%2C Glycoside hydrolase%2C superfamily && sp|P15797|E13B_TOBAC Glucan endo-1,3-beta-glucosidase, basic vacuolar isoform OS=Nicotiana tabacum OX=4097 PE=1 SV=2 && PF00332:Glycosyl hydrolases family 17	-
Nitab4.5_0002983g0030	5497.1	3585.97	7152.38	16.1709	12.3988	5.34846	5411.82	11.3061	8.92036	8.66268e-93	1.10616e-89	Unknown && - && -	-
novel.4225	3791.23	2714.83	4716.49	3.59354	4.42816	10.6969	3740.85	6.23954	9.19466	1.72269e-91	2.11513e-88	- && sp|P0CT41|TF212_SCHPO Transposon Tf2-12 polyprotein OS=Schizosaccharomyces pombe (strain 972 / ATCC 24843) OX=284812 GN=Tf2-12 PE=3 SV=1 && -	-
Nitab4.5_0000305g0330	16722.7	9065.81	10344.5	75.4644	54.9091	106.969	12044.4	79.1143	7.24746	2.1403e-91	2.49676e-88	BAG domain && sp|O82345|BAG6_ARATH BAG family molecular chaperone regulator 6 OS=Arabidopsis thaliana OX=3702 GN=BAG6 PE=1 SV=1 && PF02179:BAG domain	-
Nitab4.5_0001955g0110	5495.86	4828.62	2727.48	26.9516	17.7126	27.5064	4350.66	24.0569	7.49584	2.18994e-91	2.49676e-88	DnaJ domain%2C HSP40/DnaJ peptide-binding%2C Chaperone DnaJ%2C C-terminal%2C DnaJ domain%2C conserved site && sp|Q9UDY4|DNJB4_HUMAN DnaJ homolog subfamily B member 4 OS=Homo sapiens OX=9606 GN=DNAJB4 PE=1 SV=1 && PF00226:DnaJ domain|PF01556:DnaJ C terminal domain	-
Nitab4.5_0006854g0050	23007.5	15058.1	19181.3	394.391	380.821	247.557	19082.3	340.923	5.80745	5.13619e-91	5.65388e-88	Amidase%2C Amidase signature domain%2C Amidase%2C conserved site && sp|G7ISB0|FAAH_MEDTR Fatty acid amide hydrolase OS=Medicago truncatula OX=3880 GN=FAAH PE=1 SV=1 && PF01425:Amidase	-
novel.8183	69.6781	32.0271	34.3751	6984.95	6046.21	9605.08	45.3601	7545.41	-7.38449	3.37648e-90	3.59291e-87	- && sp|Q9SGU9|MGL_ARATH Methionine gamma-lyase OS=Arabidopsis thaliana OX=3702 GN=MGL PE=1 SV=1 && PF01053:Cys/Met metabolism PLP-dependent enzyme	-
Nitab4.5_0002348g0030	486.502	400.339	520.367	14892.5	15836.9	10945.2	469.07	13891.5	-4.88869	4.86065e-89	5.00537e-86	Protein kinase-like domain%2C Serine/threonine-protein kinase%2C active site%2C Protein kinase%2C ATP binding site%2C Serine/threonine- / dual specificity protein kinase%2C catalytic domain%2C Protein kinase domain%2C Calcium/calmodulin-dependent/calcium-dependent protein kinase%2C NAF domain%2C NAF/FISL domain && sp|Q7X996|CIPK2_ORYSJ CBL-interacting protein kinase 2 OS=Oryza sativa subsp. japon…	-
Nitab4.5_0000043g0270	4539.03	4626.85	2522.42	6.2887	13.2845	5.34846	3896.1	8.30721	8.88608	6.59753e-89	6.58166e-86	Heat shock protein 70 family && sp|Q9SKY8|HSP7H_ARATH Heat shock 70 kDa protein 8 OS=Arabidopsis thaliana OX=3702 GN=HSP70-8 PE=1 SV=1 && PF00012:Hsp70 protein	-
Nitab4.5_0003120g0050	1764.35	1638.72	1968.86	2.69516	7.97068	3.82033	1790.64	4.82872	8.5443	2.95114e-88	2.85483e-85	Lipoxygenase%2C domain 3%2C PLAT/LH2 domain%2C Lipoxygenase%2C C-terminal%2C Lipase/lipooxygenase%2C PLAT/LH2%2C Lipoxygenase%2C Lipoxygenase%2C plant && sp|Q43191|LOX15_SOLTU Probable linoleate 9S-lipoxygenase 5 OS=Solanum tuberosum OX=4113 GN=LOX1.5 PE=2 SV=1 && PF00305:Lipoxygenase|PF01477:PLAT/LH2 domain	-
Nitab4.5_0003016g0010	5568.03	4181.68	3886.75	45.8176	21.2552	19.8657	4545.48	28.9795	7.3001	7.25974e-88	6.81625e-85	Rab-GTPase-TBC domain && sp|Q94BY9|GAP22_ARATH Rab GTPase-activating protein 22 OS=Arabidopsis thaliana OX=3702 GN=RABGAP22 PE=1 SV=1 && PF00566:Rab-GTPase-TBC domain	-
Nitab4.5_0003089g0010	70.9223	88.6084	100.754	2115.7	1973.19	2176.06	86.7617	2088.31	-4.58757	1.67965e-87	1.53199e-84	Glycoside hydrolase%2C family 3%2C N-terminal%2C Glycoside hydrolase family 3%2C Glycoside hydrolase family 3 C-terminal domain%2C Fibronectin type III-like domain%2C Glycoside hydrolase%2C superfamily && sp|A5JTQ3|XYL2_MEDSV Beta-xylosidase/alpha-L-arabinofuranosidase 2 OS=Medicago sativa subsp. varia OX=36902 GN=Xyl2 PE=2 SV=1 && PF01915:Glycosyl hydrolase family 3 C-terminal domain|PF14310:Fib…	-
Nitab4.5_0001337g0010	19.908	26.6893	34.3751	2671.8	1840.34	2088.96	26.9908	2200.37	-6.34657	1.97197e-87	1.74865e-84	BURP domain && sp|Q08298|RD22_ARATH BURP domain protein RD22 OS=Arabidopsis thaliana OX=3702 GN=RD22 PE=2 SV=1 && PF03181:BURP domain	-
novel.5672	1541.63	1379.3	1461.53	23.358	30.9971	15.2813	1460.82	23.2121	5.98634	2.68385e-87	2.31558e-84	- && - && -	-
novel.4334	3798.7	2102.05	3910.46	6.2887	14.1701	14.5173	3270.4	11.6587	8.12263	6.25344e-85	5.25339e-82	- && sp|P10978|POLX_TOBAC Retrovirus-related Pol polyprotein from transposon TNT 1-94 OS=Nicotiana tabacum OX=4097 PE=2 SV=1 && -	-
Nitab4.5_0001294g0010	3023.53	2534.41	2537.83	80.8547	118.675	107.733	2698.59	102.421	4.71864	1.04672e-84	8.56785e-82	Clp ATPase%2C C-terminal%2C ATPase%2C AAA-2%2C P-loop containing nucleoside triphosphate hydrolase%2C ClpA/B%2C conserved site 1%2C ATPase%2C AAA-type%2C core%2C AAA+ ATPase domain%2C ClpA/B%2C conserved site 2%2C ClpA/B family && sp|Q8VYJ7|CLPB4_ARATH Chaperone protein ClpB4, mitochondrial OS=Arabidopsis thaliana OX=3702 GN=CLPB4 PE=2 SV=1 && PF17871:AAA lid domain|PF00004:ATPase family associat…	-
Nitab4.5_0000663g0110	5331.62	4566	2902.91	45.8176	27.4546	24.4501	4266.84	32.5741	7.03823	4.5229e-84	3.60961e-81	Heat shock factor (HSF)-type%2C DNA-binding%2C Heat shock transcription factor family%2C Winged helix-turn-helix DNA-binding domain%2C Heat shock transcription factor%2C plant && sp|Q8GYY1|HSFA3_ARATH Heat stress transcription factor A-3 OS=Arabidopsis thaliana OX=3702 GN=HSFA3 PE=1 SV=2 && PF00447:HSF-type DNA-binding	HSF
novel.481	11740.8	4064.24	9690.21	4.49193	4.42816	3.05626	8498.4	3.99212	11.0669	5.3313e-84	4.151e-81	- && sp|P0CT41|TF212_SCHPO Transposon Tf2-12 polyprotein OS=Schizosaccharomyces pombe (strain 972 / ATCC 24843) OX=284812 GN=Tf2-12 PE=3 SV=1 && -	-
Nitab4.5_0002700g0150	14663.5	17235.9	7352.71	6.2887	6.19942	22.1579	13084	11.5487	10.125	1.01696e-83	7.7296e-81	Heat shock protein 70%2C conserved site%2C Heat shock protein 70 family && sp|P26413|HSP70_SOYBN Heat shock 70 kDa protein OS=Glycine max OX=3847 GN=HSP70 PE=3 SV=1 && PF00012:Hsp70 protein	-
Nitab4.5_0001079g0100	68.4338	81.1354	75.8622	7791.7	7717.39	4019.75	75.1438	6509.61	-6.43565	1.15119e-83	8.54637e-81	F-box domain%2C Galactose oxidase%2C beta-propeller%2C Kelch repeat type 1 && sp|O80582|FBK46_ARATH F-box/kelch-repeat protein At2g44130 OS=Arabidopsis thaliana OX=3702 GN=At2g44130 PE=2 SV=2 && PF12937:F-box-like|PF01344:Kelch motif	-
novel.3361	5204.7	3461.07	5610.25	5.39031	23.0264	12.2251	4758.67	13.5473	8.45737	1.41501e-83	1.02662e-80	- && sp|P10978|POLX_TOBAC Retrovirus-related Pol polyprotein from transposon TNT 1-94 OS=Nicotiana tabacum OX=4097 PE=2 SV=1 && PF00665:Integrase core domain	-
Nitab4.5_0000109g0110	1144.71	997.111	1211.42	5.39031	6.19942	6.8766	1117.75	6.15544	7.49719	3.53523e-83	2.50789e-80	Serine/threonine-protein kinase%2C active site%2C Protein kinase domain%2C Protein kinase-like domain%2C Serine/threonine- / dual specificity protein kinase%2C catalytic domain%2C Protein kinase%2C ATP binding site && sp|Q9SND6|M3K20_ARATH Mitogen-activated protein kinase kinase kinase 20 OS=Arabidopsis thaliana OX=3702 GN=MAPKKK20 PE=1 SV=1 && PF00069:Protein kinase domain	-
novel.3349	7642.19	3779.2	5468	5.39031	4.42816	0.764066	5629.8	3.52751	10.6838	4.54438e-83	3.1537e-80	- && sp|Q94HW2|POLR1_ARATH Retrovirus-related Pol polyprotein from transposon RE1 OS=Arabidopsis thaliana OX=3702 GN=RE1 PE=2 SV=1 && -	-
Nitab4.5_0000933g0030	5492.13	7268.02	2854.31	3.59354	6.19942	9.16879	5204.82	6.32058	9.66709	2.82839e-82	1.92108e-79	HSP20-like chaperone%2C Alpha crystallin/Hsp20 domain && sp|O82012|HSP12_SOLPE 17.6 kDa class I heat shock protein OS=Solanum peruvianum OX=4082 PE=2 SV=1 && PF00011:Hsp20/alpha crystallin family	-
Nitab4.5_0006073g0030	1846.47	1496.73	1472.2	9.88224	17.7126	6.11253	1605.13	11.2358	7.17588	5.09986e-82	3.39173e-79	K+ potassium transporter && sp|O22881|POT2_ARATH Potassium transporter 2 OS=Arabidopsis thaliana OX=3702 GN=POT2 PE=1 SV=2 && PF02705:K+ potassium transporter	-
Nitab4.5_0000500g0210	1149.69	669.367	880.713	33534.9	28986.7	27873.9	899.923	30131.8	-5.06583	1.14421e-81	7.4544e-79	Expansin%2C cellulose-binding-like domain%2C Barwin-like endoglucanase%2C RlpA-like double-psi beta-barrel domain%2C Expansin/Lol pI%2C Expansin/pollen allergen%2C DPBB domain && sp|O23547|EXLB1_ARATH Expansin-like B1 OS=Arabidopsis thaliana OX=3702 GN=EXLB1 PE=2 SV=2 && PF03330:Lytic transglycolase|PF01357:Pollen allergen	-
Nitab4.5_0001133g0020	54.7471	32.0271	105.496	11707.8	13335.8	15227.8	64.09	13423.8	-7.71352	2.43552e-81	1.55499e-78	BURP domain && sp|Q942D4|BURP3_ORYSJ BURP domain-containing protein 3 OS=Oryza sativa subsp. japonica OX=39947 GN=BURP3 PE=2 SV=1 && PF03181:BURP domain	-
Nitab4.5_0002003g0070	11.1983	12.8109	15.4095	1819.23	1571.11	1250.78	13.1395	1547.04	-6.87792	2.99676e-81	1.87579e-78	Lateral organ boundaries%2C LOB && sp|Q9SN23|LBD38_ARATH LOB domain-containing protein 38 OS=Arabidopsis thaliana OX=3702 GN=LBD38 PE=1 SV=1 && PF03195:Lateral organ boundaries (LOB) domain	LOB
Nitab4.5_0001657g0060	5291.8	3387.4	5028.24	163.506	146.129	148.229	4569.15	152.621	4.90408	2.8696e-80	1.76166e-77	Unknown && - && -	-
Nitab4.5_0000334g0080	1882.55	1479.65	2048.28	49.4112	37.1965	29.7986	1803.5	38.8021	5.54391	5.65708e-80	3.40738e-77	Exostosin-like && sp|Q940Q8|IX10L_ARATH Probable beta-1,4-xylosyltransferase IRX10L OS=Arabidopsis thaliana OX=3702 GN=IRX10L PE=2 SV=1 && PF03016:Exostosin family	-
novel.8156	63500.4	61095	35189.4	209.324	158.528	404.191	53261.6	257.348	7.69212	7.0166e-80	4.14798e-77	- && sp|Q9LHA8|HS704_ARATH Heat shock 70 kDa protein 4 OS=Arabidopsis thaliana OX=3702 GN=HSP70-4 PE=1 SV=1 && PF00012:Hsp70 protein	-
Nitab4.5_0001361g0220	238.896	365.109	324.785	7089.16	7511.04	6449.48	309.597	7016.56	-4.50102	8.08839e-80	4.69465e-77	Nucleotide-binding%2C alpha-beta plait%2C RNA recognition motif domain && sp|Q03878|GRP1_DAUCA Glycine-rich RNA-binding protein OS=Daucus carota OX=4039 PE=2 SV=1 && PF00076:RNA recognition motif. (a.k.a. RRM, RBD, or RNP domain)	-
Nitab4.5_0002190g0020	15463.6	7676.9	10860.1	99.7208	79.7068	45.0799	11333.5	74.8358	7.24568	8.2872e-80	4.72415e-77	CS domain%2C HSP20-like chaperone%2C Shikimate kinase/Threonine synthase-like 1 && sp|O82290|SKL2_ARATH Probable inactive shikimate kinase like 2, chloroplastic OS=Arabidopsis thaliana OX=3702 GN=SKL2 PE=2 SV=2 && -	-
novel.1884	10186.7	5493.72	10508.1	2.69516	2.65689	0.764066	8729.5	2.03871	12.1038	2.34355e-78	1.31251e-75	- && sp|P10978|POLX_TOBAC Retrovirus-related Pol polyprotein from transposon TNT 1-94 OS=Nicotiana tabacum OX=4097 PE=2 SV=1 && PF00665:Integrase core domain	-
Nitab4.5_0000009g0510	55.9913	13.8784	40.3018	7830.33	8693.36	7268.56	36.7238	7930.75	-7.7645	2.77826e-78	1.52914e-75	Chitin-binding%2C type 1%2C Chitin-binding%2C type 1%2C conserved site%2C Glycoside hydrolase%2C family 19%2C Lysozyme-like domain%2C Glycoside hydrolase%2C family 19%2C catalytic && sp|P29059|CHI3_TOBAC Endochitinase 3 OS=Nicotiana tabacum OX=4097 GN=CHN14 PE=3 SV=1 && PF00187:Chitin recognition protein|PF00182:Chitinase class I	-
Nitab4.5_0000213g0030	13.6868	8.54057	8.29743	1425.74	2090.98	2264.69	10.1749	1927.14	-7.57593	1.8647e-77	1.00893e-74	Leucine-rich repeat-containing N-terminal%2C type 2%2C Leucine-rich repeat%2C Leucine-rich repeat%2C typical subtype && - && PF13855:Leucine rich repeat|PF08263:Leucine rich repeat N-terminal domain	-
Nitab4.5_0000882g0080	1102.41	973.625	782.329	17.9677	17.7126	16.8095	952.787	17.4966	5.76849	2.34435e-77	1.24731e-74	DNA mismatch repair protein MutS%2C core && sp|F4JEP5|MSH5_ARATH DNA mismatch repair protein MSH5 OS=Arabidopsis thaliana OX=3702 GN=MSH5 PE=2 SV=1 && PF05192:MutS domain III	-
Nitab4.5_0000463g0020	1498.08	1160.45	1680.82	39.529	28.3402	25.9783	1446.45	31.2825	5.53565	5.43675e-76	2.8452e-73	Heat shock protein 70 family%2C Heat shock protein 70%2C conserved site && sp|P24629|HSP71_SOLLC Heat shock cognate 70 kDa protein 1 OS=Solanum lycopersicum OX=4081 GN=HSC-I PE=2 SV=1 && PF00012:Hsp70 protein	-
Nitab4.5_0000305g0340	4448.2	1941.91	2291.28	10.7806	10.6276	11.461	2893.8	10.9564	8.04345	9.41028e-76	4.84523e-73	Unknown && - && -	-
novel.5845	2764.73	2033.72	1997.31	0.898385	4.42816	9.93286	2265.25	5.08647	8.75101	6.97921e-75	3.53647e-72	- && sp|P10978|POLX_TOBAC Retrovirus-related Pol polyprotein from transposon TNT 1-94 OS=Nicotiana tabacum OX=4097 PE=2 SV=1 && -	-
Nitab4.5_0000167g0130	5407.52	3487.75	2829.42	55.6999	30.9971	42.7877	3908.23	43.1616	6.50109	1.16262e-74	5.79909e-72	Chaperone DnaK%2C Heat shock protein 70 family%2C Heat shock protein 70%2C conserved site && sp|Q02028|HSP7S_PEA Stromal 70 kDa heat shock-related protein, chloroplastic OS=Pisum sativum OX=3888 GN=HSP70 PE=2 SV=1 && PF00012:Hsp70 protein	-
novel.243	1361.21	943.733	1204.31	15.2725	25.6833	19.8657	1169.75	20.2739	5.85006	1.36026e-74	6.68055e-72	- && - && -	-
Nitab4.5_0003622g0040	3414.23	2833.33	3213.47	5.39031	1.77126	0	3153.68	2.38719	10.4407	1.45121e-74	7.01924e-72	Protein kinase domain%2C Tyrosine-protein kinase%2C active site%2C Concanavalin A-like lectin/glucanase%2C subgroup%2C Protein kinase%2C ATP binding site%2C Protein kinase-like domain%2C Tyrosine-protein kinase%2C catalytic domain && sp|Q9ZUE0|PEK12_ARATH Proline-rich receptor-like protein kinase PERK12 OS=Arabidopsis thaliana OX=3702 GN=PERK12 PE=2 SV=2 && PF00069:Protein kinase domain	-
Nitab4.5_0001788g0060	7724.31	4398.39	5571.13	26.9516	52.2522	18.3376	5897.95	32.5138	7.50866	1.62655e-74	7.74992e-72	ATPase%2C F1/V1/A1 complex%2C alpha/beta subunit%2C C-terminal%2C ATPase%2C F1/V1/A1 complex%2C alpha/beta subunit%2C nucleotide-binding domain%2C ATP synthase subunit alpha-like domain%2C ATPase%2C F1 complex%2C alpha subunit%2C ATPase%2C F1 complex alpha/beta subunit%2C N-terminal domain%2C P-loop containing nucleoside triphosphate hydrolase && sp|P05495|ATPAM_NICPL ATP synthase subunit alpha, …	-
novel.7091	14285.3	8995.35	15925.1	0	2.65689	1.52813	13068.6	1.39501	13.1816	2.66021e-74	1.24885e-71	- && sp|Q91DM0|POLG_PVCV1 Genome polyprotein OS=Petunia vein clearing virus (isolate Shepherd) OX=492094 PE=3 SV=1 && -	-
novel.786	3737.73	2186.39	3687.61	2.69516	15.0557	8.40473	3203.91	8.71854	8.52042	4.02857e-74	1.86382e-71	- && sp|P10978|POLX_TOBAC Retrovirus-related Pol polyprotein from transposon TNT 1-94 OS=Nicotiana tabacum OX=4097 PE=2 SV=1 && -	-
Nitab4.5_0005090g0030	13.6868	7.473	5.92673	1257.74	1090.21	1186.59	9.02883	1178.18	-7.0434	5.54211e-74	2.52744e-71	Protein of unknown function DUF506%2C plant && - && PF04720:PDDEXK-like family of unknown function	-
novel.4119	2760.99	1596.02	2770.16	6.2887	3.54253	12.9891	2375.72	7.60678	8.25979	3.26103e-72	1.46623e-69	- && - && -	-
novel.6050	12416.4	18332.3	6462.51	0	1.77126	3.82033	12403.7	1.86386	12.6395	1.42163e-71	6.30315e-69	- && - && -	-
Nitab4.5_0000397g0010	18.6638	19.2163	28.4483	1222.7	933.455	1065.87	22.1095	1074.01	-5.60378	1.16109e-70	5.07745e-68	Thiamine thiazole synthase%2C Thiazole biosynthetic enzyme Thi4 family && sp|O23787|THI4_CITSI Thiamine thiazole synthase, chloroplastic OS=Citrus sinensis OX=2711 GN=THI1 PE=2 SV=1 && PF01946:Thi4 family	-
Nitab4.5_0000037g0180	197.836	217.785	135.13	20809.3	21349.9	9705.17	183.583	17288.1	-6.55674	2.38503e-70	1.02888e-67	Xyloglucan endotransglucosylase/hydrolase%2C Xyloglucan endo-transglycosylase%2C C-terminal%2C Glycoside hydrolase%2C family 16%2C Concanavalin A-like lectin/glucanase%2C subgroup%2C Glycoside hydrolase%2C family 16%2C active site%2C Concanavalin A-like lectin/glucanases superfamily && sp|P35694|XTH2_SOYBN Xyloglucan endotransglucosylase/hydrolase 2 OS=Glycine max OX=3847 PE=2 SV=1 && PF00722:Gly…	-
novel.3731	10438	7499.69	9385.58	77.2611	57.566	21.3939	9107.76	52.0737	7.45571	6.9538e-70	2.95981e-67	- && - && -	-
Nitab4.5_0000312g0130	15946.3	23744.9	8417.15	117.688	107.161	64.1816	16036.1	96.3438	7.38059	3.26154e-69	1.36998e-66	Alpha crystallin/Hsp20 domain%2C HSP20-like chaperone && sp|P11890|HS23C_OXYRB Small heat shock protein, chloroplastic OS=Oxybasis rubra OX=3560 GN=HSP23 PE=2 SV=1 && PF00011:Hsp20/alpha crystallin family	-
Nitab4.5_0000882g0070	1149.69	1302.44	1038.36	24.2564	10.6276	23.6861	1163.5	19.5233	5.89158	5.48107e-69	2.27237e-66	DNA mismatch repair protein MutS%2C C-terminal%2C P-loop containing nucleoside triphosphate hydrolase%2C DNA mismatch repair protein MutS%2C core && sp|F4JEP5|MSH5_ARATH DNA mismatch repair protein MSH5 OS=Arabidopsis thaliana OX=3702 GN=MSH5 PE=2 SV=1 && PF00488:MutS domain V	-
Nitab4.5_0000026g0020	5156.18	7234.93	4078.78	133.859	180.669	158.162	5489.96	157.563	5.12274	2.77944e-68	1.13754e-65	Glutathione S-transferase%2C C-terminal-like%2C Thioredoxin-like fold%2C Glutathione S-transferase%2C N-terminal && sp|Q9FUT0|GSTU9_ARATH Glutathione S-transferase U9 OS=Arabidopsis thaliana OX=3702 GN=GSTU9 PE=2 SV=1 && PF02798:Glutathione S-transferase, N-terminal domain	-
Nitab4.5_0001574g0020	12.4425	16.0136	13.0388	1628.77	1401.07	2668.88	13.8316	1899.57	-7.09639	5.71147e-68	2.30195e-65	Unknown && - && -	-
Nitab4.5_0002219g0010	121.937	69.3921	253.664	35767.4	32799.4	24683.9	148.331	31083.6	-7.71236	5.76876e-68	2.30195e-65	Unknown && sp|Q05349|12KD_FRAAN Auxin-repressed 12.5 kDa protein OS=Fragaria ananassa OX=3747 PE=2 SV=1 && PF05564:Dormancy/auxin associated protein	-
novel.1287	2153.8	1262.94	1665.41	8.08547	7.08505	1.52813	1694.05	5.56622	8.28514	4.18844e-67	1.65071e-64	- && - && -	-
Nitab4.5_0007819g0010	7802.7	5691.22	13009.2	81.7531	90.3344	44.3158	8834.37	72.1344	6.93895	6.73239e-67	2.62095e-64	Sterile alpha motif/pointed domain%2C Beta-lactamase-like%2C Sterile alpha motif domain%2C DNA repair metallo-beta-lactamase%2C Sterile alpha motif%2C type 1 && sp|Q38961|SNM1_ARATH DNA cross-link repair protein SNM1 OS=Arabidopsis thaliana OX=3702 GN=SNM1 PE=2 SV=1 && PF00536:SAM domain (Sterile alpha motif)|PF07522:DNA repair metallo-beta-lactamase	-
Nitab4.5_0000041g0020	18.6638	7.473	33.1897	16051.4	16157.5	5852.75	19.7755	12687.2	-9.33267	1.49785e-66	5.76095e-64	Dormancyauxin associated && sp|Q8LD26|DRMH3_ARATH Dormancy-associated protein homolog 3 OS=Arabidopsis thaliana OX=3702 GN=At1g56220 PE=1 SV=1 && PF05564:Dormancy/auxin associated protein	-
Nitab4.5_0000383g0390	1089.96	1100.67	846.338	7.18708	4.42816	2.2922	1012.32	4.63581	7.80212	1.76174e-66	6.69526e-64	Transcription elongation factor 1 && sp|Q8LHP0|ELOF1_ORYSJ Transcription elongation factor 1 homolog OS=Oryza sativa subsp. japonica OX=39947 GN=Os07g0631100 PE=3 SV=1 && -	-
Nitab4.5_0000046g0170	844.847	831.638	833.299	26.0532	29.2258	15.2813	836.594	23.5201	5.16376	7.82588e-66	2.93633e-63	Unknown && - && -	-
Nitab4.5_0000565g0130	13321	7967.28	7668.01	325.215	279.86	319.38	9652.08	308.152	4.969	7.91041e-66	2.93633e-63	ATPase%2C AAA-type%2C core%2C ClpA/B%2C conserved site 2%2C Chaperonin ClpB%2C ClpA/B%2C conserved site 1%2C P-loop containing nucleoside triphosphate hydrolase%2C ClpA/B family%2C Clp ATPase%2C C-terminal%2C ATPase%2C AAA-2%2C AAA+ ATPase domain%2C Double Clp-N motif%2C Clp%2C N-terminal && sp|Q9LF37|CLPB3_ARATH Chaperone protein ClpB3, chloroplastic OS=Arabidopsis thaliana OX=3702 GN=CLPB3 PE=1…	-
Nitab4.5_0000844g0140	9186.31	9595.33	10882.7	105.111	131.073	41.2596	9888.1	92.4814	6.74345	8.35555e-65	3.06591e-62	Unknown && - && -	-
Nitab4.5_0000640g0170	4553.96	4508.35	3122.2	4.49193	0.885631	0	4061.51	1.79252	11.2203	1.69256e-64	6.13994e-62	Alpha crystallin/Hsp20 domain%2C HSP20-like chaperone && sp|P27396|HSP11_DAUCA 17.8 kDa class I heat shock protein OS=Daucus carota OX=4039 PE=3 SV=1 && PF00011:Hsp20/alpha crystallin family	-
Nitab4.5_0000866g0160	12651.5	12439.3	20276.5	120.384	101.848	35.9111	15122.5	86.0474	7.4603	1.76076e-64	6.31557e-62	Unknown && - && -	-
Nitab4.5_0000433g0070	4178.2	3449.32	3043.97	136.555	140.815	83.2832	3557.16	120.218	4.88946	1.98313e-64	7.03416e-62	CS domain%2C HSP20-like chaperone && sp|Q9FR62|P23A_BRANA Co-chaperone protein p23-1 OS=Brassica napus OX=3708 GN=P23-1 PE=1 SV=1 && PF04969:CS domain	-
Nitab4.5_0002576g0060	2681.36	1771.1	2548.5	20.6629	15.9414	4.5844	2333.65	13.7295	7.42765	9.22369e-64	3.23569e-61	Unknown && - && -	-
novel.3365	2825.7	1420.94	2555.61	1.79677	6.19942	10.6969	2267.41	6.23104	8.47766	1.02858e-63	3.56906e-61	- && - && -	-
Nitab4.5_0000004g0210	1632.46	1140.17	1587.18	5.39031	3.54253	14.5173	1453.27	7.8167	7.50477	2.21258e-63	7.59486e-61	Pectin lyase fold%2C Pectinesterase inhibitor domain%2C Pectinesterase%2C catalytic%2C Pectin lyase fold/virulence factor && sp|Q9LXD9|PME51_ARATH Probable pectinesterase/pectinesterase inhibitor 51 OS=Arabidopsis thaliana OX=3702 GN=PME51 PE=2 SV=1 && PF01095:Pectinesterase|PF04043:Plant invertase/pectin methylesterase inhibitor	-
Nitab4.5_0001788g0200	1743.2	866.868	1178.23	7.18708	7.97068	5.34846	1262.77	6.83541	7.53861	8.40605e-63	2.85475e-60	NADH_ubiquinone oxidoreductase%2C chain 5/L%2C N-terminal%2C NADH_ubiquinone/plastoquinone oxidoreductase && sp|P10330|NU5M_OENBE NADH-ubiquinone oxidoreductase chain 5 OS=Oenothera berteroana OX=3950 GN=ND5 PE=2 SV=2 && PF00361:Proton-conducting membrane transporter	-
Nitab4.5_0003259g0090	1357.48	1313.11	887.825	41.3257	35.4253	29.7986	1186.14	35.5165	5.0655	1.63096e-62	5.48054e-60	Protein of unknown function DUF1754%2C eukaryotic && sp|A6QR31|FA32A_BOVIN Protein FAM32A OS=Bos taurus OX=9913 GN=FAM32A PE=3 SV=1 && PF08555:Eukaryotic family of unknown function (DUF1754)	-
Nitab4.5_0000600g0080	170.462	150.528	207.436	2627.78	2886.27	2301.37	176.142	2605.14	-3.88747	2.42428e-62	8.06148e-60	AP2/ERF domain%2C DNA-binding domain && sp|Q40479|ERF2_TOBAC Ethylene-responsive transcription factor 2 OS=Nicotiana tabacum OX=4097 GN=ERF2 PE=2 SV=1 && PF00847:AP2 domain	AP2/ERF->AP2/ERF-ERF
Nitab4.5_0001119g0040	1792.97	1621.64	1904.85	127.571	93.8769	132.183	1773.15	117.877	3.90957	3.5203e-62	1.15854e-59	Zinc finger protein 706 && sp|O64818|Y2309_ARATH Uncharacterized protein At2g23090 OS=Arabidopsis thaliana OX=3702 GN=At2g23090 PE=1 SV=1 && -	-
Nitab4.5_0000069g0230	1201.95	1107.07	911.532	73.6676	70.8505	68.0019	1073.52	70.84	3.92239	3.00187e-61	9.77845e-59	Unknown && - && -	-
Nitab4.5_0000180g0140	1950.99	1731.6	2696.66	55599.3	58217	91609.2	2126.42	68475.2	-5.00915	4.02052e-61	1.29643e-58	Glycoside hydrolase%2C family 17%2C Glycoside hydrolase%2C catalytic domain%2C Glycoside hydrolase%2C superfamily && sp|P27666|E13F_TOBAC Glucan endo-1,3-beta-glucosidase, basic vacuolar isoform GLB OS=Nicotiana tabacum OX=4097 PE=2 SV=1 && PF00332:Glycosyl hydrolases family 17	-
Nitab4.5_0002408g0030	9.95401	9.60814	13.0388	680.976	626.141	634.939	10.867	647.352	-5.89942	7.88136e-61	2.51597e-58	Phosphoribosyltransferase domain && sp|Q9LFP0|APT5_ARATH Adenine phosphoribosyltransferase 5 OS=Arabidopsis thaliana OX=3702 GN=APT5 PE=1 SV=1 && PF00156:Phosphoribosyl transferase domain	-
Nitab4.5_0000457g0220	5485.9	5130.75	4314.66	365.643	238.235	284.997	4977.1	296.291	4.07048	4.71509e-60	1.4903e-57	Unknown && - && PF10248:Myelodysplasia-myeloid leukemia factor 1-interacting protein	-
Nitab4.5_0002229g0040	10928.3	5162.77	10859	212.917	201.038	175.735	8983.33	196.564	5.51454	7.18528e-60	2.24878e-57	GH3 auxin-responsive promoter && sp|Q9LSQ4|GH36_ARATH Indole-3-acetic acid-amido synthetase GH3.6 OS=Arabidopsis thaliana OX=3702 GN=GH3.6 PE=1 SV=1 && PF03321:GH3 auxin-responsive promoter	-
Nitab4.5_0000267g0120	39.816	18.1487	49.7846	2152.53	1886.39	2578.72	35.9164	2205.88	-5.94853	1.02325e-59	3.17139e-57	Aspartic peptidase domain%2C Aspartic peptidase && sp|P0DO21|GIP2_NICBE Probable aspartic proteinase GIP2 OS=Nicotiana benthamiana OX=4100 GN=GIP2 PE=1 SV=1 && PF14541:Xylanase inhibitor C-terminal|PF14543:Xylanase inhibitor N-terminal	-
novel.6013	1269.14	935.192	1003.99	14.3742	29.2258	13.7532	1069.44	19.1177	5.81274	1.26571e-59	3.88512e-57	- && - && PF13855:Leucine rich repeat	-
Nitab4.5_0000403g0130	46.0373	28.8244	22.5216	1240.67	1262.91	1026.14	32.4611	1176.57	-5.18575	1.38183e-59	4.20117e-57	Protein of unknown function DUF760 && sp|Q9LVJ0|UVB31_ARATH UV-B-induced protein At3g17800, chloroplastic OS=Arabidopsis thaliana OX=3702 GN=At3g17800 PE=2 SV=1 && PF05542:Protein of unknown function (DUF760)	-
Nitab4.5_0000446g0060	53.5028	53.3786	73.4915	3010.49	2928.78	1674.07	60.1243	2537.78	-5.39999	2.11551e-59	6.37108e-57	Unknown && - && -	-
Nitab4.5_0001864g0090	17378.5	13643.6	14176.7	1056.5	899.801	1288.22	15066.3	1081.51	3.79993	3.9239e-59	1.17068e-56	Glutathione S-transferase%2C C-terminal-like%2C Thioredoxin-like fold%2C Glutathione S-transferase%2C C-terminal%2C Glutathione S-transferase%2C N-terminal && sp|P49332|GSTXC_TOBAC Probable glutathione S-transferase parC OS=Nicotiana tabacum OX=4097 GN=PARC PE=2 SV=1 && PF02798:Glutathione S-transferase, N-terminal domain|PF13410:Glutathione S-transferase, C-terminal domain	-
Nitab4.5_0000108g0050	2586.8	1720.92	1111.86	1.79677	4.42816	6.11253	1806.53	4.11249	8.75408	7.37132e-59	2.17884e-56	P-loop containing nucleoside triphosphate hydrolase%2C AAA+ ATPase domain%2C Peptidase M41%2C Peptidase%2C FtsH%2C ATPase%2C AAA-type%2C core%2C ATPase%2C AAA-type%2C conserved site && sp|Q1PDW5|FTSH6_ARATH ATP-dependent zinc metalloprotease FTSH 6, chloroplastic OS=Arabidopsis thaliana OX=3702 GN=FTSH6 PE=2 SV=1 && PF17862:AAA+ lid domain|PF00004:ATPase family associated with various cellular ac…	-
Nitab4.5_0006179g0010	2784.63	2112.72	2881.58	4.49193	0.885631	0	2592.98	1.79252	10.574	7.45025e-59	2.18197e-56	Peptidase C48%2C SUMO/Sentrin/Ubl1 && - && PF02902:Ulp1 protease family, C-terminal catalytic domain	-
Nitab4.5_0000240g0150	39.816	35.2298	58.082	1918.95	2276.07	1347.05	44.376	1847.36	-5.38162	7.67813e-59	2.22826e-56	PLAT/LH2 domain%2C Lipoxygenase%2C C-terminal%2C Lipoxygenase%2C plant%2C Lipase/lipooxygenase%2C PLAT/LH2%2C Lipoxygenase%2C Lipoxygenase%2C conserved site%2C Lipoxygenase%2C domain 3 && sp|Q9CAG3|LOX6_ARATH Lipoxygenase 6, chloroplastic OS=Arabidopsis thaliana OX=3702 GN=LOX6 PE=2 SV=1 && PF00305:Lipoxygenase	-
Nitab4.5_0000939g0060	513.876	596.772	516.811	21.5612	15.0557	14.5173	542.486	17.0447	4.9991	2.3143e-58	6.6558e-56	COBRA%2C plant && sp|Q94KT8|COBRA_ARATH Protein COBRA OS=Arabidopsis thaliana OX=3702 GN=COB PE=2 SV=1 && PF04833:COBRA-like protein	-
novel.7069	1388.58	971.49	1358.41	2.69516	5.31379	0.764066	1239.49	2.92434	8.77134	3.11967e-58	8.8919e-56	- && sp|P10978|POLX_TOBAC Retrovirus-related Pol polyprotein from transposon TNT 1-94 OS=Nicotiana tabacum OX=4097 PE=2 SV=1 && -	-
novel.6995	1596.37	921.314	1644.08	17.9677	25.6833	12.2251	1387.25	18.6254	6.227	7.25361e-58	2.04918e-55	- && sp|P0CT41|TF212_SCHPO Transposon Tf2-12 polyprotein OS=Schizosaccharomyces pombe (strain 972 / ATCC 24843) OX=284812 GN=Tf2-12 PE=3 SV=1 && -	-
Nitab4.5_0000181g0120	609.683	515.637	789.441	14761.4	11380.4	10358.4	638.254	12166.7	-4.25294	1.10644e-57	3.09833e-55	Aquaporin-like%2C Major intrinsic protein%2C conserved site%2C Major intrinsic protein && sp|Q9ATM6|PIP24_MAIZE Aquaporin PIP2-4 OS=Zea mays OX=4577 GN=PIP2-4 PE=1 SV=1 && PF00230:Major intrinsic protein	-
Nitab4.5_0001788g0090	1870.11	895.692	1409.38	3.59354	11.5132	9.16879	1391.73	8.09185	7.41931	1.47554e-57	4.09598e-55	Cytochrome c oxidase%2C subunit III%2C Cytochrome c oxidase%2C subunit III%2C 4-helical bundle%2C Cytochrome c/ubiquinol oxidase subunit III && sp|P92514|COX3_ARATH Cytochrome c oxidase subunit 3 OS=Arabidopsis thaliana OX=3702 GN=COX3 PE=2 SV=2 && PF00510:Cytochrome c oxidase subunit III	-
Nitab4.5_0001013g0090	2437.49	1748.68	1338.26	1.79677	3.54253	1.52813	1841.48	2.28914	9.67061	2.63847e-57	7.26103e-55	Glycosyl transferase%2C family 8 && sp|O22893|GOLS1_ARATH Galactinol synthase 1 OS=Arabidopsis thaliana OX=3702 GN=GOLS1 PE=1 SV=1 && PF01501:Glycosyl transferase family 8	-
Nitab4.5_0000109g0100	928.212	861.53	1165.2	5.39031	1.77126	11.461	984.979	6.20752	7.27265	4.74768e-57	1.29539e-54	Cytochrome P450 && sp|A6YIH8|C7D55_HYOMU Premnaspirodiene oxygenase OS=Hyoscyamus muticus OX=35626 GN=CYP71D55 PE=1 SV=1 && PF00067:Cytochrome P450	-
Nitab4.5_0001509g0050	3201.46	3231.54	2841.28	311.74	267.461	352.999	3091.42	310.733	3.31375	4.89302e-57	1.32373e-54	Protein of unknown function DUF1138 && - && PF06592:Protein of unknown function (DUF1138)	-
Nitab4.5_0000365g0160	3236.3	2934.75	2022.2	0	4.42816	0.764066	2731.08	1.73074	10.6536	8.47165e-57	2.27261e-54	HSP20-like chaperone%2C Alpha crystallin/Hsp20 domain && sp|P30236|HSP41_SOYBN 22.0 kDa class IV heat shock protein OS=Glycine max OX=3847 GN=HSP22.0 PE=3 SV=1 && PF00011:Hsp20/alpha crystallin family	-
Nitab4.5_0000404g0110	24.885	8.54057	29.6337	5065.1	5854.02	2389.23	21.0198	4436.12	-7.73085	1.35381e-56	3.60146e-54	Xyloglucan endotransglucosylase/hydrolase%2C Beta-glucanase%2C Xyloglucan endo-transglycosylase%2C C-terminal%2C Glycoside hydrolase%2C family 16%2C active site%2C Concanavalin A-like lectin/glucanase%2C subgroup%2C Concanavalin A-like lectin/glucanases superfamily%2C Glycoside hydrolase%2C family 16 && sp|Q38910|XTH23_ARATH Probable xyloglucan endotransglucosylase/hydrolase protein 23 OS=Arabido…	-
novel.2402	5177.33	5063.49	5486.97	72.7692	85.0206	25.2142	5242.6	61.0013	6.42997	1.69649e-56	4.47579e-54	- && - && -	-
novel.7534	218.988	195.366	528.665	33662.5	43120.5	24527.3	314.339	33770.1	-6.74758	2.17141e-56	5.68179e-54	- && sp|O24661|ASNS_TRIVS Asparagine synthetase [glutamine-hydrolyzing] OS=Triphysaria versicolor OX=64093 GN=AS PE=2 SV=3 && PF00733:Asparagine synthase	-
Nitab4.5_0004136g0020	2237.16	2000.63	3544.19	79.9563	100.962	75.6426	2593.99	85.5203	4.92372	2.43606e-56	6.32246e-54	Unknown && - && PF14223:gag-polypeptide of LTR copia-type	-
Nitab4.5_0001891g0040	146.822	158.001	213.362	2474.15	2160.05	2269.28	172.728	2301.16	-3.73586	3.34375e-56	8.60826e-54	Actin-binding%2C cofilin/tropomyosin type%2C ADF/Cofilin/Destrin && sp|Q9ZNT3|ADF5_ARATH Actin-depolymerizing factor 5 OS=Arabidopsis thaliana OX=3702 GN=ADF5 PE=1 SV=1 && PF00241:Cofilin/tropomyosin-type actin-binding protein	-
Nitab4.5_0000203g0010	7807.68	6204.72	5494.08	352.167	458.757	307.155	6502.16	372.693	4.12537	4.25653e-56	1.08705e-53	Rossmann-like alpha/beta/alpha sandwich fold%2C Valine-tRNA ligase%2C Aminoacyl-tRNA synthetase%2C class Ia%2C Valyl/Leucyl/Isoleucyl-tRNA synthetase%2C class I%2C anticodon-binding%2C Aminoacyl-tRNA synthetase%2C class I%2C conserved site%2C Aminoacyl-tRNA synthetase%2C class 1a%2C anticodon-binding%2C Valyl/Leucyl/Isoleucyl-tRNA synthetase%2C editing domain && sp|P93736|SYVM1_ARATH Valine--tRNA…	-
Nitab4.5_0005757g0020	987.936	862.597	985.023	92.5337	89.4488	79.4629	945.185	87.1484	3.4405	7.77231e-56	1.96917e-53	Phloem protein 2-like%2C F-box domain && sp|Q3E6P4|FB95_ARATH F-box protein At2g02240 OS=Arabidopsis thaliana OX=3702 GN=At2g02240 PE=2 SV=1 && PF14299:Phloem protein 2	-
novel.1369	1602.6	1700.64	1736.53	237.174	222.293	210.882	1679.92	223.45	2.91105	1.12915e-55	2.83825e-53	- && sp|Q6NQ79|ARID4_ARATH AT-rich interactive domain-containing protein 4 OS=Arabidopsis thaliana OX=3702 GN=ARID4 PE=1 SV=1 && -	-
novel.7241	681.85	514.569	514.44	12.5774	14.1701	18.3376	570.287	15.0284	5.23682	1.38164e-55	3.44578e-53	- && - && -	-
novel.5002	68.4338	39.5001	48.5992	1151.73	1016.7	1214.1	52.1777	1127.51	-4.44	2.8647e-55	7.08913e-53	- && sp|Q9FWS6|BBD1_ARATH Bifunctional nuclease 1 OS=Arabidopsis thaliana OX=3702 GN=BBD1 PE=2 SV=1 && PF02577:Domain of unknown function (DUF151)	-
novel.7412	980.47	1106	749.139	42.2241	28.3402	27.5064	945.204	32.6902	4.85805	3.00173e-55	7.3711e-53	- && - && -	-
Nitab4.5_0000170g0230	309.819	303.19	252.479	2422.05	2454.08	2287.61	288.496	2387.92	-3.04899	6.69987e-55	1.63267e-52	Pyruvate dehydrogenase (acetyl-transferring) E1 component%2C alpha subunit%2C subgroup y%2C Dehydrogenase%2C E1 component && sp|O24457|ODPA3_ARATH Pyruvate dehydrogenase E1 component subunit alpha-3, chloroplastic OS=Arabidopsis thaliana OX=3702 GN=PDH-E1 ALPHA PE=2 SV=1 && PF00676:Dehydrogenase E1 component	-
Nitab4.5_0001579g0060	1914.9	1966.47	1120.15	4.49193	0.885631	1.52813	1667.17	2.3019	9.52558	3.12331e-54	7.55343e-52	Chaperone DnaK%2C Heat shock protein 70 family%2C Heat shock protein 70%2C conserved site && sp|Q9STW6|HSP7F_ARATH Heat shock 70 kDa protein 6, chloroplastic OS=Arabidopsis thaliana OX=3702 GN=HSP70-6 PE=1 SV=1 && PF00012:Hsp70 protein	-
Nitab4.5_0002857g0010	9530.97	6581.58	10235.5	645.939	615.514	667.03	8782.67	642.828	3.77203	3.26236e-54	7.8304e-52	Oxidoreductase%2C molybdopterin-binding domain%2C NADH_cytochrome b5 reductase (CBR)%2C Oxidoreductase%2C FAD-binding domain%2C Oxidoreductase%2C molybdopterin binding site%2C Moybdenum cofactor oxidoreductase%2C dimerisation%2C Ferredoxin reductase-type FAD-binding domain%2C Cytochrome b5-like heme/steroid binding domain%2C Immunoglobulin E-set%2C Cytochrome b5%2C heme-binding site%2C Nitrate re…	-
Nitab4.5_0000166g0100	226.454	242.339	209.806	1874.03	2349.58	2154.67	226.2	2126.09	-3.23203	8.62942e-54	2.0558e-51	Major facilitator superfamily domain%2C general substrate transporter%2C Proton-dependent oligopeptide transporter family && sp|Q9LQL2|PTR14_ARATH Protein NRT1/ PTR FAMILY 7.3 OS=Arabidopsis thaliana OX=3702 GN=NPF7.3 PE=1 SV=2 && PF00854:POT family	-
Nitab4.5_0000322g0190	1353.75	1920.56	753.881	10.7806	6.19942	9.93286	1342.73	8.97097	7.223	1.44568e-53	3.41854e-51	Transcription factor TFIIB%2C cyclin-like domain%2C Transcription factor TFIIB%2C Cyclin-like && sp|Q8CFK2|TF3B_MOUSE Transcription factor IIIB 90 kDa subunit OS=Mus musculus OX=10090 GN=Brf1 PE=1 SV=1 && PF07741:Brf1-like TBP-binding domain|PF00382:Transcription factor TFIIB repeat	-
Nitab4.5_0002113g0140	2030.62	2054.01	2111.1	69.1757	53.1379	25.9783	2065.24	49.4306	5.39115	2.46353e-53	5.7826e-51	Archaeal RpoK/eukaryotic RPB6 RNA polymerase subunit%2C DNA-directed RNA polymerase%2C 14-18kDa subunit%2C conserved site%2C RNA polymerase subunit%2C RPB6/omega%2C RNA polymerase%2C subunit omega/K/RPB6 && sp|Q9SJ96|RPB6B_ARATH DNA-directed RNA polymerases II and V subunit 6B OS=Arabidopsis thaliana OX=3702 GN=NRPB6B PE=1 SV=1 && PF01192:RNA polymerase Rpb6	-
Nitab4.5_0002386g0110	803.786	829.503	1288.47	26.9516	21.2552	32.8548	973.92	27.0205	5.16673	4.76536e-53	1.1104e-50	Unknown && - && -	-
Nitab4.5_0002466g0010	3007.36	2997.74	1967.68	11.679	9.74194	35.147	2657.59	18.856	7.12325	5.09378e-53	1.17832e-50	Glycoside hydrolase%2C family 19%2C Glycoside hydrolase%2C family 19%2C catalytic%2C Lysozyme-like domain && sp|Q9LSP9|CTL2_ARATH Chitinase-like protein 2 OS=Arabidopsis thaliana OX=3702 GN=CTL2 PE=2 SV=1 && PF00182:Chitinase class I	-
Nitab4.5_0004096g0030	41.0603	40.5677	59.2673	1106.81	963.567	1428.04	46.9651	1166.14	-4.63542	9.0465e-53	2.07764e-50	Gamma Purothionin%2C Knottin%2C scorpion toxin-like%2C Gamma thionin && sp|P20346|DF322_SOLTU Defensin-like protein P322 OS=Solanum tuberosum OX=4113 PE=2 SV=1 && PF00304:Gamma-thionin family	-
Nitab4.5_0001456g0030	4389.72	3851.8	3863.04	599.223	642.968	584.511	4034.85	608.901	2.72834	1.01955e-52	2.32478e-50	Helicase%2C superfamily 1/2%2C ATP-binding domain%2C Helicase%2C C-terminal%2C Double-stranded RNA-binding domain%2C Helicase-associated domain%2C Domain of unknown function DUF1605%2C P-loop containing nucleoside triphosphate hydrolase%2C DNA/RNA helicase%2C DEAD/DEAH box type%2C N-terminal && sp|F4HYJ7|DEXH3_ARATH DExH-box ATP-dependent RNA helicase DExH3 OS=Arabidopsis thaliana OX=3702 GN=At1g…	-
Nitab4.5_0000818g0020	102.029	145.19	100.754	1593.74	1645.5	1451.73	115.991	1563.65	-3.7496	1.42876e-52	3.23477e-50	Unknown && - && -	-
Nitab4.5_0000500g0100	13742.8	11902.4	9398.61	825.616	907.772	1066.64	11681.2	933.342	3.6454	1.60971e-52	3.61879e-50	Bax inhibitor 1-related && sp|Q9LD45|BI1_ARATH Bax inhibitor 1 OS=Arabidopsis thaliana OX=3702 GN=BI-1 PE=1 SV=1 && PF01027:Inhibitor of apoptosis-promoting Bax1	-
Nitab4.5_0000851g0020	51.0143	33.0947	64.0087	1249.65	1279.74	1050.59	49.3726	1193.33	-4.6003	1.80631e-52	4.03237e-50	Cytochrome P450%2C Cytochrome P450%2C E-class%2C group I%2C Cytochrome P450%2C conserved site && sp|O49858|C82A3_SOYBN Cytochrome P450 82A3 OS=Glycine max OX=3847 GN=CYP82A3 PE=2 SV=1 && PF00067:Cytochrome P450	-
novel.2850	893.373	543.394	725.432	4.49193	3.54253	9.16879	720.733	5.73442	6.94465	2.83006e-52	6.27388e-50	- && - && -	-
Nitab4.5_0000469g0040	1964.67	2091.37	1648.82	221.003	222.293	204.77	1901.62	216.022	3.13852	3.296e-52	7.25642e-50	WD40 repeat%2C conserved site%2C WD40/YVTN repeat-like-containing domain%2C WD40-repeat-containing domain%2C WD40 repeat && sp|Q9Y7K5|YGI3_SCHPO Uncharacterized WD repeat-containing protein C2A9.03 OS=Schizosaccharomyces pombe (strain 972 / ATCC 24843) OX=284812 GN=SPBC2A9.03 PE=4 SV=2 && -	-
Nitab4.5_0000286g0060	4042.57	4681.3	1550.43	0.898385	0.885631	4.5844	3424.77	2.1228	10.5959	9.30909e-52	2.03544e-49	Alpha crystallin/Hsp20 domain%2C HSP20-like chaperone && sp|O82013|HSP21_SOLPE 17.3 kDa class II heat shock protein OS=Solanum peruvianum OX=4082 PE=2 SV=1 && PF00011:Hsp20/alpha crystallin family	-
novel.2634	1036.46	666.164	763.363	34.1386	30.1115	22.922	821.996	29.0574	4.82718	1.11013e-51	2.4108e-49	- && - && -	-
Nitab4.5_0002527g0050	633.324	564.745	886.639	14.3742	8.85631	17.5735	694.903	13.6013	5.66529	1.17261e-51	2.52928e-49	Zinc finger%2C CCHC-type && - && PF14223:gag-polypeptide of LTR copia-type	-
novel.6666	765.215	956.544	532.221	10.7806	8.85631	4.5844	751.326	8.07378	6.559	2.70844e-51	5.80278e-49	- && sp|A2YQU8|SLU7_ORYSI Pre-mRNA-splicing factor SLU7 OS=Oryza sativa subsp. indica OX=39946 GN=OsI_27673 PE=3 SV=2 && PF11708:Pre-mRNA splicing Prp18-interacting factor	-
novel.2492	1148.44	776.124	1162.83	0.898385	9.74194	3.05626	1029.13	4.56553	7.82816	3.0169e-51	6.42056e-49	- && sp|P10978|POLX_TOBAC Retrovirus-related Pol polyprotein from transposon TNT 1-94 OS=Nicotiana tabacum OX=4097 PE=2 SV=1 && -	-
Nitab4.5_0003754g0020	2.4885	4.27028	14.2242	6568.99	6776.85	2031.65	6.99432	5125.83	-9.51934	3.97468e-51	8.40289e-49	Glycoside hydrolase family 3 C-terminal domain%2C Glycoside hydrolase%2C superfamily%2C Fibronectin type III-like domain%2C Glycoside hydrolase%2C family 3%2C N-terminal%2C Glycoside hydrolase family 3 && sp|Q9FGY1|BXL1_ARATH Beta-D-xylosidase 1 OS=Arabidopsis thaliana OX=3702 GN=BXL1 PE=1 SV=1 && PF00933:Glycosyl hydrolase family 3 N terminal domain|PF14310:Fibronectin type III-like domain|PF019…	-
Nitab4.5_0000185g0120	11.1983	18.1487	10.6681	639.65	578.317	506.576	13.3384	574.848	-5.41536	4.23267e-51	8.88944e-49	NUDIX hydrolase domain-like%2C NUDIX hydrolase domain%2C Nudix hydrolase 6-like && sp|Q8L7W2|NUDT8_ARATH Nudix hydrolase 8 OS=Arabidopsis thaliana OX=3702 GN=NUDT8 PE=2 SV=2 && PF18290:Nudix hydrolase domain|PF00293:NUDIX domain	-
Nitab4.5_0000812g0020	554.936	495.353	542.889	9.88224	1.77126	5.34846	531.059	5.66732	6.5563	2.04322e-50	4.26313e-48	Glucose/ribitol dehydrogenase%2C Short-chain dehydrogenase/reductase SDR%2C Short-chain dehydrogenase/reductase%2C conserved site%2C NAD(P)-binding domain && sp|P0A9Q0|IDNO_ECOL6 5-keto-D-gluconate 5-reductase OS=Escherichia coli O6:H1 (strain CFT073 / ATCC 700928 / UPEC) OX=199310 GN=idnO PE=3 SV=1 && PF00106:short chain dehydrogenase	-
Nitab4.5_0000009g0430	2442.47	1953.66	2050.65	257.837	232.921	268.951	2148.92	253.236	3.08448	3.20435e-50	6.64237e-48	SWIB/MDM2 domain%2C Translation initiation factor SUI1%2C PUA-like domain%2C Pseudouridine synthase/archaeosine transglycosylase && sp|P0CL18|EIF2D_RABIT Eukaryotic translation initiation factor 2D OS=Oryctolagus cuniculus OX=9986 GN=EIF2D PE=1 SV=1 && PF01253:Translation initiation factor SUI1|PF17832:Pre-PUA-like domain	-
Nitab4.5_0000377g0010	146.822	132.379	132.759	2916.16	3181.19	1842.16	137.32	2646.5	-4.26881	3.82707e-50	7.88203e-48	Serine/threonine-protein kinase%2C active site%2C Leucine-rich repeat%2C typical subtype%2C Leucine-rich repeat%2C Protein kinase domain%2C Protein kinase-like domain%2C Serine/threonine- / dual specificity protein kinase%2C catalytic domain%2C Protein kinase%2C ATP binding site && sp|Q9FGL5|CEPR1_ARATH Receptor protein-tyrosine kinase CEPR1 OS=Arabidopsis thaliana OX=3702 GN=CEPR1 PE=1 SV=1 && P…	-
novel.7693	1179.55	587.164	1153.34	6.2887	2.65689	8.40473	973.352	5.78344	7.37635	6.8522e-50	1.4022e-47	- && - && -	-
Nitab4.5_0000787g0200	190.37	135.582	105.496	2382.52	2427.52	2258.58	143.816	2356.2	-4.03565	1.12698e-49	2.29149e-47	Glyoxalase-like domain && - && PF00903:Glyoxalase/Bleomycin resistance protein/Dioxygenase superfamily	-
Nitab4.5_0000669g0080	3.73275	6.40543	10.6681	1204.73	1579.08	757.954	6.93543	1180.59	-7.40685	1.89753e-49	3.83386e-47	Haem peroxidase%2C plant/fungal/bacterial%2C Plant peroxidase%2C Haem peroxidase && sp|Q42580|PER21_ARATH Peroxidase 21 OS=Arabidopsis thaliana OX=3702 GN=PER21 PE=1 SV=1 && PF00141:Peroxidase	-
Nitab4.5_0001645g0070	1206.92	879.679	1090.52	93.4321	88.5631	94.7442	1059.04	92.2465	3.52041	2.58303e-49	5.18603e-47	Periplasmic binding protein-like I%2C Extracellular ligand-binding receptor%2C Ionotropic glutamate receptor%2C Extracellular solute-binding protein%2C family 3 && sp|O81078|GLR29_ARATH Glutamate receptor 2.9 OS=Arabidopsis thaliana OX=3702 GN=GLR2.9 PE=2 SV=1 && PF00497:Bacterial extracellular solute-binding proteins, family 3|PF00060:Ligand-gated ion channel|PF01094:Receptor family ligand bindi…	-
Nitab4.5_0000895g0110	8408.65	7334.21	6329.75	712.419	732.417	893.193	7357.54	779.343	3.23854	3.0561e-49	6.0975e-47	YTH domain && sp|Q9LJE5|ECT2_ARATH YTH domain-containing protein ECT2 OS=Arabidopsis thaliana OX=3702 GN=ECT2 PE=1 SV=1 && PF04146:YT521-B-like domain	-
novel.1928	8385.01	5789.44	6279.97	0	0	2.2922	6818.14	0.764066	12.9862	4.3603e-49	8.64557e-47	- && sp|P20825|POL2_DROME Retrovirus-related Pol polyprotein from transposon 297 OS=Drosophila melanogaster OX=7227 GN=pol PE=4 SV=1 && -	-
novel.5225	2158.78	1612.03	1654.74	120.384	144.358	164.274	1808.52	143.005	3.65908	6.80146e-49	1.34027e-46	- && - && -	-
novel.5204	1050.15	1109.21	1815.95	46.716	56.6804	41.2596	1325.1	48.2187	4.78237	9.0221e-49	1.76695e-46	- && sp|P10978|POLX_TOBAC Retrovirus-related Pol polyprotein from transposon TNT 1-94 OS=Nicotiana tabacum OX=4097 PE=2 SV=1 && -	-
novel.1883	470.327	452.65	497.846	4.49193	2.65689	3.05626	473.608	3.40169	7.12923	2.23921e-48	4.35868e-46	- && - && -	-
Nitab4.5_0003775g0020	4440.73	3974.57	7192.68	183.271	263.918	213.939	5202.66	220.376	4.56123	2.60529e-48	5.04053e-46	Zinc finger%2C CCHC-type && - && PF14223:gag-polypeptide of LTR copia-type	-
Nitab4.5_0002304g0070	164.241	183.622	254.85	7685.69	8640.22	4135.13	200.904	6820.34	-5.08521	3.24663e-48	6.2435e-46	Zinc finger%2C GATA-type%2C Zinc finger%2C NHR/GATA-type%2C Transcription factor%2C GATA%2C plant && sp|O49743|GATA4_ARATH GATA transcription factor 4 OS=Arabidopsis thaliana OX=3702 GN=GATA4 PE=2 SV=1 && PF00320:GATA zinc finger	C2C2->C2C2-GATA
novel.1735	582.31	737.692	555.928	4.49193	4.42816	0.764066	625.31	3.22805	7.64587	3.59375e-48	6.86966e-46	- && sp|Q6XKE6|POLG_PVCV2 Genome polyprotein OS=Petunia vein clearing virus (isolate Hohn) OX=492095 PE=3 SV=1 && -	-
Nitab4.5_0005418g0010	617.149	608.516	673.277	53.9031	63.7655	49.6643	632.98	55.7776	3.50668	3.79023e-48	7.20211e-46	Unknown && - && -	-
Nitab4.5_0000635g0060	31.1063	25.6217	32.0044	1974.65	2151.2	926.812	29.5775	1684.22	-5.83357	3.85207e-48	7.27631e-46	Protein of unknown function DUF789 && - && PF05623:Protein of unknown function (DUF789)	-
novel.2485	717.933	480.407	554.742	2.69516	2.65689	6.8766	584.361	4.07622	7.12521	4.0835e-48	7.6681e-46	- && - && -	-
Nitab4.5_0002353g0030	1489.37	1070.77	1070.37	61.0902	31.8827	50.4284	1210.17	47.8004	4.66147	4.48517e-48	8.3731e-46	Mechanosensitive ion channel MscS-like%2C plants/fungi%2C Mechanosensitive ion channel MscS%2C Like-Sm (LSM) domain && sp|F4IME2|MSL8_ARATH Mechanosensitive ion channel protein 8 OS=Arabidopsis thaliana OX=3702 GN=MSL8 PE=2 SV=2 && PF00924:Mechanosensitive ion channel	-
novel.4769	28.6178	18.1487	34.3751	1951.29	1700.41	4379.63	27.0472	2677.11	-6.63361	8.1557e-48	1.51369e-45	- && - && -	-
Nitab4.5_0000224g0070	2458.64	1619.51	2674.14	48.5128	88.5631	43.5518	2250.76	60.2092	5.2267	9.71716e-48	1.79307e-45	P-type ATPase%2C cytoplasmic domain N%2C Cation-transporting P-type ATPase%2C N-terminal%2C P-type ATPase%2C transmembrane domain%2C HAD-like domain%2C Cation-transporting P-type ATPase%2C Cation-transporting P-type ATPase%2C C-terminal%2C Calcium-transporting P-type ATPase%2C subfamily IIB%2C P-type ATPase%2C phosphorylation site%2C P-type ATPase%2C A domain && sp|Q9LIK7|ACA13_ARATH Putative cal…	-
Nitab4.5_0003540g0090	28.6178	32.0271	17.7802	550.71	617.285	570.757	26.1417	579.584	-4.46609	1.48521e-47	2.72484e-45	PMR5 N-terminal domain%2C PC-Esterase && sp|Q9LZQ1|TBL6_ARATH Protein trichome birefringence-like 6 OS=Arabidopsis thaliana OX=3702 GN=TBL6 PE=2 SV=1 && PF13839:GDSL/SGNH-like Acyl-Esterase family found in Pmr5 and Cas1p|PF14416:PMR5 N terminal Domain	-
novel.261	544.982	511.367	489.548	2.69516	7.97068	1.52813	515.299	4.06466	7.01953	2.11563e-47	3.85927e-45	- && - && -	-
Nitab4.5_0000407g0130	89.5861	49.1083	46.2285	14577.2	10886.2	61107	61.641	28856.8	-8.87222	2.32201e-47	4.21168e-45	Catalase haem-binding site%2C Catalase%2C mono-functional%2C haem-containing%2C Catalase-like domain%2C Catalase core domain%2C Catalase immune-responsive domain%2C Catalase%2C mono-functional%2C haem-containing%2C clades 1 and 3%2C Catalase active site && sp|P49319|CATA1_TOBAC Catalase isozyme 1 OS=Nicotiana tabacum OX=4097 GN=CAT-1 PE=1 SV=2 && PF00199:Catalase|PF06628:Catalase-related immune-r…	-
Nitab4.5_0000256g0160	3.73275	1.06757	1.18535	4269.13	6833.53	2424.38	1.99522	4509.01	-11.1781	2.37204e-47	4.27811e-45	Unknown && - && -	-
Nitab4.5_0001858g0030	319.773	380.055	266.703	2903.58	2768.48	2932.49	322.177	2868.18	-3.15332	2.58819e-47	4.64174e-45	Unknown && - && -	-
novel.1922	1602.6	891.422	1299.14	62.887	58.4517	49.6643	1264.39	57.001	4.47289	3.91332e-47	6.97904e-45	- && sp|P04323|POL3_DROME Retrovirus-related Pol polyprotein from transposon 17.6 OS=Drosophila melanogaster OX=7227 GN=pol PE=4 SV=1 && PF00665:Integrase core domain	-
Nitab4.5_0000505g0110	4786.64	3262.5	1646.45	0.898385	1.77126	1.52813	3231.86	1.39926	11.1661	4.63643e-47	8.2227e-45	Glutathione S-transferase%2C N-terminal%2C Thioredoxin-like fold%2C Glutathione S-transferase%2C C-terminal%2C Glutathione S-transferase%2C C-terminal-like && sp|Q03666|GSTX4_TOBAC Probable glutathione S-transferase OS=Nicotiana tabacum OX=4097 PE=2 SV=1 && PF02798:Glutathione S-transferase, N-terminal domain|PF13410:Glutathione S-transferase, C-terminal domain	-
novel.2123	37022.7	32333.5	36154.3	430.327	560.605	136.768	35170.2	375.9	6.54853	4.81609e-47	8.49414e-45	- && - && -	-
Nitab4.5_0000737g0060	167.974	179.352	343.751	5679.59	6581.13	5648.74	230.359	5969.82	-4.696	7.12121e-47	1.24907e-44	Transferase%2C Chloramphenicol acetyltransferase-like domain && sp|Q9FF86|DCR_ARATH BAHD acyltransferase DCR OS=Arabidopsis thaliana OX=3702 GN=DCR PE=2 SV=1 && PF02458:Transferase family	-
Nitab4.5_0000401g0100	7028.78	5583.4	5330.5	299.162	348.939	499.699	5980.89	382.6	3.96553	1.13186e-46	1.97444e-44	EF-hand domain pair%2C Domain of unknown function DUF4283%2C Histidine kinase-like ATPase%2C ATP-binding domain%2C Domain of unknown function DUF3883%2C EF-Hand 1%2C calcium-binding site && sp|F4JTS8|NOV_ARATH Protein NO VEIN OS=Arabidopsis thaliana OX=3702 GN=NOV PE=1 SV=1 && PF13020:Domain of unknown function (DUF3883)|PF14111:Domain of unknown function (DUF4283)	-
Nitab4.5_0000539g0040	690.56	577.556	845.152	9389.92	8971.45	6904.1	704.423	8421.82	-3.57989	1.22913e-46	2.13248e-44	CBS domain && sp|Q9LEV3|CBSX3_ARATH CBS domain-containing protein CBSX3, mitochondrial OS=Arabidopsis thaliana OX=3702 GN=CBSX3 PE=1 SV=1 && PF00571:CBS domain	-
Nitab4.5_0000257g0270	31.1063	44.838	35.5604	1108.61	696.992	861.867	37.1682	889.155	-4.57527	1.59547e-46	2.7531e-44	Cyclin-like%2C Cyclin%2C N-terminal%2C Cyclin%2C C-terminal domain && sp|P42751|CCD11_ARATH Cyclin-D1-1 OS=Arabidopsis thaliana OX=3702 GN=CYCD1-1 PE=1 SV=3 && PF00134:Cyclin, N-terminal domain|PF02984:Cyclin, C-terminal domain	-
novel.4292	156.776	155.865	158.836	1040.33	1080.47	1110.19	157.159	1077	-2.77688	1.64619e-46	2.82535e-44	- && - && -	-
Nitab4.5_0000278g0010	54719.7	54992.7	38436.1	0	0	0.764066	49382.8	0.254689	17.3119	1.97522e-46	3.37192e-44	Alpha crystallin/Hsp20 domain%2C HSP20-like chaperone && sp|P27880|HSP12_MEDSA 18.2 kDa class I heat shock protein OS=Medicago sativa OX=3879 GN=HSP18.2 PE=2 SV=1 && PF00011:Hsp20/alpha crystallin family	-
Nitab4.5_0002632g0080	6.22126	13.8784	5.92673	534.539	698.763	837.417	8.67547	690.24	-6.2907	2.63368e-46	4.47208e-44	UDP-glucuronosyl/UDP-glucosyltransferase && sp|Q9SJL0|U86A1_ARATH UDP-glycosyltransferase 86A1 OS=Arabidopsis thaliana OX=3702 GN=UGT86A1 PE=2 SV=1 && PF00201:UDP-glucoronosyl and UDP-glucosyl transferase	-
Nitab4.5_0000278g0020	1241.76	1211.69	778.773	0.898385	4.42816	0.764066	1077.41	2.0302	9.08721	3.24528e-46	5.48144e-44	Alpha crystallin/Hsp20 domain%2C HSP20-like chaperone && sp|P27880|HSP12_MEDSA 18.2 kDa class I heat shock protein OS=Medicago sativa OX=3879 GN=HSP18.2 PE=2 SV=1 && PF00011:Hsp20/alpha crystallin family	-
novel.3358	2405.14	1299.23	2305.5	0	2.65689	1.52813	2003.29	1.39501	10.476	3.94218e-46	6.62349e-44	- && sp|P10978|POLX_TOBAC Retrovirus-related Pol polyprotein from transposon TNT 1-94 OS=Nicotiana tabacum OX=4097 PE=2 SV=1 && -	-
Nitab4.5_0001843g0080	205.301	114.23	220.474	3293.48	3370.71	3166.29	180.002	3276.83	-4.18831	4.68593e-46	7.83188e-44	NAD-dependent epimerase/dehydratase%2C NAD(P)-binding domain%2C UDP-glucose 4-epimerase C-terminal domain && sp|Q9SA77|ARAE1_ARATH UDP-arabinose 4-epimerase 1 OS=Arabidopsis thaliana OX=3702 GN=MUR4 PE=1 SV=1 && PF16363:GDP-mannose 4,6 dehydratase|PF01370:NAD dependent epimerase/dehydratase family	-
Nitab4.5_0001000g0100	4646.04	3342.57	2832.98	119.485	129.302	204.77	3607.19	151.186	4.57454	5.37859e-46	8.94274e-44	CS domain%2C HSP20-like chaperone && sp|Q9FR62|P23A_BRANA Co-chaperone protein p23-1 OS=Brassica napus OX=3708 GN=P23-1 PE=1 SV=1 && PF04969:CS domain	-
novel.5279	16.1753	10.6757	48.5992	3401.29	3102.37	2347.98	25.1501	2950.54	-6.87909	6.08767e-46	1.00693e-43	- && - && -	-
Nitab4.5_0000469g0190	620.882	520.975	477.695	34.1386	29.2258	38.9674	539.85	34.1106	3.98036	7.63875e-46	1.25697e-43	tRNA modification GTPase MnmE%2C Small GTP-binding protein domain%2C GTP-binding protein TrmE%2C N-terminal%2C tRNA modification GTPase MnmE domain 2%2C tRNA modification GTPase MnmE C-terminal domain%2C GTP-binding protein TrmE/Glycine cleavage system T protein%2C domain 1%2C P-loop containing nucleoside triphosphate hydrolase%2C GTP binding domain && sp|B0CBB0|MNME_ACAM1 tRNA modification GTPas…	-
novel.7146	425.534	666.164	512.07	13.4758	5.31379	10.6969	534.589	9.82883	5.76375	1.1826e-45	1.936e-43	- && sp|Q9T070|COX6A_ARATH Cytochrome c oxidase subunit 6a, mitochondrial OS=Arabidopsis thaliana OX=3702 GN=COX6A PE=3 SV=1 && PF02046:Cytochrome c oxidase subunit VIa	-
Nitab4.5_0003496g0010	2433.76	2119.13	1812.4	178.779	209.009	141.352	2121.76	176.38	3.58984	1.49189e-45	2.42987e-43	WD40 repeat%2C WD40-repeat-containing domain%2C WD40/YVTN repeat-like-containing domain%2C WD40 repeat%2C conserved site && sp|Q9Y7K5|YGI3_SCHPO Uncharacterized WD repeat-containing protein C2A9.03 OS=Schizosaccharomyces pombe (strain 972 / ATCC 24843) OX=284812 GN=SPBC2A9.03 PE=4 SV=2 && -	-
Nitab4.5_0005923g0010	9.95401	2.13514	11.8535	6221.32	6004.58	1468.54	7.98087	4564.81	-9.17639	2.87668e-45	4.66154e-43	Haem peroxidase%2C plant/fungal/bacterial%2C Peroxidase%2C active site%2C Plant peroxidase%2C Peroxidases heam-ligand binding site%2C Haem peroxidase && sp|Q42517|PERN_ARMRU Peroxidase N OS=Armoracia rusticana OX=3704 GN=HRPN PE=2 SV=1 && PF00141:Peroxidase	-
Nitab4.5_0001499g0110	8641.33	8950.52	8803.57	1894.69	1870.45	1988.1	8798.47	1917.75	2.19778	5.3014e-45	8.5473e-43	Armadillo-type fold%2C HEAT%2C type 2%2C Armadillo-like helical%2C Protein of unknown function DUF577%2C HEAT%2C Importin-beta%2C N-terminal domain && sp|O00410|IPO5_HUMAN Importin-5 OS=Homo sapiens OX=9606 GN=IPO5 PE=1 SV=4 && PF18808:Importin repeat|PF04510:Family of unknown function (DUF577)|PF02985:HEAT repeat|PF13646:HEAT repeats|PF05004:Interferon-related developmental regulator (IFRD)	-
Nitab4.5_0000070g0110	24.885	11.7433	21.3362	1481.44	731.531	1065.87	19.3215	1092.95	-5.83228	5.37383e-45	8.62055e-43	SANT/Myb domain%2C Homeodomain-like%2C Myb domain && sp|Q4JL76|MYBA2_ORYSJ Myb-related protein MYBAS2 OS=Oryza sativa subsp. japonica OX=39947 GN=MYBAS2 PE=2 SV=1 && PF00249:Myb-like DNA-binding domain	MYB->MYB
Nitab4.5_0000325g0010	5549.36	5234.3	3931.8	539.031	441.044	408.011	4905.15	462.696	3.40656	7.42978e-45	1.1859e-42	Alpha-D-phosphohexomutase%2C C-terminal%2C Alpha-D-phosphohexomutase%2C alpha/beta/alpha I/II/III%2C Alpha-D-phosphohexomutase superfamily%2C Alpha-D-phosphohexomutase%2C alpha/beta/alpha domain III%2C Alpha-D-phosphohexomutase%2C alpha/beta/alpha domain II && sp|Q9M4G4|PGMC_SOLTU Phosphoglucomutase, cytoplasmic OS=Solanum tuberosum OX=4113 GN=PGM1 PE=2 SV=1 && PF00408:Phosphoglucomutase/phosphom…	-
Nitab4.5_0000932g0020	6609.46	6404.36	4126.19	299.162	263.033	161.218	5713.34	241.138	4.56752	1.36572e-44	2.16905e-42	Heat shock protein 70 family && sp|Q9SKY8|HSP7H_ARATH Heat shock 70 kDa protein 8 OS=Arabidopsis thaliana OX=3702 GN=HSP70-8 PE=1 SV=1 && PF00012:Hsp70 protein	-
Nitab4.5_0003844g0020	1072.54	1029.14	900.863	109.603	105.39	80.2269	1000.85	98.4067	3.34894	1.81035e-44	2.86098e-42	Unknown && - && -	-
Nitab4.5_0000286g0050	10867.3	13364.9	5188.26	34.1386	55.7948	7.64066	9806.83	32.5247	8.24143	1.88247e-44	2.9603e-42	Alpha crystallin/Hsp20 domain%2C HSP20-like chaperone%2C BON domain && sp|O82013|HSP21_SOLPE 17.3 kDa class II heat shock protein OS=Solanum peruvianum OX=4082 PE=2 SV=1 && PF00011:Hsp20/alpha crystallin family	-
Nitab4.5_0002187g0030	227.698	229.528	240.625	1531.75	1501.15	1787.91	232.617	1606.94	-2.78847	1.89363e-44	2.96326e-42	Zinc finger%2C CCCH-type%2C RNA recognition motif domain%2C Nucleotide-binding%2C alpha-beta plait && sp|Q0D3J9|C3H53_ORYSJ Zinc finger CCCH domain-containing protein 53 OS=Oryza sativa subsp. japonica OX=39947 GN=Os07g0682400 PE=2 SV=1 && PF00642:Zinc finger C-x8-C-x5-C-x3-H type (and similar)|PF00076:RNA recognition motif. (a.k.a. RRM, RBD, or RNP domain)	-
Nitab4.5_0002129g0110	2586.8	2015.57	2112.29	309.045	298.458	272.772	2238.22	293.425	2.9316	2.25614e-44	3.51331e-42	Unknown && sp|Q0WL81|RNL_ARATH tRNA ligase 1 OS=Arabidopsis thaliana OX=3702 GN=RNL PE=1 SV=1 && -	-
Nitab4.5_0000137g0290	65.9453	50.1758	59.2673	746.558	726.218	618.894	58.4628	697.223	-3.57932	2.47218e-44	3.83104e-42	SGNH hydrolase-type esterase domain%2C Lipase%2C GDSL && sp|Q3MKY2|AAE_RAUSE Acetylajmalan esterase OS=Rauvolfia serpentina OX=4060 GN=AAE PE=1 SV=1 && PF00657:GDSL-like Lipase/Acylhydrolase	-
Nitab4.5_0001582g0050	772.68	745.165	702.911	4109.21	3848.07	3718.71	740.252	3892	-2.39444	3.41856e-44	5.27201e-42	Transcription factor IIS%2C N-terminal%2C Transcription elongation factor%2C TFIIS/CRSP70%2C N-terminal%2C sub-type && sp|F4KFC7|MD26C_ARATH Probable mediator of RNA polymerase II transcription subunit 26c OS=Arabidopsis thaliana OX=3702 GN=MED26C PE=1 SV=1 && PF08711:TFIIS helical bundle-like domain	IWS1
Nitab4.5_0000045g0370	335.948	530.583	432.652	5.39031	3.54253	6.11253	433.061	5.01512	6.42201	6.21419e-44	9.53728e-42	Uncharacterised conserved protein UCP031088%2C alpha/beta hydrolase%2C At1g15070 && - && -	-
Nitab4.5_0000337g0100	3419.2	2218.41	2300.76	71.8708	80.5925	139.06	2646.12	97.1744	4.76397	6.82307e-44	1.04217e-41	BAG domain%2C IQ motif%2C EF-hand binding site && sp|O65373|BAG5_ARATH BAG family molecular chaperone regulator 5, mitochondrial OS=Arabidopsis thaliana OX=3702 GN=BAG5 PE=1 SV=1 && PF02179:BAG domain	-
novel.294	1357.48	793.205	1356.04	0.898385	5.31379	0	1168.91	2.07072	9.19661	1.08503e-43	1.64941e-41	- && - && -	-
Nitab4.5_0001160g0010	2123.94	2112.72	1941.6	342.285	345.396	288.817	2059.42	325.499	2.66229	1.41556e-43	2.14166e-41	Vacuolar protein sorting-associate protein Vta1/Callose synthase%2C N-terminal domain && sp|Q9SZ15|LIP5_ARATH Protein HOMOLOG OF MAMMALIAN LYST-INTERACTING PROTEIN 5 OS=Arabidopsis thaliana OX=3702 GN=LIP5 PE=1 SV=1 && PF18097:Vta1 C-terminal domain|PF04652:Vta1 like	-
Nitab4.5_0000468g0230	17.4195	17.0811	40.3018	976.545	1021.13	775.527	24.9341	924.402	-5.21541	1.56003e-43	2.34909e-41	Vacuolar protein sorting-associated protein 62 && - && PF06101:Vacuolar protein sorting-associated protein 62	-
Nitab4.5_0002322g0020	532.54	712.07	535.777	0	2.65689	6.11253	593.462	2.92314	7.60082	1.85277e-43	2.7768e-41	Zinc finger%2C CCHC-type%2C Helicase%2C superfamily 1/2%2C ATP-binding domain%2C Bet v I type allergen%2C Helicase%2C C-terminal%2C RNA helicase%2C DEAD-box type%2C Q motif%2C START-like domain%2C Bet v I domain%2C P-loop containing nucleoside triphosphate hydrolase%2C DNA/RNA helicase%2C DEAD/DEAH box type%2C N-terminal && sp|Q9LU46|RH35_ARATH DEAD-box ATP-dependent RNA helicase 35 OS=Arabidopsi…	-
novel.3715	1893.75	1610.96	1642.89	19.7645	33.654	6.11253	1715.87	19.8437	6.44581	2.4389e-43	3.63818e-41	- && sp|Q3BAI2|YCX91_PHAAO Uncharacterized protein ORF91 OS=Phalaenopsis aphrodite subsp. formosana OX=308872 PE=4 SV=1 && -	-
novel.3913	6697.81	5807.59	6603.57	97.0256	107.161	25.2142	6369.65	76.4671	6.38359	2.54991e-43	3.78608e-41	- && sp|Q3BAI2|YCX91_PHAAO Uncharacterized protein ORF91 OS=Phalaenopsis aphrodite subsp. formosana OX=308872 PE=4 SV=1 && -	-
Nitab4.5_0000516g0130	19.908	1.06757	11.8535	1700.64	1840.34	2805.65	10.943	2115.55	-7.62055	3.33495e-43	4.92877e-41	Dormancyauxin associated && sp|P93017|DRMH1_ARATH Dormancy-associated protein homolog 1 OS=Arabidopsis thaliana OX=3702 GN=DRMH1 PE=1 SV=1 && PF05564:Dormancy/auxin associated protein	-
novel.6194	933.189	901.03	1021.77	17.9677	17.7126	42.7877	951.996	26.156	5.17294	3.49846e-43	5.1466e-41	- && sp|Q6AVI0|RSLE2_ORYSJ Zinc finger BED domain-containing protein RICESLEEPER 2 OS=Oryza sativa subsp. japonica OX=39947 GN=Os03g0733400 PE=2 SV=1 && PF05699:hAT family C-terminal dimerisation region	-
novel.1418	536.272	511.367	574.893	16.1709	22.1408	33.6189	540.844	23.9769	4.4839	3.7725e-43	5.52429e-41	- && sp|P04323|POL3_DROME Retrovirus-related Pol polyprotein from transposon 17.6 OS=Drosophila melanogaster OX=7227 GN=pol PE=4 SV=1 && -	-
Nitab4.5_0002540g0090	11.1983	7.473	11.8535	421.343	375.508	369.808	10.1749	388.886	-5.26737	5.11508e-43	7.4561e-41	AMP-binding enzyme C-terminal domain%2C AMP-dependent synthetase/ligase%2C AMP-binding%2C conserved site && sp|O24146|4CL2_TOBAC 4-coumarate--CoA ligase 2 OS=Nicotiana tabacum OX=4097 GN=4CL2 PE=1 SV=1 && PF00501:AMP-binding enzyme|PF13193:AMP-binding enzyme C-terminal domain	-
Nitab4.5_0000295g0090	220.233	248.744	231.143	1607.21	1533.03	1881.13	233.373	1673.79	-2.84187	5.1492e-43	7.47173e-41	Lipase%2C GDXG%2C active site%2C Alpha/beta hydrolase fold-3 && sp|Q9LYC1|GID1B_ARATH Gibberellin receptor GID1B OS=Arabidopsis thaliana OX=3702 GN=GID1B PE=1 SV=1 && PF07859:alpha/beta hydrolase fold	-
Nitab4.5_0000184g0050	3198.97	2899.52	4013.58	380.017	384.364	302.57	3370.69	355.65	3.24509	5.536e-43	7.99664e-41	Unknown && - && -	-
Nitab4.5_0000495g0020	32.3505	64.0543	61.638	4538.64	5024.19	1788.68	52.6809	3783.84	-6.16357	1.07416e-42	1.54462e-40	Major facilitator superfamily domain%2C Sugar/inositol transporter%2C General substrate transporter%2C Sugar transporter%2C conserved site%2C Major facilitator superfamily domain%2C general substrate transporter && sp|Q8LPQ8|MSSP2_ARATH Monosaccharide-sensing protein 2 OS=Arabidopsis thaliana OX=3702 GN=MSSP2 PE=1 SV=2 && PF00083:Sugar (and other) transporter	-
Nitab4.5_0003658g0020	948.12	1281.09	730.174	0	0.885631	4.5844	986.46	1.82334	8.98723	1.67506e-42	2.39789e-40	Heat shock protein 70 family%2C Heat shock protein 70%2C conserved site && sp|Q39043|BIP2_ARATH Heat shock 70 kDa protein BIP2 OS=Arabidopsis thaliana OX=3702 GN=BIP2 PE=1 SV=2 && PF00012:Hsp70 protein	-
novel.5537	1506.79	1001.38	1543.32	35.9354	31.8827	11.461	1350.5	26.4264	5.68494	2.00422e-42	2.85628e-40	- && - && -	-
Nitab4.5_0000978g0100	2248.36	3756.78	1772.09	9.88224	16.827	40.4955	2592.41	22.4016	6.84334	2.20312e-42	3.12579e-40	Glycoside hydrolase%2C family 19%2C catalytic%2C Lysozyme-like domain%2C Glycoside hydrolase%2C family 19 && sp|Q9LSP9|CTL2_ARATH Chitinase-like protein 2 OS=Arabidopsis thaliana OX=3702 GN=CTL2 PE=2 SV=1 && PF00182:Chitinase class I	-
Nitab4.5_0000273g0090	97.0516	33.0947	61.638	2139.95	1977.61	2275.39	63.9281	2130.99	-5.06506	2.51046e-42	3.54609e-40	Transferase%2C Chloramphenicol acetyltransferase-like domain && sp|A1XWY7|CFAT_PETHY Coniferyl alcohol acyltransferase OS=Petunia hybrida OX=4102 GN=CFAT PE=1 SV=1 && PF02458:Transferase family	-
novel.3374	440.465	423.826	686.316	14.3742	10.6276	17.5735	516.869	14.1918	5.17903	2.67567e-42	3.7628e-40	- && sp|P10978|POLX_TOBAC Retrovirus-related Pol polyprotein from transposon TNT 1-94 OS=Nicotiana tabacum OX=4097 PE=2 SV=1 && -	-
Nitab4.5_0000170g0030	2872.98	2202.4	2452.48	328.809	371.965	318.616	2509.29	339.797	2.8847	2.75353e-42	3.8553e-40	CAAX amino terminal protease && sp|Q40863|EMB8_PICGL Embryogenesis-associated protein EMB8 OS=Picea glauca OX=3330 GN=EMB8 PE=2 SV=1 && -	-
novel.6441	4272.76	1700.64	3528.78	0	3.54253	0	3167.39	1.18084	11.4457	4.45623e-42	6.21207e-40	- && - && -	-
Nitab4.5_0000284g0010	67.1896	30.9596	64.0087	1267.62	1077.81	1376.85	54.0526	1240.76	-4.52724	4.76832e-42	6.61823e-40	WD40 repeat%2C conserved site%2C WD40 repeat%2C WD40-repeat-containing domain%2C WD40/YVTN repeat-like-containing domain && sp|Q2YDS1|DDB2_DANRE DNA damage-binding protein 2 OS=Danio rerio OX=7955 GN=ddb2 PE=1 SV=2 && -	-
Nitab4.5_0002465g0040	1643.66	1892.8	1218.54	100.619	85.9062	55.7768	1585	80.7674	4.29783	5.68384e-42	7.85477e-40	NMD3 && sp|Q6P2Z6|NMD3_XENTR 60S ribosomal export protein NMD3 OS=Xenopus tropicalis OX=8364 GN=nmd3 PE=2 SV=1 && PF04981:NMD3 family	-
novel.2095	455.396	314.933	397.091	5.39031	7.97068	3.05626	389.14	5.47242	6.1735	6.09159e-42	8.38197e-40	- && - && -	-
Nitab4.5_0000482g0070	2746.06	3285.98	1181.79	54.8015	60.2229	52.7206	2404.61	55.915	5.42696	7.36096e-42	1.00851e-39	Unknown && - && -	-
novel.7927	3678.01	1097.46	2896.99	0.898385	2.65689	0.764066	2557.49	1.43978	10.8195	9.11246e-42	1.24315e-39	- && sp|P10978|POLX_TOBAC Retrovirus-related Pol polyprotein from transposon TNT 1-94 OS=Nicotiana tabacum OX=4097 PE=2 SV=1 && PF00665:Integrase core domain	-
novel.2142	647.011	591.434	1117.78	25.1548	28.3402	28.2704	785.409	27.2551	4.84778	1.25184e-41	1.70053e-39	- && sp|P10978|POLX_TOBAC Retrovirus-related Pol polyprotein from transposon TNT 1-94 OS=Nicotiana tabacum OX=4097 PE=2 SV=1 && -	-
Nitab4.5_0003281g0090	54.7471	42.7028	65.1941	2186.67	1856.28	1023.08	54.2147	1688.68	-4.96304	1.34727e-41	1.82242e-39	Cold acclimation WCOR413 && sp|Q9SVL6|CRPM2_ARATH Cold-regulated 413 plasma membrane protein 2 OS=Arabidopsis thaliana OX=3702 GN=COR413PM2 PE=2 SV=1 && PF05562:Cold acclimation protein WCOR413	-
Nitab4.5_0004300g0180	150.554	89.676	181.358	3877.43	3716.11	2441.96	140.529	3345.17	-4.57492	1.93272e-41	2.60331e-39	NAC domain && sp|K4BWV2|NAP1_SOLLC NAC domain-containing protein 1 OS=Solanum lycopersicum OX=4081 GN=NAP1 PE=2 SV=1 && PF02365:No apical meristem (NAM) protein	NAC
novel.1254	544.982	433.434	432.652	18.8661	31.8827	25.2142	470.356	25.321	4.21443	2.02329e-41	2.71384e-39	- && sp|P11369|LORF2_MOUSE LINE-1 retrotransposable element ORF2 protein OS=Mus musculus OX=10090 GN=Pol PE=1 SV=2 && -	-
Nitab4.5_0000230g0210	374.52	344.825	295.151	4.49193	3.54253	3.82033	338.166	3.95159	6.42169	2.24729e-41	3.00169e-39	Unknown && - && -	-
Nitab4.5_0000723g0030	3004.87	2921.94	2246.23	368.338	296.686	314.795	2724.35	326.607	3.06053	3.5856e-41	4.7693e-39	Thioredoxin%2C Thioredoxin%2C conserved site%2C Thioredoxin-like fold%2C Thioredoxin domain && sp|Q07090|TRXH2_TOBAC Thioredoxin H-type 2 OS=Nicotiana tabacum OX=4097 PE=3 SV=1 && PF00085:Thioredoxin	-
Nitab4.5_0000257g0260	515.12	557.272	548.816	59.2934	68.1936	56.5409	540.403	61.3426	3.14085	4.11415e-41	5.44963e-39	Putative thiol-disulphide oxidoreductase DCC && sp|P40761|YUXK_BACSU Uncharacterized protein YuxK OS=Bacillus subtilis (strain 168) OX=224308 GN=yuxK PE=3 SV=1 && PF04134:Protein of unknown function, DUF393	-
Nitab4.5_0002716g0110	544.982	433.434	373.384	3.59354	2.65689	2.2922	450.6	2.84754	7.31885	4.43499e-41	5.85033e-39	Ribosomal protein S12/S23%2C Nucleic acid-binding%2C OB-fold%2C Ribosomal protein S12%2C bacteria && sp|Q95869|RT12_NICSY Ribosomal protein S12, mitochondrial OS=Nicotiana sylvestris OX=4096 GN=RPS12 PE=3 SV=1 && PF00164:Ribosomal protein S12/S23	-
Nitab4.5_0000515g0010	251.339	187.893	271.444	1967.46	1947.5	1901	236.892	1938.65	-3.0342	5.34797e-41	7.02564e-39	HAD hydrolase%2C subfamily IA%2C HAD-like domain%2C HAD-superfamily hydrolase%2C subfamily IA%2C REG-2-like && sp|Q4FPT7|GPH_PSYA2 Phosphoglycolate phosphatase OS=Psychrobacter arcticus (strain DSM 17307 / VKM B-2377 / 273-4) OX=259536 GN=Psyc_2124 PE=3 SV=1 && PF13419:Haloacid dehalogenase-like hydrolase	-
novel.3751	2407.63	2175.71	1454.42	70.074	90.3344	38.9674	2012.59	66.4586	4.92404	6.84591e-41	8.95664e-39	- && - && -	-
novel.8622	416.824	401.407	352.048	26.0532	27.4546	32.8548	390.093	28.7875	3.75584	9.13359e-41	1.18578e-38	- && sp|Q3E6S8|DGP14_ARATH Putative protease Do-like 14 OS=Arabidopsis thaliana OX=3702 GN=DEGP14 PE=3 SV=2 && -	-
Nitab4.5_0000057g0260	38.5718	36.2974	58.082	905.572	992.793	1587.73	44.3171	1162.03	-4.71441	9.13769e-41	1.18578e-38	Bax inhibitor 1-related && sp|Q94A20|LFG5_ARATH BI1-like protein OS=Arabidopsis thaliana OX=3702 GN=LFG5 PE=2 SV=1 && PF01027:Inhibitor of apoptosis-promoting Bax1	-
Nitab4.5_0001301g0090	109.494	234.866	149.354	4519.78	6059.49	3405.44	164.571	4661.57	-4.8219	1.33623e-40	1.72698e-38	Glycoside hydrolase%2C family 3%2C N-terminal%2C Glycoside hydrolase family 3 C-terminal domain%2C Glycoside hydrolase%2C superfamily%2C Glycoside hydrolase family 3%2C Fibronectin type III-like domain && sp|Q94KD8|BXL2_ARATH Probable beta-D-xylosidase 2 OS=Arabidopsis thaliana OX=3702 GN=BXL2 PE=2 SV=1 && PF14310:Fibronectin type III-like domain|PF00933:Glycosyl hydrolase family 3 N terminal dom…	-
Nitab4.5_0000134g0030	1201.95	1351.55	787.07	2.69516	0.885631	0.764066	1113.52	1.44828	9.62254	1.82638e-40	2.35095e-38	Photosystem II PsbR && sp|Q40519|PSBR_TOBAC Photosystem II 10 kDa polypeptide, chloroplastic OS=Nicotiana tabacum OX=4097 GN=PSBR PE=2 SV=1 && PF04725:Photosystem II 10 kDa polypeptide PsbR	-
Nitab4.5_0000981g0060	156.776	124.906	168.319	1269.42	1197.37	1484.58	150	1317.12	-3.13617	3.37153e-40	4.32246e-38	EF-Hand 1%2C calcium-binding site%2C EF-hand domain%2C EF-hand domain pair%2C Protein kinase domain%2C Serine/threonine-protein kinase%2C active site%2C Protein kinase%2C ATP binding site%2C Serine/threonine- / dual specificity protein kinase%2C catalytic domain%2C Protein kinase-like domain && sp|P49101|CDPK2_MAIZE Calcium-dependent protein kinase 2 OS=Zea mays OX=4577 GN=CPK2 PE=2 SV=1 && PF134…	-
Nitab4.5_0004300g0130	816.229	414.218	596.229	5.39031	0.885631	3.05626	608.892	3.11074	7.61685	5.2182e-40	6.66323e-38	Cytochrome b/b6%2C Cytochrome b/b6%2C N-terminal%2C Di-haem cytochrome%2C transmembrane%2C Cytochrome b/b6-like domain && sp|Q9ZZT8|CYB_PEA Cytochrome b OS=Pisum sativum OX=3888 GN=MT-CYB PE=3 SV=1 && PF00033:Cytochrome b/b6/petB	-
Nitab4.5_0000008g0270	3399.3	2976.39	2209.49	0	0	2.2922	2861.72	0.764066	11.7344	5.39943e-40	6.86717e-38	HSP20-like chaperone%2C Alpha crystallin/Hsp20 domain && sp|O82012|HSP12_SOLPE 17.6 kDa class I heat shock protein OS=Solanum peruvianum OX=4082 PE=2 SV=1 && PF00011:Hsp20/alpha crystallin family	-
Nitab4.5_0002815g0120	134.379	120.636	155.28	1120.29	1079.58	967.308	136.765	1055.73	-2.94947	6.22396e-40	7.88442e-38	Putative cyclase && sp|Q94JT5|CYL2_ARATH Cyclase-like protein 2 OS=Arabidopsis thaliana OX=3702 GN=CYCLASE2 PE=2 SV=1 && PF04199:Putative cyclase	-
Nitab4.5_0003757g0050	72.1666	53.3786	60.4527	911.861	733.303	663.209	61.9993	769.458	-3.63646	6.76455e-40	8.53537e-38	Galactose oxidase/kelch%2C beta-propeller%2C F-box domain%2C Kelch-type beta propeller && sp|Q9C8K7|FBK21_ARATH F-box/kelch-repeat protein At1g51550 OS=Arabidopsis thaliana OX=3702 GN=At1g51550 PE=2 SV=1 && PF13418:Galactose oxidase, central domain	-
Nitab4.5_0000451g0170	18405	17934.1	16730	503.096	758.1	1192.71	17689.7	817.968	4.43428	7.06524e-40	8.87968e-38	GroEL-like equatorial domain%2C Chaperonin Cpn60/TCP-1%2C GroEL-like apical domain%2C Chaperonin Cpn60%2C Chaperonin Cpn60%2C conserved site && sp|Q05046|CH62_CUCMA Chaperonin CPN60-2, mitochondrial OS=Cucurbita maxima OX=3661 GN=CPN60-2 PE=1 SV=1 && PF00118:TCP-1/cpn60 chaperonin family	-
novel.5633	16612	18170.1	17148.4	93.4321	109.818	11.461	17310.2	71.5704	7.92074	7.12975e-40	8.9256e-38	- && - && -	-
novel.1630	13.6868	0	7.11208	874.129	772.271	747.257	6.93295	797.885	-6.89205	9.14174e-40	1.13997e-37	- && sp|P56725|ZOX_PHAVU Zeatin O-xylosyltransferase OS=Phaseolus vulgaris OX=3885 GN=ZOX1 PE=2 SV=1 && PF00201:UDP-glucoronosyl and UDP-glucosyl transferase	-
Nitab4.5_0001149g0030	829.916	741.962	696.984	102.416	84.135	98.5645	756.287	95.0385	2.99175	9.29974e-40	1.15516e-37	U1 small nuclear ribonucleoprotein C%2C Zinc finger%2C U1-C type && sp|F6HQ26|RU1C_VITVI U1 small nuclear ribonucleoprotein C OS=Vitis vinifera OX=29760 GN=VIT_07s0104g01170 PE=3 SV=1 && PF06220:U1 zinc finger	-
Nitab4.5_0000174g0040	286.178	232.731	305.819	3162.32	2373.49	2293.73	274.909	2609.84	-3.24765	9.38215e-40	1.16088e-37	Dehydrogenase%2C E1 component && sp|Q9LPL5|ODBA1_ARATH 2-oxoisovalerate dehydrogenase subunit alpha 1, mitochondrial OS=Arabidopsis thaliana OX=3702 GN=At1g21400 PE=2 SV=1 && PF00676:Dehydrogenase E1 component	-
Nitab4.5_0000559g0150	1557.8	977.895	1142.67	76.3627	104.504	87.1035	1226.12	89.3236	3.77874	9.54132e-40	1.17601e-37	Alpha/beta hydrolase fold-3%2C Lipase%2C GDXG%2C active site && sp|Q8LED9|CXE16_ARATH Probable carboxylesterase 16 OS=Arabidopsis thaliana OX=3702 GN=CXE16 PE=2 SV=1 && PF07859:alpha/beta hydrolase fold	-
Nitab4.5_0000608g0040	919.502	902.098	1200.76	40.4273	13.2845	32.8548	1007.45	28.8556	5.12405	1.13201e-39	1.38989e-37	DnaJ domain && sp|Q9FL54|DNAJ6_ARATH Chaperone protein dnaJ 6 OS=Arabidopsis thaliana OX=3702 GN=ATJ6 PE=2 SV=1 && PF00226:DnaJ domain	-
Nitab4.5_0000143g0160	3.73275	1.06757	1.18535	6397.4	9012.18	1476.18	1.99522	5628.59	-11.493	1.237e-39	1.51298e-37	Sodium/sulphate symporter && sp|Q8LG88|TDT_ARATH Tonoplast dicarboxylate transporter OS=Arabidopsis thaliana OX=3702 GN=TDT PE=2 SV=2 && PF00939:Sodium:sulfate symporter transmembrane region	-
Nitab4.5_0000126g0060	184.149	202.839	154.095	1222.7	1309.85	1372.26	180.361	1301.6	-2.85043	1.37974e-39	1.68113e-37	Protein kinase domain%2C Protein kinase-like domain%2C NAF domain%2C Serine/threonine-protein kinase%2C active site%2C Calcium/calmodulin-dependent/calcium-dependent protein kinase%2C Protein kinase%2C ATP binding site%2C Serine/threonine- / dual specificity protein kinase%2C catalytic domain%2C NAF/FISL domain && sp|Q7X996|CIPK2_ORYSJ CBL-interacting protein kinase 2 OS=Oryza sativa subsp. japon…	-
Nitab4.5_0002221g0060	8.70976	18.1487	7.11208	681.874	688.136	437.81	11.3235	602.607	-5.71415	1.7985e-39	2.18303e-37	Cytochrome P450%2C conserved site%2C Cytochrome P450%2C Cytochrome P450%2C E-class%2C group I && sp|Q42600|C84A1_ARATH Cytochrome P450 84A1 OS=Arabidopsis thaliana OX=3702 GN=CYP84A1 PE=1 SV=1 && PF00067:Cytochrome P450	-
Nitab4.5_0000228g0080	6.22126	9.60814	2.37069	611.8	1684.47	1060.52	6.0667	1118.93	-7.51048	2.07572e-39	2.50997e-37	Unknown && - && -	-
novel.2761	462.862	348.028	412.501	2.69516	2.65689	2.2922	407.797	2.54808	7.32835	2.41637e-39	2.91086e-37	- && - && -	-
novel.3415	428.023	288.244	346.121	7.18708	13.2845	8.40473	354.129	9.62543	5.20476	3.13815e-39	3.76613e-37	- && - && -	-
novel.803	1544.12	1325.92	1347.74	90.7369	88.5631	43.5518	1405.93	74.2839	4.24655	3.57899e-39	4.27911e-37	- && sp|P0CT41|TF212_SCHPO Transposon Tf2-12 polyprotein OS=Schizosaccharomyces pombe (strain 972 / ATCC 24843) OX=284812 GN=Tf2-12 PE=3 SV=1 && PF13456:Reverse transcriptase-like	-
novel.894	1408.49	757.976	968.428	1.79677	0.885631	1.52813	1044.97	1.40351	9.53588	5.0926e-39	6.06608e-37	- && sp|P0CT41|TF212_SCHPO Transposon Tf2-12 polyprotein OS=Schizosaccharomyces pombe (strain 972 / ATCC 24843) OX=284812 GN=Tf2-12 PE=3 SV=1 && -	-
Nitab4.5_0000172g0580	476.548	396.069	425.539	0	5.31379	2.2922	432.719	2.53533	7.4151	5.73135e-39	6.80155e-37	ATPase%2C F0 complex%2C subunit C%2C ATPase%2C F0 complex%2C subunit C%2C DCCD-binding site%2C V-ATPase proteolipid subunit C-like domain && sp|Q07060|ATP9_PETSP ATP synthase subunit 9, mitochondrial OS=Petunia sp. OX=4104 GN=ATP9 PE=3 SV=1 && -	-
Nitab4.5_0005885g0010	1596.37	1425.21	1346.55	153.624	126.645	88.6317	1456.05	122.967	3.56823	5.98796e-39	7.07977e-37	Zinc finger%2C CCHC-type%2C RNA recognition motif domain%2C Nucleotide-binding%2C alpha-beta plait && sp|Q69KL9|RZ21A_ORYSJ Serine/arginine-rich splicing factor RSZ21A OS=Oryza sativa subsp. japonica OX=39947 GN=RSZ21A PE=2 SV=1 && PF00076:RNA recognition motif. (a.k.a. RRM, RBD, or RNP domain)|PF00098:Zinc knuckle	-
novel.4199	2147.58	1505.28	1556.36	207.527	195.725	183.376	1736.4	195.542	3.15081	1.11996e-38	1.31928e-36	- && - && -	-
Nitab4.5_0002503g0010	72.1666	39.5001	67.5648	1078.96	962.681	813.73	59.7438	951.791	-3.9991	1.232e-38	1.44592e-36	Unknown && - && -	-
Nitab4.5_0001278g0020	16.1753	30.9596	34.3751	584.849	509.238	681.547	27.17	591.878	-4.43876	1.3156e-38	1.53838e-36	Uncharacterised protein family UPF0402 && - && PF10167:BLOC-1-related complex sub-unit 8	-
Nitab4.5_0000649g0100	1256.69	1551.18	1826.62	143.742	140.815	96.2723	1544.83	126.943	3.60728	1.59596e-38	1.85941e-36	Inositol monophosphatase%2C Inositol monophosphatase%2C metal-binding site && sp|Q9M0Y6|DPNPM_ARATH Putative PAP-specific phosphatase, mitochondrial OS=Arabidopsis thaliana OX=3702 GN=At4g05090 PE=2 SV=1 && PF00459:Inositol monophosphatase family	-
novel.7039	634.568	418.488	418.427	2.69516	6.19942	0.764066	490.495	3.21955	7.29166	1.72992e-38	2.00815e-36	- && - && -	-
Nitab4.5_0002314g0020	72.1666	56.5813	77.0475	1352.97	1442.69	2800.3	68.5985	1865.32	-4.76688	1.825e-38	2.11085e-36	Peptidase S10%2C serine carboxypeptidase && sp|Q9C7Z9|SCP18_ARATH Serine carboxypeptidase-like 18 OS=Arabidopsis thaliana OX=3702 GN=SCPL18 PE=2 SV=2 && PF00450:Serine carboxypeptidase	-
Nitab4.5_0002196g0060	2.4885	3.20271	17.7802	1970.16	956.482	1483.05	7.82381	1469.9	-7.56004	2.04484e-38	2.35658e-36	Caffeate O-methyltransferase (COMT) family%2C O-methyltransferase%2C family 2%2C Plant methyltransferase dimerisation%2C Winged helix-turn-helix DNA-binding domain && sp|B0ZB57|OMT3_HUMLU Probable O-methyltransferase 3 OS=Humulus lupulus OX=3486 GN=OMT3 PE=2 SV=1 && PF00891:O-methyltransferase domain|PF08100:Dimerisation domain	-
Nitab4.5_0003331g0100	671.896	731.286	685.13	73.6676	72.6218	97.0364	696.104	81.1086	3.09825	2.4669e-38	2.83276e-36	Agenet-like domain%2C Tudor-like%2C plant && - && PF05641:Agenet domain	-
Nitab4.5_0003658g0030	6689.1	6911.46	6774.26	1635.96	1709.27	1703.87	6791.6	1683.03	2.01267	2.83367e-38	3.24226e-36	Rubber elongation factor && sp|Q9SW70|SRP_VITRI Stress-related protein OS=Vitis riparia OX=96939 GN=SRP PE=2 SV=1 && PF05755:Rubber elongation factor protein (REF)	-
Nitab4.5_0007819g0020	1600.11	1203.15	2792.68	0.898385	0	2.2922	1865.31	1.06353	10.7047	3.72141e-38	4.24281e-36	Unknown && - && -	-
Nitab4.5_0003436g0010	60.9683	37.365	116.164	13154.2	11652.3	3468.1	71.4991	9424.83	-7.04383	4.02062e-38	4.56763e-36	Haem peroxidase%2C plant/fungal/bacterial%2C Haem peroxidase%2C Plant peroxidase%2C Peroxidase%2C active site%2C Peroxidases heam-ligand binding site && sp|Q42517|PERN_ARMRU Peroxidase N OS=Armoracia rusticana OX=3704 GN=HRPN PE=2 SV=1 && PF00141:Peroxidase	-
novel.6393	763.97	732.354	1352.48	35.037	46.9385	30.5626	949.602	37.5127	4.66447	4.51412e-38	5.11008e-36	- && sp|P10978|POLX_TOBAC Retrovirus-related Pol polyprotein from transposon TNT 1-94 OS=Nicotiana tabacum OX=4097 PE=2 SV=1 && -	-
Nitab4.5_0000337g0150	89.5861	65.1218	180.173	3020.37	3589.46	4012.88	111.627	3540.9	-4.98883	4.5625e-38	5.1466e-36	FAD-binding%2C type 2%2C CO dehydrogenase flavoprotein-like%2C FAD-binding%2C subdomain 2%2C D-arabinono-1%2C4-lactone oxidase%2C Plant-specific FAD-dependent oxidoreductase && sp|O81032|GGLO6_ARATH Probable L-gulonolactone oxidase 6 OS=Arabidopsis thaliana OX=3702 GN=GULLO6 PE=3 SV=1 && PF04030:D-arabinono-1,4-lactone oxidase	-
Nitab4.5_0000843g0080	457.885	430.231	457.544	45.8176	49.5954	35.9111	448.553	43.7747	3.36134	4.88429e-38	5.49019e-36	DNA glycosylase%2C HhH-GPD domain && sp|Q0IGK1|MBD4L_ARATH Methyl-CpG-binding domain protein 4-like protein OS=Arabidopsis thaliana OX=3702 GN=MBD4L PE=1 SV=1 && -	-
novel.8605	391.939	267.96	421.983	5.39031	2.65689	3.82033	360.628	3.95585	6.5134	5.20703e-38	5.83242e-36	- && - && PF02689:Helicase	-
Nitab4.5_0000036g0360	9.95401	14.946	17.7802	902.877	709.391	428.641	14.2267	680.303	-5.57469	5.59681e-38	6.2471e-36	Unknown && sp|Q9LSK9|Y5566_ARATH Uncharacterized protein At5g65660 OS=Arabidopsis thaliana OX=3702 GN=At5g65660 PE=2 SV=1 && -	-
novel.7380	1.24425	9.60814	8.29743	600.121	425.103	447.743	6.38327	490.989	-6.23478	6.1932e-38	6.88869e-36	- && sp|Q43735|PER27_ARATH Peroxidase 27 OS=Arabidopsis thaliana OX=3702 GN=PER27 PE=1 SV=1 && PF00141:Peroxidase	-
novel.7117	470.327	290.379	354.419	3.59354	3.54253	3.05626	371.708	3.39744	6.77878	7.4277e-38	8.23315e-36	- && - && -	-
Nitab4.5_0000759g0270	890.884	970.422	481.251	8.98385	0.885631	9.16879	780.852	6.34609	6.92939	7.65845e-38	8.45954e-36	Bax inhibitor 1-related && sp|Q9SA63|LFG4_ARATH Protein LIFEGUARD 4 OS=Arabidopsis thaliana OX=3702 GN=LFG4 PE=2 SV=1 && PF01027:Inhibitor of apoptosis-promoting Bax1	-
Nitab4.5_0000495g0130	437.977	370.447	618.751	7221.22	6456.25	4906.83	475.725	6194.77	-3.70317	8.52242e-38	9.38142e-36	High mobility group box domain && sp|P40619|HMGL_IPONI HMG1/2-like protein OS=Ipomoea nil OX=35883 PE=2 SV=1 && -	-
novel.2800	543.738	327.744	427.91	14.3742	15.9414	21.3939	433.131	17.2365	4.64303	9.99125e-38	1.09605e-35	- && sp|O24381|TLC1_SOLTU Plastidic ATP/ADP-transporter OS=Solanum tuberosum OX=4113 PE=2 SV=2 && PF03219:TLC ATP/ADP transporter	-
novel.4327	1284.07	766.516	1066.81	17.0693	21.2552	44.3158	1039.13	27.5468	5.22692	1.33136e-37	1.45551e-35	- && sp|P20825|POL2_DROME Retrovirus-related Pol polyprotein from transposon 297 OS=Drosophila melanogaster OX=7227 GN=pol PE=4 SV=1 && PF13456:Reverse transcriptase-like	-
Nitab4.5_0001603g0020	460.373	384.326	391.164	20.6629	22.1408	33.6189	411.954	25.4742	4.00589	1.52102e-37	1.65718e-35	CBS domain && sp|O23193|CBSX1_ARATH CBS domain-containing protein CBSX1, chloroplastic OS=Arabidopsis thaliana OX=3702 GN=CBSX1 PE=1 SV=2 && PF00571:CBS domain	-
Nitab4.5_0000511g0120	1322.64	843.381	1425.97	53.0047	49.5954	81.7551	1197.33	61.4517	4.28021	1.59728e-37	1.73435e-35	Chaperonin Cpn60%2C Chaperonin Cpn60/TCP-1%2C GroEL-like apical domain%2C GroEL-like equatorial domain && sp|P21239|RUB1_BRANA RuBisCO large subunit-binding protein subunit alpha, chloroplastic (Fragment) OS=Brassica napus OX=3708 PE=2 SV=2 && PF00118:TCP-1/cpn60 chaperonin family	-
Nitab4.5_0000161g0100	4.97701	4.27028	11.8535	605.512	570.347	371.336	7.03359	515.731	-6.2046	1.79935e-37	1.94714e-35	Major facilitator superfamily domain%2C general substrate transporter%2C Major facilitator superfamily domain%2C General substrate transporter && sp|Q9SA38|OCT3_ARATH Organic cation/carnitine transporter 3 OS=Arabidopsis thaliana OX=3702 GN=OCT3 PE=2 SV=1 && PF00083:Sugar (and other) transporter	-
Nitab4.5_0000931g0030	951.852	1271.48	656.682	22.4596	41.6247	40.4955	960.004	34.8599	4.78064	2.14647e-37	2.31492e-35	EF-hand domain%2C EF-Hand 1%2C calcium-binding site%2C EF-hand domain pair && sp|Q9FDX6|CP1_ARATH Calcium-binding protein CP1 OS=Arabidopsis thaliana OX=3702 GN=CP1 PE=2 SV=1 && PF13499:EF-hand domain pair	-
novel.533	963.051	1007.79	686.316	80.8547	53.1379	57.305	885.718	63.7658	3.7978	2.90246e-37	3.11971e-35	- && - && -	-
novel.4876	22.3965	1.06757	18.9655	2514.58	2286.7	4570.64	14.1432	3123.97	-7.8032	3.08726e-37	3.30721e-35	- && - && -	-
Nitab4.5_0000199g0040	43.5488	33.0947	68.7501	1356.56	931.684	920.7	48.4645	1069.65	-4.46714	3.16996e-37	3.38444e-35	Domain of unknown function DUF4408 && - && -	-
Nitab4.5_0002762g0010	4.97701	12.8109	33.1897	11049.2	9159.2	1979.7	16.9925	7396.04	-8.76481	3.65552e-37	3.88983e-35	Glycoside hydrolase%2C family 3%2C N-terminal%2C Glycoside hydrolase%2C superfamily%2C Glycoside hydrolase family 3 C-terminal domain%2C Glycoside hydrolase family 3%2C Fibronectin type III-like domain && sp|Q9FGY1|BXL1_ARATH Beta-D-xylosidase 1 OS=Arabidopsis thaliana OX=3702 GN=BXL1 PE=1 SV=1 && PF01915:Glycosyl hydrolase family 3 C-terminal domain|PF14310:Fibronectin type III-like domain	-
Nitab4.5_0000184g0160	731.62	534.853	416.057	19.7645	15.0557	27.5064	560.843	20.7755	4.74657	4.37915e-37	4.64438e-35	Unknown && - && PF07137:VDE lipocalin domain	-
Nitab4.5_0000901g0080	634.568	487.88	932.868	19.7645	23.912	32.8548	685.105	25.5105	4.74072	4.74569e-37	5.01644e-35	Unknown && - && PF14223:gag-polypeptide of LTR copia-type	-
novel.3398	130.646	105.69	143.427	1065.48	935.227	936.745	126.588	979.152	-2.95321	5.3823e-37	5.6706e-35	- && sp|Q40392|TMVRN_NICGU TMV resistance protein N OS=Nicotiana glutinosa OX=35889 GN=N PE=1 SV=1 && PF13855:Leucine rich repeat|PF01582:TIR domain|PF00931:NB-ARC domain	-
Nitab4.5_0001294g0020	800.054	480.407	657.867	13.4758	20.3695	31.3267	646.109	21.724	4.88364	5.7897e-37	6.07976e-35	Clp%2C N-terminal%2C Double Clp-N motif && sp|Q0E3C8|CLPB3_ORYSJ Chaperone protein ClpB3, mitochondrial OS=Oryza sativa subsp. japonica OX=39947 GN=CLPB3 PE=2 SV=3 && PF02861:Clp amino terminal domain, pathogenicity island component	-
Nitab4.5_0005338g0010	2151.31	1770.03	1820.69	221.003	224.95	146.701	1914.01	197.551	3.27782	5.82287e-37	6.09454e-35	Serine-threonine/tyrosine-protein kinase catalytic domain%2C Serine/threonine-protein kinase%2C active site%2C Protein kinase domain%2C ACT domain%2C Serine/threonine- / dual specificity protein kinase%2C catalytic domain%2C Protein kinase-like domain && sp|Q8RWL6|STY17_ARATH Serine/threonine-protein kinase STY17 OS=Arabidopsis thaliana OX=3702 GN=STY17 PE=1 SV=1 && PF07714:Protein tyrosine kinase	-
Nitab4.5_0000394g0140	158.02	183.622	209.806	1738.38	1703.95	1301.97	183.816	1581.43	-3.10427	6.01362e-37	6.27362e-35	Unknown && - && -	-
novel.6243	352.123	305.325	349.677	2.69516	1.77126	8.40473	335.709	4.29038	6.23982	6.94133e-37	7.21786e-35	- && - && -	-
Nitab4.5_0004482g0040	13.6868	23.4866	7.11208	1237.08	1282.39	592.915	14.7618	1037.46	-6.12309	7.3121e-37	7.5787e-35	Pectinesterase inhibitor domain && sp|Q9SI72|PMEI9_ARATH Pectinesterase inhibitor 9 OS=Arabidopsis thaliana OX=3702 GN=PMEI9 PE=2 SV=1 && PF04043:Plant invertase/pectin methylesterase inhibitor	-
Nitab4.5_0004646g0010	21.1523	16.0136	14.2242	314.435	328.569	373.628	17.13	338.877	-4.31167	8.2512e-37	8.52437e-35	Cytochrome P450%2C Cytochrome P450%2C conserved site%2C Cytochrome P450%2C E-class%2C group I && sp|A6YIH8|C7D55_HYOMU Premnaspirodiene oxygenase OS=Hyoscyamus muticus OX=35626 GN=CYP71D55 PE=1 SV=1 && PF00067:Cytochrome P450	-
Nitab4.5_0002332g0050	319.773	323.474	248.923	8.98385	8.85631	3.82033	297.39	7.22017	5.38687	9.29652e-37	9.57331e-35	Protein kinase domain%2C Protein kinase-like domain && sp|Q54VV7|Y0111_DICDI Probable serine/threonine-protein kinase DDB_G0280111 OS=Dictyostelium discoideum OX=44689 GN=DDB_G0280111 PE=3 SV=1 && PF00069:Protein kinase domain	-
Nitab4.5_0001896g0070	14.931	7.473	13.0388	839.092	715.59	395.022	11.8143	649.901	-5.79353	1.02901e-36	1.05624e-34	Triose-phosphate transporter domain%2C Drug/metabolite transporter && sp|Q9FZ96|PUP1_ARATH Purine permease 1 OS=Arabidopsis thaliana OX=3702 GN=PUP1 PE=1 SV=1 && PF16913:Purine nucleobase transmembrane transport	-
Nitab4.5_0001036g0070	19.908	10.6757	20.1509	2596.33	2388.55	690.716	16.9115	1891.87	-6.81194	1.06028e-36	1.08485e-34	S-adenosylmethionine decarboxylase%2C S-adenosyl-l-methionine decarboxylase leader peptide%2C S-adenosylmethionine decarboxylase subgroup%2C S-adenosylmethionine decarboxylase%2C core%2C S-adenosylmethionine decarboxylase%2C conserved site && sp|O24575|DCAM_MAIZE S-adenosylmethionine decarboxylase proenzyme OS=Zea mays OX=4577 GN=SAMDC PE=2 SV=1 && PF08132:S-adenosyl-l-methionine decarboxylase le…	-
Nitab4.5_0003780g0010	880.93	512.434	847.523	17140.3	14255.1	9398.01	746.962	13597.8	-4.18656	1.11534e-36	1.13754e-34	Pyridoxal phosphate-dependent transferase%2C major region%2C subdomain 1%2C Pyridoxal phosphate-dependent transferase%2C Aromatic amino acid beta-eliminating lyase/threonine aldolase && sp|Q8RXU4|THA1_ARATH Probable low-specificity L-threonine aldolase 1 OS=Arabidopsis thaliana OX=3702 GN=THA1 PE=1 SV=1 && PF01212:Beta-eliminating lyase	-
Nitab4.5_0000590g0020	135.623	138.784	165.949	1206.53	1254.05	974.948	146.785	1145.18	-2.96373	1.23413e-36	1.25469e-34	MORN motif && - && PF02493:MORN repeat	-
novel.2484	984.203	690.719	640.087	53.0047	37.1965	28.2704	771.67	39.4906	4.29331	1.36019e-36	1.37845e-34	- && - && -	-
Nitab4.5_0000694g0160	2.4885	2.13514	1.18535	2047.42	2367.29	843.529	1.93633	1752.75	-9.82291	1.45992e-36	1.47484e-34	Glutamine amidotransferase%2C Peptidase C26 && sp|Q8H0Z4|GT121_ARATH Putative glutamine amidotransferase GAT1_2.1 OS=Arabidopsis thaliana OX=3702 GN=GAT1_2.1 PE=2 SV=1 && PF07722:Peptidase C26	-
Nitab4.5_0003449g0020	7714.36	5014.38	5785.68	0	0	0	6171.47	0	15.2734	2.47793e-36	2.49536e-34	Paired amphipathic helix && - && -	-
novel.8335	1016.55	1085.72	661.423	25.1548	38.0821	53.4846	921.232	38.9072	4.55963	2.52237e-36	2.53212e-34	- && sp|Q9M088|E135_ARATH Glucan endo-1,3-beta-glucosidase 5 OS=Arabidopsis thaliana OX=3702 GN=At4g31140 PE=2 SV=1 && PF00332:Glycosyl hydrolases family 17	-
Nitab4.5_0005335g0030	42.3046	69.3921	62.8234	1412.26	1347.05	790.808	58.1734	1183.37	-4.34283	3.44233e-36	3.44481e-34	START-like domain%2C Polyketide cyclase/dehydrase && sp|O80920|PYL4_ARATH Abscisic acid receptor PYL4 OS=Arabidopsis thaliana OX=3702 GN=PYL4 PE=1 SV=1 && PF10604:Polyketide cyclase / dehydrase and lipid transport	-
Nitab4.5_0001937g0010	24.885	24.5541	24.8923	901.08	1084.9	2734.59	24.7771	1573.52	-5.98919	3.49858e-36	3.49016e-34	Lipoxygenase%2C C-terminal%2C PLAT/LH2 domain%2C Lipoxygenase%2C Lipase/lipooxygenase%2C PLAT/LH2%2C Lipoxygenase%2C iron binding site%2C Lipoxygenase%2C plant%2C Lipoxygenase%2C conserved site%2C Lipoxygenase%2C domain 3 && sp|Q41238|LOX16_SOLTU Linoleate 9S-lipoxygenase 6 (Fragment) OS=Solanum tuberosum OX=4113 GN=LOX1.6 PE=1 SV=1 && PF00305:Lipoxygenase|PF01477:PLAT/LH2 domain	-
Nitab4.5_0002388g0050	11.1983	22.419	20.1509	530.047	484.44	865.687	17.9227	626.725	-5.11934	4.94629e-36	4.91902e-34	Peptidase S8/S53 domain%2C Peptidase S8%2C subtilisin-related%2C Peptidase S8%2C subtilisin%2C Ser-active site%2C Peptidase S8%2C subtilisin%2C His-active site%2C Proteinase inhibitor I9 && sp|O82777|SBT3_SOLLC Subtilisin-like protease SBT3 OS=Solanum lycopersicum OX=4081 GN=sbt3 PE=1 SV=1 && PF05922:Peptidase inhibitor I9|PF17766:Fibronectin type-III domain|PF00082:Subtilase family	-
novel.7965	1468.22	1000.31	1107.11	126.672	138.158	142.88	1191.88	135.904	3.13174	4.9909e-36	4.94797e-34	- && - && PF04434:SWIM zinc finger	-
Nitab4.5_0001380g0020	21.1523	24.5541	41.4871	910.064	700.534	546.307	29.0645	718.969	-4.62876	5.52064e-36	5.4562e-34	Chloramphenicol acetyltransferase-like domain%2C Transferase && sp|A0A2G3D6U1|PUN1_CAPCH Acyltransferase Pun1 OS=Capsicum chinense OX=80379 GN=PUN1 PE=2 SV=1 && PF02458:Transferase family	-
novel.5314	941.898	777.192	1064.44	0	2.65689	0.764066	927.844	1.14032	9.68442	6.09427e-36	6.00455e-34	- && - && -	-
Nitab4.5_0000473g0120	1683.47	1710.25	1252.91	218.308	215.208	220.815	1548.88	218.11	2.82807	6.21619e-36	6.10583e-34	Mitochondrial substrate/solute carrier%2C Mitochondrial carrier domain && sp|Q944H5|MTM1_ARATH Mitochondrial carrier protein MTM1 OS=Arabidopsis thaliana OX=3702 GN=MTM1 PE=2 SV=1 && PF00153:Mitochondrial carrier protein	-
Nitab4.5_0000604g0110	5293.05	5302.63	3160.13	148.234	116.903	45.0799	4585.27	103.406	5.47307	6.3904e-36	6.25769e-34	HSP20-like chaperone%2C Alpha crystallin/Hsp20 domain && sp|P27880|HSP12_MEDSA 18.2 kDa class I heat shock protein OS=Medicago sativa OX=3879 GN=HSP18.2 PE=2 SV=1 && PF00011:Hsp20/alpha crystallin family	-
Nitab4.5_0000747g0050	14.931	18.1487	24.8923	433.022	326.798	399.607	19.324	386.475	-4.3208	6.49108e-36	6.33684e-34	Auxin-induced protein%2C ARG7 && sp|Q9LTV3|SAU72_ARATH Auxin-responsive protein SAUR72 OS=Arabidopsis thaliana OX=3702 GN=SAUR72 PE=1 SV=1 && PF02519:Auxin responsive protein	-
novel.2670	130.646	154.798	161.207	2339.4	2760.51	1446.38	148.884	2182.1	-3.87279	7.93081e-36	7.71876e-34	- && sp|Q9M1P7|BOR2_ARATH Probable boron transporter 2 OS=Arabidopsis thaliana OX=3702 GN=BOR2 PE=2 SV=1 && PF00955:HCO3- transporter family	-
Nitab4.5_0000396g0120	104.517	168.676	210.992	3155.13	3049.23	2108.82	161.395	2771.06	-4.10075	9.19724e-36	8.92412e-34	Serine/threonine- / dual specificity protein kinase%2C catalytic domain%2C Serine/threonine-protein kinase%2C active site%2C Protein kinase domain%2C Concanavalin A-like lectin/glucanase%2C subgroup%2C Leucine rich repeat 4%2C Leucine-rich repeat%2C typical subtype%2C Leucine-rich repeat-containing N-terminal%2C type 2%2C Protein kinase-like domain && sp|O49545|BAME1_ARATH Leucine-rich repeat rec…	-
Nitab4.5_0000252g0270	7226.61	6159.89	5388.59	693.553	952.939	857.282	6258.36	834.592	2.90654	1.13762e-35	1.10049e-33	Bax inhibitor 1-related && sp|Q9SA63|LFG4_ARATH Protein LIFEGUARD 4 OS=Arabidopsis thaliana OX=3702 GN=LFG4 PE=2 SV=1 && PF01027:Inhibitor of apoptosis-promoting Bax1	-
Nitab4.5_0000003g0100	2594.26	2378.55	2038.8	233.58	230.264	333.897	2337.2	265.914	3.13447	1.28939e-35	1.24354e-33	Galectin%2C carbohydrate recognition domain%2C Concanavalin A-like lectin/glucanase%2C subgroup%2C Concanavalin A-like lectin/glucanases superfamily%2C Glycosyl transferase%2C family 31 && sp|Q9LV16|B3GTJ_ARATH Hydroxyproline O-galactosyltransferase GALT6 OS=Arabidopsis thaliana OX=3702 GN=GALT6 PE=2 SV=2 && PF00337:Galactoside-binding lectin|PF01762:Galactosyltransferase	-
Nitab4.5_0002765g0040	454.152	483.61	590.303	55.6999	47.8241	57.305	509.355	53.6096	3.24683	1.55154e-35	1.49186e-33	SET domain%2C Histone-lysine N-methyltransferase%2C EZ%2C CXC domain && sp|P93831|CLF_ARATH Histone-lysine N-methyltransferase CLF OS=Arabidopsis thaliana OX=3702 GN=CLF PE=1 SV=2 && PF00856:SET domain|PF18264:CXC domain	SET
Nitab4.5_0002224g0100	74.6551	34.1623	180.173	7965.08	7726.25	6564.86	96.33	7418.73	-6.26871	1.64891e-35	1.58073e-33	Unknown && - && -	-
novel.8034	959.318	767.584	1009.92	38.6306	78.8212	51.9565	912.272	56.4694	4.01436	1.93506e-35	1.84949e-33	- && - && -	-
novel.880	2201.08	1185	1709.27	79.0579	124.874	80.991	1698.45	94.9743	4.16129	1.98874e-35	1.89512e-33	- && - && -	-
Nitab4.5_0002791g0020	9.95401	13.8784	24.8923	2097.73	1680.04	639.523	16.2416	1472.43	-6.50162	2.03713e-35	1.93545e-33	Protein of unknown function wound-induced && - && -	-
novel.3343	153.043	193.23	232.328	1788.69	1568.45	1469.3	192.867	1608.81	-3.05958	2.92473e-35	2.77051e-33	- && sp|Q6R567|RMA1_CAPAN E3 ubiquitin-protein ligase RMA1H1 OS=Capsicum annuum OX=4072 GN=RMA1H1 PE=1 SV=1 && PF00097:Zinc finger, C3HC4 type (RING finger)	-
Nitab4.5_0002605g0020	58.4798	49.1083	65.1941	613.597	609.314	490.53	57.5941	571.147	-3.31206	4.65466e-35	4.39618e-33	P-loop containing nucleoside triphosphate hydrolase%2C NB-ARC && sp|Q9M667|RPP13_ARATH Disease resistance protein RPP13 OS=Arabidopsis thaliana OX=3702 GN=RPP13 PE=2 SV=2 && PF00931:NB-ARC domain|PF18052:Rx N-terminal domain	-
Nitab4.5_0000491g0110	115.715	181.487	203.88	4725.51	4635.39	12115	167.027	7158.64	-5.421	5.00677e-35	4.71478e-33	Phosphoesterase domain%2C Iron/zinc purple acid phosphatase-like C-terminal domain%2C Purple acid phosphatase-like%2C N-terminal%2C Purple acid phosphatase%2C N-terminal && sp|Q5MAU8|PPA27_ARATH Probable inactive purple acid phosphatase 27 OS=Arabidopsis thaliana OX=3702 GN=PAP27 PE=2 SV=1 && PF00149:Calcineurin-like phosphoesterase|PF17808:Fn3-like domain from Purple Acid Phosphatase|PF14008:Iro…	-
novel.6644	505.166	369.38	730.174	4.49193	7.97068	0.764066	534.906	4.40889	6.9586	5.61398e-35	5.27103e-33	- && sp|Q94AX4|DLD_ARATH D-lactate dehydrogenase [cytochrome], mitochondrial OS=Arabidopsis thaliana OX=3702 GN=DLD PE=1 SV=1 && -	-
novel.7846	635.813	738.759	887.825	48.5128	38.9678	20.6298	754.132	36.0368	4.3948	5.73093e-35	5.36506e-33	- && - && -	-
Nitab4.5_0000023g0120	1504.3	1249.06	1169.94	197.645	212.552	174.971	1307.77	195.056	2.74583	5.81674e-35	5.41623e-33	GYF%2C Plus-3%2C SWIB domain%2C Zinc finger%2C CCCH-type%2C SWIB/MDM2 domain%2C Plus-3 domain%2C subgroup && sp|Q9SIV5|C3H19_ARATH Zinc finger CCCH domain-containing protein 19 OS=Arabidopsis thaliana OX=3702 GN=NERD PE=1 SV=3 && PF02201:SWIB/MDM2 domain|PF03126:Plus-3 domain|PF02213:GYF domain	SWI/SNF-BAF60b
Nitab4.5_0000217g0100	29.862	25.6217	50.9699	528.251	588.945	628.062	35.4846	581.753	-4.03887	5.81952e-35	5.41623e-33	Leucine-rich repeat%2C Leucine-rich repeat-containing N-terminal%2C type 2%2C Protein kinase-like domain%2C Concanavalin A-like lectin/glucanase%2C subgroup%2C Protein kinase%2C ATP binding site%2C Protein kinase domain%2C Serine/threonine-protein kinase%2C active site%2C Serine/threonine- / dual specificity protein kinase%2C catalytic domain%2C Leucine-rich repeat%2C typical subtype && sp|C0LGQ5…	-
Nitab4.5_0006472g0010	588.531	772.922	519.182	51.208	53.1379	35.9111	626.878	46.7523	3.74959	6.88083e-35	6.38537e-33	WD40 repeat%2C conserved site%2C WD40-repeat-containing domain%2C WD40 repeat%2C WD40/YVTN repeat-like-containing domain && sp|Q84KJ3|DDB2_ORYSJ DNA damage-binding protein 2 OS=Oryza sativa subsp. japonica OX=39947 GN=DDB2 PE=1 SV=1 && -	-
Nitab4.5_0001800g0020	19536	23201.5	9693.77	97.0256	54.9091	277.356	17477.1	143.097	6.93061	7.34555e-35	6.79687e-33	Heat shock protein 70%2C conserved site%2C Heat shock protein 70 family && sp|P09189|HSP7C_PETHY Heat shock cognate 70 kDa protein OS=Petunia hybrida OX=4102 GN=HSP70 PE=2 SV=1 && PF00012:Hsp70 protein	-
novel.7099	311.063	270.095	295.151	13.4758	12.3988	5.34846	292.103	10.4077	4.83072	7.69138e-35	7.0963e-33	- && - && -	-
Nitab4.5_0000421g0130	88.3419	76.8651	52.1553	813.937	1159.29	887.845	72.4541	953.691	-3.71882	8.00789e-35	7.36703e-33	Protein of unknown function DUF581 && sp|Q9SGZ8|FLZ6_ARATH FCS-Like Zinc finger 6 OS=Arabidopsis thaliana OX=3702 GN=FLZ6 PE=1 SV=1 && PF04570:zinc-finger of the FCS-type, C2-C2	-
Nitab4.5_0004608g0030	4297.64	3626.54	5571.13	362.948	431.302	246.793	4498.44	347.014	3.69707	1.25458e-34	1.15086e-32	DNA mismatch repair protein%2C MutL%2C C-terminal%2C dimerisation && sp|F4JN26|MLH3_ARATH DNA mismatch repair protein MLH3 OS=Arabidopsis thaliana OX=3702 GN=MLH3 PE=2 SV=2 && PF08676:MutL C terminal dimerisation domain	-
Nitab4.5_0001110g0010	8.70976	2.13514	10.6681	326.114	347.167	345.358	7.17101	339.546	-5.59477	1.35723e-34	1.24146e-32	Unknown && - && -	-
Nitab4.5_0000696g0060	1091.21	468.664	1072.74	7.18708	6.19942	19.1017	877.537	10.8294	6.32144	1.43793e-34	1.31152e-32	Terpenoid synthase%2C Terpenoid cyclases/protein prenyltransferase alpha-alpha toroid%2C Terpene synthase%2C metal-binding domain%2C Terpene synthase%2C N-terminal domain && sp|Q6Q3H3|TPSGD_VITVI (-)-germacrene D synthase OS=Vitis vinifera OX=29760 GN=VIT_19s0014g04930 PE=1 SV=1 && PF01397:Terpene synthase, N-terminal domain|PF03936:Terpene synthase family, metal binding domain	-
Nitab4.5_0004038g0020	27.3735	7.473	20.1509	1803.96	1985.59	731.975	18.3325	1507.17	-6.37283	1.48969e-34	1.35485e-32	Unknown && - && -	-
novel.7405	80.8763	89.676	114.979	987.325	834.265	766.358	95.177	862.649	-3.17972	1.73316e-34	1.57181e-32	- && sp|P93834|HXK2_ARATH Hexokinase-2 OS=Arabidopsis thaliana OX=3702 GN=HXK2 PE=1 SV=1 && PF13855:Leucine rich repeat|PF00069:Protein kinase domain|PF03727:Hexokinase|PF00349:Hexokinase	-
novel.4267	257.56	307.46	365.087	17.0693	13.2845	9.16879	310.036	13.1742	4.56858	1.85184e-34	1.67469e-32	- && sp|Q4V3D2|ASP36_ARATH Aspartic proteinase 36 OS=Arabidopsis thaliana OX=3702 GN=A36 PE=1 SV=1 && -	-
Nitab4.5_0000181g0080	57.2356	76.8651	96.0131	850.771	714.704	862.631	76.7046	809.369	-3.39801	1.90756e-34	1.7202e-32	Zinc finger%2C RING-CH-type%2C Zinc finger%2C RING/FYVE/PHD-type && - && PF12906:RING-variant domain	-
Nitab4.5_0002182g0090	0	7.473	1.18535	639.65	566.804	460.732	2.88611	555.729	-7.50539	2.51476e-34	2.26138e-32	Plant disease resistance response protein && sp|Q7Y225|DIR16_ARATH Dirigent protein 16 OS=Arabidopsis thaliana OX=3702 GN=DIR16 PE=2 SV=1 && PF03018:Dirigent-like protein	-
Nitab4.5_0000208g0030	42.3046	50.1758	66.3794	669.297	583.631	525.678	52.9533	592.869	-3.48398	3.1138e-34	2.79219e-32	O-fucosyltransferase%2C plant%2C GDP-fucose protein O-fucosyltransferase && sp|Q4V398|RRT1_ARATH Rhamnogalacturonan I rhamnosyltransferase 1 OS=Arabidopsis thaliana OX=3702 GN=RRT1 PE=1 SV=1 && PF10250:GDP-fucose protein O-fucosyltransferase	-
Nitab4.5_0006089g0040	806.275	595.705	802.48	83.5498	90.3344	93.9801	734.82	89.2881	3.0396	3.43446e-34	3.0711e-32	Tetrahydrofolate dehydrogenase/cyclohydrolase%2C Tetrahydrofolate dehydrogenase/cyclohydrolase%2C NAD(P)-binding domain%2C Tetrahydrofolate dehydrogenase/cyclohydrolase%2C catalytic domain%2C NAD(P)-binding domain%2C Tetrahydrofolate dehydrogenase/cyclohydrolase%2C conserved site && sp|A2RVV7|FOLD1_ARATH Bifunctional protein FolD 1, mitochondrial OS=Arabidopsis thaliana OX=3702 GN=FOLD1 PE=2 SV=1…	-
Nitab4.5_0000187g0350	2247.12	2387.09	1778.02	319.825	254.176	228.456	2137.41	267.486	2.9992	3.7489e-34	3.34291e-32	K Homology domain%2C K Homology domain%2C type 1 && sp|Q9SR13|FLK_ARATH Flowering locus K homology domain OS=Arabidopsis thaliana OX=3702 GN=FLK PE=1 SV=1 && PF00013:KH domain	-
Nitab4.5_0000302g0150	43.5488	33.0947	52.1553	875.926	761.643	1558.7	42.9329	1065.42	-4.63618	3.997e-34	3.55421e-32	Isopenicillin N synthase-like%2C Oxoglutarate/iron-dependent dioxygenase%2C Non-haem dioxygenase N-terminal domain && sp|Q84MB3|ACCH1_ARATH 1-aminocyclopropane-1-carboxylate oxidase homolog 1 OS=Arabidopsis thaliana OX=3702 GN=At1g06620 PE=2 SV=1 && PF03171:2OG-Fe(II) oxygenase superfamily|PF14226:non-haem dioxygenase in morphine synthesis N-terminal	-
Nitab4.5_0003498g0050	403.137	327.744	244.181	14.3742	15.9414	14.5173	325.021	14.9443	4.4434	5.73182e-34	5.08269e-32	Zinc finger%2C C2H2%2C Zinc finger C2H2-type/integrase DNA-binding domain && - && PF13912:C2H2-type zinc finger	-
novel.7697	6001.03	3181.36	5014.02	0	0	0	4732.13	0	14.8902	6.16871e-34	5.45495e-32	- && sp|P10978|POLX_TOBAC Retrovirus-related Pol polyprotein from transposon TNT 1-94 OS=Nicotiana tabacum OX=4097 PE=2 SV=1 && -	-
novel.3778	11.1983	14.946	23.7069	1354.76	1385.13	497.407	16.6171	1079.1	-6.01991	6.95229e-34	6.13088e-32	- && sp|P46276|F16P2_SOLTU Fructose-1,6-bisphosphatase, cytosolic OS=Solanum tuberosum OX=4113 PE=2 SV=1 && PF00316:Fructose-1-6-bisphosphatase, N-terminal domain	-
Nitab4.5_0001622g0050	4743.09	4590.56	3611.75	565.084	454.329	657.861	4315.13	559.091	2.94783	8.88515e-34	7.81379e-32	Heat shock protein Hsp90 family%2C Histidine kinase-like ATPase%2C ATP-binding domain%2C Heat shock protein Hsp90%2C conserved site%2C Heat shock protein Hsp90%2C N-terminal && sp|P36181|HSP80_SOLLC Heat shock cognate protein 80 OS=Solanum lycopersicum OX=4081 GN=HSC80 PE=2 SV=1 && PF02518:Histidine kinase-, DNA gyrase B-, and HSP90-like ATPase|PF00183:Hsp90 protein	-
novel.762	1652.37	1155.11	862.932	72.7692	61.1086	90.9239	1223.47	74.9339	4.02707	9.26897e-34	8.12894e-32	- && - && -	-
Nitab4.5_0002289g0070	108.25	44.838	136.315	2608.01	2362.86	2370.13	96.4676	2447	-4.66795	9.3089e-34	8.14159e-32	Oxidoreductase%2C N-terminal%2C Oxidoreductase%2C C-terminal%2C NAD(P)-binding domain && sp|B5F3F4|IOLG_SALA4 Inositol 2-dehydrogenase OS=Salmonella agona (strain SL483) OX=454166 GN=iolG PE=3 SV=1 && PF02894:Oxidoreductase family, C-terminal alpha/beta domain|PF01408:Oxidoreductase family, NAD-binding Rossmann fold	-
Nitab4.5_0000650g0260	766.459	881.814	785.885	14020.2	9911.1	6932.37	811.386	10287.9	-3.66426	1.17351e-33	1.02355e-31	Aquaporin-like%2C Major intrinsic protein%2C Major intrinsic protein%2C conserved site && sp|Q9ATM4|PIP27_MAIZE Aquaporin PIP2-7 OS=Zea mays OX=4577 GN=PIP2-7 PE=2 SV=1 && PF00230:Major intrinsic protein	-
Nitab4.5_0002368g0160	195.347	150.528	156.466	1802.16	1462.18	1213.34	167.447	1492.56	-3.15703	1.20031e-33	1.04407e-31	Acyl-CoA dehydrogenase/oxidase C-terminal%2C Acyl-CoA dehydrogenase%2C conserved site%2C Acyl-CoA dehydrogenase/oxidase%2C N-terminal%2C Acyl-CoA oxidase/dehydrogenase%2C central domain%2C Acyl-CoA dehydrogenase/oxidase%2C N-terminal and middle domain && sp|Q9FS88|MBCD_SOLTU 2-methylacyl-CoA dehydrogenase, mitochondrial OS=Solanum tuberosum OX=4113 GN=2MBCD PE=1 SV=2 && PF00441:Acyl-CoA dehydroge…	-
Nitab4.5_0001921g0010	401.893	490.015	497.846	33.2403	39.8534	51.1924	463.251	41.4287	3.47808	1.35801e-33	1.17803e-31	Pentatricopeptide repeat%2C Tetratricopeptide-like helical && sp|Q9STF3|PP265_ARATH Pentatricopeptide repeat-containing protein At3g46790, chloroplastic OS=Arabidopsis thaliana OX=3702 GN=CRR2 PE=2 SV=1 && PF14432:DYW family of nucleic acid deaminases|PF13041:PPR repeat family|PF01535:PPR repeat	-
Nitab4.5_0000165g0110	992.913	723.813	909.161	110.501	123.988	122.251	875.296	118.913	2.87905	1.42234e-33	1.2305e-31	Double Clp-N motif%2C Clp%2C N-terminal && sp|Q0E3C8|CLPB3_ORYSJ Chaperone protein ClpB3, mitochondrial OS=Oryza sativa subsp. japonica OX=39947 GN=CLPB3 PE=2 SV=3 && PF02861:Clp amino terminal domain, pathogenicity island component	-
novel.830	1215.63	891.422	1168.75	53.0047	58.4517	100.857	1091.94	70.771	3.94287	1.60401e-33	1.38392e-31	- && sp|Q99315|YG31B_YEAST Transposon Ty3-G Gag-Pol polyprotein OS=Saccharomyces cerevisiae (strain ATCC 204508 / S288c) OX=559292 GN=TY3B-G PE=1 SV=3 && -	-
Nitab4.5_0000245g0010	53.5028	34.1623	43.8578	864.247	952.054	1899.47	43.841	1238.59	-4.82389	1.78811e-33	1.53859e-31	Unknown && - && -	-
Nitab4.5_0000318g0020	51.0143	17.0811	97.1984	5180.09	4971.05	2947	55.098	4366.05	-6.31142	1.83921e-33	1.57831e-31	Zinc finger%2C CCCH-type && sp|O82199|C3H20_ARATH Zinc finger CCCH domain-containing protein 20 OS=Arabidopsis thaliana OX=3702 GN=At2g19810 PE=2 SV=1 && -	C3H
Nitab4.5_0001040g0140	85.8534	86.4733	107.867	715.115	832.493	659.389	93.3977	735.666	-2.97782	1.95118e-33	1.6699e-31	Mini-chromosome maintenance%2C DNA-dependent ATPase%2C Mini-chromosome maintenance%2C conserved site%2C DNA replication licensing factor Mcm3%2C P-loop containing nucleoside triphosphate hydrolase%2C Nucleic acid-binding%2C OB-fold%2C AAA+ ATPase domain%2C MCM N-terminal domain && sp|Q9SX04|MCM32_MAIZE DNA replication licensing factor MCM3 homolog 2 OS=Zea mays OX=4577 GN=ROA2 PE=2 SV=1 && PF1785…	-
Nitab4.5_0001486g0010	506.41	699.259	629.419	4004.1	5126.03	3982.31	611.696	4370.82	-2.83647	2.12868e-33	1.81695e-31	Kunitz inhibitor ST1-like%2C Proteinase inhibitor I3%2C Kunitz legume && sp|P80691|LSPI_CARPA Latex serine proteinase inhibitor OS=Carica papaya OX=3649 PE=1 SV=1 && PF00197:Trypsin and protease inhibitor	-
Nitab4.5_0000915g0200	21.1523	46.9731	33.1897	722.302	555.291	551.656	33.7717	609.749	-4.16477	2.16763e-33	1.84526e-31	Heavy metal-associated domain%2C HMA && sp|O03982|HIP39_ARATH Heavy metal-associated isoprenylated plant protein 39 OS=Arabidopsis thaliana OX=3702 GN=HIPP39 PE=2 SV=1 && -	-
Nitab4.5_0001508g0090	854.801	484.677	836.855	26.0532	46.0528	36.6752	725.444	36.2604	4.32137	3.0823e-33	2.61692e-31	Leucine-rich repeat%2C typical subtype%2C Protein kinase-like domain%2C Serine/threonine-protein kinase%2C active site%2C Protein kinase%2C ATP binding site%2C Leucine-rich repeat%2C Serine/threonine- / dual specificity protein kinase%2C catalytic domain%2C Protein kinase domain%2C Concanavalin A-like lectin/glucanase%2C subgroup%2C Leucine-rich repeat-containing N-terminal%2C type 2%2C Serine-th…	-
Nitab4.5_0002769g0080	194.103	155.865	416.057	5839.5	5902.73	6842.98	255.342	6195.07	-4.60119	3.28395e-33	2.78073e-31	Glutamate/phenylalanine/leucine/valine dehydrogenase%2C C-terminal%2C Glutamate dehydrogenase%2C Glutamate/phenylalanine/leucine/valine dehydrogenase%2C NAD(P)-binding domain%2C Glutamate/phenylalanine/leucine/valine dehydrogenase%2C dimerisation domain && sp|Q9LEC8|DHEB_NICPL Glutamate dehydrogenase B OS=Nicotiana plumbaginifolia OX=4092 GN=GDHB PE=2 SV=1 && PF02812:Glu/Leu/Phe/Val dehydrogenase…	-
Nitab4.5_0000190g0080	4901.11	5781.97	3445.8	114.993	155.871	288.053	4709.62	186.306	4.65823	3.46827e-33	2.92903e-31	Pyridine nucleotide-disulphide oxidoreductase%2C NAD-binding domain%2C FAD-dependent pyridine nucleotide-disulphide oxidoreductase%2C Pyridine nucleotide-disulphide oxidoreductase%2C FAD/NAD(P)-binding domain && sp|Q94BV7|NDB2_ARATH External alternative NAD(P)H-ubiquinone oxidoreductase B2, mitochondrial OS=Arabidopsis thaliana OX=3702 GN=NDB2 PE=1 SV=1 && PF07992:Pyridine nucleotide-disulphide o…	-
Nitab4.5_0000430g0040	486.502	527.38	348.492	30.5451	25.6833	16.0454	454.125	24.0913	4.24514	4.10304e-33	3.45597e-31	Putative lysophospholipase && sp|O07427|MGLL_MYCTU Monoacylglycerol lipase OS=Mycobacterium tuberculosis (strain ATCC 25618 / H37Rv) OX=83332 GN=Rv0183 PE=1 SV=2 && PF12146:Serine aminopeptidase, S33	-
Nitab4.5_0000245g0250	62.2126	66.1894	86.5303	874.129	818.323	608.197	71.6441	766.883	-3.41991	4.19982e-33	3.52818e-31	Lipase%2C GDXG%2C active site%2C Alpha/beta hydrolase fold-3 && sp|Q9MAA7|GID1A_ARATH Gibberellin receptor GID1A OS=Arabidopsis thaliana OX=3702 GN=GID1A PE=1 SV=1 && PF07859:alpha/beta hydrolase fold	-
Nitab4.5_0001163g0130	3089.48	2933.69	2181.04	407.867	358.681	424.821	2734.73	397.123	2.7835	4.30451e-33	3.60663e-31	Chaperone tailless complex polypeptide 1 (TCP-1)%2C Chaperonin TCP-1%2C conserved site%2C GroEL-like apical domain%2C Chaperonin Cpn60/TCP-1%2C GroEL-like equatorial domain%2C TCP-1-like chaperonin intermediate domain%2C T-complex protein 1%2C beta subunit && sp|Q940P8|TCPB_ARATH T-complex protein 1 subunit beta OS=Arabidopsis thaliana OX=3702 GN=CCT2 PE=1 SV=1 && PF00118:TCP-1/cpn60 chaperonin f…	-
Nitab4.5_0003603g0090	936.921	542.326	1196.01	36.8338	38.9678	49.6643	891.754	41.822	4.41139	4.42426e-33	3.69727e-31	Multicopper oxidase%2C type 3%2C Cupredoxin%2C Multicopper oxidase%2C type 1%2C Multicopper oxidase%2C type 2 && sp|Q00624|ASOL_BRANA L-ascorbate oxidase homolog OS=Brassica napus OX=3708 GN=Bp10 PE=2 SV=1 && PF07731:Multicopper oxidase|PF00394:Multicopper oxidase|PF07732:Multicopper oxidase	-
Nitab4.5_0000188g0090	4.97701	10.6757	10.6681	1124.78	983.936	372.1	8.77361	826.938	-6.54837	4.73971e-33	3.95054e-31	DnaJ domain && sp|Q9FYB5|DNJ11_ARATH Chaperone protein dnaJ 11, chloroplastic OS=Arabidopsis thaliana OX=3702 GN=ATJ11 PE=1 SV=2 && PF00226:DnaJ domain	-
Nitab4.5_0000171g0230	683.094	492.15	513.255	59.2934	57.566	44.3158	562.833	53.7251	3.39175	5.14978e-33	4.28116e-31	P-loop containing nucleoside triphosphate hydrolase%2C Helicase%2C C-terminal && sp|Q149N8|SHPRH_HUMAN E3 ubiquitin-protein ligase SHPRH OS=Homo sapiens OX=9606 GN=SHPRH PE=1 SV=2 && PF00271:Helicase conserved C-terminal domain	-
Nitab4.5_0000209g0110	1697.16	1298.17	1325.22	7837.51	7504.84	7515.35	1440.18	7619.24	-2.40364	5.42501e-33	4.49825e-31	F-box domain%2C Leucine-rich repeat%2C cysteine-containing subtype && sp|Q708Y0|EBF2_ARATH EIN3-binding F-box protein 2 OS=Arabidopsis thaliana OX=3702 GN=EBF2 PE=1 SV=1 && PF00646:F-box domain	-
novel.5169	415.58	282.906	544.074	19.7645	14.1701	12.9891	414.187	15.6412	4.73177	6.25552e-33	5.17344e-31	- && sp|P14381|YTX2_XENLA Transposon TX1 uncharacterized 149 kDa protein OS=Xenopus laevis OX=8355 PE=4 SV=1 && -	-
Nitab4.5_0000171g0280	1173.33	820.962	926.941	86.245	101.848	123.015	973.744	103.702	3.22873	6.60375e-33	5.44733e-31	Zinc finger%2C PHD-type%2C conserved site%2C Zinc finger%2C FYVE/PHD-type%2C Helicase%2C superfamily 1/2%2C ATP-binding domain%2C SNF2-related%2C Zinc finger%2C RING/FYVE/PHD-type%2C Zinc finger%2C PHD-type%2C P-loop containing nucleoside triphosphate hydrolase && sp|Q7TPQ3|SHPRH_MOUSE E3 ubiquitin-protein ligase SHPRH OS=Mus musculus OX=10090 GN=Shprh PE=1 SV=1 && PF00176:SNF2 family N-terminal …	SNF2
novel.4493	39.816	29.892	59.2673	586.646	660.681	547.071	42.9918	598.133	-3.80244	6.93889e-33	5.70902e-31	- && sp|Q8VZK0|MIEL1_ARATH E3 ubiquitin-protein ligase MIEL1 OS=Arabidopsis thaliana OX=3702 GN=MIEL1 PE=1 SV=1 && PF05495:CHY zinc finger|PF14599:Zinc-ribbon	-
Nitab4.5_0000866g0070	3665.56	3573.16	3245.48	610.004	569.461	744.965	3494.73	641.476	2.44522	7.96276e-33	6.53458e-31	Synaptobrevin%2C Longin domain%2C Longin-like domain && sp|O48850|VA725_ARATH Vesicle-associated membrane protein 725 OS=Arabidopsis thaliana OX=3702 GN=VAMP725 PE=2 SV=2 && PF13774:Regulated-SNARE-like domain|PF00957:Synaptobrevin	-
Nitab4.5_0003265g0030	693.048	780.395	359.16	27.8499	23.0264	19.8657	610.868	23.5807	4.69883	8.29522e-33	6.78996e-31	AAA-type ATPase%2C N-terminal domain%2C AAA+ ATPase domain%2C ATPase%2C AAA-type%2C core%2C P-loop containing nucleoside triphosphate hydrolase%2C ATPase%2C AAA-type%2C conserved site && sp|Q8VZG2|HSR4_ARATH Protein HYPER-SENSITIVITY-RELATED 4 OS=Arabidopsis thaliana OX=3702 GN=HSR4 PE=2 SV=1 && PF14363:Domain associated at C-terminal with AAA|PF00004:ATPase family associated with various cellula…	-
novel.1416	284.934	196.433	235.884	5.39031	4.42816	3.82033	239.084	4.54627	5.7251	9.78722e-33	7.99073e-31	- && - && -	-
Nitab4.5_0000402g0030	17.4195	22.419	21.3362	437.514	350.71	295.694	20.3916	361.306	-4.14246	1.21676e-32	9.90884e-31	UDP-glucuronosyl/UDP-glucosyltransferase && sp|Q940V3|U91A1_ARATH UDP-glycosyltransferase 91A1 OS=Arabidopsis thaliana OX=3702 GN=UGT91A1 PE=2 SV=1 && PF00201:UDP-glucoronosyl and UDP-glucosyl transferase	-
Nitab4.5_0000203g0150	6121.72	4943.92	4629.96	440.209	697.877	639.523	5231.87	592.537	3.14211	1.24433e-32	1.01075e-30	Thioredoxin-like fold%2C Thioredoxin%2C conserved site && sp|O80763|NRX1_ARATH Probable nucleoredoxin 1 OS=Arabidopsis thaliana OX=3702 GN=At1g60420 PE=1 SV=1 && PF13905:Thioredoxin-like	-
Nitab4.5_0001478g0200	144.333	135.582	173.061	865.145	921.057	901.598	150.992	895.933	-2.56977	1.28789e-32	1.04349e-30	Signal transduction response regulator%2C receiver domain%2C CheY-like superfamily%2C Myb domain%2C plants%2C Homeodomain-like && sp|Q6H805|ORR24_ORYSJ Two-component response regulator ORR24 OS=Oryza sativa subsp. japonica OX=39947 GN=RR24 PE=2 SV=1 && -	GARP->GARP-G2-like
Nitab4.5_0000727g0010	18.6638	20.2839	21.3362	662.11	572.118	331.605	20.0946	521.944	-4.69761	1.30035e-32	1.05091e-30	Unknown && - && -	-
Nitab4.5_0004573g0020	11.1983	7.473	15.4095	302.756	317.056	258.254	11.3603	292.689	-4.69775	1.39672e-32	1.12594e-30	Leucine-rich repeat%2C Serine/threonine-protein kinase%2C active site%2C Protein kinase%2C ATP binding site%2C Protein kinase domain%2C Leucine-rich repeat%2C typical subtype%2C Concanavalin A-like lectin/glucanase%2C subgroup%2C Leucine-rich repeat-containing N-terminal%2C type 2%2C Protein kinase-like domain%2C Serine/threonine- / dual specificity protein kinase%2C catalytic domain && sp|C0LGQ5…	-
Nitab4.5_0000016g0140	113.227	97.149	145.798	1397.89	1304.53	955.847	118.725	1219.42	-3.36153	1.40088e-32	1.12645e-30	Protein of unknown function DUF2048 && sp|Q8C1A9|ABD18_MOUSE Protein ABHD18 OS=Mus musculus OX=10090 GN=Abhd18 PE=2 SV=1 && PF09752:Abhydrolase domain containing 18	-
Nitab4.5_0000165g0100	4710.74	3369.25	4481.8	495.01	569.461	374.392	4187.26	479.621	3.12651	1.4505e-32	1.16342e-30	P-loop containing nucleoside triphosphate hydrolase%2C Clp ATPase%2C C-terminal%2C ATPase%2C AAA-2%2C ATPase%2C AAA-type%2C core%2C ClpA/B family%2C AAA+ ATPase domain%2C ClpA/B%2C conserved site 2%2C ClpA/B%2C conserved site 1 && sp|Q8VYJ7|CLPB4_ARATH Chaperone protein ClpB4, mitochondrial OS=Arabidopsis thaliana OX=3702 GN=CLPB4 PE=2 SV=1 && PF07724:AAA domain (Cdc48 subfamily)|PF10431:C-termin…	-
novel.3427	329.727	263.69	285.669	0.898385	2.65689	3.05626	293.028	2.20385	7.02723	1.53355e-32	1.22696e-30	- && - && -	-
Nitab4.5_0000151g0360	11.1983	24.5541	14.2242	453.685	375.508	633.411	16.6589	487.534	-4.85756	1.73911e-32	1.38708e-30	Major intrinsic protein%2C conserved site%2C Aquaporin-like%2C Major intrinsic protein && sp|O82316|TIP41_ARATH Aquaporin TIP4-1 OS=Arabidopsis thaliana OX=3702 GN=TIP4-1 PE=2 SV=1 && PF00230:Major intrinsic protein	-
Nitab4.5_0000319g0220	4766.73	4937.52	2427.59	0	0	0	4043.94	0	14.6636	1.74237e-32	1.38708e-30	Alpha crystallin/Hsp20 domain%2C HSP20-like chaperone && sp|P30222|HS22C_PETHY Small heat shock protein, chloroplastic OS=Petunia hybrida OX=4102 GN=HSP22 PE=2 SV=1 && PF00011:Hsp20/alpha crystallin family	-
novel.5444	367.054	880.746	363.901	1.79677	3.54253	3.05626	537.234	2.79852	7.57921	1.83487e-32	1.45708e-30	- && - && PF00646:F-box domain	-
Nitab4.5_0000430g0170	293.643	283.974	247.737	2077.97	1811.12	1510.56	275.118	1799.88	-2.70962	1.87912e-32	1.48852e-30	Protein kinase%2C ATP binding site%2C Protein kinase domain%2C Serine/threonine-protein kinase%2C active site%2C Serine/threonine- / dual specificity protein kinase%2C catalytic domain%2C Protein kinase-like domain && sp|Q9FX43|M2K9_ARATH Mitogen-activated protein kinase kinase 9 OS=Arabidopsis thaliana OX=3702 GN=MKK9 PE=1 SV=1 && PF00069:Protein kinase domain	-
Nitab4.5_0000457g0140	456.64	389.663	367.457	51.208	48.7097	45.844	404.587	48.5872	3.05883	2.02127e-32	1.59715e-30	Nitroreductase-like && - && PF00881:Nitroreductase family	-
Nitab4.5_0002553g0020	992.913	1147.64	1205.5	5041.74	4776.21	4885.44	1115.35	4901.13	-2.13544	3.08476e-32	2.43147e-30	Carbohydrate/puine kinase%2C PfkB%2C conserved site%2C Carbohydrate kinase PfkB%2C Ribokinase && sp|Q42896|SCRK2_SOLLC Fructokinase-2 OS=Solanum lycopersicum OX=4081 GN=FRK2 PE=2 SV=2 && PF00294:pfkB family carbohydrate kinase	-
Nitab4.5_0000119g0290	532.54	480.407	522.738	70.074	69.9649	84.8113	511.895	74.9501	2.76912	3.49871e-32	2.75097e-30	PAR1 && - && PF06521:PAR1 protein	-
Nitab4.5_0006360g0010	6401.67	5281.27	3218.22	187.763	212.552	79.4629	4967.05	159.926	4.95838	3.93644e-32	3.08754e-30	Heat shock factor (HSF)-type%2C DNA-binding%2C Heat shock transcription factor family%2C Heat shock transcription factor%2C plant%2C Winged helix-turn-helix DNA-binding domain && sp|Q8GYY1|HSFA3_ARATH Heat stress transcription factor A-3 OS=Arabidopsis thaliana OX=3702 GN=HSFA3 PE=1 SV=2 && PF00447:HSF-type DNA-binding	HSF
Nitab4.5_0004300g0210	673.14	345.893	451.617	4.49193	10.6276	1.52813	490.217	5.54921	6.49132	4.05723e-32	3.17449e-30	Unknown && - && -	-
Nitab4.5_0005362g0060	301.109	388.596	283.298	1.79677	1.77126	8.40473	324.334	3.99092	6.29055	4.11305e-32	3.21029e-30	NAD-dependent epimerase/dehydratase%2C NAD(P)-binding domain && sp|Q9LZI2|UXS2_ARATH UDP-glucuronic acid decarboxylase 2 OS=Arabidopsis thaliana OX=3702 GN=UXS2 PE=1 SV=1 && PF16363:GDP-mannose 4,6 dehydratase	-
Nitab4.5_0001079g0120	36.0833	19.2163	40.3018	720.505	591.602	476.013	31.8671	596.04	-4.23259	4.52187e-32	3.51917e-30	Unknown && - && -	-
Nitab4.5_0000080g0300	308.574	209.244	347.307	6.2887	11.5132	6.8766	288.375	8.22617	5.13647	4.53083e-32	3.51917e-30	COBRA%2C plant && sp|Q8GZ17|COBL7_ARATH COBRA-like protein 7 OS=Arabidopsis thaliana OX=3702 GN=COBL7 PE=2 SV=2 && PF04833:COBRA-like protein	-
Nitab4.5_0000343g0060	5795.72	10137.7	2254.53	93.4321	128.417	68.766	6062.64	96.8715	5.96868	4.75421e-32	3.68371e-30	Cytochrome P450%2C Cytochrome P450%2C E-class%2C group I%2C Cytochrome P450%2C conserved site && sp|A0A0S2IHL2|C7A39_KALSE Cytochrome P450 72A397 OS=Kalopanax septemlobus OX=228393 GN=CYP72A397 PE=1 SV=1 && PF00067:Cytochrome P450	-
Nitab4.5_0001237g0050	0	1.06757	4.74139	538.133	859.948	915.351	1.93632	771.144	-8.63822	5.22406e-32	4.03796e-30	Haem peroxidase%2C plant/fungal/bacterial%2C Haem peroxidase && sp|Q43735|PER27_ARATH Peroxidase 27 OS=Arabidopsis thaliana OX=3702 GN=PER27 PE=1 SV=1 && PF00141:Peroxidase	-
Nitab4.5_0000723g0120	2645.28	1403.86	1525.54	146.437	126.645	103.913	1858.23	125.665	3.88717	5.66483e-32	4.36808e-30	Mitochondrial carrier domain%2C Mitochondrial substrate/solute carrier%2C Mitochondrial carrier protein && sp|Q7XA87|FOLT1_ARATH Folate transporter 1, chloroplastic OS=Arabidopsis thaliana OX=3702 GN=FOLT1 PE=2 SV=1 && PF00153:Mitochondrial carrier protein	-
Nitab4.5_0000246g0290	14.931	21.3514	48.5992	1908.17	2950.92	9646.34	28.2939	4835.14	-7.41706	5.76182e-32	4.43216e-30	Bulb-type lectin domain && sp|Q39688|EP1G_DAUCA Epidermis-specific secreted glycoprotein EP1 OS=Daucus carota OX=4039 GN=EP1 PE=1 SV=1 && PF01453:D-mannose binding lectin	-
Nitab4.5_0001119g0010	64.7011	44.838	27.263	877.722	811.238	1336.35	45.6007	1008.44	-4.46952	5.93204e-32	4.55213e-30	Peptidase S8/S53 domain%2C Peptidase S8%2C subtilisin%2C Ser-active site%2C Peptidase S8%2C subtilisin-related%2C Protease-associated domain%2C PA%2C Proteinase inhibitor I9 && sp|O65351|SBT17_ARATH Subtilisin-like protease SBT1.7 OS=Arabidopsis thaliana OX=3702 GN=SBT1.7 PE=1 SV=1 && PF02225:PA domain|PF05922:Peptidase inhibitor I9|PF00082:Subtilase family|PF17766:Fibronectin type-III domain	-
novel.3955	518.853	455.853	419.613	17.0693	12.3988	3.05626	464.773	10.8415	5.44448	6.44244e-32	4.93194e-30	- && - && -	-
novel.6286	2678.87	1587.48	2056.58	127.571	183.326	94.7442	2107.64	135.214	3.96369	6.78078e-32	5.17853e-30	- && - && -	-
Nitab4.5_0004611g0010	1517.99	1345.14	1168.75	221.003	229.379	181.848	1343.96	210.743	2.67388	7.11615e-32	5.42169e-30	Protein phosphatase 2C (PP2C)-like domain%2C Protein phosphatase 2C%2C manganese/magnesium aspartate binding site%2C Protein phosphatase 2C && sp|Q9SLA1|P2C22_ARATH Probable protein phosphatase 2C 22 OS=Arabidopsis thaliana OX=3702 GN=At2g25620 PE=1 SV=1 && PF00481:Protein phosphatase 2C	DBP
Nitab4.5_0000216g0060	1325.13	1549.05	811.962	24.2564	43.3959	63.4175	1228.71	43.6899	4.80866	7.37353e-32	5.60441e-30	RNA recognition motif domain%2C Nucleotide-binding%2C alpha-beta plait && sp|Q9FIU6|ORRM2_ARATH Organelle RRM domain-containing protein 2, mitochondrial OS=Arabidopsis thaliana OX=3702 GN=ORRM2 PE=1 SV=1 && PF00076:RNA recognition motif. (a.k.a. RRM, RBD, or RNP domain)	-
Nitab4.5_0000716g0010	578.577	624.529	622.307	110.501	116.903	110.79	608.471	112.731	2.4327	8.31081e-32	6.3018e-30	Unknown && sp|F4KG50|SHOC1_ARATH Protein SHORTAGE IN CHIASMATA 1 OS=Arabidopsis thaliana OX=3702 GN=SHOC1 PE=1 SV=1 && -	-
novel.6843	1606.33	1266.14	1569.4	220.104	237.349	171.151	1480.62	209.535	2.82198	8.5025e-32	6.43188e-30	- && - && -	-
novel.1058	1386.1	546.596	1677.27	8.98385	22.1408	5.34846	1203.32	12.1577	6.63877	8.86982e-32	6.69388e-30	- && sp|Q94HW2|POLR1_ARATH Retrovirus-related Pol polyprotein from transposon RE1 OS=Arabidopsis thaliana OX=3702 GN=RE1 PE=2 SV=1 && PF00665:Integrase core domain	-
Nitab4.5_0002311g0120	53.5028	55.5137	42.6725	403.375	428.646	457.676	50.563	429.899	-3.08675	9.44344e-32	7.10998e-30	Protein of unknown function DUF538 && - && PF04398:Protein of unknown function, DUF538	-
Nitab4.5_0000230g0190	289.911	340.555	292.781	13.4758	2.65689	7.64066	307.749	7.92444	5.28353	1.11602e-31	8.38272e-30	Domain of unknown function DUF4283 && - && PF14111:Domain of unknown function (DUF4283)	-
Nitab4.5_0001413g0050	120.692	134.514	114.979	1185.87	974.194	806.854	123.395	988.972	-3.00146	1.18206e-31	8.85799e-30	Unknown && - && -	-
Nitab4.5_0006642g0020	79.6321	56.5813	113.793	1617.09	1003.42	1347.05	83.3355	1322.52	-3.99049	1.31341e-31	9.81919e-30	ABC transporter type 1%2C transmembrane domain%2C P-loop containing nucleoside triphosphate hydrolase%2C ABC transporter%2C conserved site%2C AAA+ ATPase domain%2C ABC transporter-like%2C ABC transporter%2C transmembrane domain && sp|Q8LGU1|AB8C_ARATH ABC transporter C family member 8 OS=Arabidopsis thaliana OX=3702 GN=ABCC8 PE=2 SV=3 && PF00664:ABC transporter transmembrane region|PF00005:ABC tr…	-
Nitab4.5_0000141g0380	11.1983	8.54057	4.74139	297.366	237.349	295.694	8.16007	276.803	-5.0886	1.34821e-31	1.00559e-29	Band 7 protein%2C Stomatin && sp|Q6ZIV7|HIR1_ORYSJ Hypersensitive-induced response protein 1 OS=Oryza sativa subsp. japonica OX=39947 GN=HIR1 PE=1 SV=1 && PF01145:SPFH domain / Band 7 family	-
Nitab4.5_0003791g0050	10242.7	11045.1	11516.8	2790.38	2598.44	2917.2	10934.9	2768.68	1.98162	1.36372e-31	1.01478e-29	Tubulin/FtsZ%2C 2-layer sandwich domain%2C Tubulin%2C Tubulin/FtsZ%2C GTPase domain%2C Alpha tubulin%2C Tubulin%2C C-terminal%2C Tubulin/FtsZ%2C C-terminal%2C Tubulin%2C conserved site && sp|P33629|TBA_PRUDU Tubulin alpha chain OS=Prunus dulcis OX=3755 GN=TUBA PE=2 SV=1 && PF00091:Tubulin/FtsZ family, GTPase domain|PF03953:Tubulin C-terminal domain	-
Nitab4.5_0000490g0030	154.287	140.919	186.099	927.134	952.054	932.925	160.435	937.371	-2.54761	1.41115e-31	1.04763e-29	EF-hand domain pair%2C EF-hand domain%2C Protein kinase%2C ATP binding site%2C Protein kinase domain%2C Protein kinase-like domain%2C Serine/threonine-protein kinase%2C active site%2C Serine/threonine- / dual specificity protein kinase%2C catalytic domain%2C EF-Hand 1%2C calcium-binding site && sp|Q8W4I7|CDPKD_ARATH Calcium-dependent protein kinase 13 OS=Arabidopsis thaliana OX=3702 GN=CPK13 PE=1…	-
novel.4460	613.416	701.394	285.669	17.0693	16.827	14.5173	533.493	16.1379	5.04964	1.52858e-31	1.13218e-29	- && - && -	-
Nitab4.5_0004325g0070	73.4108	61.9191	40.3018	686.366	1191.17	977.241	58.5439	951.594	-4.02348	1.5481e-31	1.14253e-29	Amino acid transporter%2C transmembrane && sp|F4IUW3|AVT1C_ARATH Amino acid transporter AVT1C OS=Arabidopsis thaliana OX=3702 GN=AVT1C PE=1 SV=1 && PF01490:Transmembrane amino acid transporter protein	-
Nitab4.5_0000008g0210	398.16	378.988	539.333	5649.94	6152.48	12077.6	438.827	7960.01	-4.18121	1.54972e-31	1.14253e-29	Rossmann-like alpha/beta/alpha sandwich fold%2C UspA%2C Universal stress protein A && - && PF00582:Universal stress protein family	-
novel.6459	445.442	425.961	934.053	10.7806	20.3695	16.8095	601.819	15.9865	5.23244	1.56892e-31	1.15403e-29	- && sp|Q00624|ASOL_BRANA L-ascorbate oxidase homolog OS=Brassica napus OX=3708 GN=Bp10 PE=2 SV=1 && PF00394:Multicopper oxidase|PF07732:Multicopper oxidase|PF07731:Multicopper oxidase	-
Nitab4.5_0000093g0180	819.962	866.868	740.842	133.859	130.188	100.093	809.224	121.38	2.73927	1.61664e-31	1.18639e-29	Kinesin%2C motor domain%2C Kinesin%2C motor region%2C conserved site%2C P-loop containing nucleoside triphosphate hydrolase%2C Kinesin-like protein && sp|Q9SCJ4|KN8B_ARATH Kinesin-like protein KIN-8B OS=Arabidopsis thaliana OX=3702 GN=KIN8B PE=2 SV=1 && PF00225:Kinesin motor domain	-
Nitab4.5_0000368g0350	14786.7	12943.2	13081.5	2686.17	3294.55	2989.03	13603.8	2989.92	2.18581	1.96715e-31	1.44031e-29	Transcription factor GRAS && sp|P0C883|SCL33_ARATH Scarecrow-like protein 33 OS=Arabidopsis thaliana OX=3702 GN=SCL33 PE=1 SV=1 && PF03514:GRAS domain family	GRAS
novel.5133	766.459	570.083	859.376	66.4805	35.4253	54.2487	731.973	52.0515	3.81332	2.11562e-31	1.54547e-29	- && - && -	-
Nitab4.5_0001923g0010	33.5948	34.1623	60.4527	646.837	583.631	510.396	42.7366	580.288	-3.76453	2.12791e-31	1.5509e-29	Zinc finger%2C Dof-type && sp|P68350|DOF15_ARATH Dof zinc finger protein DOF1.5 OS=Arabidopsis thaliana OX=3702 GN=DOF1.5 PE=1 SV=1 && PF02701:Dof domain, zinc finger	C2C2->C2C2-Dof
novel.8076	1031.48	855.124	721.876	51.208	57.566	91.6879	869.495	66.8206	3.69726	2.52308e-31	1.83472e-29	- && - && -	-
novel.1183	362.077	381.123	203.88	7.18708	3.54253	3.05626	315.693	4.59529	6.12038	2.53845e-31	1.8417e-29	- && - && -	-
Nitab4.5_0002632g0010	51.0143	38.4326	56.8966	1069.08	832.493	555.476	48.7812	819.016	-4.07195	2.7442e-31	1.98646e-29	Unknown && - && -	-
Nitab4.5_0001735g0090	33.5948	128.109	62.8234	5608.62	3342.37	2605.47	74.8422	3852.15	-5.68149	3.06676e-31	2.21494e-29	Unknown && - && -	-
Nitab4.5_0000026g0040	284.934	367.244	442.134	19.7645	20.3695	29.0345	364.771	23.0562	3.97709	3.55809e-31	2.564e-29	Pentatricopeptide repeat%2C Tetratricopeptide-like helical && sp|Q9CA56|PP121_ARATH Pentatricopeptide repeat-containing protein At1g74600, chloroplastic OS=Arabidopsis thaliana OX=3702 GN=PCMP-E69 PE=3 SV=1 && PF13041:PPR repeat family	-
novel.5463	520.097	545.529	1401.08	3.59354	0	1.52813	822.235	1.70722	8.92279	3.8866e-31	2.79442e-29	- && - && -	-
Nitab4.5_0000532g0070	69.6781	38.4326	100.754	1140.95	1854.51	1780.27	69.6217	1591.91	-4.51828	4.03686e-31	2.89592e-29	Cytochrome P450%2C Cytochrome P450%2C E-class%2C group I%2C Cytochrome P450%2C conserved site && sp|K4CI52|ABAH2_SOLLC Abscisic acid 8'-hydroxylase CYP707A2 OS=Solanum lycopersicum OX=4081 GN=CYP707A2 PE=2 SV=1 && PF00067:Cytochrome P450	-
Nitab4.5_0001668g0090	82.1206	92.8787	80.6036	1736.58	1107.92	2943.18	85.201	1929.23	-4.50054	4.10039e-31	2.93491e-29	Unknown && - && -	-
Nitab4.5_0000495g0170	23.6408	22.419	43.8578	488.722	540.235	419.472	29.9725	482.81	-4.01232	4.6378e-31	3.31213e-29	AMP-dependent synthetase/ligase%2C AMP-binding enzyme C-terminal domain%2C AMP-binding%2C conserved site && sp|Q9SEY5|AAE2_ARATH Isovalerate--CoA ligase AAE2 OS=Arabidopsis thaliana OX=3702 GN=AAE2 PE=1 SV=1 && PF00501:AMP-binding enzyme|PF13193:AMP-binding enzyme C-terminal domain	-
novel.6245	1275.36	798.543	1184.16	98.8224	119.56	124.543	1086.02	114.308	3.24681	4.78981e-31	3.41306e-29	- && - && -	-
Nitab4.5_0000172g0480	2192.37	1577.87	2021.02	302.756	341.854	310.211	1930.42	318.273	2.60047	5.01849e-31	3.56805e-29	Protein of unknown function DUF2043%2C Armadillo-type fold && sp|Q9M358|UVSSA_ARATH UV-stimulated scaffold protein A homolog OS=Arabidopsis thaliana OX=3702 GN=At3g61800 PE=3 SV=1 && PF09740:Uncharacterized conserved protein (DUF2043)	-
Nitab4.5_0000568g0220	782.634	684.313	708.837	110.501	123.103	88.6317	725.262	107.412	2.75737	5.62267e-31	3.98872e-29	Domain of unknown function DUF221%2C Domain of unknown function DUF4463 && sp|Q8GUH7|CSCLC_ARATH CSC1-like protein HYP1 OS=Arabidopsis thaliana OX=3702 GN=HYP1 PE=2 SV=1 && PF02714:Calcium-dependent channel, 7TM region, putative phosphate|PF13967:Late exocytosis, associated with Golgi transport|PF14703:Cytosolic domain of 10TM putative phosphate transporter	-
novel.932	505.166	358.704	304.634	27.8499	24.7977	19.8657	389.501	24.1711	4.01446	5.99253e-31	4.24168e-29	- && - && -	-
novel.895	2176.2	1772.17	1474.57	91.6353	97.4194	35.147	1807.65	74.7339	4.59982	6.58673e-31	4.65195e-29	- && sp|P10978|POLX_TOBAC Retrovirus-related Pol polyprotein from transposon TNT 1-94 OS=Nicotiana tabacum OX=4097 PE=2 SV=1 && -	-
novel.1138	261.293	194.298	226.401	13.4758	8.85631	10.6969	227.331	11.0097	4.3691	7.17951e-31	5.05941e-29	- && - && -	-
Nitab4.5_0001082g0060	88.3419	129.176	84.1596	906.471	865.262	775.527	100.559	849.087	-3.07426	7.28885e-31	5.12515e-29	Transcription factor TCP subgroup%2C Transcription factor%2C TCP && sp|Q9C518|TCP8_ARATH Transcription factor TCP8 OS=Arabidopsis thaliana OX=3702 GN=TCP8 PE=1 SV=1 && PF03634:TCP family transcription factor	TCP
Nitab4.5_0000563g0260	454.152	209.244	477.695	2.69516	2.65689	5.34846	380.363	3.56684	6.71181	7.68396e-31	5.3911e-29	DNA-binding WRKY && sp|Q93WY4|WRK12_ARATH Probable WRKY transcription factor 12 OS=Arabidopsis thaliana OX=3702 GN=WRKY12 PE=1 SV=1 && PF03106:WRKY DNA -binding domain	WRKY
Nitab4.5_0000188g0350	2346.66	2061.48	1680.82	366.541	342.739	340.009	2029.65	349.763	2.53689	8.17304e-31	5.72167e-29	Transcriptional coactivator p15 (PC4)%2C ssDNA-binding transcriptional regulator && sp|O65154|KIWI_ARATH RNA polymerase II transcriptional coactivator KIWI OS=Arabidopsis thaliana OX=3702 GN=KIWI PE=1 SV=1 && PF02229:Transcriptional Coactivator p15 (PC4)	Coactivator p15
Nitab4.5_0001769g0100	10933.2	12514.1	8277.28	999.903	1086.67	1499.1	10574.9	1195.22	3.14506	1.04775e-30	7.3189e-29	Chaperonin Cpn60/TCP-1%2C GroEL-like equatorial domain%2C Chaperonin Cpn60%2C Chaperonin Cpn60%2C conserved site%2C GroEL-like apical domain && sp|Q05046|CH62_CUCMA Chaperonin CPN60-2, mitochondrial OS=Cucurbita maxima OX=3661 GN=CPN60-2 PE=1 SV=1 && PF00118:TCP-1/cpn60 chaperonin family	-
Nitab4.5_0001404g0050	14111.1	17550.9	8833.2	1349.37	1057.44	1162.14	13498.4	1189.65	3.50422	1.05542e-30	7.35636e-29	Rubber elongation factor && sp|Q9FYF7|Y1736_ARATH REF/SRPP-like protein At1g67360 OS=Arabidopsis thaliana OX=3702 GN=At1g67360 PE=2 SV=1 && PF05755:Rubber elongation factor protein (REF)	-
Nitab4.5_0003766g0010	23.6408	16.0136	66.3794	3482.14	3342.37	1379.9	35.3446	2734.81	-6.27646	1.07224e-30	7.45731e-29	Protein of unknown function DUF506%2C plant && - && PF04720:PDDEXK-like family of unknown function	-
Nitab4.5_0002114g0180	2.4885	16.0136	13.0388	364.744	380.821	472.193	10.5136	405.92	-5.24767	1.15705e-30	8.0297e-29	Histone H3%2C Histone-fold%2C Ribonuclease H-like domain%2C Histone core && sp|P59226|H32_ARATH Histone H3.2 OS=Arabidopsis thaliana OX=3702 GN=HTR2 PE=1 SV=2 && PF00125:Core histone H2A/H2B/H3/H4	-
Nitab4.5_0000071g0140	540.005	356.569	485.992	30.5451	12.3988	22.922	460.855	21.9553	4.39112	1.20714e-30	8.3591e-29	Ribulose-phosphate binding barrel%2C Phosphoribosylformimino-5-aminoimidazole carboxamide ribotide isomerase%2C eukaryotic%2C Aldolase-type TIM barrel%2C Histidine biosynthesis && sp|O82782|HIS3_ARATH 1-(5-phosphoribosyl)-5-[(5-phosphoribosylamino)methylideneamino] imidazole-4-carboxamide isomerase, chloroplastic OS=Arabidopsis thaliana OX=3702 GN=HISN3 PE=2 SV=1 && PF00977:Histidine biosynthesis…	-
Nitab4.5_0002916g0060	95.8074	36.2974	68.7501	1211.92	1035.3	1221.74	66.9516	1156.32	-4.11603	1.21668e-30	8.40697e-29	Non-haem dioxygenase N-terminal domain%2C Oxoglutarate/iron-dependent dioxygenase%2C Isopenicillin N synthase-like && sp|Q84MB3|ACCH1_ARATH 1-aminocyclopropane-1-carboxylate oxidase homolog 1 OS=Arabidopsis thaliana OX=3702 GN=At1g06620 PE=2 SV=1 && PF14226:non-haem dioxygenase in morphine synthesis N-terminal|PF03171:2OG-Fe(II) oxygenase superfamily	-
Nitab4.5_0004170g0070	162.997	201.771	216.918	1084.35	1138.92	1053.65	193.895	1092.31	-2.49301	1.27667e-30	8.80238e-29	Glycoside hydrolase%2C family 27%2C Glycosyl hydrolase%2C family 13%2C all-beta%2C Aldolase-type TIM barrel%2C Glycoside hydrolase%2C superfamily%2C Glycoside hydrolase%2C clan GH-D && sp|Q42656|AGAL_COFAR Alpha-galactosidase OS=Coffea arabica OX=13443 PE=1 SV=1 && PF17801:Alpha galactosidase C-terminal beta sandwich domain|PF16499:Alpha galactosidase A	-
Nitab4.5_0002367g0010	240.141	186.825	307.005	3906.18	3612.49	2182.94	244.657	3233.87	-3.72502	1.28866e-30	8.86592e-29	Auxin response factor%2C B3 DNA binding domain%2C DNA-binding pseudobarrel domain%2C AUX/IAA protein%2C Aux/IAA-ARF-dimerisation && sp|Q9XED8|ARFI_ARATH Auxin response factor 9 OS=Arabidopsis thaliana OX=3702 GN=ARF9 PE=1 SV=1 && PF02362:B3 DNA binding domain|PF06507:Auxin response factor|PF02309:AUX/IAA family	B3->B3-ARF
Nitab4.5_0001924g0080	9.95401	13.8784	13.0388	351.269	230.264	314.031	12.2904	298.521	-4.59594	1.60084e-30	1.099e-28	Alpha-hydroxy acid dehydrogenase%2C FMN-dependent%2C Aldolase-type TIM barrel%2C FMN-dependent dehydrogenase%2C FMN-dependent alpha-hydroxy acid dehydrogenase%2C active site && sp|P05414|GOX_SPIOL Peroxisomal (S)-2-hydroxy-acid oxidase OS=Spinacia oleracea OX=3562 PE=1 SV=1 && PF01070:FMN-dependent dehydrogenase	-
novel.4484	791.344	624.529	1100	58.395	77.9356	51.1924	838.625	62.5077	3.74769	1.61444e-30	1.10596e-28	- && - && -	-
novel.923	535.028	263.69	340.195	8.08547	5.31379	1.52813	379.638	4.9758	6.28426	1.62772e-30	1.11267e-28	- && - && -	-
Nitab4.5_0000929g0050	149.31	125.973	189.655	1290.98	1115.01	1054.41	154.98	1153.47	-2.89698	1.68504e-30	1.14939e-28	Oxoglutarate/iron-dependent dioxygenase%2C Isopenicillin N synthase%2C Isopenicillin N synthase-like%2C Non-haem dioxygenase N-terminal domain && sp|Q84MB6|DIOX2_ARATH Probable 2-oxoglutarate-dependent dioxygenase At3g50210 OS=Arabidopsis thaliana OX=3702 GN=At3g50210 PE=2 SV=1 && PF03171:2OG-Fe(II) oxygenase superfamily|PF14226:non-haem dioxygenase in morphine synthesis N-terminal	-
novel.910	2167.49	2031.59	2566.28	0	0	0	2255.12	0	13.821	1.79093e-30	1.21901e-28	- && sp|P04323|POL3_DROME Retrovirus-related Pol polyprotein from transposon 17.6 OS=Drosophila melanogaster OX=7227 GN=pol PE=4 SV=1 && -	-
novel.1564	59.7241	50.1758	43.8578	396.188	486.212	476.777	51.2526	453.059	-3.14594	1.80163e-30	1.22322e-28	- && sp|P0CG85|UBI1P_NICSY Polyubiquitin OS=Nicotiana sylvestris OX=4096 GN=UBI11 PE=2 SV=1 && PF00240:Ubiquitin family	-
Nitab4.5_0000762g0090	263.781	163.338	205.065	3061.7	2534.68	1787.91	210.728	2461.43	-3.54726	1.80477e-30	1.22322e-28	Kelch repeat type 1%2C Galactose oxidase%2C beta-propeller && sp|Q9LI89|FBK70_ARATH F-box/kelch-repeat protein At3g27150 OS=Arabidopsis thaliana OX=3702 GN=At3g27150 PE=2 SV=1 && PF01344:Kelch motif	-
novel.4004	5381.39	1915.22	4906.15	0	0	1.52813	4067.59	0.509377	12.8307	1.8442e-30	1.24729e-28	- && sp|Q94HW2|POLR1_ARATH Retrovirus-related Pol polyprotein from transposon RE1 OS=Arabidopsis thaliana OX=3702 GN=RE1 PE=2 SV=1 && -	-
Nitab4.5_0000895g0250	0	6.40543	3.55604	371.033	352.481	566.173	3.32049	429.896	-6.96317	1.87518e-30	1.26557e-28	NAF/FISL domain%2C Protein kinase domain%2C Serine/threonine- / dual specificity protein kinase%2C catalytic domain%2C Protein kinase-like domain%2C Serine/threonine-protein kinase%2C active site%2C Protein kinase%2C ATP binding site%2C KA1 domain/Ssp2 C-terminal domain%2C NAF domain && sp|Q94C40|CIPKH_ARATH CBL-interacting serine/threonine-protein kinase 17 OS=Arabidopsis thaliana OX=3702 GN=CIP…	-
novel.7798	754.016	514.569	662.609	19.7645	15.0557	3.05626	643.732	12.6255	5.69045	1.99522e-30	1.34374e-28	- && - && -	-
novel.4127	6071.95	3887.03	4256.58	0	0	0.764066	4738.52	0.254689	13.9304	2.02653e-30	1.36196e-28	- && sp|P10978|POLX_TOBAC Retrovirus-related Pol polyprotein from transposon TNT 1-94 OS=Nicotiana tabacum OX=4097 PE=2 SV=1 && PF00665:Integrase core domain	-
Nitab4.5_0000555g0240	2690.07	2798.1	1883.52	241.666	227.607	133.712	2457.23	200.995	3.61325	2.11549e-30	1.41876e-28	Zinc finger%2C C2H2%2C Zinc finger%2C U1-type%2C Zinc finger%2C C2H2-like && sp|Q9ZQ18|REIL2_ARATH Cytoplasmic 60S subunit biogenesis factor REI1 homolog 2 OS=Arabidopsis thaliana OX=3702 GN=REIL2 PE=1 SV=1 && PF12756:C2H2 type zinc-finger (2 copies)	-
novel.6184	3742.71	1904.55	3687.61	0	0	1.52813	3111.62	0.509377	12.4403	2.5536e-30	1.70899e-28	- && sp|P10978|POLX_TOBAC Retrovirus-related Pol polyprotein from transposon TNT 1-94 OS=Nicotiana tabacum OX=4097 PE=2 SV=1 && PF00665:Integrase core domain	-
Nitab4.5_0000312g0340	19.908	26.6893	21.3362	546.218	309.971	565.409	22.6445	473.866	-4.38291	3.01656e-30	2.01459e-28	Hydrophobic seed protein%2C Bifunctional inhibitor/plant lipid transfer protein/seed storage helical domain && sp|P14009|14KD_DAUCA 14 kDa proline-rich protein DC2.15 OS=Daucus carota OX=4039 PE=2 SV=1 && PF14547:Hydrophobic seed protein	-
Nitab4.5_0008547g0020	8847.87	8541.64	7682.23	2240.57	2230.02	2228.02	8357.25	2232.87	1.90413	3.03579e-30	2.0232e-28	Tetratricopeptide repeat%2C Tetratricopeptide-like helical%2C Heat shock chaperonin-binding%2C Tetratricopeptide TPR1%2C Tetratricopeptide repeat-containing domain && sp|Q5XEP2|HSOP2_ARATH Hsp70-Hsp90 organizing protein 2 OS=Arabidopsis thaliana OX=3702 GN=HOP2 PE=1 SV=1 && PF00515:Tetratricopeptide repeat|PF13414:TPR repeat|PF17830:STI1 domain	-
novel.2139	303.597	206.041	225.216	6.2887	10.6276	4.5844	244.951	7.16689	5.10905	3.71647e-30	2.47169e-28	- && - && -	-
Nitab4.5_0001806g0040	324.75	298.92	349.677	34.1386	30.1115	20.6298	324.449	28.2933	3.52674	4.00038e-30	2.65497e-28	Protein of unknown function DUF1313 && sp|O80877|EF4L1_ARATH Protein ELF4-LIKE 1 OS=Arabidopsis thaliana OX=3702 GN=EFL1 PE=2 SV=1 && PF07011:Early Flowering 4 domain	-
Nitab4.5_0000104g0070	29.862	27.7568	62.8234	1424.84	1711.04	754.897	40.1474	1296.93	-5.0152	4.21101e-30	2.78896e-28	C2 domain && - && -	-
novel.6968	1763.1	1094.26	1088.15	80.8547	85.0206	129.127	1315.17	98.3342	3.73879	4.3564e-30	2.87371e-28	- && - && -	-
novel.7796	33.5948	19.2163	18.9655	551.609	686.364	370.572	23.9255	536.182	-4.4927	4.35696e-30	2.87371e-28	- && sp|Q7XP65|G2OX6_ORYSJ Gibberellin 2-beta-dioxygenase 6 OS=Oryza sativa subsp. japonica OX=39947 GN=GA2OX6 PE=1 SV=1 && PF03171:2OG-Fe(II) oxygenase superfamily	-
Nitab4.5_0004469g0010	1286.56	1213.83	1505.39	270.414	258.604	281.94	1335.26	270.32	2.30397	4.977e-30	3.2759e-28	NADP-dependent oxidoreductase domain%2C Aldo/keto reductase && sp|Q3L181|PERR_RAUSE Perakine reductase OS=Rauvolfia serpentina OX=4060 GN=PR PE=1 SV=1 && PF00248:Aldo/keto reductase family	-
novel.179	247.606	202.839	221.66	12.5774	9.74194	16.0454	224.035	12.7882	4.12068	5.11713e-30	3.3612e-28	- && - && -	-
novel.7628	1372.41	1215.96	2473.82	28.7483	58.4517	78.6988	1687.4	55.2996	4.92782	5.73832e-30	3.76148e-28	- && sp|P10978|POLX_TOBAC Retrovirus-related Pol polyprotein from transposon TNT 1-94 OS=Nicotiana tabacum OX=4097 PE=2 SV=1 && -	-
Nitab4.5_0007882g0010	70.9223	46.9731	81.7889	1306.25	1463.95	3356.54	66.5615	2042.25	-4.94142	5.78692e-30	3.78557e-28	Uncharacterised protein family Cys-rich && sp|Q9LQU4|PCR2_ARATH Protein PLANT CADMIUM RESISTANCE 2 OS=Arabidopsis thaliana OX=3702 GN=PCR2 PE=1 SV=1 && PF04749:PLAC8 family	-
Nitab4.5_0001952g0070	476.548	388.596	519.182	3179.39	2807.45	2424.38	461.442	2803.74	-2.6036	6.37727e-30	4.16322e-28	K+ potassium transporter && sp|Q9M7J9|POT8_ARATH Potassium transporter 8 OS=Arabidopsis thaliana OX=3702 GN=POT8 PE=2 SV=2 && PF02705:K+ potassium transporter	-
Nitab4.5_0000723g0230	16.1753	10.6757	20.1509	790.579	571.232	331.605	15.6673	564.472	-5.17736	6.62742e-30	4.3177e-28	Cytochrome P450%2C conserved site%2C Cytochrome P450 && sp|F6H9N6|C7A15_VITVI Beta-amyrin 28-monooxygenase OS=Vitis vinifera OX=29760 GN=CYP716A15 PE=1 SV=1 && PF00067:Cytochrome P450	-
novel.7086	284.934	199.636	275	4.49193	4.42816	0.764066	253.19	3.22805	6.33699	6.67498e-30	4.33983e-28	- && sp|P10978|POLX_TOBAC Retrovirus-related Pol polyprotein from transposon TNT 1-94 OS=Nicotiana tabacum OX=4097 PE=2 SV=1 && -	-
Nitab4.5_0000232g0110	334.704	246.609	253.664	1511.98	1716.35	1635.1	278.326	1621.15	-2.54334	7.06768e-30	4.58581e-28	Rossmann-like alpha/beta/alpha sandwich fold%2C DNA photolyase%2C FAD-binding/Cryptochrome%2C C-terminal%2C Cryptochrome/DNA photolyase%2C class 1 conserved site%2C C-terminal%2C Cryptochrome%2C plant%2C Cryptochrome/DNA photolyase%2C class 1%2C DNA photolyase%2C N-terminal && sp|Q43125|CRY1_ARATH Cryptochrome-1 OS=Arabidopsis thaliana OX=3702 GN=CRY1 PE=1 SV=2 && PF03441:FAD binding domain of DN…	-
Nitab4.5_0000651g0010	3126.8	2442.6	3359.27	251.548	100.076	176.499	2976.23	176.041	4.0796	7.34884e-30	4.75856e-28	Zinc finger protein 706 && sp|O64818|Y2309_ARATH Uncharacterized protein At2g23090 OS=Arabidopsis thaliana OX=3702 GN=At2g23090 PE=1 SV=1 && -	-
novel.1553	2018.18	1805.26	2138.37	0	0	0	1987.27	0	13.6385	7.95278e-30	5.1392e-28	- && - && -	-
Nitab4.5_0002904g0040	17.4195	20.2839	18.9655	286.585	356.909	510.396	18.8896	384.63	-4.34601	8.14665e-30	5.25385e-28	Unknown && - && PF14383:DUF761-associated sequence motif	-
Nitab4.5_0001242g0140	7.46551	2.13514	5.92673	1047.52	949.397	308.683	5.17579	768.532	-7.23647	8.56535e-30	5.51273e-28	Unknown && - && -	-
novel.1158	495.212	553.002	443.32	64.6837	62.8798	78.6988	497.178	68.7541	2.85201	8.935e-30	5.73908e-28	- && sp|Q8LBZ4|OTU4_ARATH OVARIAN TUMOR DOMAIN-containing deubiquitinating enzyme 4 OS=Arabidopsis thaliana OX=3702 GN=OTU4 PE=1 SV=1 && -	-
Nitab4.5_0000907g0010	1509.28	1220.23	2342.25	123.079	108.047	156.634	1690.59	129.253	3.70792	1.01765e-29	6.52335e-28	UbiB domain%2C Protein kinase-like domain%2C Protein kinase domain && sp|Q8RWG1|AB1K1_ARATH Protein ACTIVITY OF BC1 COMPLEX KINASE 1, chloroplastic OS=Arabidopsis thaliana OX=3702 GN=ABC1K1 PE=1 SV=1 && PF03109:ABC1 family	-
novel.2191	2100.3	1669.68	2386.1	0	0	0	2052.03	0	13.6848	1.1945e-29	7.64169e-28	- && - && -	-
Nitab4.5_0003278g0010	119.448	75.7976	132.759	1034.94	961.796	919.936	109.335	972.224	-3.15549	1.22741e-29	7.8365e-28	Transcription factor GRAS%2C Transcriptional factor DELLA%2C N-terminal && sp|Q7Y1B6|GAI_SOLLC DELLA protein GAI OS=Solanum lycopersicum OX=4081 GN=GAI PE=2 SV=1 && PF03514:GRAS domain family|PF12041:Transcriptional regulator DELLA protein N terminal	GRAS
Nitab4.5_0000129g0190	428.023	464.393	367.457	32.3419	34.5396	51.1924	419.958	39.358	3.40938	1.44638e-29	9.21614e-28	WD40 repeat%2C WD40/YVTN repeat-like-containing domain%2C WD40-repeat-containing domain%2C Katanin p80 subunit%2C C-terminal%2C G-protein beta WD-40 repeat%2C WD40 repeat%2C conserved site%2C Katanin p80 subunit B1 && sp|F4KB17|KTN83_ARATH Katanin p80 WD40 repeat-containing subunit B1 homolog KTN80.3 OS=Arabidopsis thaliana OX=3702 GN=KTN80.3 PE=1 SV=1 && PF00400:WD domain, G-beta repeat|PF13925:…	-
Nitab4.5_0002918g0080	16.1753	20.2839	21.3362	288.382	537.578	582.218	19.2651	469.393	-4.60454	2.01091e-29	1.27877e-27	Toprim domain%2C Arginine repressor C-terminal-like domain%2C Type IIA DNA topoisomerase subunit A%2C alpha-helical domain%2C Ribosomal protein S5 domain 2-type fold%2C subgroup%2C Ribosomal protein S5 domain 2-type fold%2C DNA topoisomerase II%2C eukaryotic-type%2C Histidine kinase-like ATPase%2C ATP-binding domain%2C DNA topoisomerase%2C type IIA%2C subunit A/C-terminal%2C DNA topoisomerase%2C …	-
Nitab4.5_0000043g0330	3.73275	7.473	3.55604	254.243	491.525	336.189	4.9206	360.653	-6.17334	2.20722e-29	1.40082e-27	Lipoxygenase%2C Lipoxygenase%2C conserved site%2C Lipoxygenase%2C domain 3%2C PLAT/LH2 domain%2C Lipoxygenase%2C C-terminal%2C Lipoxygenase%2C iron binding site%2C Lipase/lipooxygenase%2C PLAT/LH2%2C Lipoxygenase%2C plant && sp|Q43191|LOX15_SOLTU Probable linoleate 9S-lipoxygenase 5 OS=Solanum tuberosum OX=4113 GN=LOX1.5 PE=2 SV=1 && PF01477:PLAT/LH2 domain|PF00305:Lipoxygenase	-
novel.1792	1328.86	1713.45	1625.11	64.6837	81.4781	22.922	1555.81	56.3613	4.7915	2.21364e-29	1.40211e-27	- && sp|P93276|M030_ARATH Uncharacterized mitochondrial protein AtMg00030 OS=Arabidopsis thaliana OX=3702 GN=AtMg00030 PE=4 SV=1 && -	-
Nitab4.5_0000288g0110	4586.31	4950.33	2889.88	0	0	0.764066	4142.17	0.254689	13.7364	2.26008e-29	1.42868e-27	Alpha crystallin/Hsp20 domain%2C HSP20-like chaperone && sp|P30236|HSP41_SOYBN 22.0 kDa class IV heat shock protein OS=Glycine max OX=3847 GN=HSP22.0 PE=3 SV=1 && PF00011:Hsp20/alpha crystallin family	-
Nitab4.5_0003011g0040	582.31	242.339	445.69	0.898385	1.77126	3.05626	423.446	1.90864	7.75696	2.48493e-29	1.56771e-27	Unknown && - && -	-
Nitab4.5_0002221g0010	9.95401	4.27028	11.8535	645.939	533.15	275.828	8.69259	484.972	-5.81671	2.56387e-29	1.61321e-27	Peroxidase%2C active site%2C Haem peroxidase%2C plant/fungal/bacterial%2C Haem peroxidase%2C Plant peroxidase && sp|Q9FJZ9|PER72_ARATH Peroxidase 72 OS=Arabidopsis thaliana OX=3702 GN=PER72 PE=1 SV=1 && PF00141:Peroxidase	-
Nitab4.5_0000610g0030	114.471	116.365	154.095	960.374	944.083	1334.82	128.31	1079.76	-3.07358	2.56715e-29	1.61321e-27	Histone-fold%2C Histone H4%2C Histone core%2C Histone H4%2C conserved site && sp|P62785|H41_WHEAT Histone H4 variant TH011 OS=Triticum aestivum OX=4565 PE=3 SV=2 && PF15511:Centromere kinetochore component CENP-T histone fold	-
Nitab4.5_0000021g0300	548.715	423.826	779.958	5407.38	5127.81	4828.9	584.166	5121.36	-3.13248	2.57775e-29	1.61669e-27	Unknown && sp|F4KFM8|LEA65_ARATH Late embryogenesis abundant protein At5g17165 OS=Arabidopsis thaliana OX=3702 GN=At5g17165 PE=3 SV=1 && -	-
novel.7176	1438.35	1334.46	1434.27	340.488	284.288	322.436	1402.36	315.737	2.15088	2.7638e-29	1.72997e-27	- && sp|B4F6J6|ATAD1_XENTR Outer mitochondrial transmembrane helix translocase OS=Xenopus tropicalis OX=8364 GN=atad1 PE=2 SV=2 && PF00004:ATPase family associated with various cellular activities (AAA)	-
Nitab4.5_0000605g0070	262.537	222.055	357.975	2721.21	2780	1988.1	280.856	2496.44	-3.15249	2.83091e-29	1.76852e-27	Leucine-rich repeat-containing N-terminal%2C type 2%2C Serine-threonine/tyrosine-protein kinase catalytic domain%2C Protein kinase domain%2C Leucine-rich repeat%2C Protein kinase-like domain && sp|C0LGQ4|MDIS2_ARATH Protein MALE DISCOVERER 2 OS=Arabidopsis thaliana OX=3702 GN=MDIS2 PE=1 SV=1 && PF07714:Protein tyrosine kinase|PF08263:Leucine rich repeat N-terminal domain|PF13855:Leucine rich repe…	-
Nitab4.5_0000308g0180	297.376	352.298	199.138	3.59354	0.885631	3.05626	282.938	2.51181	6.80617	3.01176e-29	1.87782e-27	Unknown && - && -	-
Nitab4.5_0000254g0020	1460.75	1048.35	1537.39	92.5337	153.214	145.937	1348.83	130.562	3.36775	3.05163e-29	1.89897e-27	Unknown && sp|Q9LHN9|IQM2_ARATH IQ domain-containing protein IQM2 OS=Arabidopsis thaliana OX=3702 GN=IQM2 PE=2 SV=1 && -	-
novel.6126	181.661	123.838	171.875	1379.92	1277.08	1988.1	159.125	1548.37	-3.28432	3.16872e-29	1.968e-27	- && sp|Q9LVI4|TIF6B_ARATH Protein TIFY 6B OS=Arabidopsis thaliana OX=3702 GN=TIFY6B PE=1 SV=1 && -	Tify
Nitab4.5_0000610g0290	109.494	30.9596	82.9743	6170.11	3933.09	2057.63	74.476	4053.61	-5.7694	3.30374e-29	2.04787e-27	Myb domain%2C SANT/Myb domain%2C Homeodomain-like && sp|Q9LX82|MYB48_ARATH Transcription factor MYB48 OS=Arabidopsis thaliana OX=3702 GN=MYB48 PE=2 SV=1 && PF00249:Myb-like DNA-binding domain	MYB->MYB
Nitab4.5_0000465g0140	12.4425	12.8109	11.8535	384.509	305.543	709.817	12.3689	466.623	-5.23731	3.33747e-29	2.06477e-27	Unknown && sp|Q9LSK9|Y5566_ARATH Uncharacterized protein At5g65660 OS=Arabidopsis thaliana OX=3702 GN=At5g65660 PE=2 SV=1 && -	-
Nitab4.5_0002247g0080	867.243	876.476	836.855	63.7854	61.1086	112.318	860.191	79.0705	3.43895	3.35474e-29	2.07144e-27	Armadillo-type fold && sp|Q80V62|FACD2_MOUSE Fanconi anemia group D2 protein homolog OS=Mus musculus OX=10090 GN=Fancd2 PE=1 SV=2 && PF14631:Fanconi anaemia protein FancD2 nuclease	-
novel.3407	477.793	298.92	316.488	24.2564	28.3402	19.8657	364.4	24.1541	3.91869	3.86779e-29	2.38362e-27	- && sp|Q99315|YG31B_YEAST Transposon Ty3-G Gag-Pol polyprotein OS=Saccharomyces cerevisiae (strain ATCC 204508 / S288c) OX=559292 GN=TY3B-G PE=1 SV=3 && -	-
Nitab4.5_0000584g0040	491.479	336.285	296.337	19.7645	21.2552	29.0345	374.7	23.3514	3.99758	4.01065e-29	2.4669e-27	Unknown && - && -	-
novel.6369	511.387	305.325	664.979	8.98385	16.827	21.3939	493.897	15.7349	4.96275	4.25427e-29	2.61171e-27	- && - && -	-
Nitab4.5_0001384g0060	4.97701	0	1.18535	2100.42	2045.81	501.991	2.05412	1549.41	-9.61974	4.63901e-29	2.84244e-27	Fatty acid desaturase%2C type 1%2C Protein of unknown function DUF3474 && sp|Q8GZC3|FAD2_VERFO Delta(12)-fatty-acid desaturase FAD2 OS=Vernicia fordii OX=73154 GN=FAD2 PE=1 SV=1 && PF11960:Domain of unknown function (DUF3474)|PF00487:Fatty acid desaturase	-
Nitab4.5_0001099g0050	1014.06	788.935	577.264	20.6629	6.19942	29.7986	793.421	18.887	5.38319	4.78682e-29	2.92739e-27	Unknown && sp|Q9LMU1|EGY3_ARATH Probable zinc metallopeptidase EGY3, chloroplastic OS=Arabidopsis thaliana OX=3702 GN=EGY3 PE=1 SV=1 && -	-
Nitab4.5_0000069g0390	536.272	380.055	387.608	51.208	40.739	40.4955	434.645	44.1475	3.30073	5.07705e-29	3.09894e-27	C1-like%2C Thioredoxin%2C conserved site%2C Thioredoxin-like fold && sp|O80763|NRX1_ARATH Probable nucleoredoxin 1 OS=Arabidopsis thaliana OX=3702 GN=At1g60420 PE=1 SV=1 && PF13905:Thioredoxin-like	-
Nitab4.5_0000697g0070	0	0	3.55604	1118.49	1039.73	1956.77	1.18535	1371.66	-10.2033	5.29247e-29	3.22427e-27	DnaJ domain%2C DnaJ domain%2C conserved site && sp|Q9SDN0|DNJ20_ARATH Chaperone protein dnaJ 20, chloroplastic OS=Arabidopsis thaliana OX=3702 GN=ATJ20 PE=1 SV=2 && PF00226:DnaJ domain	-
novel.4550	546.226	371.515	439.764	51.208	54.9091	49.6643	452.502	51.9271	3.12341	5.54191e-29	3.3698e-27	- && - && -	-
Nitab4.5_0000436g0080	1868.87	1398.52	1661.86	318.927	308.2	269.715	1643.08	298.947	2.45879	5.96575e-29	3.62062e-27	Agenet-like domain%2C Tudor-like%2C plant && - && PF05641:Agenet domain	-
Nitab4.5_0000662g0050	24.885	18.1487	23.7069	1196.65	997.221	388.146	22.2469	860.672	-5.27685	6.0216e-29	3.64758e-27	Cyclophilin-like peptidyl-prolyl cis-trans isomerase domain && sp|P82869|CYP37_ARATH Peptidyl-prolyl cis-trans isomerase CYP37, chloroplastic OS=Arabidopsis thaliana OX=3702 GN=CYP37 PE=1 SV=3 && PF00160:Cyclophilin type peptidyl-prolyl cis-trans isomerase/CLD	-
Nitab4.5_0000483g0160	5475.95	6378.74	3467.14	509.384	488.868	614.309	5107.28	537.521	3.24794	7.83837e-29	4.7391e-27	Membrane associated eicosanoid/glutathione metabolism-like domain%2C Membrane-associated%2C eicosanoid/glutathione metabolism (MAPEG) protein && sp|Q9CPU4|MGST3_MOUSE Microsomal glutathione S-transferase 3 OS=Mus musculus OX=10090 GN=Mgst3 PE=1 SV=1 && PF01124:MAPEG family	-
Nitab4.5_0000705g0070	2427.53	2469.29	1462.72	139.25	216.98	204.006	2119.85	186.745	3.50434	7.98395e-29	4.81799e-27	Armadillo-type fold%2C Armadillo-like helical && sp|O43030|FES1_SCHPO Hsp70 nucleotide exchange factor fes1 OS=Schizosaccharomyces pombe (strain 972 / ATCC 24843) OX=284812 GN=fes1 PE=1 SV=1 && PF08609:Nucleotide exchange factor Fes1	-
Nitab4.5_0000076g0220	83.3649	68.3246	87.7157	3787.59	3606.29	1081.92	79.8017	2825.27	-5.14647	8.39413e-29	5.05596e-27	Hydroxy monocarboxylic acid anion dehydrogenase%2C HIBADH-type%2C 3-hydroxyisobutyrate dehydrogenase-related%2C conserved site%2C Dehydrogenase%2C multihelical%2C 6-phosphogluconate dehydrogenase%2C C-terminal-like%2C NAD(P)-binding domain%2C 6-phosphogluconate dehydrogenase%2C NADP-binding && sp|Q9SUC0|3HIDH_ARATH Probable 3-hydroxyisobutyrate dehydrogenase, mitochondrial OS=Arabidopsis thaliana…	-
Nitab4.5_0000256g0050	349.635	192.163	261.962	12.5774	10.6276	11.461	267.92	11.5553	4.53465	8.60001e-29	5.17021e-27	Cytochrome P450%2C Cytochrome P450%2C E-class%2C group I && sp|A6YIH8|C7D55_HYOMU Premnaspirodiene oxygenase OS=Hyoscyamus muticus OX=35626 GN=CYP71D55 PE=1 SV=1 && PF00067:Cytochrome P450	-
Nitab4.5_0000101g0090	419.313	466.529	411.315	4582.66	4251.92	2596.3	432.386	3810.29	-3.13921	9.27409e-29	5.56498e-27	Zinc finger%2C RING/FYVE/PHD-type%2C Zinc finger%2C RING-type && sp|Q9S752|LOFG2_ARATH Probable E3 ubiquitin-protein ligase LOG2 OS=Arabidopsis thaliana OX=3702 GN=LOG2 PE=1 SV=1 && PF13920:Zinc finger, C3HC4 type (RING finger)	-
novel.8316	557.425	207.109	387.608	8951.51	8511.8	5624.29	384.047	7695.87	-4.32563	9.89115e-29	5.92411e-27	- && - && -	-
Nitab4.5_0007026g0020	79.6321	25.6217	67.5648	9422.26	8547.23	1651.15	57.6062	6540.21	-6.82955	1.1217e-28	6.70563e-27	Proton-dependent oligopeptide transporter family%2C Major facilitator superfamily domain%2C general substrate transporter && sp|Q9LQL2|PTR14_ARATH Protein NRT1/ PTR FAMILY 7.3 OS=Arabidopsis thaliana OX=3702 GN=NPF7.3 PE=1 SV=2 && PF00854:POT family	-
novel.8546	3426.67	2623.02	2544.94	245.259	226.722	392.73	2864.88	288.237	3.31191	1.14103e-28	6.80844e-27	- && sp|Q9SIF2|HS905_ARATH Heat shock protein 90-5, chloroplastic OS=Arabidopsis thaliana OX=3702 GN=HSP90-5 PE=1 SV=1 && PF00183:Hsp90 protein	-
novel.4835	2087.85	2197.06	2009.16	578.56	532.264	521.093	2098.03	543.973	1.94772	1.24338e-28	7.40528e-27	- && sp|P54778|PRS6B_SOLTU 26S proteasome regulatory subunit 6B homolog OS=Solanum tuberosum OX=4113 PE=2 SV=1 && PF16450:Proteasomal ATPase OB C-terminal domain|PF00004:ATPase family associated with various cellular activities (AAA)	-
Nitab4.5_0000021g0010	24.885	14.946	23.7069	260.532	341.854	344.594	21.1793	315.66	-3.90702	1.25525e-28	7.46205e-27	Oxoglutarate/iron-dependent dioxygenase%2C Isopenicillin N synthase-like%2C Non-haem dioxygenase N-terminal domain && sp|Q9FLV0|DMR6_ARATH Protein DOWNY MILDEW RESISTANCE 6 OS=Arabidopsis thaliana OX=3702 GN=DMR6 PE=1 SV=1 && PF03171:2OG-Fe(II) oxygenase superfamily|PF14226:non-haem dioxygenase in morphine synthesis N-terminal	-
Nitab4.5_0001794g0080	7.46551	23.4866	18.9655	344.98	316.17	374.392	16.6392	345.181	-4.35893	1.35207e-28	8.02268e-27	BURP domain && sp|Q9XI99|USPL1_ARATH BURP domain protein USPL1 OS=Arabidopsis thaliana OX=3702 GN=USPL1 PE=2 SV=1 && PF03181:BURP domain	-
novel.1693	659.453	499.623	1149.79	25.1548	43.3959	33.6189	769.621	34.0565	4.49777	1.42077e-28	8.41469e-27	- && sp|P10978|POLX_TOBAC Retrovirus-related Pol polyprotein from transposon TNT 1-94 OS=Nicotiana tabacum OX=4097 PE=2 SV=1 && -	-
novel.4560	135.623	100.352	163.578	1008.89	1252.28	1500.63	133.184	1253.93	-3.23681	1.57578e-28	9.31551e-27	- && sp|Q84WV8|NPRT2_ARATH Nicotinate phosphoribosyltransferase 2 OS=Arabidopsis thaliana OX=3702 GN=NAPRT2 PE=2 SV=1 && PF17956:Nicotinate phosphoribosyltransferase C-terminal domain|PF17767:Nicotinate phosphoribosyltransferase (NAPRTase) N-terminal domain	-
Nitab4.5_0000262g0170	226.454	186.825	215.733	0.898385	3.54253	6.11253	209.671	3.51781	5.85447	1.64875e-28	9.72887e-27	Major facilitator superfamily domain%2C general substrate transporter%2C Major facilitator superfamily%2C Sugar phosphate transporter%2C Major facilitator superfamily domain && sp|Q9C5L3|GLPT1_ARATH Putative glycerol-3-phosphate transporter 1 OS=Arabidopsis thaliana OX=3702 GN=At3g47420 PE=2 SV=1 && PF07690:Major Facilitator Superfamily	-
Nitab4.5_0000365g0010	7.46551	12.8109	21.3362	1875.83	2168.91	445.451	13.8709	1496.73	-6.75154	1.69466e-28	9.98132e-27	Unknown && sp|O49146|IP22_CAPAN Wound-induced proteinase inhibitor 2 OS=Capsicum annuum OX=4072 GN=PIN2 PE=2 SV=1 && PF02428:Potato type II proteinase inhibitor family	-
novel.2210	507.655	399.272	353.233	47.6144	30.9971	39.7314	420.053	39.4477	3.41247	2.20847e-28	1.29836e-26	- && - && -	-
Nitab4.5_0003769g0050	2418.82	2031.59	2492.78	508.486	484.44	410.304	2314.4	467.743	2.30725	2.45429e-28	1.44023e-26	Regulator of chromosome condensation%2C RCC1%2C Regulator of chromosome condensation 1/beta-lactamase-inhibitor protein II && sp|Q4U2R1|HERC2_MOUSE E3 ubiquitin-protein ligase HERC2 OS=Mus musculus OX=10090 GN=Herc2 PE=1 SV=3 && PF00415:Regulator of chromosome condensation (RCC1) repeat|PF13540:Regulator of chromosome condensation (RCC1) repeat	-
novel.24	801.298	612.786	1127.26	0	0.885631	1.52813	847.116	0.804588	9.97509	2.46641e-28	1.44468e-26	- && sp|P10978|POLX_TOBAC Retrovirus-related Pol polyprotein from transposon TNT 1-94 OS=Nicotiana tabacum OX=4097 PE=2 SV=1 && -	-
Nitab4.5_0000168g0060	696.781	836.976	568.966	100.619	95.6482	103.149	700.908	99.8054	2.81202	2.67919e-28	1.56644e-26	GrpE nucleotide exchange factor%2C GrpE nucleotide exchange factor%2C head%2C GrpE nucleotide exchange factor%2C coiled-coil && sp|Q9FLP3|MGE1_ARATH GrpE protein homolog 1, mitochondrial OS=Arabidopsis thaliana OX=3702 GN=Mge1 PE=2 SV=1 && PF01025:GrpE	-
Nitab4.5_0007589g0040	232.675	200.703	209.806	1246.06	1431.18	1046.77	214.395	1241.34	-2.53404	3.58092e-28	2.08983e-26	Serine-threonine/tyrosine-protein kinase catalytic domain%2C Leucine-rich repeat%2C typical subtype%2C Leucine-rich repeat%2C Serine/threonine-protein kinase%2C active site%2C Protein kinase%2C ATP binding site%2C Protein kinase domain%2C Serine/threonine- / dual specificity protein kinase%2C catalytic domain%2C Protein kinase-like domain%2C Concanavalin A-like lectin/glucanase%2C subgroup && sp|…	-
Nitab4.5_0000439g0020	9.95401	10.6757	8.29743	1066.38	772.271	276.592	9.64238	705.082	-6.19	3.75771e-28	2.189e-26	Multi antimicrobial extrusion protein && sp|O49660|DTX56_ARATH Protein DETOXIFICATION 56 OS=Arabidopsis thaliana OX=3702 GN=DTX56 PE=1 SV=1 && PF01554:MatE	-
Nitab4.5_0000107g0090	39.816	22.419	33.1897	1764.43	1537.46	530.262	31.8082	1277.38	-5.33149	4.00824e-28	2.33069e-26	O-methyltransferase%2C family 2%2C Winged helix-turn-helix DNA-binding domain%2C Plant methyltransferase dimerisation%2C Caffeate O-methyltransferase (COMT) family && sp|B6VJS4|ROMT_VITVI Trans-resveratrol di-O-methyltransferase OS=Vitis vinifera OX=29760 GN=ROMT PE=1 SV=2 && PF08100:Dimerisation domain|PF00891:O-methyltransferase domain	-
Nitab4.5_0000252g0120	199.08	138.784	301.078	7761.15	8260.28	2992.08	212.981	6337.84	-4.89574	4.07444e-28	2.36488e-26	Single hybrid motif%2C Carbamoyl-phosphate synthase%2C large subunit%2C N-terminal%2C ATP-grasp fold%2C Biotin carboxylation domain%2C Carbamoyl-phosphate synthetase large subunit-like%2C ATP-binding domain%2C ATP-grasp fold%2C subdomain 2%2C Biotin/lipoyl attachment%2C Pre-ATP-grasp domain%2C Biotin-binding site%2C ATP-grasp fold%2C subdomain 1 && sp|Q42523|MCCA_ARATH Methylcrotonoyl-CoA carboxy…	-
Nitab4.5_0000955g0040	28.6178	16.0136	27.263	539.93	313.513	529.498	23.9648	460.98	-4.27372	4.32652e-28	2.50663e-26	Mitochondrial pyruvate carrier && sp|Q949R9|MPC1_ARATH Mitochondrial pyruvate carrier 1 OS=Arabidopsis thaliana OX=3702 GN=MPC1 PE=3 SV=1 && PF03650:Mitochondrial pyruvate carriers	-
Nitab4.5_0001036g0130	1114.85	1092.13	706.467	59.2934	48.7097	20.6298	971.147	42.8776	4.50733	4.48715e-28	2.59499e-26	Zinc finger%2C RING-type%2C Zinc finger%2C RING/FYVE/PHD-type && - && -	-
Nitab4.5_0003209g0020	8901.38	6440.66	11282.1	1098.73	870.576	696.828	8874.72	888.71	3.32013	4.63876e-28	2.67781e-26	Urease%2C alpha subunit%2C Metal-dependent hydrolase%2C composite domain%2C Urease%2C alpha subunit%2C conserved site%2C Urease%2C gamma/gamma-beta subunit%2C Urease%2C beta subunit%2C Urease%2C alpha subunit%2C C-terminal%2C Urease alpha-subunit%2C N-terminal%2C Amidohydrolase 1 && sp|B9GCH9|UREA_ORYSJ Urease OS=Oryza sativa subsp. japonica OX=39947 GN=Os12g0234800 PE=3 SV=2 && PF18473:Urease su…	-
Nitab4.5_0009641g0020	266.27	301.055	225.216	11.679	4.42816	14.5173	264.18	10.2081	4.68013	5.2977e-28	3.05268e-26	SANT/Myb domain%2C Linker histone H1/H5%2C domain H15%2C Homeodomain-like%2C Myb domain%2C Winged helix-turn-helix DNA-binding domain && sp|F4I7L1|TRB4_ARATH Telomere repeat-binding factor 4 OS=Arabidopsis thaliana OX=3702 GN=At1g17520 PE=2 SV=2 && PF00538:linker histone H1 and H5 family|PF00249:Myb-like DNA-binding domain	MYB->MYB-related
Nitab4.5_0000845g0190	7.46551	9.60814	16.5949	235.377	409.162	343.066	11.2228	329.201	-4.87432	6.03666e-28	3.47222e-26	Leucine-rich repeat-containing N-terminal%2C type 2%2C Leucine-rich repeat%2C typical subtype%2C Protein kinase%2C ATP binding site%2C Protein kinase domain%2C Serine/threonine-protein kinase%2C active site%2C Leucine rich repeat 4%2C Protein kinase-like domain%2C Leucine-rich repeat%2C Serine/threonine- / dual specificity protein kinase%2C catalytic domain && sp|Q9M0G7|MIK1_ARATH MDIS1-interacti…	-
Nitab4.5_0004087g0010	60.9683	52.311	68.7501	618.987	466.728	756.426	60.6765	614.047	-3.34127	6.22832e-28	3.57602e-26	Unknown && sp|F4K933|ET2_ARATH Protein EFFECTOR OF TRANSCRIPTION 2 OS=Arabidopsis thaliana OX=3702 GN=ET2 PE=1 SV=1 && -	HRT
Nitab4.5_0003600g0020	1165.86	1097.46	708.837	96.1272	116.903	78.6988	990.721	97.2431	3.35044	6.52241e-28	3.73815e-26	Thioredoxin-like fold%2C Phosducin%2C thioredoxin-like domain && sp|Q5RB77|PDCL3_PONAB Phosducin-like protein 3 OS=Pongo abelii OX=9601 GN=PDCL3 PE=2 SV=1 && PF02114:Phosducin	-
Nitab4.5_0000753g0140	27.3735	25.6217	33.1897	670.195	634.112	1758.88	28.7283	1021.06	-5.15272	6.59207e-28	3.7713e-26	Glutamine amidotransferase%2C Peptidase C26 && sp|Q8H0Z4|GT121_ARATH Putative glutamine amidotransferase GAT1_2.1 OS=Arabidopsis thaliana OX=3702 GN=GAT1_2.1 PE=2 SV=1 && PF07722:Peptidase C26	-
novel.7324	1251.72	1053.69	825.001	147.335	144.358	165.038	1043.47	152.244	2.77613	6.65479e-28	3.80037e-26	- && sp|Q9LV09|BOB1_ARATH Protein BOBBER 1 OS=Arabidopsis thaliana OX=3702 GN=BOB1 PE=1 SV=1 && -	-
Nitab4.5_0000718g0220	1275.36	1476.45	1094.08	241.666	255.062	227.692	1281.96	241.473	2.409	7.57347e-28	4.31728e-26	Zinc finger%2C RING-type%2C conserved site%2C Zinc finger%2C RING/FYVE/PHD-type%2C Zinc finger%2C RING-type && - && PF13639:Ring finger domain	-
Nitab4.5_0000296g0140	795.077	661.894	638.902	124.876	109.818	131.419	698.624	122.038	2.51603	7.64334e-28	4.34935e-26	Tetratricopeptide repeat%2C U box domain%2C Tetratricopeptide-like helical%2C Zinc finger%2C RING/FYVE/PHD-type%2C Tetratricopeptide repeat-containing domain && sp|Q9SRS9|CHIP_ARATH E3 ubiquitin-protein ligase CHIP OS=Arabidopsis thaliana OX=3702 GN=CHIP PE=1 SV=1 && PF04564:U-box domain|PF13414:TPR repeat	-
Nitab4.5_0002224g0090	164.241	140.919	162.392	1584.75	1409.93	946.678	155.851	1313.78	-3.07598	7.88833e-28	4.48077e-26	Major facilitator superfamily domain%2C general substrate transporter%2C General substrate transporter%2C Major facilitator superfamily domain && sp|Q9FRL3|ERDL6_ARATH Sugar transporter ERD6-like 6 OS=Arabidopsis thaliana OX=3702 GN=At1g75220 PE=1 SV=1 && PF00083:Sugar (and other) transporter	-
Nitab4.5_0000628g0110	14.931	3.20271	28.4483	922.642	1517.09	2996.67	15.5274	1812.13	-6.87581	8.28284e-28	4.6965e-26	UDP-glucuronosyl/UDP-glucosyltransferase && sp|Q40287|UFOG5_MANES Anthocyanidin 3-O-glucosyltransferase 5 OS=Manihot esculenta OX=3983 GN=GT5 PE=2 SV=1 && PF00201:UDP-glucoronosyl and UDP-glucosyl transferase	-
Nitab4.5_0000519g0190	337.192	318.136	304.634	48.5128	48.7097	45.0799	319.987	47.4341	2.7551	8.91453e-28	5.04572e-26	Shikimate kinase/Threonine synthase-like 1%2C P-loop containing nucleoside triphosphate hydrolase && sp|Q9LW20|SKL1_ARATH Probable inactive shikimate kinase like 1, chloroplastic OS=Arabidopsis thaliana OX=3702 GN=SKL1 PE=2 SV=1 && PF01202:Shikimate kinase	-
novel.295	2412.6	1064.37	2469.08	0	0	0	1982.02	0	13.6346	8.98262e-28	5.07526e-26	- && - && -	-
Nitab4.5_0000283g0430	250.095	187.893	244.181	13.4758	7.08505	5.34846	227.389	8.63643	4.73486	9.10555e-28	5.13563e-26	Protein of unknown function DUF1624 && sp|Q3UDW8|HGNAT_MOUSE Heparan-alpha-glucosaminide N-acetyltransferase OS=Mus musculus OX=10090 GN=Hgsnat PE=1 SV=2 && PF07786:Protein of unknown function (DUF1624)	-
Nitab4.5_0002289g0120	696.781	683.246	634.16	24.2564	34.5396	63.4175	671.396	40.7378	4.03475	9.75681e-28	5.49324e-26	Unknown && - && -	-
Nitab4.5_0003773g0020	12.4425	10.6757	23.7069	334.199	337.426	257.49	15.6084	309.705	-4.31569	1.01995e-27	5.73239e-26	Phloem protein 2-like && sp|O81865|P2A01_ARATH Protein PHLOEM PROTEIN 2-LIKE A1 OS=Arabidopsis thaliana OX=3702 GN=PP2A1 PE=2 SV=1 && PF14299:Phloem protein 2	-
novel.5362	2308.09	1111.34	1794.61	0	0	0	1738.01	0	13.4451	1.2459e-27	6.98998e-26	- && - && -	-
Nitab4.5_0002654g0150	11.1983	3.20271	20.1509	1743.77	1495.83	481.362	11.5173	1240.32	-6.76155	1.56973e-27	8.79129e-26	Glycosyl hydrolase%2C five-bladed beta-propellor domain%2C Glycosyl hydrolase family 32%2C C-terminal%2C Concanavalin A-like lectin/glucanases superfamily%2C Glycoside hydrolase%2C family 32%2C Glycosyl hydrolase family 32%2C N-terminal && sp|Q67XZ3|INV3_ARATH Beta-fructofuranosidase, insoluble isoenzyme CWINV3 OS=Arabidopsis thaliana OX=3702 GN=CWINV3 PE=1 SV=2 && PF08244:Glycosyl hydrolases fam…	-
Nitab4.5_0001127g0230	393.183	267.96	320.044	8.98385	0	3.05626	327.062	4.01337	6.36376	1.64748e-27	9.21062e-26	Cytochrome c oxidase%2C subunit I domain%2C Cytochrome c oxidase%2C subunit I%2C copper-binding site%2C Cytochrome c oxidase%2C subunit I && sp|P60620|COX1_ARATH Cytochrome c oxidase subunit 1 OS=Arabidopsis thaliana OX=3702 GN=COX1 PE=3 SV=1 && PF00115:Cytochrome C and Quinol oxidase polypeptide I	-
Nitab4.5_0002568g0070	2120.2	1861.84	2024.57	161.709	282.516	277.356	2002.21	240.527	3.05649	1.65909e-27	9.25931e-26	Zinc finger%2C BED-type predicted%2C Pentatricopeptide repeat%2C Domain of unknown function DUF4413%2C Tetratricopeptide-like helical%2C HAT dimerisation domain%2C C-terminal%2C Ribonuclease H-like domain && sp|Q9LSB8|PP235_ARATH Putative pentatricopeptide repeat-containing protein At3g15930 OS=Arabidopsis thaliana OX=3702 GN=PCMP-E51 PE=3 SV=2 && PF14372:Domain of unknown function (DUF4413)|PF13…	-
Nitab4.5_0001540g0010	52.2586	64.0543	61.638	1080.76	1107.92	534.846	59.317	907.843	-3.93432	1.70122e-27	9.47787e-26	Zinc finger%2C C2H2%2C Poly(ADP-ribose) polymerase%2C catalytic domain && - && -	C2H2
Nitab4.5_0001984g0070	175.439	134.514	209.806	2565.79	2445.23	1367.68	173.253	2126.23	-3.61812	1.77837e-27	9.89038e-26	F-box domain && sp|Q9STX3|GID2_ARATH F-box protein GID2 OS=Arabidopsis thaliana OX=3702 GN=GID2 PE=1 SV=1 && PF12937:F-box-like	-
Nitab4.5_0004186g0070	187.882	167.609	244.181	1464.37	1247.85	1170.55	199.891	1294.26	-2.69553	1.91157e-27	1.06127e-25	General substrate transporter%2C Sugar/inositol transporter%2C Major facilitator superfamily domain%2C Major facilitator superfamily domain%2C general substrate transporter%2C Sugar transporter%2C conserved site && sp|Q9FRL3|ERDL6_ARATH Sugar transporter ERD6-like 6 OS=Arabidopsis thaliana OX=3702 GN=At1g75220 PE=1 SV=1 && PF00083:Sugar (and other) transporter	-
novel.6918	987.936	909.571	791.812	138.351	178.012	165.038	896.439	160.467	2.48147	2.21118e-27	1.22548e-25	- && - && -	-
Nitab4.5_0000352g0020	7139.52	5756.34	5319.84	953.187	790.869	563.881	6071.9	769.312	2.98089	2.27817e-27	1.26042e-25	Alpha/beta hydrolase fold-1 && sp|O22975|LPAAT_ARATH 1-acylglycerol-3-phosphate O-acyltransferase OS=Arabidopsis thaliana OX=3702 GN=At4g24160 PE=1 SV=1 && PF00561:alpha/beta hydrolase fold	-
Nitab4.5_0000172g1180	495.212	230.595	301.078	0	2.65689	4.5844	342.295	2.41376	7.0974	2.37962e-27	1.31427e-25	Ribosomal protein S12%2C bacteria%2C Ribosomal protein S12/S23%2C Nucleic acid-binding%2C OB-fold && sp|Q95869|RT12_NICSY Ribosomal protein S12, mitochondrial OS=Nicotiana sylvestris OX=4096 GN=RPS12 PE=3 SV=1 && -	-
Nitab4.5_0000498g0060	14.931	34.1623	23.7069	580.357	348.939	627.298	24.2667	518.865	-4.40875	2.55751e-27	1.41007e-25	Thioredoxin-like fold && - && -	-
novel.7042	9.95401	8.54057	0	395.29	665.995	362.167	6.16486	474.484	-6.26303	2.86145e-27	1.57493e-25	- && sp|P25600|YCH4_YEAST Putative transposon Ty5-1 protein YCL074W OS=Saccharomyces cerevisiae (strain ATCC 204508 / S288c) OX=559292 GN=TY5A PE=5 SV=2 && -	-
Nitab4.5_0001720g0020	2172.46	1865.05	1706.9	442.006	437.502	415.652	1914.8	431.72	2.14911	3.08498e-27	1.69504e-25	Transmembrane protein 194 && - && PF10225:NEMP family	-
Nitab4.5_0003295g0110	58.4798	91.8111	88.901	682.773	620.828	568.465	79.7306	624.022	-2.96489	3.22467e-27	1.76875e-25	F-box domain%2C F-box associated domain%2C type 3%2C F-box associated interaction domain && - && PF00646:F-box domain	-
novel.1896	3777.55	1901.34	3680.5	0	0.885631	0	3119.8	0.29521	13.3274	3.29764e-27	1.80567e-25	- && sp|P10978|POLX_TOBAC Retrovirus-related Pol polyprotein from transposon TNT 1-94 OS=Nicotiana tabacum OX=4097 PE=2 SV=1 && PF00665:Integrase core domain	-
novel.2561	396.916	546.596	232.328	0.898385	3.54253	0.764066	391.947	1.73499	7.84973	3.69936e-27	2.02217e-25	- && - && PF13456:Reverse transcriptase-like	-
Nitab4.5_0000468g0100	93.3189	87.5408	130.388	1208.33	1105.27	752.605	103.749	1022.07	-3.30087	4.12293e-27	2.24985e-25	EF-hand domain pair%2C EF-Hand 1%2C calcium-binding site%2C EF-hand domain && - && PF13499:EF-hand domain pair	-
Nitab4.5_0001922g0090	3536.16	3754.65	1872.85	0	0	0.764066	3054.55	0.254689	13.297	4.14128e-27	2.25601e-25	Unknown && - && -	-
novel.7997	520.097	551.934	666.165	2628.68	3218.38	2734.59	579.399	2860.55	-2.30363	4.28014e-27	2.32768e-25	- && sp|O23553|BAM3_ARATH Beta-amylase 3, chloroplastic OS=Arabidopsis thaliana OX=3702 GN=BAM3 PE=1 SV=3 && PF01373:Glycosyl hydrolase family 14	-
novel.5963	233.919	152.663	214.548	1566.78	1410.81	1212.57	200.377	1396.72	-2.80291	4.44543e-27	2.41346e-25	- && - && -	-
novel.5099	95.8074	93.9463	101.94	2823.62	3885.26	1101.02	97.2311	2603.3	-4.74279	4.47697e-27	2.42646e-25	- && sp|Q9LNG5|PPP7L_ARATH Serine/threonine-protein phosphatase 7 long form homolog OS=Arabidopsis thaliana OX=3702 GN=MAIL3 PE=2 SV=1 && -	-
Nitab4.5_0003328g0040	144.333	184.69	138.686	819.327	890.945	842.001	155.903	850.758	-2.44608	4.51802e-27	2.44455e-25	NUDIX hydrolase domain%2C NUDIX hydrolase domain-like%2C NUDIX hydrolase%2C conserved site%2C Nudix hydrolase 6-like%2C NUDIX hydrolase && sp|Q94B74|NUDT2_ARATH Nudix hydrolase 2 OS=Arabidopsis thaliana OX=3702 GN=NUDT2 PE=1 SV=1 && PF00293:NUDIX domain|PF18290:Nudix hydrolase domain	-
Nitab4.5_0000404g0030	2.4885	6.40543	9.48277	414.156	287.83	226.928	6.12557	309.638	-5.64874	4.65841e-27	2.51625e-25	Protein of unknown function DUF1218 && - && PF06749:Protein of unknown function (DUF1218)	-
novel.3659	939.41	497.488	871.23	2.69516	0	0	769.376	0.898385	9.82184	4.66678e-27	2.51651e-25	- && sp|P10978|POLX_TOBAC Retrovirus-related Pol polyprotein from transposon TNT 1-94 OS=Nicotiana tabacum OX=4097 PE=2 SV=1 && PF13456:Reverse transcriptase-like	-
Nitab4.5_0001004g0020	42.3046	34.1623	34.3751	364.744	390.563	586.803	36.9473	447.37	-3.60096	5.1692e-27	2.78274e-25	Aux/IAA-ARF-dimerisation%2C AUX/IAA protein && sp|Q9ZSY8|IAA27_ARATH Auxin-responsive protein IAA27 OS=Arabidopsis thaliana OX=3702 GN=IAA27 PE=1 SV=1 && PF02309:AUX/IAA family	AUX/IAA
Nitab4.5_0002438g0010	14876.3	14684.4	11834.5	1633.26	1871.34	2582.54	13798.4	2029.05	2.76545	5.49788e-27	2.95469e-25	Heat shock protein 70 family && sp|Q9S7C0|HSP7O_ARATH Heat shock 70 kDa protein 14 OS=Arabidopsis thaliana OX=3702 GN=HSP70-14 PE=1 SV=1 && PF00012:Hsp70 protein	-
Nitab4.5_0001646g0050	11.1983	8.54057	48.5992	3651.94	3572.64	1133.11	22.7793	2785.89	-6.93714	5.53318e-27	2.96867e-25	Aminotransferase%2C class IV%2C conserved site%2C Aminotransferase%2C class IV%2C Branched-chain amino acid aminotransferase II && sp|Q9M439|BCAT2_ARATH Branched-chain-amino-acid aminotransferase 2, chloroplastic OS=Arabidopsis thaliana OX=3702 GN=BCAT2 PE=1 SV=1 && PF01063:Amino-transferase class IV	-
Nitab4.5_0001816g0060	16.1753	18.1487	20.1509	935.219	807.696	4313.92	18.1583	2018.94	-6.79644	5.73235e-27	3.07036e-25	Unknown && sp|A9QY38|SBT4_LOTJA Subtilisin-like protease 4 OS=Lotus japonicus OX=34305 GN=SBTM4 PE=2 SV=1 && -	-
Nitab4.5_0000074g0050	2.4885	5.33786	8.29743	332.403	363.109	901.598	5.3746	532.37	-6.62378	5.88196e-27	3.14522e-25	Cytochrome P450%2C Cytochrome P450%2C conserved site%2C Cytochrome P450%2C E-class%2C group I && sp|A0A0N7F297|C82D6_SINHE Demethylepipodophyllotoxin synthase OS=Sinopodophyllum hexandrum OX=93608 GN=CYP82D61 PE=1 SV=1 && PF00067:Cytochrome P450	-
novel.5011	1678.5	965.084	2120.59	0	0	0	1588.05	0	13.3149	6.18382e-27	3.3011e-25	- && sp|P10978|POLX_TOBAC Retrovirus-related Pol polyprotein from transposon TNT 1-94 OS=Nicotiana tabacum OX=4097 PE=2 SV=1 && -	-
Nitab4.5_0001163g0030	14.931	19.2163	22.5216	360.252	299.343	601.32	18.8896	420.305	-4.47412	6.32106e-27	3.36417e-25	Histone H2B%2C Histone-fold%2C Histone core && sp|A2XF66|H2B1_ORYSI Histone H2B.1 OS=Oryza sativa subsp. indica OX=39946 GN=OsI_010709 PE=3 SV=1 && PF00125:Core histone H2A/H2B/H3/H4	-
Nitab4.5_0001591g0170	1295.27	1168.99	1191.27	318.028	295.801	316.323	1218.51	310.051	1.97427	6.32304e-27	3.36417e-25	Domain of unknown function DUF221 && sp|Q8GUH7|CSCLC_ARATH CSC1-like protein HYP1 OS=Arabidopsis thaliana OX=3702 GN=HYP1 PE=2 SV=1 && PF13967:Late exocytosis, associated with Golgi transport|PF02714:Calcium-dependent channel, 7TM region, putative phosphate|PF14703:Cytosolic domain of 10TM putative phosphate transporter	-
Nitab4.5_0000278g0040	1191.99	1940.84	737.286	53.9031	16.827	32.8548	1290.04	34.5283	5.22463	7.37629e-27	3.91803e-25	Alpha crystallin/Hsp20 domain%2C HSP20-like chaperone && sp|P02519|HSP11_SOYBN 17.3 kDa class I heat shock protein OS=Glycine max OX=3847 GN=HSP17.3-B PE=3 SV=1 && PF00011:Hsp20/alpha crystallin family	-
novel.6216	39.816	60.8516	39.1164	383.61	439.273	449.271	46.5947	424.052	-3.17999	7.47087e-27	3.96167e-25	- && sp|Q8LFQ6|GRXC4_ARATH Glutaredoxin-C4 OS=Arabidopsis thaliana OX=3702 GN=GRXC4 PE=2 SV=2 && PF00462:Glutaredoxin	-
Nitab4.5_0004572g0010	1210.66	860.462	1919.08	56.5983	84.135	97.8005	1330.07	79.5112	4.06229	7.58477e-27	4.0154e-25	Afadin/alpha-actinin-binding && sp|Q8VC66|ADIP_MOUSE Afadin- and alpha-actinin-binding protein OS=Mus musculus OX=10090 GN=Ssx2ip PE=1 SV=1 && PF11559:Afadin- and alpha -actinin-Binding	-
Nitab4.5_0000420g0030	778.901	356.569	374.57	20.6629	10.6276	7.64066	503.347	12.977	5.28761	8.07176e-27	4.26614e-25	HSP20-like chaperone%2C CS domain%2C SGS%2C Siah interacting protein%2C N-terminal && sp|Q4R4P3|CYBP_MACFA Calcyclin-binding protein OS=Macaca fascicularis OX=9541 GN=CACYBP PE=2 SV=1 && PF09032:Siah interacting protein, N terminal|PF04969:CS domain	-
Nitab4.5_0001952g0160	1027.75	1501.01	704.096	89.8385	53.1379	57.305	1077.62	66.7605	4.0144	9.00114e-27	4.74948e-25	Zinc finger%2C AN1-type && sp|Q67YE6|SAP12_ARATH Zinc finger AN1 domain-containing stress-associated protein 12 OS=Arabidopsis thaliana OX=3702 GN=SAP12 PE=2 SV=2 && PF01428:AN1-like Zinc finger	-
Nitab4.5_0000985g0060	233.919	231.663	307.005	3379.73	2587.81	1766.52	257.529	2578.02	-3.32351	1.02576e-26	5.40351e-25	Tetratricopeptide-like helical && - && PF13371:Tetratricopeptide repeat|PF13369:Transglutaminase-like superfamily	-
Nitab4.5_0002196g0070	1.24425	1.06757	2.37069	904.674	862.605	395.786	1.56084	721.022	-8.86138	1.07596e-26	5.65865e-25	Sterol methyltransferase C-terminal && sp|Q6ZIX2|SMT1_ORYSJ Cycloartenol-C-24-methyltransferase 1 OS=Oryza sativa subsp. japonica OX=39947 GN=Smt1-1 PE=2 SV=1 && PF08498:Sterol methyltransferase C-terminal	-
Nitab4.5_0001215g0170	46.0373	57.6488	30.819	611.8	721.79	443.158	44.8351	592.249	-3.71965	1.09772e-26	5.76356e-25	Leucine-rich repeat%2C Protein kinase-like domain%2C Concanavalin A-like lectin/glucanase%2C subgroup%2C Serine/threonine-protein kinase%2C active site%2C Protein kinase%2C ATP binding site%2C Serine/threonine- / dual specificity protein kinase%2C catalytic domain%2C Protein kinase domain%2C Serine-threonine/tyrosine-protein kinase catalytic domain%2C Leucine-rich repeat-containing N-terminal%2C …	-
Nitab4.5_0000519g0170	8.70976	16.0136	11.8535	229.088	251.519	364.46	12.1923	281.689	-4.51874	1.12326e-26	5.88147e-25	NAC domain && sp|Q84TD6|NAC47_ARATH NAC transcription factor 47 OS=Arabidopsis thaliana OX=3702 GN=NAC047 PE=2 SV=1 && PF02365:No apical meristem (NAM) protein	NAC
Nitab4.5_0000155g0070	2492.24	2785.29	1926.19	94.3304	178.898	229.22	2401.24	167.483	3.84021	1.12386e-26	5.88147e-25	Peptidase S16%2C active site%2C Lon protease%2C AAA+ ATPase domain%2C Ribosomal protein S5 domain 2-type fold%2C subgroup%2C Ribosomal protein S5 domain 2-type fold%2C Lon protease%2C bacterial/eukaryotic-type%2C P-loop containing nucleoside triphosphate hydrolase%2C Peptidase S16%2C Lon C-terminal%2C ATPase%2C AAA-type%2C core && sp|Q69UZ3|LONM_ORYSJ Lon protease homolog, mitochondrial OS=Oryza …	-
Nitab4.5_0000634g0140	421.801	387.528	343.751	51.208	46.9385	32.0908	384.36	43.4124	3.15157	1.16481e-26	6.0858e-25	Reverse transcriptase%2C Telomerase ribonucleoprotein complex - RNA-binding domain%2C Telomere reverse transcriptase && sp|Q9SPU7|TERT_ARATH Telomerase reverse transcriptase OS=Arabidopsis thaliana OX=3702 GN=TERT PE=1 SV=1 && PF00078:Reverse transcriptase (RNA-dependent DNA polymerase)|PF12009:Telomerase ribonucleoprotein complex - RNA binding domain	-
novel.7871	170.462	226.325	216.918	0.898385	2.65689	3.05626	204.569	2.20385	6.51076	1.17345e-26	6.12094e-25	- && - && -	-
Nitab4.5_0001691g0150	648.255	610.651	969.614	71.8708	92.9913	64.9456	742.84	76.6026	3.27899	1.24733e-26	6.4957e-25	Calcium-transporting P-type ATPase%2C N-terminal autoinhibitory domain%2C Calcium-transporting P-type ATPase%2C subfamily IIB%2C HAD-like domain%2C P-type ATPase%2C cytoplasmic domain N%2C P-type ATPase%2C phosphorylation site%2C Cation-transporting P-type ATPase%2C C-terminal%2C Cation-transporting P-type ATPase%2C N-terminal%2C P-type ATPase%2C transmembrane domain%2C Cation-transporting P-type…	-
Nitab4.5_0000515g0100	221.477	266.893	165.949	10.7806	12.3988	12.9891	218.106	12.0562	4.17485	1.27164e-26	6.61149e-25	Protein of unknown function DUF247%2C plant && - && PF03140:Plant protein of unknown function	-
novel.3793	373.275	168.676	254.85	2.69516	7.08505	4.5844	265.6	4.7882	5.7927	1.41029e-26	7.32044e-25	- && sp|Q9ZT94|POLR2_ARATH Retrovirus-related Pol polyprotein from transposon RE2 OS=Arabidopsis thaliana OX=3702 GN=RE2 PE=4 SV=1 && PF00665:Integrase core domain	-
Nitab4.5_0003013g0020	316.04	206.041	205.065	5.39031	13.2845	7.64066	242.382	8.77181	4.79084	1.63435e-26	8.4697e-25	Rieske [2Fe-2S] iron-sulphur domain%2C Chlorophyll a/b binding protein domain && - && PF13806:Rieske-like [2Fe-2S] domain	-
Nitab4.5_0000116g0120	1669.79	960.814	495.475	0	0.885631	1.52813	1042.02	0.804588	10.2784	1.75793e-26	9.09534e-25	Unknown && - && -	-
novel.1185	312.307	246.609	347.307	3.59354	0	0.764066	302.074	1.45254	7.73915	1.9054e-26	9.8424e-25	- && - && -	-
Nitab4.5_0000272g0170	619.637	503.894	463.471	71.8708	59.3373	83.2832	529	71.4971	2.88467	1.91119e-26	9.85635e-25	Triosephosphate isomerase%2C Triosephosphate isomerase%2C active site%2C Aldolase-type TIM barrel%2C Triosephosphate isomerase%2C bacterial/eukaryotic && sp|P21820|TPIS_COPJA Triosephosphate isomerase, cytosolic OS=Coptis japonica OX=3442 PE=2 SV=1 && PF00121:Triosephosphate isomerase	-
Nitab4.5_0001269g0010	2232.19	1989.95	1555.17	268.617	245.32	345.358	1925.77	286.432	2.74826	1.92317e-26	9.90216e-25	Peptidase M48%2C CAAX prenyl protease 1 && sp|Q8RX88|FACE1_ARATH CAAX prenyl protease 1 homolog OS=Arabidopsis thaliana OX=3702 GN=FACE1 PE=1 SV=1 && PF01435:Peptidase family M48|PF16491:CAAX prenyl protease N-terminal, five membrane helices	-
Nitab4.5_0000303g0230	226.454	223.122	197.953	1209.23	1161.06	942.094	215.843	1104.13	-2.35453	2.02994e-26	1.04351e-24	Leucine-rich repeat%2C Protein kinase domain%2C Serine/threonine-protein kinase%2C active site%2C Protein kinase%2C ATP binding site%2C Protein kinase-like domain%2C Leucine-rich repeat-containing N-terminal%2C type 2%2C Serine/threonine- / dual specificity protein kinase%2C catalytic domain && sp|Q9C7T7|CEPR2_ARATH Receptor protein-tyrosine kinase CEPR2 OS=Arabidopsis thaliana OX=3702 GN=CEPR2 P…	-
Nitab4.5_0000934g0080	36.0833	35.2298	42.6725	433.92	318.827	324.728	37.9952	359.158	-3.24129	2.28124e-26	1.1708e-24	Unknown && - && -	-
Nitab4.5_0004904g0010	32517.3	26106.4	40191.6	2166.01	3051.89	4237.51	32938.4	3151.8	3.38542	2.40798e-26	1.23387e-24	Unknown && - && -	-
Nitab4.5_0001338g0060	201.569	200.703	225.216	1029.55	871.461	951.262	209.163	950.758	-2.18462	2.5013e-26	1.27963e-24	Myc-type%2C basic helix-loop-helix (bHLH) domain && sp|O80482|BH149_ARATH Transcription factor bHLH149 OS=Arabidopsis thaliana OX=3702 GN=BHLH149 PE=1 SV=1 && -	-
novel.4742	335.948	308.528	336.638	27.8499	46.0528	30.5626	327.038	34.8218	3.23345	2.52235e-26	1.28833e-24	- && - && -	-
Nitab4.5_0000070g0190	245.118	250.879	212.177	8.98385	4.42816	15.2813	236.058	9.56444	4.60447	2.88374e-26	1.47057e-24	Unknown && sp|O80644|ACR9_ARATH ACT domain-containing protein ACR9 OS=Arabidopsis thaliana OX=3702 GN=ACR9 PE=2 SV=1 && -	-
Nitab4.5_0000551g0080	2611.68	2336.91	3170.8	11833.5	12126.9	11710.1	2706.47	11890.2	-2.13537	3.02535e-26	1.54033e-24	Isocitrate dehydrogenase NADP-dependent%2C Isopropylmalate dehydrogenase-like domain%2C Isocitrate/isopropylmalate dehydrogenase%2C conserved site && sp|P50218|IDHC_TOBAC Isocitrate dehydrogenase [NADP] OS=Nicotiana tabacum OX=4097 PE=2 SV=1 && PF00180:Isocitrate/isopropylmalate dehydrogenase	-
novel.8309	33.5948	17.0811	17.7802	804.055	723.561	346.886	22.8187	624.834	-4.7819	3.13046e-26	1.5913e-24	- && sp|A0A0N9HQ36|2ODD_SINHE Deoxypodophyllotoxin synthase OS=Sinopodophyllum hexandrum OX=93608 GN=2-ODD PE=1 SV=1 && -	-
novel.7741	953.097	881.814	787.07	18.8661	58.4517	56.5409	873.994	44.6196	4.28847	3.44699e-26	1.74941e-24	- && sp|F4IL30|POP1_ARATH Ribonucleases P/MRP protein subunit POP1 OS=Arabidopsis thaliana OX=3702 GN=POP1 PE=1 SV=1 && PF08170:POPLD (NUC188) domain|PF06978:Ribonucleases P/MRP protein subunit POP1	-
Nitab4.5_0000091g0300	11.1983	1.06757	28.4483	1630.57	1401.07	1033.78	13.5714	1355.14	-6.65266	3.46759e-26	1.75708e-24	Unknown && - && -	-
Nitab4.5_0000368g0140	399.405	364.042	301.078	29.6467	34.5396	46.608	354.842	36.9315	3.25838	3.60858e-26	1.82562e-24	Peptide chain release factor class I/class II%2C Peptide chain release factor 2%2C Peptide chain release factor%2C Double-stranded RNA-binding domain && sp|F4I532|PRFB2_ARATH Peptide chain release factor PrfB2, chloroplastic OS=Arabidopsis thaliana OX=3702 GN=PRFB2 PE=3 SV=1 && PF03462:PCRF domain|PF00472:RF-1 domain	-
Nitab4.5_0005003g0020	1204.44	1056.9	1120.15	201.238	137.273	119.194	1127.16	152.568	2.88681	3.8312e-26	1.93518e-24	Homeodomain-like%2C Winged helix-turn-helix DNA-binding domain%2C Myb domain%2C SANT/Myb domain%2C Linker histone H1/H5%2C domain H15 && sp|F4I7L1|TRB4_ARATH Telomere repeat-binding factor 4 OS=Arabidopsis thaliana OX=3702 GN=At1g17520 PE=2 SV=2 && PF00538:linker histone H1 and H5 family|PF00249:Myb-like DNA-binding domain	MYB->MYB-related
novel.6454	328.482	179.352	435.022	1.79677	7.97068	4.5844	314.286	4.78395	6.03646	3.93725e-26	1.98561e-24	- && sp|P10978|POLX_TOBAC Retrovirus-related Pol polyprotein from transposon TNT 1-94 OS=Nicotiana tabacum OX=4097 PE=2 SV=1 && -	-
Nitab4.5_0001219g0010	255.072	271.163	403.018	2675.39	2347.81	1963.65	309.751	2328.95	-2.91054	4.02788e-26	2.02811e-24	Cytochrome P450%2C Cytochrome P450%2C E-class%2C group I%2C Cytochrome P450%2C conserved site && sp|Q2MJ20|C7A12_MEDTR Beta-amyrin 28-monooxygenase OS=Medicago truncatula OX=3880 GN=CYP716A12 PE=1 SV=1 && PF00067:Cytochrome P450	-
novel.5478	1342.55	1088.92	1403.45	0	0	1.52813	1278.31	0.509377	11.1527	4.15301e-26	2.08782e-24	- && sp|P10978|POLX_TOBAC Retrovirus-related Pol polyprotein from transposon TNT 1-94 OS=Nicotiana tabacum OX=4097 PE=2 SV=1 && -	-
Nitab4.5_0000294g0010	2074.17	2458.62	1402.27	74.566	119.56	177.263	1978.35	123.797	3.99621	4.30078e-26	2.15871e-24	Tetratricopeptide-like helical%2C Amidase signature domain%2C Amidase%2C Tetratricopeptide repeat%2C Tetratricopeptide repeat-containing domain && sp|F4KCL7|OE64M_ARATH Outer envelope protein 64, mitochondrial OS=Arabidopsis thaliana OX=3702 GN=OM64 PE=1 SV=1 && PF00515:Tetratricopeptide repeat|PF01425:Amidase	-
novel.3203	1666.05	993.909	833.299	62.887	40.739	19.1017	1164.42	40.9092	4.83619	5.02823e-26	2.51988e-24	- && - && -	-
Nitab4.5_0002682g0110	2930.21	2530.14	2428.78	680.078	661.567	596.736	2629.71	646.127	2.02521	5.09672e-26	2.5502e-24	Domain of unknown function DUF3730 && sp|Q7XZF5|RST1_ARATH Protein RST1 OS=Arabidopsis thaliana OX=3702 GN=RST1 PE=2 SV=2 && PF12530:Protein of unknown function (DUF3730)	-
Nitab4.5_0005227g0010	1199.46	885.016	1201.94	0	0	0	1095.47	0	12.7791	5.12942e-26	2.56003e-24	Unknown && - && -	-
Nitab4.5_0001057g0080	405.626	274.366	276.186	0	7.97068	1.52813	318.726	3.16627	6.67262	5.13242e-26	2.56003e-24	Unknown && - && -	-
Nitab4.5_0000742g0110	2712.47	1561.86	987.394	34.1386	5.31379	6.11253	1753.91	15.1883	6.85996	5.22543e-26	2.60236e-24	DnaJ domain%2C DnaJ domain%2C conserved site && sp|Q9QYI7|DNJB8_MOUSE DnaJ homolog subfamily B member 8 OS=Mus musculus OX=10090 GN=Dnajb8 PE=2 SV=1 && PF00226:DnaJ domain	-
Nitab4.5_0003660g0030	202.813	260.487	193.212	7.18708	13.2845	15.2813	218.837	11.9176	4.1885	5.80613e-26	2.88706e-24	Mitochondrial substrate/solute carrier%2C Mitochondrial carrier protein%2C Mitochondrial carrier domain && sp|Q55E45|MCFE_DICDI Mitochondrial substrate carrier family protein E OS=Dictyostelium discoideum OX=44689 GN=mcfE PE=3 SV=1 && PF00153:Mitochondrial carrier protein	-
Nitab4.5_0003328g0100	39.816	54.4461	90.0863	839.092	776.699	649.456	61.4495	755.082	-3.61844	6.44002e-26	3.19728e-24	Pleckstrin homology-like domain%2C Protein kinase domain%2C Protein kinase-like domain%2C Serine/threonine- / dual specificity protein kinase%2C catalytic domain%2C Serine/threonine-protein kinase%2C active site && sp|Q39183|D6KL2_ARATH Serine/threonine-protein kinase D6PKL2 OS=Arabidopsis thaliana OX=3702 GN=D6PKL2 PE=1 SV=1 && PF00069:Protein kinase domain	-
novel.6384	780.146	433.434	751.51	33.2403	41.6247	60.3612	655.03	45.0754	3.85619	7.10308e-26	3.52099e-24	- && - && -	-
Nitab4.5_0001591g0020	60.9683	60.8516	66.3794	371.931	379.936	443.158	62.7331	398.342	-2.66745	7.54983e-26	3.73664e-24	DNA-binding WRKY && sp|Q9XI90|WRKY4_ARATH Probable WRKY transcription factor 4 OS=Arabidopsis thaliana OX=3702 GN=WRKY4 PE=1 SV=2 && PF03106:WRKY DNA -binding domain	WRKY
Nitab4.5_0001646g0060	119.448	112.095	143.427	1094.23	987.479	1820.77	124.99	1300.83	-3.38028	7.81688e-26	3.86085e-24	Aminotransferase%2C class IV%2C Branched-chain amino acid aminotransferase II && sp|Q9M439|BCAT2_ARATH Branched-chain-amino-acid aminotransferase 2, chloroplastic OS=Arabidopsis thaliana OX=3702 GN=BCAT2 PE=1 SV=1 && PF01063:Amino-transferase class IV	-
Nitab4.5_0001997g0010	573.6	502.826	459.915	44.0209	71.7361	69.53	512.113	61.7623	3.04928	7.82499e-26	3.86085e-24	HNH endonuclease && - && -	-
Nitab4.5_0004668g0060	2370.3	1788.18	1955.82	351.269	413.59	295.694	2038.1	353.517	2.52787	8.09244e-26	3.98665e-24	Zinc finger%2C CCCH-type%2C Nucleotide-binding%2C alpha-beta plait%2C RNA recognition motif domain%2C U2 auxiliary factor small subunit%2C RNA recognition motif domain%2C eukaryote && sp|Q9SY74|C3H5_ARATH Zinc finger CCCH domain-containing protein 5 OS=Arabidopsis thaliana OX=3702 GN=At1g10320 PE=2 SV=2 && PF00076:RNA recognition motif. (a.k.a. RRM, RBD, or RNP domain)|PF00642:Zinc finger C-x8-C-…	-
Nitab4.5_0003622g0050	2952.61	1739.07	1959.38	0	0.885631	0	2217.02	0.29521	12.8345	8.11866e-26	3.9934e-24	Unknown && - && -	-
novel.4689	521.341	346.961	339.009	18.8661	14.1701	32.8548	402.437	21.9637	4.18484	9.51302e-26	4.67206e-24	- && - && -	-
Nitab4.5_0003884g0040	38.5718	45.9056	26.0776	340.488	338.311	342.302	36.8517	340.367	-3.20301	9.89738e-26	4.85336e-24	Zinc finger%2C C2H2 && sp|Q39263|ZFP4_ARATH Zinc finger protein 4 OS=Arabidopsis thaliana OX=3702 GN=ZFP4 PE=2 SV=2 && -	-
Nitab4.5_0002986g0020	44.7931	27.7568	48.5992	963.069	1222.17	478.305	40.383	887.849	-4.46183	1.04022e-25	5.09309e-24	Zinc finger%2C C3HC4 RING-type%2C Zinc finger%2C CHY-type%2C Rubredoxin-type fold%2C Zinc finger%2C RING/FYVE/PHD-type%2C Zinc finger%2C RING-type%2C Zinc finger%2C CTCHY-type && sp|Q8VZK0|MIEL1_ARATH E3 ubiquitin-protein ligase MIEL1 OS=Arabidopsis thaliana OX=3702 GN=MIEL1 PE=1 SV=1 && PF05495:CHY zinc finger|PF14599:Zinc-ribbon	-
Nitab4.5_0002531g0080	487.747	499.623	579.635	2085.15	1993.56	1959.83	522.335	2012.85	-1.9462	1.19751e-25	5.85423e-24	MIF4-like%2C type 1/2/3%2C Armadillo-type fold%2C Initiation factor eIF-4 gamma%2C MA3 && sp|Q94BR1|MRF1_ARATH MA3 DOMAIN-CONTAINING TRANSLATION REGULATORY FACTOR 1 OS=Arabidopsis thaliana OX=3702 GN=MRF1 PE=1 SV=1 && PF02847:MA3 domain	-
Nitab4.5_0000662g0180	24.885	25.6217	87.7157	2323.22	2096.29	1191.94	46.0741	1870.49	-5.34459	1.23549e-25	6.03064e-24	Domain of unknown function DUF3700 && sp|P24805|TSJT1_TOBAC Stem-specific protein TSJT1 OS=Nicotiana tabacum OX=4097 GN=TSJT1 PE=2 SV=1 && PF12481:Aluminium induced protein	-
Nitab4.5_0003725g0090	23.6408	24.5541	74.6768	1526.36	1279.74	890.901	40.9573	1232.33	-4.9126	1.34927e-25	6.576e-24	Zinc finger%2C LIM-type && sp|Q94JX5|WLIM1_ARATH LIM domain-containing protein WLIM1 OS=Arabidopsis thaliana OX=3702 GN=WLIM1 PE=1 SV=1 && PF00412:LIM domain	LIM
Nitab4.5_0000733g0260	439.221	277.568	270.259	16.1709	22.1408	9.16879	329.016	15.8268	4.38775	1.42446e-25	6.93187e-24	Unknown && - && -	-
novel.6645	9.95401	6.40543	5.92673	585.747	857.291	221.579	7.42872	554.873	-6.22955	1.52815e-25	7.42513e-24	- && sp|Q9FG13|CXE15_ARATH Probable carboxylesterase 15 OS=Arabidopsis thaliana OX=3702 GN=CXE15 PE=2 SV=1 && PF07859:alpha/beta hydrolase fold	-
Nitab4.5_0003234g0120	401.893	250.879	352.048	2951.2	2308.84	2108.82	334.94	2456.29	-2.87549	1.5773e-25	7.6523e-24	Unknown && sp|Q84MD2|CIF1_ARATH Protein CASPARIAN STRIP INTEGRITY FACTOR 1 OS=Arabidopsis thaliana OX=3702 GN=CIF1 PE=1 SV=1 && -	-
Nitab4.5_0000375g0180	1361.21	1313.11	1535.02	232.682	223.179	312.503	1403.12	256.121	2.4524	1.58293e-25	7.66798e-24	Macro domain && sp|Q8P5Z8|Y3184_XANCP Macro domain-containing protein XCC3184 OS=Xanthomonas campestris pv. campestris (strain ATCC 33913 / DSM 3586 / NCPPB 528 / LMG 568 / P 25) OX=190485 GN=XCC3184 PE=4 SV=1 && PF01661:Macro domain	-
Nitab4.5_0000647g0050	1.24425	8.54057	16.5949	750.152	566.804	347.65	8.79322	554.869	-5.9712	1.59344e-25	7.70716e-24	Unknown && - && -	-
Nitab4.5_0001450g0220	8409.9	7216.78	8770.38	2270.22	2239.76	2218.85	8132.35	2242.94	1.85825	1.76623e-25	8.52999e-24	Peptidase S10%2C serine carboxypeptidase%2C active site%2C Peptidase S10%2C serine carboxypeptidase && sp|P32826|SCP49_ARATH Serine carboxypeptidase-like 49 OS=Arabidopsis thaliana OX=3702 GN=SCPL49 PE=2 SV=2 && PF00450:Serine carboxypeptidase	-
novel.281	2224.72	1592.82	1866.92	0.898385	0	0	1894.82	0.299462	12.6079	1.78921e-25	8.62792e-24	- && sp|P10978|POLX_TOBAC Retrovirus-related Pol polyprotein from transposon TNT 1-94 OS=Nicotiana tabacum OX=4097 PE=2 SV=1 && -	-
Nitab4.5_0001196g0070	1.24425	3.20271	2.37069	456.38	540.235	239.153	2.27255	411.923	-7.4763	1.87033e-25	9.00552e-24	Cyclic nucleotide-binding domain%2C Potassium channel%2C voltage-dependent%2C EAG/ELK/ERG%2C RmlC-like jelly roll fold%2C Potassium channel%2C plant-type%2C Ion transport domain%2C Cyclic nucleotide-binding-like && sp|P92960|KAT3_ARATH Potassium channel KAT3 OS=Arabidopsis thaliana OX=3702 GN=KAT3 PE=1 SV=1 && PF00027:Cyclic nucleotide-binding domain|PF11834:KHA, dimerisation domain of potassium …	-
Nitab4.5_0000889g0050	435.488	436.637	355.604	72.7692	61.9942	65.7097	409.243	66.8244	2.61508	1.93907e-25	9.31241e-24	Exostosin-like && sp|Q6DBG8|ARAD1_ARATH Probable arabinosyltransferase ARAD1 OS=Arabidopsis thaliana OX=3702 GN=ARAD1 PE=1 SV=1 && PF03016:Exostosin family	-
Nitab4.5_0000008g0060	831.16	1119.88	484.807	44.9193	30.9971	16.0454	811.95	30.6539	4.73371	1.9399e-25	9.31241e-24	Thioredoxin-like fold%2C Glutathione S-transferase%2C C-terminal-like%2C Glutathione S-transferase%2C N-terminal%2C Glutathione S-transferase%2C C-terminal && sp|Q03662|GSTX1_TOBAC Probable glutathione S-transferase OS=Nicotiana tabacum OX=4097 PE=2 SV=1 && PF02798:Glutathione S-transferase, N-terminal domain|PF00043:Glutathione S-transferase, C-terminal domain	-
Nitab4.5_0000516g0020	492.724	466.529	367.457	59.2934	70.8505	68.766	442.237	66.3033	2.73688	1.98279e-25	9.50401e-24	Unknown && - && -	-
novel.8609	29.862	25.6217	14.2242	295.569	350.71	274.3	23.236	306.86	-3.72353	2.05729e-25	9.8463e-24	- && - && -	-
novel.7431	17.4195	11.7433	4.74139	1553.31	2007.73	342.302	11.3014	1301.11	-6.85008	2.09554e-25	1.00144e-23	- && - && -	-
Nitab4.5_0001330g0010	1240.52	1017.4	1108.3	264.125	271.003	275.064	1122.07	270.064	2.05436	2.12915e-25	1.01598e-23	Zinc finger%2C RanBP2-type && sp|Q8S9K3|VAR3_ARATH Zinc finger protein VAR3, chloroplastic OS=Arabidopsis thaliana OX=3702 GN=VAR3 PE=1 SV=2 && -	-
novel.4142	314.796	288.244	296.337	38.6306	39.8534	49.6643	299.792	42.7161	2.80688	2.20333e-25	1.0498e-23	- && sp|Q9ZVX5|PP156_ARATH Pentatricopeptide repeat-containing protein At2g16880 OS=Arabidopsis thaliana OX=3702 GN=At2g16880 PE=2 SV=1 && -	-
novel.6315	2274.49	1699.57	1719.94	194.051	193.953	92.452	1898	160.152	3.56876	2.31956e-25	1.10354e-23	- && - && -	-
novel.3147	27.3735	20.2839	47.4139	1205.63	1479.89	495.879	31.6904	1060.47	-5.06713	2.43659e-25	1.15749e-23	- && - && -	-
Nitab4.5_0000302g0170	205.301	216.717	239.44	998.106	887.403	937.509	220.486	941.006	-2.09336	2.45779e-25	1.16583e-23	Crotonase superfamily && sp|O23299|ECI2_ARATH Enoyl-CoA delta isomerase 2, peroxisomal OS=Arabidopsis thaliana OX=3702 GN=ECI2 PE=1 SV=1 && PF00378:Enoyl-CoA hydratase/isomerase	-
Nitab4.5_0000515g0110	212.767	231.663	145.798	10.7806	7.97068	10.6969	196.743	9.81608	4.32251	2.51808e-25	1.19265e-23	Protein of unknown function DUF247%2C plant && - && PF03140:Plant protein of unknown function	-
novel.7232	1032.73	737.692	740.842	132.063	118.675	92.452	837.087	114.396	2.87288	2.53211e-25	1.19752e-23	- && - && -	-
Nitab4.5_0001145g0060	455.396	433.434	393.535	53.0047	77.0499	62.6534	427.455	64.236	2.73438	2.54074e-25	1.19982e-23	UDP-N-acetylglucosamine 1-carboxyvinyltransferase%2C Enolpyruvate transferase domain%2C RNA 3'-terminal phosphate cyclase/enolpyruvate transferase%2C alpha/beta && sp|Q3A949|MURA2_CARHZ UDP-N-acetylglucosamine 1-carboxyvinyltransferase 2 OS=Carboxydothermus hydrogenoformans (strain ATCC BAA-161 / DSM 6008 / Z-2901) OX=246194 GN=murA2 PE=3 SV=1 && PF00275:EPSP synthase (3-phosphoshikimate 1-carbox…	-
Nitab4.5_0000555g0200	13.6868	12.8109	11.8535	818.429	596.916	238.389	12.7837	551.244	-5.43047	2.60688e-25	1.22924e-23	FAD dependent oxidoreductase%2C Sarcosine oxidase%2C monomeric && sp|Q9SJA7|SOX_ARATH Probable sarcosine oxidase OS=Arabidopsis thaliana OX=3702 GN=At2g24580 PE=2 SV=1 && PF01266:FAD dependent oxidoreductase	-
Nitab4.5_0002853g0060	384.474	368.312	458.729	8.08547	13.2845	29.0345	403.838	16.8015	4.57037	2.65363e-25	1.24943e-23	Cytochrome P450%2C Cytochrome P450%2C conserved site%2C Cytochrome P450%2C E-class%2C group IV && sp|Q7XU38|C87A3_ORYSJ Cytochrome P450 87A3 OS=Oryza sativa subsp. japonica OX=39947 GN=CYP87A3 PE=2 SV=3 && PF00067:Cytochrome P450	-
Nitab4.5_0001318g0050	919.502	612.786	314.117	0	0	3.05626	615.468	1.01875	9.12015	2.67247e-25	1.25645e-23	Alpha crystallin/Hsp20 domain%2C HSP20-like chaperone && sp|P09886|HS21C_PEA Small heat shock protein, chloroplastic OS=Pisum sativum OX=3888 GN=HSP21 PE=2 SV=1 && PF00011:Hsp20/alpha crystallin family	-
Nitab4.5_0003214g0020	89.5861	58.7164	116.164	1103.22	1063.64	741.908	88.1555	969.59	-3.46163	2.78327e-25	1.30662e-23	Senescence regulator S40 && - && PF04520:Senescence regulator	-
Nitab4.5_0000775g0140	78.3878	58.7164	113.793	2414.86	2501.91	937.509	83.6325	1951.43	-4.54546	2.85025e-25	1.3361e-23	Unknown && - && -	-
Nitab4.5_0002368g0020	602.218	529.515	526.294	5975.16	5513.94	3106.69	552.676	4865.26	-3.13808	2.92827e-25	1.37066e-23	Sugar/inositol transporter%2C Major facilitator superfamily domain%2C Sugar transporter%2C conserved site%2C General substrate transporter%2C Major facilitator superfamily domain%2C general substrate transporter && sp|Q8VZR6|INT1_ARATH Inositol transporter 1 OS=Arabidopsis thaliana OX=3702 GN=INT1 PE=1 SV=1 && PF00083:Sugar (and other) transporter	-
novel.7853	250.095	223.122	456.358	8.98385	7.97068	15.2813	309.858	10.7453	4.83711	2.95243e-25	1.37995e-23	- && sp|P10978|POLX_TOBAC Retrovirus-related Pol polyprotein from transposon TNT 1-94 OS=Nicotiana tabacum OX=4097 PE=2 SV=1 && -	-
Nitab4.5_0002156g0020	52.2586	53.3786	53.3406	398.883	318.827	357.583	52.9926	358.431	-2.75753	3.0756e-25	1.43541e-23	Cyclin-like%2C Cyclin%2C N-terminal%2C Cyclin%2C C-terminal domain && sp|P42751|CCD11_ARATH Cyclin-D1-1 OS=Arabidopsis thaliana OX=3702 GN=CYCD1-1 PE=1 SV=3 && PF00134:Cyclin, N-terminal domain|PF02984:Cyclin, C-terminal domain	-
Nitab4.5_0000252g0220	482.77	383.258	324.785	26.9516	30.9971	46.608	396.938	34.8522	3.50274	3.11689e-25	1.45256e-23	Armadillo-type fold%2C Tubulin-specific chaperone D%2C C-terminal%2C Armadillo-like helical && sp|Q8L5R3|TBCD_ARATH Tubulin-folding cofactor D OS=Arabidopsis thaliana OX=3702 GN=TFCD PE=2 SV=1 && PF12612:Tubulin folding cofactor D C terminal	-
novel.6796	6.22126	18.1487	11.8535	463.567	642.083	261.311	12.0745	455.653	-5.22238	3.25112e-25	1.51291e-23	- && - && -	-
Nitab4.5_0000986g0040	1534.16	1087.85	1009.92	159.913	165.613	202.478	1210.64	176.001	2.78091	3.60725e-25	1.67619e-23	FFD box%2C FDF domain%2C Lsm14 N-terminal%2C DFDF domain%2C Like-Sm (LSM) domain && sp|Q9FH77|DCP5L_ARATH Decapping 5-like protein OS=Arabidopsis thaliana OX=3702 GN=DCP5-L PE=2 SV=1 && PF09532:FDF domain|PF12701:Scd6-like Sm domain	-
Nitab4.5_0000728g0130	0	0	3.55604	741.168	579.203	608.197	1.18535	642.856	-9.11098	3.73215e-25	1.73171e-23	Acyl transferase/acyl hydrolase/lysophospholipase%2C Patatin/Phospholipase A2-related && sp|B8AQW7|PLP1_ORYSI Patatin-like protein 1 OS=Oryza sativa subsp. indica OX=39946 GN=PLP1 PE=3 SV=1 && PF01734:Patatin-like phospholipase	-
Nitab4.5_0001781g0110	370.787	163.338	226.401	3.59354	2.65689	1.52813	253.509	2.59286	6.63373	3.93367e-25	1.82256e-23	Unknown && sp|O05000|NU2M_ARATH NADH-ubiquinone oxidoreductase chain 2 OS=Arabidopsis thaliana OX=3702 GN=ND2 PE=1 SV=2 && -	-
Nitab4.5_0000809g0100	622.126	553.002	571.337	98.8224	115.132	126.835	582.155	113.596	2.35556	4.00265e-25	1.85183e-23	SCAMP && sp|Q9C6X2|SCAM4_ARATH Secretory carrier-associated membrane protein 4 OS=Arabidopsis thaliana OX=3702 GN=SCAMP4 PE=1 SV=1 && PF04144:SCAMP family	-
Nitab4.5_0000985g0020	36446.6	38582	25347.5	4773.12	4832.89	3084.54	33458.7	4230.18	2.98366	4.02671e-25	1.86027e-23	Alternative oxidase && sp|Q41224|AOX1_TOBAC Ubiquinol oxidase 1, mitochondrial OS=Nicotiana tabacum OX=4097 GN=AOX1 PE=1 SV=1 && PF01786:Alternative oxidase	-
Nitab4.5_0004095g0050	6.22126	0	5.92673	1237.97	813.01	290.345	4.04933	780.443	-7.62511	4.0715e-25	1.87824e-23	SWEET sugar transporter && sp|Q8L9J7|SWET1_ARATH Bidirectional sugar transporter SWEET1 OS=Arabidopsis thaliana OX=3702 GN=SWEET1 PE=1 SV=1 && PF03083:Sugar efflux transporter for intercellular exchange	-
Nitab4.5_0003465g0060	2866.76	2707.36	2792.68	784.29	682.822	816.787	2788.93	761.3	1.87291	4.15352e-25	1.91332e-23	Diacylglycerol kinase%2C catalytic domain%2C ATP-NAD kinase-like domain && sp|Q8L7L1|SPHK1_ARATH Sphingosine kinase 1 OS=Arabidopsis thaliana OX=3702 GN=SPHK1 PE=1 SV=1 && PF00781:Diacylglycerol kinase catalytic domain	-
Nitab4.5_0000058g0290	6.22126	5.33786	10.6681	328.809	237.349	186.432	7.40908	250.863	-5.08736	4.33775e-25	1.9953e-23	Chloramphenicol acetyltransferase-like domain%2C Transferase && sp|P0DO25|AT9_ACTDE Alcohol acyltransferase 9 OS=Actinidia deliciosa OX=3627 GN=AT9 PE=1 SV=1 && PF02458:Transferase family	-
Nitab4.5_0000651g0060	21.1523	27.7568	33.1897	731.286	511.009	320.908	27.3663	521.068	-4.24871	4.90098e-25	2.25114e-23	Unknown && - && -	-
Nitab4.5_0001391g0020	260.049	270.095	311.746	1.79677	6.19942	13.7532	280.63	7.24979	5.24229	4.95194e-25	2.27128e-23	Unknown && - && PF14223:gag-polypeptide of LTR copia-type	-
Nitab4.5_0000238g0080	192.859	179.352	210.992	1645.84	1541.88	3039.46	194.401	2075.73	-3.41695	5.46955e-25	2.50508e-23	Tify%2C CO/COL/TOC1%2C conserved site && sp|Q9LVI4|TIF6B_ARATH Protein TIFY 6B OS=Arabidopsis thaliana OX=3702 GN=TIFY6B PE=1 SV=1 && PF09425:Divergent CCT motif|PF06200:tify domain	Tify
novel.4344	722.91	667.232	611.639	49.4112	93.8769	84.0473	667.26	75.7785	3.13676	5.85399e-25	2.67732e-23	- && sp|Q9C524|SCRK6_ARATH Probable fructokinase-6, chloroplastic OS=Arabidopsis thaliana OX=3702 GN=At1g66430 PE=2 SV=1 && -	-
Nitab4.5_0000062g0330	262.537	289.312	522.738	3821.73	3711.68	3099.82	358.196	3544.41	-3.30682	6.53693e-25	2.98538e-23	Alpha-L-arabinofuranosidase%2C C-terminal%2C Carbohydrate-binding%2C CenC-like%2C Glycoside hydrolase%2C superfamily%2C Galactose-binding domain-like && sp|Q9SG80|ASD1_ARATH Alpha-L-arabinofuranosidase 1 OS=Arabidopsis thaliana OX=3702 GN=ASD1 PE=1 SV=1 && PF06964:Alpha-L-arabinofuranosidase C-terminal domain	-
Nitab4.5_0000231g0110	479.037	561.542	467.027	2342.99	2035.18	2666.59	502.535	2348.25	-2.22393	6.6029e-25	3.0112e-23	Unknown && sp|B3H4F1|SP1L1_ARATH Protein SPIRAL1-like 1 OS=Arabidopsis thaliana OX=3702 GN=SP1L1 PE=2 SV=1 && -	-
Nitab4.5_0000223g0240	624.614	551.934	614.01	97.924	106.276	129.891	596.853	111.364	2.41962	6.71851e-25	3.05956e-23	Protein of unknown function DUF3133 && - && PF11331:Probable zinc-ribbon domain	-
Nitab4.5_0003109g0010	490.235	210.312	495.475	33233.1	28409.3	6389.89	398.674	22677.4	-5.83025	6.73502e-25	3.06271e-23	General substrate transporter%2C Major facilitator superfamily domain%2C Sugar/inositol transporter%2C Major facilitator superfamily domain%2C general substrate transporter && sp|Q8LBI9|EDL16_ARATH Sugar transporter ERD6-like 16 OS=Arabidopsis thaliana OX=3702 GN=At5g18840 PE=2 SV=2 && PF00083:Sugar (and other) transporter	-
Nitab4.5_0000155g0120	5614.06	3511.24	4941.71	769.916	649.168	525.678	4689	648.254	2.85491	6.85572e-25	3.11316e-23	Tetratricopeptide repeat%2C Tetratricopeptide-like helical%2C RNA-polymerase II-associated protein 3-like%2C C-terminal domain%2C Tetratricopeptide repeat-containing domain && sp|Q9H6T3|RPAP3_HUMAN RNA polymerase II-associated protein 3 OS=Homo sapiens OX=9606 GN=RPAP3 PE=1 SV=2 && PF00515:Tetratricopeptide repeat|PF13877:Potential Monad-binding region of RPAP3	-
Nitab4.5_0000308g0310	0	1.06757	10.6681	483.331	461.414	309.447	3.9119	418.064	-6.7486	7.09202e-25	3.21589e-23	Domain of unknown function DUF4408 && - && -	-
Nitab4.5_0000008g0200	262.537	169.744	292.781	1683.57	1815.54	1559.46	241.687	1686.19	-2.80395	7.23717e-25	3.27705e-23	Thioredoxin-like fold%2C Glutathione S-transferase%2C N-terminal%2C Glutathione S-transferase%2C C-terminal-like%2C Glutathione S-transferase%2C C-terminal && sp|Q9SR36|GSTU8_ARATH Glutathione S-transferase U8 OS=Arabidopsis thaliana OX=3702 GN=GSTU8 PE=2 SV=1 && PF02798:Glutathione S-transferase, N-terminal domain|PF00043:Glutathione S-transferase, C-terminal domain	-
novel.8229	556.18	404.609	451.617	48.5128	28.3402	19.8657	470.802	32.2396	3.87496	7.4765e-25	3.38063e-23	- && - && -	-
Nitab4.5_0000644g0160	217.744	153.73	192.026	8.98385	9.74194	3.82033	187.833	7.51538	4.66334	7.72661e-25	3.48878e-23	Haem peroxidase%2C plant/fungal/bacterial%2C Plant peroxidase%2C Haem peroxidase && sp|Q96512|PER9_ARATH Peroxidase 9 OS=Arabidopsis thaliana OX=3702 GN=PER9 PE=1 SV=1 && PF00141:Peroxidase	-
Nitab4.5_0000533g0090	133.135	143.055	177.802	772.611	789.098	724.335	151.33	762.015	-2.33196	8.22079e-25	3.70667e-23	WD40-repeat-containing domain%2C WD40 repeat%2C WD40/YVTN repeat-like-containing domain && sp|Q8N7N5|DCAF8_MOUSE DDB1- and CUL4-associated factor 8 OS=Mus musculus OX=10090 GN=Dcaf8 PE=1 SV=1 && PF00400:WD domain, G-beta repeat	-
novel.1121	719.177	736.624	404.203	50.3096	40.739	23.6861	620.002	38.2449	4.02435	8.57025e-25	3.85879e-23	- && - && -	-
Nitab4.5_0003634g0030	129.402	115.298	139.871	1355.66	1466.61	786.988	128.19	1203.09	-3.23074	8.59522e-25	3.86458e-23	Cytochrome P450%2C E-class%2C group I%2C Cytochrome P450%2C conserved site%2C Cytochrome P450 && sp|D1MI46|C76BA_SWEMU Geraniol 8-hydroxylase OS=Swertia mussotii OX=137888 GN=CYP76B10 PE=1 SV=1 && PF00067:Cytochrome P450	-
Nitab4.5_0003757g0140	8.70976	9.60814	14.2242	309.045	305.543	179.556	10.8474	264.714	-4.60886	9.08892e-25	4.08081e-23	Chlorophyll A-B binding protein%2C plant%2C Chlorophyll a/b binding protein domain%2C Chlorophyll A-B binding protein && sp|Q9XF89|CB5_ARATH Chlorophyll a-b binding protein CP26, chloroplastic OS=Arabidopsis thaliana OX=3702 GN=LHCB5 PE=1 SV=1 && PF00504:Chlorophyll A-B binding protein	-
Nitab4.5_0000107g0050	9.95401	6.40543	10.6681	447.396	387.907	186.432	9.00919	340.578	-5.24857	9.31801e-25	4.17779e-23	O-methyltransferase%2C family 2%2C Winged helix-turn-helix DNA-binding domain%2C Caffeate O-methyltransferase (COMT) family%2C Plant methyltransferase dimerisation && sp|B6VJS4|ROMT_VITVI Trans-resveratrol di-O-methyltransferase OS=Vitis vinifera OX=29760 GN=ROMT PE=1 SV=2 && PF00891:O-methyltransferase domain|PF08100:Dimerisation domain	-
Nitab4.5_0000588g0050	512.632	371.515	737.286	6538.45	6093.14	4197.78	540.477	5609.79	-3.37599	9.6244e-25	4.30653e-23	BTB/Kelch-associated%2C Galactose-binding domain-like%2C BTB/POZ fold%2C BTB/POZ-like%2C BTB/POZ%2C Farnesoic acid O-methyl transferase%2C Coagulation factor 5/8 C-terminal type domain && sp|Q8LEV3|Y2060_ARATH BTB/POZ domain-containing protein At2g30600 OS=Arabidopsis thaliana OX=3702 GN=At2g30600/At2g30610 PE=2 SV=1 && PF07707:BTB And C-terminal Kelch|PF00754:F5/8 type C domain|PF12248:Farnesoic…	-
novel.6575	312.307	292.514	282.113	43.1225	36.3109	26.7423	295.645	35.3919	3.06829	9.63211e-25	4.30653e-23	- && sp|P14381|YTX2_XENLA Transposon TX1 uncharacterized 149 kDa protein OS=Xenopus laevis OX=8355 PE=4 SV=1 && -	-
Nitab4.5_0000286g0040	1348.77	1932.3	611.639	0	0	0	1297.57	0	13.0237	1.02485e-24	4.57569e-23	Alpha crystallin/Hsp20 domain%2C HSP20-like chaperone && sp|O82013|HSP21_SOLPE 17.3 kDa class II heat shock protein OS=Solanum peruvianum OX=4082 PE=2 SV=1 && PF00011:Hsp20/alpha crystallin family	-
novel.3296	2043.06	1359.02	1548.06	155.421	132.845	63.4175	1650.05	117.228	3.81742	1.05557e-24	4.70628e-23	- && - && -	-
Nitab4.5_0000307g0060	4694.56	4175.27	5389.77	150.03	199.267	439.338	4753.2	262.878	4.1751	1.12291e-24	4.99375e-23	P-type ATPase%2C A domain%2C HAD-like domain%2C P-type ATPase%2C transmembrane domain%2C Cation-transporting P-type ATPase%2C N-terminal%2C Cation-transporting P-type ATPase%2C C-terminal%2C Cation-transporting P-type ATPase%2C P-type ATPase%2C phosphorylation site%2C P-type ATPase%2C cytoplasmic domain N && sp|Q42883|ECAP_SOLLC Calcium-transporting ATPase, endoplasmic reticulum-type OS=Solanum l…	-
Nitab4.5_0000468g0270	205.301	156.933	157.651	1318.83	1158.41	2014.08	173.295	1497.1	-3.11197	1.12318e-24	4.99375e-23	Domain of unknown function DUF4409%2C Domain of unknown function DUF239 && - && PF14365:Neprosin activation peptide|PF03080:Neprosin	-
Nitab4.5_0000122g0060	14.931	20.2839	41.4871	731.286	890.059	410.304	25.5673	677.216	-4.72706	1.13166e-24	5.02448e-23	Zinc finger%2C RING-CH-type%2C Protein of unknown function DUF3675%2C Zinc finger%2C RING/FYVE/PHD-type && - && PF12428:Protein of unknown function (DUF3675)|PF12906:RING-variant domain	-
Nitab4.5_0000086g0040	1750.66	1537.3	1462.72	368.338	411.819	337.717	1583.56	372.625	2.08775	1.22996e-24	5.45332e-23	Helicase%2C C-terminal%2C Helicase%2C superfamily 1/2%2C ATP-binding domain%2C P-loop containing nucleoside triphosphate hydrolase%2C DSH%2C C-terminal%2C DNA/RNA helicase%2C DEAD/DEAH box type%2C N-terminal%2C rRNA-processing arch domain%2C RNA helicase%2C ATP-dependent%2C SK12/DOB1 && sp|Q9XIF2|MTR4_ARATH DExH-box ATP-dependent RNA helicase DExH9 OS=Arabidopsis thaliana OX=3702 GN=MTR4 PE=2 SV=…	-
Nitab4.5_0003930g0010	73.4108	66.1894	119.72	752.847	669.537	756.426	86.4401	726.27	-3.07229	1.23827e-24	5.48258e-23	Tyrosine-protein kinase%2C active site%2C Protein kinase%2C ATP binding site%2C Protein kinase domain%2C Protein kinase-like domain && sp|Q8H1D6|RBK1_ARATH Receptor-like cytosolic serine/threonine-protein kinase RBK1 OS=Arabidopsis thaliana OX=3702 GN=RBK1 PE=1 SV=1 && PF07714:Protein tyrosine kinase	-
Nitab4.5_0000402g0160	31163.5	19077.5	23170	565.084	515.437	79.4629	24470.3	386.662	5.98433	1.29355e-24	5.71938e-23	Alcohol dehydrogenase superfamily%2C zinc-type%2C Alcohol dehydrogenase%2C C-terminal%2C Alcohol dehydrogenase%2C zinc-type%2C conserved site%2C NAD(P)-binding domain%2C GroES (chaperonin 10)-like%2C Alcohol dehydrogenase GroES-like%2C Polyketide synthase%2C enoylreductase && sp|Q6V4H0|10HGO_CATRO 8-hydroxygeraniol dehydrogenase OS=Catharanthus roseus OX=4058 GN=10HGO PE=1 SV=1 && PF08240:Alcohol…	-
Nitab4.5_0000007g0270	4.97701	8.54057	13.0388	176.084	223.179	226.928	8.85213	208.73	-4.55458	1.39047e-24	6.1394e-23	Protein of unknown function DUF4228%2C plant && - && PF14009:Domain of unknown function (DUF4228)	-
Nitab4.5_0001953g0130	0	8.54057	7.11208	259.633	266.575	206.298	5.21755	244.169	-5.51045	1.51789e-24	6.69276e-23	Plant disease resistance response protein && sp|Q9LQQ0|DIR25_ARATH Dirigent protein 25 OS=Arabidopsis thaliana OX=3702 GN=DIR25 PE=3 SV=1 && PF03018:Dirigent-like protein	-
Nitab4.5_0000175g0140	2324.26	1981.41	2625.54	380.017	217.865	223.107	2310.41	273.663	3.07834	1.52208e-24	6.70196e-23	JmjC domain && sp|Q8RWR1|JMJ30_ARATH Lysine-specific demethylase JMJ30 OS=Arabidopsis thaliana OX=3702 GN=JMJ30 PE=1 SV=1 && PF13621:Cupin-like domain	-
Nitab4.5_0000405g0020	1529.19	1933.37	1983.09	103.314	100.962	29.0345	1815.21	77.7703	4.54819	1.56499e-24	6.88144e-23	Unknown && sp|P93276|M030_ARATH Uncharacterized mitochondrial protein AtMg00030 OS=Arabidopsis thaliana OX=3702 GN=AtMg00030 PE=4 SV=1 && -	-
Nitab4.5_0000233g0220	1605.08	1601.36	1437.83	433.92	410.933	371.336	1548.09	405.396	1.93361	1.58527e-24	6.96103e-23	Kae1/YgjD family%2C Gcp-like domain && sp|A7SXZ6|OSGEP_NEMVE Probable tRNA N6-adenosine threonylcarbamoyltransferase OS=Nematostella vectensis OX=45351 GN=osgep PE=3 SV=1 && PF00814:Glycoprotease family	-
novel.7510	496.456	288.244	252.479	6.2887	17.7126	6.8766	345.726	10.2926	5.07738	1.60459e-24	7.03617e-23	- && sp|Q9SLD4|ZAT11_ARATH Zinc finger protein ZAT11 OS=Arabidopsis thaliana OX=3702 GN=ZAT11 PE=2 SV=1 && -	C2H2
novel.71	1671.03	2390.29	1920.26	118.587	94.7626	30.5626	1993.86	81.304	4.61934	1.84236e-24	8.0677e-23	- && sp|P93276|M030_ARATH Uncharacterized mitochondrial protein AtMg00030 OS=Arabidopsis thaliana OX=3702 GN=AtMg00030 PE=4 SV=1 && -	-
Nitab4.5_0000021g0770	27.3735	29.892	26.0776	610.902	445.473	281.176	27.7811	445.85	-4.00248	2.0798e-24	9.09499e-23	Butirosin biosynthesis%2C BtrG-like%2C AIG2-like && sp|Q9M8T3|Y2910_ARATH Putative gamma-glutamylcyclotransferase At3g02910 OS=Arabidopsis thaliana OX=3702 GN=At3g02910 PE=2 SV=2 && PF06094:Gamma-glutamyl cyclotransferase, AIG2-like	-
novel.3181	329.727	345.893	680.389	0	0	3.05626	452.003	1.01875	8.67077	2.36904e-24	1.03457e-22	- && - && PF00931:NB-ARC domain	-
Nitab4.5_0001048g0050	175.439	277.568	157.651	4.49193	0.885631	3.82033	203.553	3.06596	6.04369	2.38615e-24	1.04062e-22	Protein of unknown function DUF674 && - && PF05056:Protein of unknown function (DUF674)	-
Nitab4.5_0000514g0160	95.8074	111.027	116.164	1039.43	985.708	618.894	107.666	881.344	-3.03213	2.40778e-24	1.04861e-22	Bicarbonate transporter%2C eukaryotic%2C Bicarbonate transporter%2C C-terminal && sp|Q9M1P7|BOR2_ARATH Probable boron transporter 2 OS=Arabidopsis thaliana OX=3702 GN=BOR2 PE=2 SV=1 && PF00955:HCO3- transporter family	-
Nitab4.5_0001751g0100	41.0603	36.2974	46.2285	274.007	314.399	321.672	41.1954	303.359	-2.88313	2.48621e-24	1.0813e-22	KNOX2 && sp|O22300|LET12_SOLLC Homeobox protein knotted-1-like LET12 OS=Solanum lycopersicum OX=4081 GN=LET12 PE=2 SV=1 && -	-
Nitab4.5_0000783g0280	1032.73	1056.9	864.118	150.03	183.326	112.318	984.581	148.558	2.73033	2.77422e-24	1.20492e-22	Multi antimicrobial extrusion protein && sp|Q9SVE7|DTX45_ARATH Protein DETOXIFICATION 45, chloroplastic OS=Arabidopsis thaliana OX=3702 GN=DTX45 PE=2 SV=2 && PF01554:MatE	-
Nitab4.5_0002548g0010	1150.93	1211.69	896.122	139.25	194.839	123.015	1086.25	152.368	2.83503	2.79897e-24	1.21402e-22	Unknown && - && -	-
novel.4653	270.003	167.609	242.996	5798.18	7060.25	2163.07	226.869	5007.17	-4.46464	2.86382e-24	1.24046e-22	- && sp|Q9M7Z1|ODB2_ARATH Lipoamide acyltransferase component of branched-chain alpha-keto acid dehydrogenase complex, mitochondrial OS=Arabidopsis thaliana OX=3702 GN=BCE2 PE=1 SV=1 && PF00198:2-oxoacid dehydrogenases acyltransferase (catalytic domain)|PF02817:e3 binding domain	-
Nitab4.5_0000844g0060	166.73	121.703	149.354	2077.97	1927.13	5464.6	145.929	3156.57	-4.43578	3.10859e-24	1.34465e-22	Leucine-rich repeat && sp|A0A290U7C4|ROQ1_NICBE Disease resistance protein Roq1 OS=Nicotiana benthamiana OX=4100 GN=ROQ1 PE=1 SV=1 && -	-
novel.3097	11.1983	7.473	7.11208	221.901	239.12	158.926	8.59445	206.649	-4.59548	3.7915e-24	1.63784e-22	- && - && -	-
Nitab4.5_0003546g0070	824.939	829.503	657.867	52.1063	58.4517	105.441	770.77	71.9997	3.41566	4.00982e-24	1.7298e-22	Heat shock factor binding 1 && sp|Q8GW48|HSBP_ARATH Heat shock factor-binding protein OS=Arabidopsis thaliana OX=3702 GN=HSBP PE=1 SV=1 && PF06825:Heat shock factor binding protein 1	-
Nitab4.5_0004131g0020	221.477	215.649	307.005	1753.65	1721.67	1282.1	248.044	1585.81	-2.67674	4.24176e-24	1.82739e-22	Zinc finger%2C RING-type%2C Zinc finger%2C RING/FYVE/PHD-type && sp|Q9FMM4|RHG1A_ARATH Probable E3 ubiquitin-protein ligase RHG1A OS=Arabidopsis thaliana OX=3702 GN=RHG1A PE=2 SV=1 && PF12678:RING-H2 zinc finger domain	-
Nitab4.5_0001936g0040	1244.25	1303.5	861.747	175.185	150.557	196.365	1136.5	174.036	2.70644	4.37923e-24	1.88407e-22	Aromatic-ring hydroxylase-like%2C Monooxygenase%2C FAD-binding && sp|O81816|MO2_ARATH Monooxygenase 2 OS=Arabidopsis thaliana OX=3702 GN=MO2 PE=2 SV=1 && PF01494:FAD binding domain	-
Nitab4.5_0003408g0070	480.281	888.219	161.207	1.79677	1.77126	2.2922	509.902	1.95341	8.0201	4.85184e-24	2.08459e-22	Domain of unknown function DUF2828 && sp|Q5UNY4|YL728_MIMIV Uncharacterized protein L728 OS=Acanthamoeba polyphaga mimivirus OX=212035 GN=MIMI_L728 PE=4 SV=1 && PF11443:Domain of unknown function (DUF2828)	-
Nitab4.5_0000329g0120	8.70976	8.54057	22.5216	300.061	330.34	236.096	13.2573	288.833	-4.44976	4.91492e-24	2.10886e-22	Nodulin-like%2C Major facilitator superfamily domain%2C general substrate transporter && - && PF06813:Nodulin-like	-
Nitab4.5_0001468g0010	1501.81	1138.03	1242.24	9101.54	8208.92	5916.93	1294.03	7742.46	-2.58107	5.11294e-24	2.19088e-22	14-3-3 domain%2C 14-3-3 protein%2C 14-3-3 protein%2C conserved site && sp|O49996|1433D_TOBAC 14-3-3-like protein D OS=Nicotiana tabacum OX=4097 PE=2 SV=1 && PF00244:14-3-3 protein	-
Nitab4.5_0001497g0140	14.931	21.3514	34.3751	793.274	712.933	324.728	23.5525	610.312	-4.69411	5.26539e-24	2.25318e-22	Protein of unknown function DUF506%2C plant && - && PF04720:PDDEXK-like family of unknown function	-
novel.1689	375.764	288.244	295.151	18.8661	12.3988	3.82033	319.72	11.6951	4.79196	5.57459e-24	2.3823e-22	- && - && -	-
Nitab4.5_0000512g0020	185.393	219.92	302.263	1430.23	1495.83	1860.5	235.859	1595.52	-2.75799	5.99759e-24	2.55964e-22	Voltage-dependent channel%2C four helix bundle domain%2C Ion transport domain%2C EF-hand domain%2C EF-hand domain pair && sp|Q75VR1|TPC1A_TOBAC Two pore calcium channel protein 1A OS=Nicotiana tabacum OX=4097 GN=TPC1A PE=2 SV=1 && PF00520:Ion transport protein	-
Nitab4.5_0000658g0020	37.3275	29.892	80.6036	990.919	915.743	655.569	49.2744	854.077	-4.11774	6.28549e-24	2.67893e-22	Unknown && - && -	-
Nitab4.5_0001175g0180	38.5718	28.8244	47.4139	342.285	384.364	298.75	38.27	341.8	-3.16298	6.30421e-24	2.68332e-22	F-box domain%2C Herpesvirus UL92 && sp|Q9FHK0|SKI31_ARATH F-box protein SKIP31 OS=Arabidopsis thaliana OX=3702 GN=SKIP31 PE=1 SV=1 && PF12937:F-box-like	-
Nitab4.5_0000502g0090	0	1.06757	4.74139	344.082	276.317	269.715	1.93632	296.705	-7.25985	7.21422e-24	3.06657e-22	Plant peroxidase%2C Haem peroxidase%2C Haem peroxidase%2C plant/fungal/bacterial%2C Peroxidase%2C active site && sp|Q43731|PER50_ARATH Peroxidase 50 OS=Arabidopsis thaliana OX=3702 GN=PER50 PE=1 SV=1 && PF00141:Peroxidase	-
Nitab4.5_0004203g0040	146.822	158.001	128.017	879.519	665.109	891.665	144.28	812.098	-2.49222	7.49604e-24	3.18213e-22	AUX/IAA protein%2C Aux/IAA-ARF-dimerisation && sp|Q38832|IAA14_ARATH Auxin-responsive protein IAA14 OS=Arabidopsis thaliana OX=3702 GN=IAA14 PE=1 SV=2 && PF02309:AUX/IAA family	AUX/IAA
novel.328	485.258	319.204	343.751	43.1225	41.6247	27.5064	382.737	37.4178	3.35888	7.70652e-24	3.26714e-22	- && - && -	-
Nitab4.5_0004990g0010	367.054	348.028	277.371	4.49193	16.827	3.05626	330.818	8.12506	5.36451	7.78168e-24	3.29462e-22	Zinc finger%2C RING-type%2C Zinc finger%2C RING/FYVE/PHD-type && sp|Q9LQX2|MPSR1_ARATH E3 ubiquitin-protein ligase MPSR1 OS=Arabidopsis thaliana OX=3702 GN=MPSR1 PE=1 SV=1 && PF13639:Ring finger domain	-
Nitab4.5_0002972g0020	170.462	139.852	216.918	8.08547	2.65689	6.11253	175.744	5.6183	4.9646	7.81278e-24	3.30341e-22	Zinc finger%2C CCHC-type && - && PF14223:gag-polypeptide of LTR copia-type	-
Nitab4.5_0004643g0010	581.065	532.718	565.41	53.0047	91.22	85.5754	559.731	76.6001	2.86738	8.36661e-24	3.5329e-22	RNA polymerase%2C beta subunit%2C protrusion%2C DNA-directed RNA polymerase%2C subunit 2%2C domain 6%2C RNA polymerase Rpb2%2C domain 3%2C RNA polymerase Rpb2%2C domain 2%2C RNA polymerase Rpb2%2C domain 5%2C DNA-directed RNA polymerase%2C subunit 2%2C RNA polymerase%2C beta subunit%2C conserved site%2C RNA polymerase Rpb2%2C domain 4%2C RNA polymerase Rpb2%2C OB-fold%2C RNA polymerase Rpb2%2C do…	-
Nitab4.5_0000055g0250	9.95401	17.0811	0	459.973	730.646	930.633	9.01172	707.084	-6.2785	9.00195e-24	3.79616e-22	Haem peroxidase%2C plant/fungal/bacterial%2C Haem peroxidase%2C Peroxidases heam-ligand binding site%2C Plant peroxidase && sp|Q96518|PER16_ARATH Peroxidase 16 OS=Arabidopsis thaliana OX=3702 GN=PER16 PE=1 SV=2 && PF00141:Peroxidase	-
Nitab4.5_0000241g0170	207.79	224.19	190.841	1215.52	1404.61	2137.86	207.607	1585.99	-2.93335	9.11387e-24	3.83829e-22	Homeobox%2C conserved site%2C Homeodomain-like%2C Leucine zipper%2C homeobox-associated%2C Homeobox domain%2C Helix-turn-helix motif && sp|P46667|ATHB5_ARATH Homeobox-leucine zipper protein ATHB-5 OS=Arabidopsis thaliana OX=3702 GN=ATHB-5 PE=1 SV=1 && PF00046:Homeodomain|PF02183:Homeobox associated leucine zipper	HB->HB-HD-ZIP
Nitab4.5_0000812g0160	385.718	359.771	374.57	2957.48	2683.46	1737.49	373.353	2459.48	-2.71974	9.3011e-24	3.91198e-22	Aquaporin-like%2C Major intrinsic protein && sp|Q5VR89|SIP11_ORYSJ Aquaporin SIP1-1 OS=Oryza sativa subsp. japonica OX=39947 GN=SIP1-1 PE=2 SV=2 && PF00230:Major intrinsic protein	-
Nitab4.5_0000804g0190	512.632	413.15	374.57	68.2773	74.393	71.8222	433.45	71.4975	2.59935	9.56158e-24	4.01263e-22	Peptidase C19%2C ubiquitin carboxyl-terminal hydrolase 2%2C conserved site%2C Ubiquitin carboxyl-terminal hydrolases family 2 && sp|Q9FPS7|UBP20_ARATH Ubiquitin carboxyl-terminal hydrolase 20 OS=Arabidopsis thaliana OX=3702 GN=UBP20 PE=2 SV=1 && PF00443:Ubiquitin carboxyl-terminal hydrolase	-
Nitab4.5_0001542g0110	1898.73	1975.01	1357.22	315.333	294.915	351.47	1743.65	320.573	2.44304	9.56555e-24	4.01263e-22	Heat shock protein DnaJ%2C cysteine-rich domain%2C DnaJ domain%2C Chaperone DnaJ%2C HSP40/DnaJ peptide-binding%2C Chaperone DnaJ%2C C-terminal%2C DnaJ domain%2C conserved site && sp|Q8GWW8|GFA2_ARATH Chaperone protein dnaJ GFA2, mitochondrial OS=Arabidopsis thaliana OX=3702 GN=GFA2 PE=2 SV=1 && PF00226:DnaJ domain|PF01556:DnaJ C terminal domain|PF00684:DnaJ central domain	-
novel.8520	9.95401	6.40543	17.7802	240.767	243.549	195.601	11.3799	226.639	-4.32621	9.64621e-24	4.04116e-22	- && sp|Q9CA57|GSTUA_ARATH Glutathione S-transferase U10 OS=Arabidopsis thaliana OX=3702 GN=GSTU10 PE=2 SV=1 && PF02798:Glutathione S-transferase, N-terminal domain	-
Nitab4.5_0003808g0090	419.313	487.88	341.38	60.1918	58.4517	42.7877	416.191	53.8104	2.95517	1.00038e-23	4.18547e-22	Replication factor A protein 3%2C Nucleic acid-binding%2C OB-fold && sp|Q6NLG7|RFA3B_ARATH Replication protein A 14 kDa subunit B OS=Arabidopsis thaliana OX=3702 GN=RPA3B PE=1 SV=1 && PF08661:Replication factor A protein 3	-
Nitab4.5_0001615g0140	2361.59	2628.36	2644.51	24230.3	17384.9	12911.2	2544.82	18175.5	-2.83631	1.10446e-23	4.61488e-22	Aquaporin-like%2C Major intrinsic protein%2C Major intrinsic protein%2C conserved site && sp|Q08451|PIP1_SOLLC Probable aquaporin PIP-type pTOM75 OS=Solanum lycopersicum OX=4081 PE=2 SV=1 && PF00230:Major intrinsic protein	-
Nitab4.5_0002219g0030	4.97701	0	8.29743	279.398	231.15	209.354	4.42481	239.967	-5.80015	1.15116e-23	4.80373e-22	Unknown && - && -	-
novel.217	939.41	741.962	904.42	0	0	1.52813	861.93	0.509377	10.5842	1.25208e-23	5.21804e-22	- && sp|Q9UR07|TF211_SCHPO Transposon Tf2-11 polyprotein OS=Schizosaccharomyces pombe (strain 972 / ATCC 24843) OX=284812 GN=Tf2-11 PE=3 SV=1 && -	-
Nitab4.5_0002209g0150	1.24425	0	5.92673	330.606	234.692	430.169	2.39033	331.822	-7.15061	1.28298e-23	5.33985e-22	FMN-dependent dehydrogenase%2C Alpha-hydroxy acid dehydrogenase%2C FMN-dependent%2C FMN-dependent alpha-hydroxy acid dehydrogenase%2C active site%2C Aldolase-type TIM barrel && sp|P05414|GOX_SPIOL Peroxisomal (S)-2-hydroxy-acid oxidase OS=Spinacia oleracea OX=3562 PE=1 SV=1 && PF01070:FMN-dependent dehydrogenase	-
Nitab4.5_0000707g0240	11.1983	21.3514	11.8535	221.901	418.904	499.699	14.8011	380.168	-4.67223	1.36774e-23	5.68522e-22	DNA topoisomerase II%2C eukaryotic-type%2C DNA topoisomerase%2C type IIA%2C subunit B%2C domain 2%2C Toprim domain%2C DNA topoisomerase%2C type IIA%2C subunit A/C-terminal%2C DNA topoisomerase%2C type IIA%2C conserved site%2C DNA topoisomerase%2C type IIA%2C central domain%2C DNA topoisomerase%2C type IIA%2C subunit A/ C-terminal%2C alpha-beta%2C DNA topoisomerase%2C type IIA%2C Arginine represso…	-
Nitab4.5_0003151g0060	0	2.13514	1.18535	1185.87	914.857	413.36	1.10683	838.028	-9.5039	1.38978e-23	5.76931e-22	Caffeate O-methyltransferase (COMT) family%2C O-methyltransferase%2C family 2%2C Plant methyltransferase dimerisation%2C Winged helix-turn-helix DNA-binding domain && sp|Q8W013|COMT1_CATRO Caffeic acid 3-O-methyltransferase OS=Catharanthus roseus OX=4058 GN=COMT1 PE=2 SV=1 && PF00891:O-methyltransferase domain|PF08100:Dimerisation domain	-
novel.7774	21.1523	6.40543	11.8535	635.158	472.042	259.783	13.1371	455.661	-5.13122	1.5231e-23	6.31452e-22	- && sp|Q9LX82|MYB48_ARATH Transcription factor MYB48 OS=Arabidopsis thaliana OX=3702 GN=MYB48 PE=2 SV=1 && -	MYB->MYB-related
Nitab4.5_0001119g0110	727.887	701.394	502.587	100.619	104.504	77.9348	643.956	94.3528	2.77278	1.55437e-23	6.43584e-22	Cytochrome P450%2C Cytochrome P450%2C E-class%2C group I%2C Cytochrome P450%2C conserved site && sp|W8JMU7|CYQ32_CATRO Cytochrome P450 81Q32 OS=Catharanthus roseus OX=4058 GN=CYP81Q32 PE=2 SV=1 && PF00067:Cytochrome P450	-
novel.164	1424.67	1068.64	1043.11	25.1548	33.654	3.05626	1178.8	20.6217	5.84644	1.5886e-23	6.56903e-22	- && - && -	-
Nitab4.5_0001103g0080	802.542	775.057	1078.67	0	0	1.52813	885.421	0.509377	10.6239	1.59836e-23	6.60082e-22	Glucose/ribitol dehydrogenase%2C Short-chain dehydrogenase/reductase SDR%2C NAD(P)-binding domain && sp|Q94KL8|SILD_PODPE Secoisolariciresinol dehydrogenase (Fragment) OS=Podophyllum peltatum OX=35933 PE=1 SV=1 && PF13561:Enoyl-(Acyl carrier protein) reductase	-
Nitab4.5_0000678g0120	786.367	434.501	1313.36	21639.4	22691.6	11023.2	844.744	18451.4	-4.44927	1.60057e-23	6.6014e-22	Rudiment single hybrid motif%2C ATP-grasp fold%2C subdomain 2%2C Biotin-binding site%2C Biotin carboxylation domain%2C ATP-grasp fold%2C Biotin carboxylase%2C C-terminal%2C Carbamoyl-phosphate synthetase large subunit-like%2C ATP-binding domain%2C Pre-ATP-grasp domain%2C Biotin/lipoyl attachment%2C ATP-grasp fold%2C subdomain 1%2C Single hybrid motif%2C Carbamoyl-phosphate synthase%2C large subun…	-
Nitab4.5_0005460g0060	1219.37	1124.15	911.532	242.564	198.381	223.107	1085.02	221.351	2.29329	1.6832e-23	6.93325e-22	Kae1/YgjD family%2C Gcp-like domain && sp|A7SXZ6|OSGEP_NEMVE Probable tRNA N6-adenosine threonylcarbamoyltransferase OS=Nematostella vectensis OX=45351 GN=osgep PE=3 SV=1 && PF00814:Glycoprotease family	-
Nitab4.5_0000131g0120	306.086	338.42	337.824	2894.6	3077.57	1667.96	327.443	2546.71	-2.95901	1.77676e-23	7.30922e-22	Tetratricopeptide repeat-containing domain%2C Tetratricopeptide repeat%2C Leucine-rich repeat%2C typical subtype%2C Serine-threonine/tyrosine-protein kinase catalytic domain%2C Leucine-rich repeat-containing N-terminal%2C type 2%2C Serine/threonine- / dual specificity protein kinase%2C catalytic domain%2C Serine/threonine-protein kinase CTR1/EDR1%2C Serine/threonine-protein kinase%2C active site%…	-
Nitab4.5_0000184g0150	1707.11	1332.33	2392.03	215.612	271.889	239.153	1810.49	242.218	2.90188	1.80108e-23	7.39974e-22	Thg1 C-terminal domain%2C tRNAHis guanylyltransferase catalytic domain%2C tRNAHis guanylyltransferase Thg1 && sp|F4IRQ5|THG1_ARATH tRNA(His) guanylyltransferase 1 OS=Arabidopsis thaliana OX=3702 GN=THG1 PE=1 SV=1 && PF14413:Thg1 C terminal domain|PF04446:tRNAHis guanylyltransferase	-
Nitab4.5_0004147g0030	33.5948	44.838	18.9655	349.472	565.033	504.284	32.4661	472.929	-3.85958	1.80425e-23	7.40324e-22	NAD(P)-binding domain%2C NAD-dependent epimerase/dehydratase && sp|A0A059TC02|CCR1_PETHY Cinnamoyl-CoA reductase 1 OS=Petunia hybrida OX=4102 GN=CCR1 PE=1 SV=1 && PF13460:NAD(P)H-binding	-
Nitab4.5_0000151g0310	174.195	89.676	208.621	1572.17	1966.99	2661.24	157.497	2066.8	-3.71578	1.82604e-23	7.48301e-22	Nucleoside phosphorylase domain%2C Nucleoside phosphorylase && sp|B9DNJ2|MTNN_STACT 5'-methylthioadenosine/S-adenosylhomocysteine nucleosidase OS=Staphylococcus carnosus (strain TM300) OX=396513 GN=mtnN PE=3 SV=1 && PF01048:Phosphorylase superfamily	-
novel.2851	286.178	183.622	327.156	4.49193	7.08505	0	265.652	3.85899	6.14797	1.83064e-23	7.49226e-22	- && sp|Q9UR07|TF211_SCHPO Transposon Tf2-11 polyprotein OS=Schizosaccharomyces pombe (strain 972 / ATCC 24843) OX=284812 GN=Tf2-11 PE=3 SV=1 && -	-
Nitab4.5_0000502g0070	973.005	896.76	874.786	213.816	250.634	233.804	914.85	232.751	1.97452	1.94823e-23	7.9633e-22	Ubiquitin carboxyl-terminal hydrolases family 2%2C Peptidase C19%2C ubiquitin carboxyl-terminal hydrolase 2%2C conserved site && sp|Q67XW5|UBP18_ARATH Ubiquitin carboxyl-terminal hydrolase 18 OS=Arabidopsis thaliana OX=3702 GN=UBP18 PE=2 SV=2 && PF00443:Ubiquitin carboxyl-terminal hydrolase	-
Nitab4.5_0000247g0080	138.112	79.0003	173.061	1615.3	1782.78	1119.36	130.058	1505.81	-3.53516	1.95621e-23	7.9857e-22	SANT/Myb domain%2C Homeodomain-like%2C Myb domain && sp|F1B281|EBIII_PETHY MYB-like transcription factor 4 OS=Petunia hybrida OX=4102 GN=MYB4 PE=2 SV=1 && PF00249:Myb-like DNA-binding domain	MYB->MYB
Nitab4.5_0000049g0160	746.551	401.407	803.665	44.0209	33.654	16.0454	650.541	31.2401	4.38646	1.99837e-23	8.14739e-22	ABC transporter-like%2C AAA+ ATPase domain%2C ABC transporter type 1%2C transmembrane domain%2C P-loop containing nucleoside triphosphate hydrolase%2C ABC transporter%2C transmembrane domain%2C ABC transporter%2C conserved site && sp|Q9LHK4|AB8B_ARATH Putative ABC transporter B family member 8 OS=Arabidopsis thaliana OX=3702 GN=ABCB8 PE=5 SV=1 && PF00005:ABC transporter|PF00664:ABC transporter tr…	-
Nitab4.5_0002602g0010	700.514	498.556	538.147	99.7208	72.6218	90.1598	579.072	87.5008	2.72571	2.18424e-23	8.89382e-22	Sugar transporter%2C conserved site%2C Major facilitator superfamily domain%2C general substrate transporter%2C Sugar/inositol transporter%2C General substrate transporter%2C Major facilitator superfamily domain && sp|Q9FYG3|PLST2_ARATH Probable plastidic glucose transporter 2 OS=Arabidopsis thaliana OX=3702 GN=At1g67300 PE=2 SV=1 && PF00083:Sugar (and other) transporter	-
Nitab4.5_0002769g0040	105.761	67.257	107.867	1052.01	681.05	744.2	93.6283	825.753	-3.14328	2.45004e-23	9.96337e-22	Unknown && - && -	-
Nitab4.5_0004983g0020	894.617	1037.68	1095.26	4034.65	3540.75	4251.26	1009.19	3942.22	-1.96569	2.56651e-23	1.04238e-21	Ribokinase%2C Carbohydrate kinase PfkB%2C Carbohydrate/puine kinase%2C PfkB%2C conserved site && sp|Q42896|SCRK2_SOLLC Fructokinase-2 OS=Solanum lycopersicum OX=4081 GN=FRK2 PE=2 SV=2 && PF00294:pfkB family carbohydrate kinase	-
Nitab4.5_0000308g0050	410.603	409.947	424.354	1667.4	1645.5	2163.84	414.968	1825.58	-2.1375	2.6881e-23	1.09037e-21	Guanine nucleotide-binding protein%2C beta subunit%2C WD40 repeat%2C WD40/YVTN repeat-like-containing domain%2C WD40-repeat-containing domain%2C G-protein%2C beta subunit%2C G-protein beta WD-40 repeat%2C WD40 repeat%2C conserved site && sp|P93398|GBB2_TOBAC Guanine nucleotide-binding protein subunit beta-2 OS=Nicotiana tabacum OX=4097 PE=2 SV=1 && PF00400:WD domain, G-beta repeat	-
Nitab4.5_0000217g0040	27.3735	53.3786	24.8923	477.043	405.619	645.636	35.2148	509.433	-3.8468	2.8305e-23	1.14668e-21	DREPP family && sp|Q96262|PCAP1_ARATH Plasma membrane-associated cation-binding protein 1 OS=Arabidopsis thaliana OX=3702 GN=PCAP1 PE=1 SV=1 && PF05558:DREPP plasma membrane polypeptide	-
Nitab4.5_0000123g0580	64.7011	74.73	74.6768	424.936	467.613	367.516	71.3693	420.022	-2.5553	2.84803e-23	1.15232e-21	SANT/Myb domain%2C Myb domain%2C Homeodomain-like%2C Myb domain%2C plants && sp|O22210|MYBC1_ARATH Transcription factor MYBC1 OS=Arabidopsis thaliana OX=3702 GN=MYBC1 PE=1 SV=1 && PF00249:Myb-like DNA-binding domain	GARP->GARP-G2-like
Nitab4.5_0003281g0010	59.7241	44.838	72.3061	550.71	517.209	391.966	58.9561	486.628	-3.04782	2.8922e-23	1.1687e-21	Zinc finger%2C RING-type%2C Zinc finger%2C RING/FYVE/PHD-type && sp|Q67YI6|ATL65_ARATH RING-H2 finger protein ATL65 OS=Arabidopsis thaliana OX=3702 GN=ATL65 PE=2 SV=2 && PF13639:Ring finger domain	-
Nitab4.5_0000236g0070	1098.67	790.003	814.333	102.416	134.616	156.634	901.003	131.222	2.77761	2.91316e-23	1.17569e-21	Las1-like && - && PF04031:Las1-like	-
Nitab4.5_0002283g0030	88.3419	72.5948	78.2329	514.775	627.913	433.226	79.7232	525.304	-2.72137	2.96461e-23	1.19494e-21	BTB/POZ-like%2C BTB/POZ fold%2C NPH3 domain%2C BTB/POZ && sp|Q682S0|RPT2_ARATH Root phototropism protein 2 OS=Arabidopsis thaliana OX=3702 GN=RPT2 PE=1 SV=2 && PF03000:NPH3 family|PF00651:BTB/POZ domain	-
Nitab4.5_0001614g0020	4474.33	3706.61	3474.25	714.216	767.842	957.375	3885.06	813.145	2.25594	3.4699e-23	1.39684e-21	RST domain of plant C-terminal%2C Poly(ADP-ribose) polymerase%2C catalytic domain%2C WWE domain && sp|O82289|SRO1_ARATH Probable inactive poly [ADP-ribose] polymerase SRO1 OS=Arabidopsis thaliana OX=3702 GN=SRO1 PE=1 SV=2 && PF00644:Poly(ADP-ribose) polymerase catalytic domain|PF12174:RCD1-SRO-TAF4 (RST) plant domain	-
Nitab4.5_0001274g0010	299.865	208.176	416.057	2811.95	3089.97	5126.88	308.033	3676.27	-3.57776	3.65542e-23	1.46967e-21	Chitin-binding%2C type 1%2C Glycoside hydrolase%2C family 19%2C catalytic%2C Glycoside hydrolase%2C family 19%2C Lysozyme-like domain%2C Chitin-binding%2C type 1%2C conserved site && sp|P29059|CHI3_TOBAC Endochitinase 3 OS=Nicotiana tabacum OX=4097 GN=CHN14 PE=3 SV=1 && PF00187:Chitin recognition protein|PF00182:Chitinase class I	-
Nitab4.5_0003282g0110	62.2126	41.6353	58.082	377.322	342.739	374.392	53.9766	364.818	-2.7618	3.66341e-23	1.47103e-21	NAD(P)-binding domain%2C D-isomer specific 2-hydroxyacid dehydrogenase%2C NAD-binding%2C UBA/THIF-type NAD/FAD binding fold%2C Molybdenum cofactor biosynthesis%2C MoeB && sp|O23034|UBA5_ARATH Ubiquitin-like modifier-activating enzyme 5 OS=Arabidopsis thaliana OX=3702 GN=At1g05350 PE=3 SV=2 && PF00899:ThiF family	-
Nitab4.5_0001636g0020	822.45	567.948	945.907	5463.98	4251.92	4901.48	778.768	4872.46	-2.6458	3.81517e-23	1.53005e-21	Isochorismatase-like && sp|Q8S8F9|NIC1_ARATH Nicotinamidase 1 OS=Arabidopsis thaliana OX=3702 GN=NIC1 PE=1 SV=1 && PF00857:Isochorismatase family	-
Nitab4.5_0000754g0120	63.4568	84.3381	116.164	663.907	604.001	733.504	87.9863	667.137	-2.9219	3.89078e-23	1.55841e-21	IQ motif%2C EF-hand binding site%2C Domain of unknown function DUF4005 && sp|Q93ZH7|IQD2_ARATH Protein IQ-DOMAIN 2 OS=Arabidopsis thaliana OX=3702 GN=IQD2 PE=1 SV=1 && -	-
Nitab4.5_0000694g0140	95.8074	89.676	55.7113	534.539	604.886	574.578	80.3982	571.334	-2.82888	4.05311e-23	1.6214e-21	Protein kinase-like domain%2C Leucine-rich repeat-containing N-terminal%2C type 2%2C Protein kinase domain%2C Serine/threonine-protein kinase%2C active site%2C Serine/threonine- / dual specificity protein kinase%2C catalytic domain && sp|Q9ZU46|ZAR1_ARATH Receptor protein kinase-like protein ZAR1 OS=Arabidopsis thaliana OX=3702 GN=ZAR1 PE=1 SV=1 && PF13855:Leucine rich repeat|PF08263:Leucine rich…	-
Nitab4.5_0002381g0070	1418.45	1345.14	1363.15	401.578	391.449	337.717	1375.58	376.915	1.86832	4.30098e-23	1.7184e-21	Unknown && - && -	-
Nitab4.5_0000143g0210	59.7241	72.5948	106.681	860.653	856.406	568.465	79.6667	761.841	-3.25687	4.43062e-23	1.76799e-21	SWIB domain%2C SWIB/MDM2 domain%2C Homeodomain-like%2C DEK%2C C-terminal && sp|Q08747|UAF30_YEAST Upstream activation factor subunit UAF30 OS=Saccharomyces cerevisiae (strain ATCC 204508 / S288c) OX=559292 GN=UAF30 PE=1 SV=1 && PF08766:DEK C terminal domain|PF02201:SWIB/MDM2 domain	SWI/SNF-BAF60b
Nitab4.5_0000202g0120	23.6408	7.473	11.8535	307.248	287.83	233.04	14.3224	276.039	-4.28672	4.43731e-23	1.76844e-21	Conserved hypothetical protein CHP01589%2C plant && - && -	-
Nitab4.5_0001562g0100	4647.28	4459.24	5046.02	1522.76	1342.62	1406.65	4717.51	1424.01	1.72808	4.46235e-23	1.77621e-21	Zinc finger%2C RING/FYVE/PHD-type%2C Zinc finger%2C RING-type%2C Copine%2C von Willebrand factor%2C type A && sp|Q9LY87|RGLG2_ARATH E3 ubiquitin-protein ligase RGLG2 OS=Arabidopsis thaliana OX=3702 GN=RGLG2 PE=1 SV=1 && PF07002:Copine|PF13920:Zinc finger, C3HC4 type (RING finger)	-
Nitab4.5_0005613g0030	377.008	133.446	251.294	2.69516	4.42816	1.52813	253.916	2.88381	6.4811	4.63817e-23	1.84389e-21	Unknown && sp|P08834|NU1M_CITLA NADH-ubiquinone oxidoreductase chain 1 OS=Citrullus lanatus OX=3654 GN=ND1 PE=2 SV=1 && -	-
Nitab4.5_0000244g0110	1.24425	5.33786	1.18535	415.952	269.232	204.77	2.58915	296.651	-6.78885	5.14626e-23	2.04333e-21	Unknown && - && -	-
Nitab4.5_0001271g0010	78.3878	41.6353	82.9743	627.971	579.203	566.937	67.6658	591.37	-3.13238	5.39801e-23	2.14063e-21	Chloramphenicol acetyltransferase-like domain%2C Transferase && sp|Q8GSM7|HST_TOBAC Shikimate O-hydroxycinnamoyltransferase OS=Nicotiana tabacum OX=4097 GN=HST PE=1 SV=1 && PF02458:Transferase family	-
novel.6557	992.913	790.003	769.29	69.1757	63.7655	22.922	850.735	51.9544	4.03857	5.58121e-23	2.21053e-21	- && - && -	-
novel.4582	1230.56	444.11	913.902	0	0	0	862.859	0	12.4347	5.83677e-23	2.30889e-21	- && sp|P31839|NU1M_OENBE NADH-ubiquinone oxidoreductase chain 1 OS=Oenothera berteroana OX=3950 GN=ND1 PE=2 SV=1 && -	-
Nitab4.5_0000446g0090	12.4425	8.54057	10.6681	266.82	222.293	560.061	10.5504	349.725	-5.05788	6.17068e-23	2.43795e-21	Histone core%2C Histone-fold%2C Histone H3 && sp|P59226|H32_ARATH Histone H3.2 OS=Arabidopsis thaliana OX=3702 GN=HTR2 PE=1 SV=2 && PF00125:Core histone H2A/H2B/H3/H4	-
Nitab4.5_0000021g0250	100.784	159.068	129.203	801.36	1014.93	764.066	129.685	860.12	-2.72689	6.24919e-23	2.46592e-21	Domain of unknown function DUF125%2C transmembrane && sp|Q8LPT3|MEBL_ARATH Membrane protein of ER body-like protein OS=Arabidopsis thaliana OX=3702 GN=MEBL PE=2 SV=1 && -	-
Nitab4.5_0001204g0020	12.4425	7.473	0	435.717	356.024	254.434	6.6385	348.725	-5.72226	6.41293e-23	2.52741e-21	Glycoside hydrolase%2C catalytic domain%2C Glycoside hydrolase%2C family 1%2C Glycoside hydrolase%2C superfamily && sp|Q7XSK2|BGL16_ORYSJ Beta-glucosidase 16 OS=Oryza sativa subsp. japonica OX=39947 GN=BGLU16 PE=1 SV=2 && PF00232:Glycosyl hydrolase family 1	-
Nitab4.5_0000055g0220	195.347	174.014	194.397	813.039	795.297	1009.33	187.919	872.556	-2.21618	6.75501e-23	2.65894e-21	AMP-binding enzyme C-terminal domain%2C AMP-binding%2C conserved site%2C AMP-dependent synthetase/ligase && sp|B9DGD6|ACS_ARATH Acetyl-coenzyme A synthetase, chloroplastic/glyoxysomal OS=Arabidopsis thaliana OX=3702 GN=ACS PE=1 SV=1 && PF16177:Acetyl-coenzyme A synthetase N-terminus|PF00501:AMP-binding enzyme|PF13193:AMP-binding enzyme C-terminal domain	-
Nitab4.5_0000342g0030	250.095	234.866	323.6	3224.3	3208.64	1619.06	269.52	2684	-3.31604	7.21999e-23	2.83847e-21	Rossmann-like alpha/beta/alpha sandwich fold%2C Electron transfer flavoprotein%2C beta subunit%2C Electron transfer flavoprotein%2C alpha/beta-subunit%2C N-terminal%2C Electron transfer flavoprotein%2C beta-subunit%2C conserved site && sp|Q9LSW8|ETFB_ARATH Electron transfer flavoprotein subunit beta, mitochondrial OS=Arabidopsis thaliana OX=3702 GN=ETFB PE=1 SV=1 && PF01012:Electron transfer flav…	-
novel.3	732.864	736.624	456.358	91.6353	68.1936	62.6534	641.949	74.1608	3.11568	7.26609e-23	2.85308e-21	- && - && -	-
Nitab4.5_0006460g0010	263.781	319.204	264.332	1202.94	1070.73	1155.27	282.439	1142.98	-2.01577	7.44623e-23	2.92022e-21	Protein kinase domain%2C Leucine-rich repeat%2C typical subtype%2C Leucine-rich repeat%2C Leucine-rich repeat-containing N-terminal%2C type 2%2C Protein kinase-like domain && sp|O82318|SKM1_ARATH Leucine-rich repeat receptor-like serine/threonine-protein kinase SKM1 OS=Arabidopsis thaliana OX=3702 GN=SKM1 PE=1 SV=1 && PF00069:Protein kinase domain|PF08263:Leucine rich repeat N-terminal domain|PF1…	-
novel.484	5533.19	3178.16	4528.02	337.793	518.98	599.792	4413.12	485.522	3.1837	8.04312e-23	3.1498e-21	- && - && -	-
Nitab4.5_0001401g0110	246.362	204.974	636.531	7221.22	6741.43	6219.5	362.622	6727.38	-4.21382	8.05135e-23	3.1498e-21	Unknown && sp|Q9XIM0|MEE14_ARATH CCG-binding protein 1 OS=Arabidopsis thaliana OX=3702 GN=MEE14 PE=1 SV=1 && -	-
Nitab4.5_0001697g0110	3339.57	3768.53	2984.7	566.881	647.397	815.259	3364.27	676.512	2.31368	8.18484e-23	3.1981e-21	Cullin homology%2C Cullin%2C conserved site%2C Cullin protein%2C neddylation domain%2C Winged helix-turn-helix DNA-binding domain%2C Cullin%2C N-terminal%2C Cullin repeat-like-containing domain && sp|Q94AH6|CUL1_ARATH Cullin-1 OS=Arabidopsis thaliana OX=3702 GN=CUL1 PE=1 SV=1 && PF00888:Cullin family|PF10557:Cullin protein neddylation domain	-
Nitab4.5_0001163g0010	6.22126	4.27028	0	211.121	176.241	203.242	3.49718	196.868	-5.82005	8.61826e-23	3.36333e-21	Unknown && - && -	-
Nitab4.5_0000496g0100	43.5488	18.1487	67.5648	2076.17	2143.23	726.627	43.0874	1648.67	-5.26132	8.78356e-23	3.42366e-21	Dehydrogenase%2C E1 component && sp|Q84JL2|ODBA2_ARATH 2-oxoisovalerate dehydrogenase subunit alpha 2, mitochondrial OS=Arabidopsis thaliana OX=3702 GN=At5g09300 PE=1 SV=1 && PF00676:Dehydrogenase E1 component	-
novel.3767	752.772	632.002	522.738	122.18	116.018	109.261	635.837	115.82	2.45723	9.3297e-23	3.6321e-21	- && - && -	-
Nitab4.5_0000040g0600	701.758	1608.83	443.32	11.679	30.9971	26.7423	917.969	23.1395	5.30799	9.37628e-23	3.64579e-21	Unknown && - && -	-
Nitab4.5_0003152g0170	2.4885	16.0136	9.48277	389.899	263.918	247.557	9.32828	300.458	-4.98286	1.04311e-22	4.05099e-21	Nudix hydrolase 6-like%2C NUDIX hydrolase domain%2C NUDIX hydrolase domain-like && sp|Q8L7W2|NUDT8_ARATH Nudix hydrolase 8 OS=Arabidopsis thaliana OX=3702 GN=NUDT8 PE=2 SV=2 && PF00293:NUDIX domain|PF18290:Nudix hydrolase domain	-
Nitab4.5_0000175g0020	129.402	115.298	157.651	823.819	634.112	767.887	134.117	741.939	-2.46892	1.10781e-22	4.29704e-21	Six-hairpin glycosidase%2C Six-hairpin glycosidase-like%2C Alpha-L-arabinofuranosidase B%2C Protein of unknown function DUF1680 && - && PF07944:Beta-L-arabinofuranosidase, GH127	-
Nitab4.5_0000106g0430	1564.02	1393.18	1076.29	247.056	248.862	181.848	1344.5	225.922	2.57417	1.12006e-22	4.33929e-21	ABC transporter%2C conserved site%2C ABC transporter-like%2C P-loop containing nucleoside triphosphate hydrolase%2C AAA+ ATPase domain && sp|Q9FJH6|AB1F_ARATH ABC transporter F family member 1 OS=Arabidopsis thaliana OX=3702 GN=ABCF1 PE=2 SV=1 && PF00005:ABC transporter|PF12848:ABC transporter	-
novel.57	160.508	199.636	273.815	9.88224	16.827	11.461	211.32	12.7234	4.05642	1.1505e-22	4.45179e-21	- && sp|Q9FVR6|Y1222_ARATH Uncharacterized protein At1g32220, chloroplastic OS=Arabidopsis thaliana OX=3702 GN=At1g32220 PE=1 SV=1 && -	-
Nitab4.5_0000512g0110	348.39	258.352	438.578	1971.96	2043.15	2351.8	348.44	2122.3	-2.60751	1.15405e-22	4.46014e-21	Zinc finger%2C RING-type%2C Zinc finger%2C RING/FYVE/PHD-type%2C Zinc finger%2C RING-type%2C conserved site && sp|Q6R567|RMA1_CAPAN E3 ubiquitin-protein ligase RMA1H1 OS=Capsicum annuum OX=4072 GN=RMA1H1 PE=1 SV=1 && PF00097:Zinc finger, C3HC4 type (RING finger)	-
Nitab4.5_0000066g0210	706.735	564.745	475.324	100.619	102.733	95.5083	582.268	99.6202	2.54736	1.17149e-22	4.52207e-21	RNA-binding%2C CRM domain && sp|Q9SL79|CAF1P_ARATH CRS2-associated factor 1, chloroplastic OS=Arabidopsis thaliana OX=3702 GN=At2g20020 PE=2 SV=2 && PF01985:CRS1 / YhbY (CRM) domain	-
Nitab4.5_0001485g0150	302.353	330.947	227.587	26.0532	15.9414	31.3267	286.962	24.4404	3.54778	1.25796e-22	4.85e-21	Unknown && - && -	-
Nitab4.5_0003592g0010	426.778	343.758	305.819	17.9677	36.3109	13.7532	358.785	22.6773	3.99075	1.50171e-22	5.78277e-21	Aminotransferase-like%2C plant mobile domain && - && -	-
Nitab4.5_0006543g0010	4.97701	0	3.55604	260.532	186.868	342.302	2.84435	263.234	-6.58754	1.56404e-22	6.01551e-21	Oxoglutarate/iron-dependent dioxygenase%2C Isopenicillin N synthase-like%2C Non-haem dioxygenase N-terminal domain && sp|Q9SRM3|JOX1_ARATH Jasmonate-induced oxygenase 1 OS=Arabidopsis thaliana OX=3702 GN=JOX1 PE=1 SV=1 && PF03171:2OG-Fe(II) oxygenase superfamily|PF14226:non-haem dioxygenase in morphine synthesis N-terminal	-
Nitab4.5_0006318g0090	21.1523	52.311	16.5949	553.405	529.608	504.284	30.0194	529.099	-4.12813	1.67727e-22	6.44327e-21	Tubulin%2C C-terminal%2C Tubulin/FtsZ%2C 2-layer sandwich domain%2C Tubulin/FtsZ%2C GTPase domain%2C Tubulin%2C Tubulin%2C conserved site%2C Tubulin/FtsZ%2C C-terminal%2C Alpha tubulin && sp|P33629|TBA_PRUDU Tubulin alpha chain OS=Prunus dulcis OX=3755 GN=TUBA PE=2 SV=1 && PF00091:Tubulin/FtsZ family, GTPase domain|PF03953:Tubulin C-terminal domain	-
Nitab4.5_0000123g0410	93.3189	40.5677	132.759	2381.62	1849.2	1214.87	88.8818	1815.23	-4.35447	1.729e-22	6.63398e-21	Drug/metabolite transporter && sp|Q9FL41|WTR38_ARATH WAT1-related protein At5g07050 OS=Arabidopsis thaliana OX=3702 GN=At5g07050 PE=2 SV=1 && PF00892:EamA-like transporter family	-
Nitab4.5_0000030g0350	17617.4	16380.8	11341.4	2348.38	2362.86	1490.69	15113.2	2067.31	2.87011	1.73541e-22	6.65059e-21	Alternative oxidase && sp|Q41224|AOX1_TOBAC Ubiquinol oxidase 1, mitochondrial OS=Nicotiana tabacum OX=4097 GN=AOX1 PE=1 SV=1 && PF01786:Alternative oxidase	-
novel.3227	441.709	181.487	192.026	5.39031	6.19942	1.52813	271.741	4.37262	5.98271	1.81335e-22	6.94095e-21	- && - && -	-
Nitab4.5_0000404g0170	8.70976	10.6757	13.0388	473.449	294.915	184.14	10.8081	317.501	-4.87408	1.89328e-22	7.23824e-21	Terpenoid cyclases/protein prenyltransferase alpha-alpha toroid%2C Prenyltransferase/squalene oxidase && sp|Q8W3Z3|CAS2_BETPL Cycloartenol synthase 2 OS=Betula platyphylla OX=78630 GN=CASBPX2 PE=1 SV=1 && PF13249:Squalene-hopene cyclase N-terminal domain|PF13243:Squalene-hopene cyclase C-terminal domain	-
Nitab4.5_0001864g0030	3274.87	3331.89	2823.5	543.523	514.552	763.302	3143.42	607.126	2.37168	1.92497e-22	7.35058e-21	Peptidase C19%2C ubiquitin carboxyl-terminal hydrolase 2%2C conserved site%2C Ubiquitin carboxyl-terminal hydrolases family 2 && sp|Q9FPS2|UBP25_ARATH Ubiquitin carboxyl-terminal hydrolase 25 OS=Arabidopsis thaliana OX=3702 GN=UBP25 PE=2 SV=1 && PF00443:Ubiquitin carboxyl-terminal hydrolase	-
Nitab4.5_0001658g0020	148.066	175.082	138.686	3758.84	4250.14	1237.79	153.944	3082.26	-4.32303	1.99166e-22	7.59617e-21	Signal transduction response regulator%2C receiver domain%2C Histidine kinase-like ATPase%2C ATP-binding domain%2C Signal transduction histidine kinase-related protein%2C C-terminal%2C Signal transduction histidine kinase%2C homodimeric domain%2C Signal transduction histidine kinase EnvZ-like%2C dimerisation/phosphoacceptor domain%2C Signal transduction histidine kinase%2C core%2C CheY-like super…	Others
Nitab4.5_0000588g0350	97.0516	56.5813	157.651	1913.56	2028.1	1142.28	103.761	1694.65	-4.03135	2.03377e-22	7.7475e-21	GroES (chaperonin 10)-like%2C Alcohol dehydrogenase superfamily%2C zinc-type%2C Alcohol dehydrogenase GroES-like%2C Alcohol dehydrogenase%2C C-terminal%2C NAD(P)-binding domain && sp|Q9FH04|ADHL7_ARATH Alcohol dehydrogenase-like 7 OS=Arabidopsis thaliana OX=3702 GN=At5g42250 PE=2 SV=1 && PF00107:Zinc-binding dehydrogenase	-
Nitab4.5_0000123g0590	783.878	678.975	669.721	184.169	171.812	162.746	710.858	172.909	2.03996	2.30096e-22	8.75491e-21	P-loop containing nucleoside triphosphate hydrolase%2C AAA+ ATPase domain%2C ATPase%2C AAA-type%2C conserved site%2C ATPase%2C AAA-type%2C core && sp|Q9LET7|CI111_ARATH Calmodulin-interacting protein 111 OS=Arabidopsis thaliana OX=3702 GN=CIP111 PE=1 SV=1 && PF17862:AAA+ lid domain|PF00004:ATPase family associated with various cellular activities (AAA)	-
Nitab4.5_0000416g0140	34.839	35.2298	37.9311	275.804	247.091	347.65	36	290.182	-3.01176	2.50111e-22	9.50512e-21	Glycoside hydrolase%2C chitinase active site%2C Glycoside hydrolase%2C superfamily%2C Glycoside hydrolase%2C catalytic domain%2C Chitinase II%2C Glycoside hydrolase%2C family 18%2C catalytic domain && sp|U5N4E3|NFH1_MEDTR Nod factor hydrolase protein 1 OS=Medicago truncatula OX=3880 GN=NFH1 PE=1 SV=2 && PF00704:Glycosyl hydrolases family 18	-
Nitab4.5_0000063g0050	5973.65	5981.6	4672.64	1442.81	1449.78	1256.12	5542.63	1382.9	2.00302	2.67738e-22	1.01629e-20	P-loop containing nucleoside triphosphate hydrolase%2C ATPase%2C AAA-type%2C core%2C AAA+ ATPase domain%2C AAA ATPase%2C CDC48 family%2C ATPase%2C AAA-type%2C conserved site%2C CDC48%2C domain 2%2C CDC48%2C N-terminal subdomain%2C Aspartate decarboxylase-like domain && sp|Q96372|CDC48_CAPAN Cell division cycle protein 48 homolog OS=Capsicum annuum OX=4072 GN=CAFP PE=2 SV=1 && PF17862:AAA+ lid dom…	-
Nitab4.5_0000149g0170	1.24425	8.54057	10.6681	774.408	741.273	213.939	6.81765	576.54	-6.38817	2.70004e-22	1.02368e-20	Basic-leucine zipper domain && sp|Q9CA46|BZIP8_ARATH Basic leucine zipper 8 OS=Arabidopsis thaliana OX=3702 GN=BZIP8 PE=1 SV=1 && PF00170:bZIP transcription factor	bZIP
Nitab4.5_0000764g0020	1150.93	557.272	604.527	53.0047	47.8241	22.1579	770.911	40.9956	4.23753	2.7787e-22	1.05225e-20	Endonuclease/exonuclease/phosphatase%2C Inositol polyphosphate-related phosphatase && sp|Q9FUR2|IP5P2_ARATH Type I inositol polyphosphate 5-phosphatase 2 OS=Arabidopsis thaliana OX=3702 GN=IP5P2 PE=1 SV=2 && PF03372:Endonuclease/Exonuclease/phosphatase family	-
Nitab4.5_0000745g0220	70.9223	40.5677	68.7501	463.567	419.789	492.059	60.08	458.472	-2.93734	2.81743e-22	1.06565e-20	Homeodomain-like%2C SANT/Myb domain%2C Myb domain && sp|Q9FGY3|MYB78_ARATH Transcription factor MYB78 OS=Arabidopsis thaliana OX=3702 GN=MYB78 PE=1 SV=1 && PF00249:Myb-like DNA-binding domain	MYB->MYB-related
Nitab4.5_0002540g0080	410.603	556.205	359.16	66.4805	65.5367	61.1253	441.989	64.3808	2.78078	2.85749e-22	1.07952e-20	Inositol polyphosphate kinase && sp|Q9FLT2|IPMKB_ARATH Inositol polyphosphate multikinase beta OS=Arabidopsis thaliana OX=3702 GN=IPK2b PE=1 SV=1 && PF03770:Inositol polyphosphate kinase	-
Nitab4.5_0000185g0250	21.1523	10.6757	18.9655	283.89	190.411	262.075	16.9312	245.458	-3.86937	2.89301e-22	1.09165e-20	Glycoside hydrolase%2C family 14%2C conserved site%2C Glycoside hydrolase%2C family 14B%2C plant%2C Glycoside hydrolase%2C family 14%2C Glycoside hydrolase%2C catalytic domain%2C Glycoside hydrolase%2C superfamily && sp|O23553|BAM3_ARATH Beta-amylase 3, chloroplastic OS=Arabidopsis thaliana OX=3702 GN=BAM3 PE=1 SV=3 && PF01373:Glycosyl hydrolase family 14	-
Nitab4.5_0002165g0020	236.408	175.082	173.061	1130.17	912.2	968.072	194.85	1003.48	-2.36584	2.98272e-22	1.12417e-20	CCAAT-binding transcription factor%2C subunit B && sp|Q9M9X4|NFYA2_ARATH Nuclear transcription factor Y subunit A-2 OS=Arabidopsis thaliana OX=3702 GN=NFYA2 PE=2 SV=1 && PF02045:CCAAT-binding transcription factor (CBF-B/NF-YA) subunit B	NF-Y->NF-YA
Nitab4.5_0002576g0030	4025.15	2739.39	3828.67	738.473	681.05	566.173	3531.07	661.899	2.41562	3.03027e-22	1.14075e-20	Nucleotide-binding%2C alpha-beta plait%2C RNA recognition motif domain && sp|Q9FMG4|SC35_ARATH Serine/arginine-rich splicing factor SC35 OS=Arabidopsis thaliana OX=3702 GN=SC35 PE=1 SV=1 && PF00076:RNA recognition motif. (a.k.a. RRM, RBD, or RNP domain)	-
Nitab4.5_0001298g0030	1429.64	1147.64	1397.52	292.874	212.552	288.053	1324.94	264.493	2.32403	3.25096e-22	1.22239e-20	Zinc finger%2C LSD1-type && sp|Q93ZB1|LOL1_ARATH Protein LOL1 OS=Arabidopsis thaliana OX=3702 GN=LOL1 PE=2 SV=1 && PF06943:LSD1 zinc finger	C2C2->C2C2-LSD
Nitab4.5_0001401g0210	54.7471	64.0543	60.4527	319.825	318.827	343.066	59.7513	327.239	-2.45156	3.40488e-22	1.27875e-20	Glycoside hydrolase%2C family 43%2C Glycosyl hydrolase%2C five-bladed beta-propellor domain && - && PF04616:Glycosyl hydrolases family 43	-
novel.8470	14.931	13.8784	21.3362	1394.29	1380.7	249.85	16.7152	1008.28	-5.91574	3.4159e-22	1.28139e-20	- && - && -	-
Nitab4.5_0001707g0080	8.70976	7.473	7.11208	881.316	1268.22	171.151	7.76495	773.564	-6.63989	3.72973e-22	1.39747e-20	Pectinesterase inhibitor domain && sp|Q9SI72|PMEI9_ARATH Pectinesterase inhibitor 9 OS=Arabidopsis thaliana OX=3702 GN=PMEI9 PE=2 SV=1 && -	-
Nitab4.5_0002543g0010	1.24425	5.33786	5.92673	1523.66	1172.58	166.566	4.16961	954.268	-7.82442	3.97755e-22	1.48858e-20	Protein of unknown function DUF716%2C TMEM45 && - && PF04819:Family of unknown function (DUF716)	-
novel.3750	9422.72	10233.7	7413.16	1411.36	1345.27	768.651	9023.2	1175.1	2.94114	4.04227e-22	1.51102e-20	- && - && -	-
Nitab4.5_0000051g0090	301.109	266.893	263.147	28.7483	46.0528	35.9111	277.05	36.9041	2.9081	4.30172e-22	1.60613e-20	Pentatricopeptide repeat && sp|Q9SAJ5|PP133_ARATH Pentatricopeptide repeat-containing protein At1g79540 OS=Arabidopsis thaliana OX=3702 GN=At1g79540 PE=2 SV=1 && PF12854:PPR repeat|PF13812:Pentatricopeptide repeat domain|PF13041:PPR repeat family	-
novel.2898	192.859	137.717	139.871	3.59354	7.08505	9.16879	156.816	6.6158	4.54861	4.44734e-22	1.65856e-20	- && - && -	-
Nitab4.5_0002123g0040	189.126	167.609	205.065	725.895	771.385	816.023	187.267	771.101	-2.04296	4.61754e-22	1.71992e-20	Glycoside hydrolase-type carbohydrate-binding%2C subgroup%2C Glycoside hydrolase%2C catalytic domain%2C Beta galactosidase small chain/ domain 5%2C Glycoside hydrolase%2C family 2%2C immunoglobulin-like beta-sandwich%2C Glycoside hydrolase%2C family 2/20%2C immunoglobulin-like beta-sandwich domain%2C Glycoside hydrolase%2C family 2%2C TIM barrel%2C Glycoside hydrolase%2C superfamily%2C Galactose …	-
novel.5006	909.548	712.07	736.1	49.4112	59.3373	16.0454	785.906	41.598	4.24574	4.62265e-22	1.71992e-20	- && - && -	-
Nitab4.5_0000440g0100	337.192	502.826	545.259	11625.1	10039.5	3668.28	461.759	8444.3	-4.19253	4.66833e-22	1.73489e-20	Haem peroxidase%2C plant/fungal/bacterial%2C Plant peroxidase%2C Haem peroxidase%2C Peroxidase%2C active site%2C Peroxidases heam-ligand binding site && sp|Q9FX85|PER10_ARATH Peroxidase 10 OS=Arabidopsis thaliana OX=3702 GN=PER10 PE=1 SV=1 && PF00141:Peroxidase	-
Nitab4.5_0002356g0030	619.637	626.664	540.518	18.8661	19.4839	55.7768	595.607	31.3756	4.23659	4.71957e-22	1.75189e-20	EF-hand domain pair%2C EF-hand domain%2C LETM1-like && sp|Q5ZK33|LETM1_CHICK Mitochondrial proton/calcium exchanger protein OS=Gallus gallus OX=9031 GN=LETM1 PE=2 SV=1 && PF07766:LETM1-like protein	-
novel.5847	699.269	383.258	787.07	0	0	0	623.199	0	11.9652	5.21806e-22	1.93468e-20	- && sp|P10978|POLX_TOBAC Retrovirus-related Pol polyprotein from transposon TNT 1-94 OS=Nicotiana tabacum OX=4097 PE=2 SV=1 && -	-
Nitab4.5_0006119g0040	428.023	310.663	327.156	58.395	57.566	51.1924	355.28	55.7178	2.67351	5.3026e-22	1.96374e-20	Endonuclease/exonuclease/phosphatase%2C AP endonuclease 1%2C Zinc finger%2C GRF-type && sp|F4JNY0|APE2_ARATH DNA-(apurinic or apyrimidinic site) endonuclease 2 OS=Arabidopsis thaliana OX=3702 GN=APE2 PE=1 SV=1 && PF03372:Endonuclease/Exonuclease/phosphatase family|PF06839:GRF zinc finger	-
Nitab4.5_0000036g0240	34.839	40.5677	27.263	317.13	257.719	257.49	34.2232	277.446	-3.01535	5.64635e-22	2.08863e-20	Leucine zipper%2C homeobox-associated%2C Homeodomain-like%2C Homeobox domain%2C Homeobox%2C conserved site && sp|P46604|HAT22_ARATH Homeobox-leucine zipper protein HAT22 OS=Arabidopsis thaliana OX=3702 GN=HAT22 PE=1 SV=1 && PF00046:Homeodomain|PF02183:Homeobox associated leucine zipper	HB->HB-HD-ZIP
novel.6827	52.2586	40.5677	43.8578	307.248	280.745	368.28	45.5614	318.758	-2.81031	5.83646e-22	2.15645e-20	- && sp|Q9SXS2|SUT33_ARATH Probable sulfate transporter 3.3 OS=Arabidopsis thaliana OX=3702 GN=SULTR3;3 PE=2 SV=2 && PF00916:Sulfate permease family	-
novel.7834	595.996	485.745	611.639	73.6676	105.39	105.441	564.46	94.833	2.57153	6.00619e-22	2.2166e-20	- && - && -	-
novel.7038	48.5258	66.1894	82.9743	1443.71	1928.02	606.669	65.8965	1326.13	-4.32995	6.12015e-22	2.25604e-20	- && - && -	-
Nitab4.5_0000116g0230	709.223	667.232	574.893	109.603	106.276	146.701	650.449	120.86	2.42582	6.28366e-22	2.31365e-20	Protein of unknown function DUF789 && - && PF05623:Protein of unknown function (DUF789)	-
Nitab4.5_0003201g0020	1465.73	1046.22	1708.08	196.746	190.411	116.138	1406.68	167.765	3.06913	6.44731e-22	2.37117e-20	Plant PDR ABC transporter associated%2C P-loop containing nucleoside triphosphate hydrolase%2C ABC-2 type transporter%2C ABC transporter-like%2C AAA+ ATPase domain && sp|H6WS93|PDR1_PETAX Pleiotropic drug resistance protein 1 OS=Petunia axillaris OX=33119 GN=PDR1 PE=2 SV=1 && PF08370:Plant PDR ABC transporter associated|PF01061:ABC-2 type transporter|PF00005:ABC transporter	-
novel.3744	246.362	266.893	163.578	19.7645	22.1408	17.5735	225.611	19.8263	3.51178	6.52701e-22	2.39772e-20	- && sp|Q94HW2|POLR1_ARATH Retrovirus-related Pol polyprotein from transposon RE1 OS=Arabidopsis thaliana OX=3702 GN=RE1 PE=2 SV=1 && -	-
Nitab4.5_0002278g0030	107.006	120.636	130.388	600.121	588.059	502.756	119.343	563.645	-2.23865	6.69476e-22	2.45571e-20	Six-hairpin glycosidase-like%2C Protein of unknown function DUF1680%2C Six-hairpin glycosidase%2C Alpha-L-arabinofuranosidase B && - && PF07944:Beta-L-arabinofuranosidase, GH127	-
Nitab4.5_0000369g0080	7076.06	7411.08	6111.65	2139.06	1928.02	1888.77	6866.26	1985.28	1.79027	6.70027e-22	2.45571e-20	SKP1 component%2C dimerisation%2C E3 ubiquitin ligase%2C SCF complex%2C Skp subunit%2C BTB/POZ fold%2C SKP1 component%2C POZ domain%2C SKP1 component && sp|Q39255|SKP1A_ARATH SKP1-like protein 1A OS=Arabidopsis thaliana OX=3702 GN=SKP1A PE=1 SV=1 && PF01466:Skp1 family, dimerisation domain|PF03931:Skp1 family, tetramerisation domain	-
novel.3710	598.485	756.908	392.35	0	0	0	582.581	0	11.8686	6.96841e-22	2.55106e-20	- && - && -	-
Nitab4.5_0000117g0160	103.273	84.3381	118.535	560.592	493.297	534.846	102.049	529.578	-2.37767	7.36058e-22	2.69154e-20	Exostosin-like && sp|Q9FFN2|GLYT3_ARATH Probable glycosyltransferase At5g03795 OS=Arabidopsis thaliana OX=3702 GN=At5g03795 PE=3 SV=2 && PF03016:Exostosin family	-
Nitab4.5_0003025g0010	4.97701	4.27028	2.37069	137.453	227.607	245.265	3.87266	203.442	-5.71673	7.62549e-22	2.78522e-20	PGG domain%2C Ankyrin repeat-containing domain%2C Ankyrin repeat && sp|Q18297|TRPA1_CAEEL Transient receptor potential cation channel subfamily A member 1 homolog OS=Caenorhabditis elegans OX=6239 GN=trpa-1 PE=2 SV=5 && PF12796:Ankyrin repeats (3 copies)|PF13962:Domain of unknown function|PF14244:gag-polypeptide of LTR copia-type	-
Nitab4.5_0002716g0070	4740.6	4408	5120.7	14423.6	14379.1	15561.7	4756.43	14788.1	-1.63654	7.68164e-22	2.80253e-20	AP2/ERF domain%2C DNA-binding domain && sp|Q9LUM4|RAP22_ARATH Ethylene-responsive transcription factor RAP2-2 OS=Arabidopsis thaliana OX=3702 GN=RAP2-2 PE=1 SV=2 && PF00847:AP2 domain	AP2/ERF->AP2/ERF-ERF
Nitab4.5_0000468g0030	22.3965	14.946	55.7113	1900.98	2184.85	569.993	31.0179	1551.94	-5.64736	7.9587e-22	2.90029e-20	Zinc finger%2C RING/FYVE/PHD-type%2C Zinc finger%2C FYVE/PHD-type%2C Zinc finger%2C PHD-type%2C C1-like && - && PF03107:C1 domain	-
Nitab4.5_0000187g0260	2.4885	3.20271	1.18535	213.816	180.669	194.837	2.29219	196.44	-6.40491	8.12633e-22	2.958e-20	Photosystem II PsbW%2C class 2 && sp|Q39194|PSBW_ARATH Photosystem II reaction center W protein, chloroplastic OS=Arabidopsis thaliana OX=3702 GN=PSBW PE=1 SV=2 && PF07123:Photosystem II reaction centre W protein (PsbW)	-
Nitab4.5_0002859g0020	6793.61	5715.78	4514.99	914.556	1068.96	1233.2	5674.79	1072.24	2.40372	8.38281e-22	3.04788e-20	Heat shock protein 70 family && sp|Q9S7C0|HSP7O_ARATH Heat shock 70 kDa protein 14 OS=Arabidopsis thaliana OX=3702 GN=HSP70-14 PE=1 SV=1 && PF00012:Hsp70 protein	-
Nitab4.5_0000021g0170	206.546	196.433	186.099	24.2564	23.0264	29.0345	196.359	25.4391	2.94406	9.19334e-22	3.33878e-20	Thaumatin%2C Thaumatin%2C conserved site && sp|Q5DWG1|CRJ35_CRYJA Pathogenesis-related thaumatin-like protein 3.5 OS=Cryptomeria japonica OX=3369 PE=1 SV=1 && PF00314:Thaumatin family	-
Nitab4.5_0000770g0160	2.4885	4.27028	5.92673	240.767	171.812	148.229	4.22851	186.936	-5.45817	9.21389e-22	3.34244e-20	Amino acid transporter%2C transmembrane && sp|Q8LPF4|AVT1E_ARATH Amino acid transporter AVT1E OS=Arabidopsis thaliana OX=3702 GN=AVT1E PE=2 SV=1 && PF01490:Transmembrane amino acid transporter protein	-
novel.6439	199.08	113.163	177.802	0.898385	3.54253	3.05626	163.348	2.49906	6.01408	9.43541e-22	3.41892e-20	- && - && -	-
Nitab4.5_0000036g0410	8.70976	5.33786	8.29743	209.324	134.616	219.287	7.44835	187.742	-4.66786	1.06844e-21	3.86711e-20	Cysteine-rich transmembrane CYSTM domain && - && -	-
Nitab4.5_0000761g0080	189.126	265.825	286.854	1852.47	2648.92	4530.91	247.268	3010.77	-3.60567	1.09367e-21	3.95392e-20	Zinc finger%2C RING/FYVE/PHD-type%2C Ankyrin repeat%2C Zinc finger%2C RING-type%2C Ankyrin repeat-containing domain && sp|Q94B55|XB31_ARATH Putative E3 ubiquitin-protein ligase XBAT31 OS=Arabidopsis thaliana OX=3702 GN=XBAT31 PE=2 SV=1 && PF12796:Ankyrin repeats (3 copies)	-
novel.7144	823.694	371.515	599.785	0	0	0	598.332	0	11.9064	1.10553e-21	3.99227e-20	- && sp|P35131|UBC8_ARATH Ubiquitin-conjugating enzyme E2 8 OS=Arabidopsis thaliana OX=3702 GN=UBC8 PE=1 SV=1 && -	-
Nitab4.5_0004891g0020	3796.21	3955.35	4232.87	1106.81	1315.16	1130.82	3994.81	1184.26	1.75422	1.10678e-21	3.99227e-20	Rubber elongation factor && sp|A2Y0H2|Y5513_ORYSI REF/SRPP-like protein OsI_017815 OS=Oryza sativa subsp. indica OX=39946 GN=OsI_017815 PE=3 SV=1 && PF05755:Rubber elongation factor protein (REF)	-
Nitab4.5_0001913g0030	749.039	662.962	503.772	64.6837	69.9649	106.205	638.591	80.2846	2.98828	1.15871e-21	4.1749e-20	Ataxin 2%2C SM domain && sp|Q8L793|CID3_ARATH Polyadenylate-binding protein-interacting protein 3 OS=Arabidopsis thaliana OX=3702 GN=CID3 PE=2 SV=1 && PF14438:Ataxin 2 SM domain	-
Nitab4.5_0002345g0090	426.778	325.609	494.29	1965.67	2002.41	1894.12	415.559	1954.07	-2.23411	1.16236e-21	4.18332e-20	Thioredoxin-like fold%2C Thioredoxin%2C Thioredoxin domain && sp|Q8LDI5|CXXS1_ARATH Thioredoxin-like protein CXXS1 OS=Arabidopsis thaliana OX=3702 GN=CXXS1 PE=2 SV=2 && PF00085:Thioredoxin	-
Nitab4.5_0000132g0100	556.18	429.164	513.255	97.924	63.7655	76.4066	499.533	79.3654	2.65432	1.25187e-21	4.5004e-20	Glutamine synthetase%2C catalytic domain%2C Glutamine synthetase/guanido kinase%2C catalytic domain && sp|Q86B00|GLNA1_DICDI Type-1 glutamine synthetase 1 OS=Dictyostelium discoideum OX=44689 GN=glnA1 PE=3 SV=1 && PF00120:Glutamine synthetase, catalytic domain	-
novel.4518	1396.05	282.906	1158.08	0	0	0	945.68	0	12.567	1.27526e-21	4.57932e-20	- && - && -	-
Nitab4.5_0000075g0170	2086.61	2036.93	1776.83	480.636	567.69	443.158	1966.79	497.161	1.98445	1.32589e-21	4.75577e-20	Nuclear pore complex protein && sp|F4I1T7|NP214_ARATH Nuclear pore complex protein NUP214 OS=Arabidopsis thaliana OX=3702 GN=NUP214 PE=1 SV=1 && -	-
Nitab4.5_0001344g0040	146.822	123.838	215.733	5.39031	8.85631	6.8766	162.131	7.04107	4.52462	1.34203e-21	4.80827e-20	Unknown && - && PF14223:gag-polypeptide of LTR copia-type	-
Nitab4.5_0000072g0130	33.5948	54.4461	21.3362	479.738	412.704	387.382	36.4591	426.608	-3.54108	1.34462e-21	4.81214e-20	Peptidase S8/S53 domain%2C Protease-associated domain%2C PA%2C Peptidase S8%2C subtilisin-related%2C Peptidase S8%2C subtilisin%2C Ser-active site%2C Proteinase inhibitor I9 && sp|Q9FLI4|SBT13_ARATH Subtilisin-like protease SBT1.3 OS=Arabidopsis thaliana OX=3702 GN=SBT1.3 PE=2 SV=1 && PF02225:PA domain|PF17766:Fibronectin type-III domain|PF05922:Peptidase inhibitor I9|PF00082:Subtilase family	-
novel.1483	599.729	306.393	723.061	23.358	31.8827	9.93286	543.061	21.7245	4.65135	1.36357e-21	4.87448e-20	- && - && -	-
Nitab4.5_0002350g0050	225.21	366.177	190.841	8.98385	19.4839	10.6969	260.742	13.0549	4.32469	1.39394e-21	4.9775e-20	Band 7 protein%2C Prohibitin && sp|O49460|PHB1_ARATH Prohibitin-1, mitochondrial OS=Arabidopsis thaliana OX=3702 GN=PHB1 PE=1 SV=1 && PF01145:SPFH domain / Band 7 family	-
novel.8633	0	1.06757	4.74139	586.646	832.493	208.59	1.93632	542.576	-8.13011	1.40005e-21	4.99371e-20	- && - && -	-
Nitab4.5_0000008g0150	3414.23	4287.37	2618.43	287.483	370.194	541.723	3440.01	399.8	3.10439	1.49005e-21	5.3088e-20	Thioredoxin-like fold%2C Glutathione S-transferase%2C C-terminal-like%2C Glutathione S-transferase%2C N-terminal%2C Glutathione S-transferase%2C C-terminal && sp|Q03662|GSTX1_TOBAC Probable glutathione S-transferase OS=Nicotiana tabacum OX=4097 PE=2 SV=1 && PF00043:Glutathione S-transferase, C-terminal domain|PF02798:Glutathione S-transferase, N-terminal domain	-
Nitab4.5_0000381g0140	474.06	197.501	489.548	8.08547	8.85631	20.6298	387.036	12.5239	4.93499	1.53648e-21	5.46814e-20	Serine/threonine-protein kinase%2C active site%2C Protein kinase-like domain%2C Protein kinase%2C ATP binding site%2C Protein kinase domain%2C Serine/threonine- / dual specificity protein kinase%2C catalytic domain && sp|Q9LZV4|STN8_ARATH Serine/threonine-protein kinase STN8, chloroplastic OS=Arabidopsis thaliana OX=3702 GN=STN8 PE=2 SV=1 && PF00069:Protein kinase domain	-
Nitab4.5_0000526g0010	64.7011	172.947	104.311	1347.58	1163.72	1618.29	113.986	1376.53	-3.59079	1.56138e-21	5.55056e-20	Unknown && - && -	-
Nitab4.5_0002056g0070	67.1896	69.3921	67.5648	527.352	431.302	352.999	68.0488	437.218	-2.68279	1.64757e-21	5.85043e-20	Phloem protein 2-like && sp|C0HJV2|LEC_LUFAC Lectin OS=Luffa acutangula OX=56866 PE=1 SV=1 && PF14299:Phloem protein 2	-
Nitab4.5_0000975g0020	615.904	573.286	451.617	109.603	109.818	112.318	546.936	110.58	2.30605	1.68891e-21	5.99056e-20	Las1-like && - && PF04031:Las1-like	-
Nitab4.5_0002728g0140	2514.63	2114.86	1947.52	550.71	596.03	498.935	2192.34	548.558	1.99896	1.78998e-21	6.34202e-20	Serine/threonine-protein kinase%2C active site%2C Protein kinase-like domain%2C Serine/threonine- / dual specificity protein kinase%2C catalytic domain%2C Protein kinase domain && sp|Q6EU49|WNK4_ORYSJ Probable serine/threonine-protein kinase WNK4 OS=Oryza sativa subsp. japonica OX=39947 GN=WNK4 PE=2 SV=1 && PF00069:Protein kinase domain	-
Nitab4.5_0003434g0010	33.5948	71.5273	79.4182	2150.73	1733.18	675.435	61.5134	1519.78	-4.62469	1.92148e-21	6.80036e-20	Haem peroxidase%2C plant/fungal/bacterial%2C Haem peroxidase%2C Peroxidases heam-ligand binding site%2C Peroxidase%2C active site%2C Plant peroxidase && sp|Q9XIV8|PERN1_TOBAC Peroxidase N1 OS=Nicotiana tabacum OX=4097 GN=poxN1 PE=1 SV=1 && PF00141:Peroxidase	-
Nitab4.5_0000027g0550	1.24425	3.20271	5.92673	421.343	472.927	148.993	3.4579	347.754	-6.64441	1.94561e-21	6.87814e-20	Transcription factor%2C Skn-1-like%2C DNA-binding domain%2C Basic-leucine zipper domain && sp|Q9FMC2|BZP43_ARATH Basic leucine zipper 43 OS=Arabidopsis thaliana OX=3702 GN=BZIP43 PE=1 SV=1 && PF00170:bZIP transcription factor	bZIP
Nitab4.5_0001789g0060	797.565	898.895	1028.88	194.95	137.273	187.196	908.447	173.14	2.39105	1.96711e-21	6.94646e-20	UspA%2C Rossmann-like alpha/beta/alpha sandwich fold && - && -	-
Nitab4.5_0002752g0010	57.2356	80.0678	91.2717	445.599	449.015	452.327	76.1917	448.98	-2.55679	2.11146e-21	7.44797e-20	Serine-threonine/tyrosine-protein kinase catalytic domain%2C Protein kinase%2C ATP binding site%2C Concanavalin A-like lectin/glucanase%2C subgroup%2C Protein kinase-like domain%2C Serine/threonine-protein kinase%2C active site%2C Protein kinase domain && sp|Q9LFP7|PBL34_ARATH Serine/threonine-protein kinase PBL34 OS=Arabidopsis thaliana OX=3702 GN=PBL34 PE=1 SV=1 && PF07714:Protein tyrosine kina…	-
Nitab4.5_0000002g0120	1997.02	1491.4	1933.3	362.948	443.701	418.708	1807.24	408.452	2.14521	2.12144e-21	7.47493e-20	NAF domain%2C Protein kinase domain%2C NAF/FISL domain%2C Protein kinase-like domain%2C Serine/threonine- / dual specificity protein kinase%2C catalytic domain%2C Serine/threonine-protein kinase%2C active site%2C Calcium/calmodulin-dependent/calcium-dependent protein kinase%2C Protein kinase%2C ATP binding site && sp|Q5W736|CIPKI_ORYSJ CBL-interacting protein kinase 18 OS=Oryza sativa subsp. japo…	-
novel.1533	154.287	195.366	169.505	697.147	714.704	705.233	173.052	705.695	-2.02615	2.20917e-21	7.77546e-20	- && sp|P34422|DPF6_CAEEL Dipeptidyl peptidase family member 6 OS=Caenorhabditis elegans OX=6239 GN=dpf-6 PE=3 SV=2 && PF00326:Prolyl oligopeptidase family	-
Nitab4.5_0000588g0330	5164.89	3903.04	4347.85	1098.73	1163.72	921.464	4471.93	1061.3	2.0752	2.23815e-21	7.86876e-20	Ubiquitin domain%2C Ubiquitin%2C Ubiquitin supergroup%2C Ubiquitin conserved site && sp|D5LXJ0|CIP73_LOTJA Ubiquitin-like domain-containing protein CIP73 OS=Lotus japonicus OX=34305 GN=CIP73 PE=1 SV=1 && PF00240:Ubiquitin family	-
Nitab4.5_0000304g0030	69.6781	41.6353	56.8966	1002.6	766.071	438.574	56.07	735.748	-3.71676	2.34857e-21	8.2479e-20	Auxin efflux carrier && sp|Q9C9K5|PILS3_ARATH Protein PIN-LIKES 3 OS=Arabidopsis thaliana OX=3702 GN=PILS3 PE=2 SV=1 && PF03547:Membrane transport protein	-
Nitab4.5_0002579g0020	13.6868	3.20271	5.92673	603.715	271.003	1703.87	7.6054	859.529	-6.83705	2.46755e-21	8.65622e-20	Aldehyde/histidinol dehydrogenase%2C Aldehyde dehydrogenase%2C conserved site%2C Aldehyde dehydrogenase%2C N-terminal%2C Aldehyde dehydrogenase domain%2C Aldehyde dehydrogenase%2C C-terminal && sp|C7A2A0|BALDH_ANTMA Benzaldehyde dehydrogenase, mitochondrial OS=Antirrhinum majus OX=4151 GN=BALDH PE=1 SV=1 && PF00171:Aldehyde dehydrogenase family	-
Nitab4.5_0005200g0040	1353.75	1211.69	1441.38	329.707	381.707	304.098	1335.61	338.504	1.98064	2.51898e-21	8.82693e-20	RNA-processing protein%2C HAT helix%2C Tetratricopeptide-like helical%2C siRNA-mediated silencing protein NRDE-2 && - && PF08424:NRDE-2, necessary for RNA interference	-
Nitab4.5_0001913g0100	2006.98	1807.4	1648.82	260.532	230.264	391.966	1821.06	294.254	2.6284	2.73042e-21	9.55738e-20	Phosphoesterase domain%2C Iron/zinc purple acid phosphatase-like C-terminal domain%2C Purple acid phosphatase%2C N-terminal%2C Purple acid phosphatase-like%2C N-terminal && sp|Q9LJU7|PPA18_ARATH Purple acid phosphatase 18 OS=Arabidopsis thaliana OX=3702 GN=PAP18 PE=2 SV=1 && PF00149:Calcineurin-like phosphoesterase|PF16656:Purple acid Phosphatase, N-terminal domain|PF14008:Iron/zinc purple acid p…	-
Nitab4.5_0003578g0010	145.577	198.568	173.061	940.609	855.52	1270.64	172.402	1022.26	-2.56685	2.80385e-21	9.80364e-20	Late embryogenesis abundant protein%2C LEA-14 && sp|Q9SRN0|NHL1_ARATH NDR1/HIN1-like protein 1 OS=Arabidopsis thaliana OX=3702 GN=NHL1 PE=2 SV=1 && PF03168:Late embryogenesis abundant protein	-
Nitab4.5_0000019g0070	8307.87	6484.43	9019.3	1796.77	1540.11	1217.92	7937.2	1518.27	2.38635	2.81439e-21	9.82972e-20	Activator of Hsp90 ATPase%2C N-terminal && - && PF09229:Activator of Hsp90 ATPase, N-terminal	-
novel.1756	377.008	263.69	260.776	17.9677	31.8827	33.6189	300.492	27.8231	3.42758	2.90074e-21	1.01203e-19	- && sp|Q9LT17|BBR_ARATH E3 ubiquitin ligase BIG BROTHER-related OS=Arabidopsis thaliana OX=3702 GN=BBR PE=2 SV=1 && -	-
Nitab4.5_0000043g0340	3388.1	2703.09	4599.15	22187.4	34941.7	22938.8	3563.44	26689.3	-2.90496	2.93637e-21	1.02334e-19	Lipoxygenase%2C C-terminal%2C Lipoxygenase%2C conserved site%2C PLAT/LH2 domain%2C Lipoxygenase%2C Lipoxygenase%2C domain 3%2C Lipoxygenase%2C plant%2C Lipase/lipooxygenase%2C PLAT/LH2%2C Lipoxygenase%2C iron binding site && sp|Q43191|LOX15_SOLTU Probable linoleate 9S-lipoxygenase 5 OS=Solanum tuberosum OX=4113 GN=LOX1.5 PE=2 SV=1 && PF01477:PLAT/LH2 domain|PF00305:Lipoxygenase	-
novel.1917	2518.37	2317.7	1947.52	384.509	357.795	207.826	2261.2	316.71	2.83687	3.019e-21	1.05099e-19	- && - && -	-
Nitab4.5_0003290g0030	57.2356	43.7704	130.388	3573.78	3136.02	1047.53	77.1314	2585.78	-5.06812	3.02824e-21	1.05268e-19	DnaJ domain%2C conserved site%2C DnaJ domain && sp|Q9FYB5|DNJ11_ARATH Chaperone protein dnaJ 11, chloroplastic OS=Arabidopsis thaliana OX=3702 GN=ATJ11 PE=1 SV=2 && PF00226:DnaJ domain	-
Nitab4.5_0000109g0480	678.117	640.543	640.087	167.1	156.757	126.071	652.916	149.976	2.12383	3.03044e-21	1.05268e-19	Dual specificity phosphatase%2C subgroup%2C catalytic domain%2C Dual specificity phosphatase%2C Dual specificity phosphatase%2C catalytic domain%2C Protein-tyrosine/Dual specificity phosphatase && sp|Q9SRK5|LSF2_ARATH Phosphoglucan phosphatase LSF2, chloroplastic OS=Arabidopsis thaliana OX=3702 GN=LSF2 PE=1 SV=1 && PF00782:Dual specificity phosphatase, catalytic domain	-
Nitab4.5_0000545g0040	709.223	465.461	521.553	81.7531	68.1936	97.0364	565.412	82.3277	2.77739	3.03983e-21	1.05479e-19	Inositol polyphosphate-related phosphatase%2C Endonuclease/exonuclease/phosphatase && sp|Q9FUR2|IP5P2_ARATH Type I inositol polyphosphate 5-phosphatase 2 OS=Arabidopsis thaliana OX=3702 GN=IP5P2 PE=1 SV=2 && -	-
Nitab4.5_0000216g0010	6.22126	7.473	3.55604	137.453	159.414	204.77	5.7501	167.212	-4.85355	3.068e-21	1.06341e-19	Conserved hypothetical protein CHP01589%2C plant && - && PF09713:Plant protein 1589 of unknown function (A_thal_3526)	-
Nitab4.5_0002315g0110	360.833	582.894	335.453	28.7483	44.2816	46.608	426.393	39.8793	3.41635	3.11202e-21	1.0775e-19	Protein kinase domain%2C NAF/FISL domain%2C Protein kinase-like domain%2C Protein kinase%2C ATP binding site%2C Serine/threonine- / dual specificity protein kinase%2C catalytic domain%2C NAF domain%2C Calcium/calmodulin-dependent/calcium-dependent protein kinase%2C Serine/threonine-protein kinase%2C active site && sp|O65554|CIPK6_ARATH CBL-interacting serine/threonine-protein kinase 6 OS=Arabidop…	-
Nitab4.5_0001662g0030	3.73275	1.06757	11.8535	198.543	340.082	260.547	5.55126	266.391	-5.60451	3.14391e-21	1.08736e-19	Oxoglutarate/iron-dependent dioxygenase%2C Isopenicillin N synthase%2C Non-haem dioxygenase N-terminal domain%2C Isopenicillin N synthase-like && sp|Q9SQ80|G2OX1_PEA Gibberellin 2-beta-dioxygenase 1 OS=Pisum sativum OX=3888 GN=GA2OX1 PE=1 SV=1 && PF03171:2OG-Fe(II) oxygenase superfamily|PF14226:non-haem dioxygenase in morphine synthesis N-terminal	-
novel.835	0	0	0	657.618	980.394	489.766	0	709.259	-11.6943	3.15143e-21	1.08878e-19	- && - && -	-
Nitab4.5_0002009g0020	104.517	51.2434	157.651	4319.44	3128.05	1326.42	104.471	2924.63	-4.80847	3.2063e-21	1.10654e-19	Haem peroxidase%2C plant/fungal/bacterial%2C Plant peroxidase%2C Peroxidase%2C active site%2C Peroxidases heam-ligand binding site%2C Haem peroxidase && sp|Q0D3N0|PER2_ORYSJ Peroxidase 2 OS=Oryza sativa subsp. japonica OX=39947 GN=PRX112 PE=2 SV=1 && PF00141:Peroxidase	-
Nitab4.5_0002531g0120	515.12	512.434	676.833	2470.56	2386.78	2166.89	568.129	2341.41	-2.04318	3.31723e-21	1.14359e-19	Initiation factor eIF-4 gamma%2C MA3%2C Armadillo-type fold%2C MIF4-like%2C type 1/2/3 && sp|Q94BR1|MRF1_ARATH MA3 DOMAIN-CONTAINING TRANSLATION REGULATORY FACTOR 1 OS=Arabidopsis thaliana OX=3702 GN=MRF1 PE=1 SV=1 && PF02847:MA3 domain	-
novel.162	1415.96	1320.59	1019.4	257.837	219.637	168.859	1251.98	215.444	2.54002	3.45248e-21	1.18893e-19	- && - && -	-
novel.3292	13716.6	12609.1	6693.65	167.1	198.381	656.333	11006.5	340.605	5.01328	3.59738e-21	1.23749e-19	- && - && -	-
Nitab4.5_0000605g0210	24.885	34.1623	28.4483	397.985	314.399	227.692	29.1652	313.359	-3.42054	3.60138e-21	1.23753e-19	Zinc finger%2C Dof-type && sp|P68350|DOF15_ARATH Dof zinc finger protein DOF1.5 OS=Arabidopsis thaliana OX=3702 GN=DOF1.5 PE=1 SV=1 && PF02701:Dof domain, zinc finger	C2C2->C2C2-Dof
novel.6083	342.169	220.987	276.186	18.8661	21.2552	6.8766	279.781	15.6659	4.17153	3.75652e-21	1.28946e-19	- && - && -	-
Nitab4.5_0001815g0080	34.839	58.7164	43.8578	331.504	441.044	339.245	45.8044	370.598	-3.01025	3.8158e-21	1.3084e-19	CTP synthase%2C CTP synthase%2C N-terminal%2C P-loop containing nucleoside triphosphate hydrolase && sp|Q54V77|PYRG_DICDI CTP synthase OS=Dictyostelium discoideum OX=44689 GN=ctps PE=3 SV=1 && PF06418:CTP synthase N-terminus	-
Nitab4.5_0000062g0220	90.8304	39.5001	96.0131	3216.22	2764.06	857.282	75.4479	2279.19	-4.91895	4.01699e-21	1.37591e-19	Drug/metabolite transporter && sp|Q9FL41|WTR38_ARATH WAT1-related protein At5g07050 OS=Arabidopsis thaliana OX=3702 GN=At5g07050 PE=2 SV=1 && PF00892:EamA-like transporter family	-
Nitab4.5_0004550g0110	2.4885	2.13514	7.11208	192.254	172.698	143.644	3.91191	169.532	-5.44854	4.14493e-21	1.41821e-19	F-box domain%2C Phloem protein 2-like && sp|Q9LEX0|P2A13_ARATH F-box protein PP2-A13 OS=Arabidopsis thaliana OX=3702 GN=PP2A13 PE=1 SV=1 && PF14299:Phloem protein 2	-
Nitab4.5_0001496g0020	179.172	186.825	91.2717	1268.52	1498.49	2225.72	152.423	1664.24	-3.44833	4.25488e-21	1.45427e-19	Unknown && - && -	-
Nitab4.5_0000059g0020	0	6.40543	4.74139	218.308	170.041	162.746	3.7156	183.698	-5.58275	4.26015e-21	1.45451e-19	Protein of unknown function DUF1295%2C 3-oxo-5-alpha-steroid 4-dehydrogenase%2C C-terminal && - && PF06966:Protein of unknown function (DUF1295)	-
novel.4533	150.554	195.366	330.712	11.679	9.74194	12.9891	225.544	11.47	4.29384	4.27894e-21	1.45936e-19	- && - && -	-
Nitab4.5_0001781g0120	78.3878	99.2841	197.953	2885.61	2623.24	1275.23	125.208	2261.36	-4.17477	4.40005e-21	1.49907e-19	Glycosyl transferase%2C family 14 && sp|Q65XS5|BC10_ORYSJ Glycosyltransferase BC10 OS=Oryza sativa subsp. japonica OX=39947 GN=BC10 PE=1 SV=1 && PF02485:Core-2/I-Branching enzyme	-
Nitab4.5_0000388g0100	599.729	510.299	596.229	132.961	141.701	143.644	568.753	139.435	2.02737	4.40584e-21	1.49944e-19	Peptidase M41%2C P-loop containing nucleoside triphosphate hydrolase%2C AAA+ ATPase domain%2C ATPase%2C AAA-type%2C core && sp|Q9SAJ3|FTSHC_ARATH ATP-dependent zinc metalloprotease FTSH 12, chloroplastic OS=Arabidopsis thaliana OX=3702 GN=FTSH12 PE=2 SV=2 && PF17862:AAA+ lid domain|PF01434:Peptidase family M41|PF00004:ATPase family associated with various cellular activities (AAA)	-
Nitab4.5_0002368g0130	156.776	279.704	165.949	1259.54	1495.83	1636.63	200.809	1464	-2.86405	4.50523e-21	1.53164e-19	Stem cell self-renewal protein Piwi%2C Ribonuclease H-like domain%2C Argonaute/Dicer protein%2C PAZ domain%2C Domain of unknown function DUF1785 && sp|Q9ZVD5|AGO4_ARATH Protein argonaute 4 OS=Arabidopsis thaliana OX=3702 GN=AGO4 PE=1 SV=2 && PF02170:PAZ domain|PF16488:Argonaute linker 2 domain|PF02171:Piwi domain|PF16486:N-terminal domain of argonaute|PF08699:Argonaute linker 1 domain	-
Nitab4.5_0000888g0210	17.4195	45.9056	46.2285	430.327	463.185	398.843	36.5179	430.785	-3.5534	4.56738e-21	1.55111e-19	Unknown && sp|Q9ZQC5|ICR2_ARATH Interactor of constitutive active ROPs 2, chloroplastic OS=Arabidopsis thaliana OX=3702 GN=ICR2 PE=1 SV=1 && -	-
novel.5238	839.87	606.38	542.889	101.518	117.789	86.3395	663.046	101.882	2.70328	4.6313e-21	1.57115e-19	- && - && -	-
Nitab4.5_0002527g0060	4497.97	4665.29	4383.41	80.8547	62.8798	292.637	4515.56	145.457	4.95413	4.70636e-21	1.59492e-19	Cation-transporting P-type ATPase%2C P-type ATPase%2C phosphorylation site%2C Cation-transporting P-type ATPase%2C C-terminal%2C Cation-transporting P-type ATPase%2C N-terminal%2C P-type ATPase%2C cytoplasmic domain N%2C HAD-like domain%2C P-type ATPase%2C A domain%2C P-type ATPase%2C transmembrane domain && sp|Q42883|ECAP_SOLLC Calcium-transporting ATPase, endoplasmic reticulum-type OS=Solanum l…	-
Nitab4.5_0000588g0340	582.31	703.529	718.32	57.4967	14.1701	38.9674	668.053	36.878	4.17921	4.7575e-21	1.6099e-19	Peptidase S9A%2C N-terminal domain%2C Peptidase S9%2C prolyl oligopeptidase%2C catalytic domain%2C Peptidase S9A%2C prolyl oligopeptidase%2C Peptidase S9%2C serine active site && sp|Q9QUR6|PPCE_MOUSE Prolyl endopeptidase OS=Mus musculus OX=10090 GN=Prep PE=1 SV=1 && PF02897:Prolyl oligopeptidase, N-terminal beta-propeller domain|PF00326:Prolyl oligopeptidase family	-
Nitab4.5_0001142g0030	2616.66	2587.79	1297.95	10.7806	6.19942	59.5972	2167.47	25.5257	6.39881	4.76067e-21	1.6099e-19	Haem peroxidase%2C plant/fungal/bacterial%2C Haem peroxidase%2C Peroxidases heam-ligand binding site%2C Peroxidase%2C active site%2C Plant ascorbate peroxidase && sp|Q1PER6|APX2_ARATH L-ascorbate peroxidase 2, cytosolic OS=Arabidopsis thaliana OX=3702 GN=APX2 PE=2 SV=3 && PF00141:Peroxidase	-
Nitab4.5_0001684g0010	252.583	132.379	176.617	8.08547	8.85631	3.05626	187.193	6.66602	4.83108	4.89584e-21	1.65386e-19	Unknown && - && -	-
novel.672	8244.41	8554.45	5005.72	845.381	1254.05	1019.26	7268.19	1039.57	2.80563	4.9283e-21	1.66307e-19	- && sp|Q9LK64|AB3C_ARATH ABC transporter C family member 3 OS=Arabidopsis thaliana OX=3702 GN=ABCC3 PE=1 SV=1 && PF00664:ABC transporter transmembrane region|PF00005:ABC transporter	-
novel.4156	111.983	112.095	112.608	657.618	735.074	1192.71	112.229	861.8	-2.94134	4.93372e-21	1.66314e-19	- && sp|O65657|HIP23_ARATH Heavy metal-associated isoprenylated plant protein 23 OS=Arabidopsis thaliana OX=3702 GN=HIPP23 PE=1 SV=1 && PF00403:Heavy-metal-associated domain	-
Nitab4.5_0002215g0030	858.534	840.178	689.872	136.555	105.39	168.859	796.195	136.934	2.53783	5.26534e-21	1.77305e-19	Unknown && sp|Q84JZ6|MORF3_ARATH Multiple organellar RNA editing factor 3, mitochondrial OS=Arabidopsis thaliana OX=3702 GN=MORF3 PE=1 SV=1 && -	-
Nitab4.5_0001883g0030	140.6	140.919	280.927	2.69516	7.08505	3.82033	187.482	4.53351	5.37458	5.30307e-21	1.78388e-19	Leucine rich repeat 4%2C P-loop containing nucleoside triphosphate hydrolase%2C NB-ARC && sp|Q6L3Z7|R1B14_SOLDE Putative late blight resistance protein homolog R1B-14 OS=Solanum demissum OX=50514 GN=R1B-14 PE=3 SV=1 && -	-
Nitab4.5_0000733g0170	309.819	258.352	252.479	47.6144	31.8827	35.9111	273.55	38.4694	2.83146	5.4021e-21	1.81528e-19	Unknown && - && -	-
Nitab4.5_0000098g0160	2379.01	1883.2	2085.02	486.925	553.52	404.191	2115.74	481.545	2.13582	5.5548e-21	1.86463e-19	Transmembrane protein 194%2C Pyrokinin%2C conserved site && - && PF10225:NEMP family	-
Nitab4.5_0002783g0130	1276.6	1092.13	1536.21	7395.51	6899.95	5254.48	1301.65	6516.65	-2.3239	5.65428e-21	1.89603e-19	Peptidase C15%2C pyroglutamyl peptidase I-like%2C Peptidase C15%2C pyroglutamyl peptidase I && - && PF01470:Pyroglutamyl peptidase	-
Nitab4.5_0001053g0080	9.95401	11.7433	26.0776	244.361	218.751	236.096	15.925	233.069	-3.87347	6.09612e-21	2.04204e-19	Alpha-D-phosphohexomutase%2C alpha/beta/alpha I/II/III && - && -	-
Nitab4.5_0002334g0090	1060.1	1052.63	993.321	3013.18	2957.12	3208.31	1035.35	3059.54	-1.56323	6.29139e-21	2.10524e-19	14-3-3 domain%2C 14-3-3 protein%2C 14-3-3 protein%2C conserved site && sp|P93342|1433A_TOBAC 14-3-3-like protein A OS=Nicotiana tabacum OX=4097 PE=2 SV=1 && PF00244:14-3-3 protein	-
Nitab4.5_0000280g0020	503.922	329.879	388.794	59.2934	47.8241	65.7097	407.532	57.6091	2.81983	6.47302e-21	2.16375e-19	BRO1 domain && - && PF03097:BRO1-like domain	-
Nitab4.5_0003945g0050	177.928	117.433	129.203	4.49193	0.885631	3.82033	141.521	3.06596	5.51711	6.55758e-21	2.18972e-19	Cytochrome c oxidase%2C subunit III%2C Cytochrome c oxidase%2C subunit III%2C 4-helical bundle%2C Cytochrome c/ubiquinol oxidase subunit III && sp|P92514|COX3_ARATH Cytochrome c oxidase subunit 3 OS=Arabidopsis thaliana OX=3702 GN=COX3 PE=2 SV=2 && PF00510:Cytochrome c oxidase subunit III	-
Nitab4.5_0000634g0020	2189.88	1774.3	1920.26	8574.19	10206	7129.5	1961.48	8636.57	-2.1386	6.58576e-21	2.19684e-19	Zinc finger%2C AN1-type%2C Zinc finger%2C A20-type && sp|Q9LHJ8|SAP5_ARATH Zinc finger A20 and AN1 domain-containing stress-associated protein 5 OS=Arabidopsis thaliana OX=3702 GN=SAP5 PE=2 SV=1 && PF01754:A20-like zinc finger|PF01428:AN1-like Zinc finger	-
novel.3949	459.129	337.352	579.635	0	0	0	458.705	0	11.5231	6.6322e-21	2.21002e-19	- && sp|P10978|POLX_TOBAC Retrovirus-related Pol polyprotein from transposon TNT 1-94 OS=Nicotiana tabacum OX=4097 PE=2 SV=1 && -	-
Nitab4.5_0002992g0040	2677.63	2426.59	2230.82	635.158	571.232	443.158	2445.01	549.85	2.15328	6.65103e-21	2.21398e-19	Neurochondrin && - && -	-
Nitab4.5_0000743g0050	567.379	770.786	759.807	4078.67	3489.39	5896.3	699.324	4488.12	-2.68188	6.70156e-21	2.22848e-19	14-3-3 protein%2C conserved site%2C 14-3-3 protein%2C 14-3-3 domain && sp|P93784|14335_SOLTU 14-3-3-like protein 16R OS=Solanum tuberosum OX=4113 PE=2 SV=1 && PF00244:14-3-3 protein	-
Nitab4.5_0000052g0290	3332.11	3530.46	3339.12	1012.48	1177	1113.24	3400.56	1100.91	1.62707	6.73801e-21	2.23827e-19	Anticodon-binding%2C Threonyl/alanyl tRNA synthetase%2C SAD%2C Threonine-tRNA ligase%2C class IIa%2C Aminoacyl-tRNA synthetase%2C class II%2C Threonyl/alanyl tRNA synthetase%2C class II-like%2C putative editing domain%2C Beta-grasp domain%2C Aminoacyl-tRNA synthetase%2C class II (G/ H/ P/ S)%2C conserved domain%2C TGS%2C TGS-like && sp|O04630|SYTM1_ARATH Threonine--tRNA ligase, mitochondrial 1 OS…	-
Nitab4.5_0000483g0120	5658.86	4431.49	5203.67	1415.86	1164.61	1064.34	5098.01	1214.93	2.06919	6.77308e-21	2.24758e-19	Peptidase C56%2C PfpI%2C ThiJ/PfpI && sp|Q9M8R4|DJ1D_ARATH Protein DJ-1 homolog D OS=Arabidopsis thaliana OX=3702 GN=DJ1D PE=1 SV=1 && PF01965:DJ-1/PfpI family	-
novel.4820	169.218	223.122	181.358	17.9677	21.2552	11.461	191.233	16.8946	3.51105	6.84814e-21	2.27013e-19	- && sp|P14381|YTX2_XENLA Transposon TX1 uncharacterized 149 kDa protein OS=Xenopus laevis OX=8355 PE=4 SV=1 && -	-
novel.1187	98.2959	68.3246	98.3838	1036.74	827.18	538.667	88.3347	800.861	-3.18221	7.11605e-21	2.35649e-19	- && - && PF12734:Cysteine-rich TM module stress tolerance	-
Nitab4.5_0000173g0290	31.1063	18.1487	27.263	218.308	216.094	243.737	25.506	226.046	-3.15683	7.12558e-21	2.3572e-19	Peptidase S10%2C serine carboxypeptidase%2C Peptidase S10%2C serine carboxypeptidase%2C active site && sp|Q67Y83|SCP51_ARATH Serine carboxypeptidase-like 51 OS=Arabidopsis thaliana OX=3702 GN=SCPL51 PE=2 SV=2 && PF00450:Serine carboxypeptidase	-
Nitab4.5_0002778g0080	72.1666	85.4057	92.457	509.384	592.487	408.775	83.3431	503.549	-2.59354	7.14985e-21	2.36278e-19	Transcription factor jumonji%2C JmjN%2C Zinc finger%2C C5HC2-type%2C JmjC domain && sp|Q336N8|JM706_ORYSJ Lysine-specific demethylase JMJ706 OS=Oryza sativa subsp. japonica OX=39947 GN=JMJ706 PE=2 SV=1 && PF02373:JmjC domain, hydroxylase|PF02928:C5HC2 zinc finger|PF02375:jmjN domain	Jumonji
novel.1921	707.979	567.948	502.587	87.1434	82.3637	47.3721	592.838	72.2931	3.03923	7.24114e-21	2.39048e-19	- && - && -	-
novel.268	367.054	624.529	404.203	51.208	65.5367	47.3721	465.262	54.7056	3.09066	7.46384e-21	2.46145e-19	- && - && -	-
Nitab4.5_0004800g0050	87.0976	62.9867	72.3061	674.687	571.232	409.539	74.1302	551.82	-2.89798	7.51443e-21	2.47557e-19	EF-hand domain%2C EF-hand domain pair && - && -	-
Nitab4.5_0001707g0050	3894.51	3746.11	2684.81	73.6676	60.2229	245.265	3441.81	126.385	4.76487	7.55392e-21	2.48602e-19	Tetratricopeptide repeat-containing domain%2C Tetratricopeptide repeat%2C Tetratricopeptide-like helical%2C Heat shock chaperonin-binding%2C Tetratricopeptide TPR1 && sp|Q5XEP2|HSOP2_ARATH Hsp70-Hsp90 organizing protein 2 OS=Arabidopsis thaliana OX=3702 GN=HOP2 PE=1 SV=1 && PF17830:STI1 domain|PF00515:Tetratricopeptide repeat	-
Nitab4.5_0004355g0050	166.73	181.487	130.388	2.69516	5.31379	0	159.535	2.66965	5.9547	7.58986e-21	2.49485e-19	Bax inhibitor 1-related && sp|Q9SA63|LFG4_ARATH Protein LIFEGUARD 4 OS=Arabidopsis thaliana OX=3702 GN=LFG4 PE=2 SV=1 && PF01027:Inhibitor of apoptosis-promoting Bax1	-
Nitab4.5_0000280g0010	12.4425	2.13514	4.74139	231.783	172.698	298.75	6.43968	234.41	-5.21934	7.59638e-21	2.49485e-19	AP2/ERF domain%2C DNA-binding pseudobarrel domain%2C B3 DNA binding domain%2C DNA-binding domain && sp|Q9ZWM9|RAV1_ARATH AP2/ERF and B3 domain-containing transcription factor RAV1 OS=Arabidopsis thaliana OX=3702 GN=RAV1 PE=1 SV=1 && PF00847:AP2 domain|PF02362:B3 DNA binding domain	AP2/ERF->AP2/ERF-RAV
novel.6129	123.181	131.311	101.94	4.49193	2.65689	3.82033	118.811	3.65638	5.02131	7.72587e-21	2.53477e-19	- && - && -	-
Nitab4.5_0000008g0620	217.744	195.366	154.095	14.3742	20.3695	20.6298	189.068	18.4578	3.35242	7.91099e-21	2.59284e-19	F-box associated interaction domain%2C F-box associated domain%2C type 3 && - && PF08268:F-box associated domain	-
novel.3524	222.721	178.284	114.979	1.79677	3.54253	0.764066	171.995	2.03445	6.43594	8.04724e-21	2.63479e-19	- && - && PF00665:Integrase core domain|PF13456:Reverse transcriptase-like	-
novel.5638	8.70976	0	2.37069	326.114	318.827	178.791	3.69348	274.578	-6.27197	8.16373e-21	2.67019e-19	- && - && -	-
novel.7717	418.069	346.961	590.303	0	0	0	451.777	0	11.5012	8.19804e-21	2.67867e-19	- && sp|P10978|POLX_TOBAC Retrovirus-related Pol polyprotein from transposon TNT 1-94 OS=Nicotiana tabacum OX=4097 PE=2 SV=1 && PF02519:Auxin responsive protein|PF00665:Integrase core domain	-
Nitab4.5_0001485g0020	139.356	108.892	184.914	982.833	1106.15	791.573	144.388	960.187	-2.73457	8.36395e-21	2.73008e-19	Domain of unknown function DUF4378 && sp|Q9S823|LNG2_ARATH Protein LONGIFOLIA 2 OS=Arabidopsis thaliana OX=3702 GN=LNG2 PE=1 SV=1 && PF14309:Domain of unknown function (DUF4378)|PF14383:DUF761-associated sequence motif	-
Nitab4.5_0000003g0550	1029	833.773	1130.82	6587.86	6562.53	4216.12	997.863	5788.83	-2.5365	8.62739e-21	2.81296e-19	Protein of unknown function DUF3506 && sp|Q94AT5|EXEC2_ARATH Protein EXECUTER 2, chloroplastic OS=Arabidopsis thaliana OX=3702 GN=EX2 PE=2 SV=1 && PF12014:Domain of unknown function (DUF3506)	-
Nitab4.5_0001952g0270	352.123	118.5	250.108	2.69516	1.77126	0.764066	240.244	1.74349	7.13862	8.63548e-21	2.81296e-19	Succinate dehydrogenase/Fumarate reductase%2C transmembrane subunit && sp|P35721|C560_MARPO Succinate dehydrogenase cytochrome b560 subunit OS=Marchantia polymorpha OX=3197 GN=SDH3 PE=3 SV=1 && PF01127:Succinate dehydrogenase/Fumarate reductase transmembrane subunit	-
Nitab4.5_0000018g0020	75.8993	59.784	74.6768	398.883	475.584	356.819	70.1201	410.429	-2.55137	8.77396e-21	2.85516e-19	Mediator complex%2C subunit Med23 && sp|F4I4P3|MED23_ARATH Mediator of RNA polymerase II transcription subunit 23 OS=Arabidopsis thaliana OX=3702 GN=MED23 PE=1 SV=1 && PF11573:Mediator complex subunit 23	-
Nitab4.5_0000195g0210	1001.62	1034.48	929.312	247.954	243.549	296.458	988.47	262.654	1.91115	8.96105e-21	2.91307e-19	HIT-like domain%2C Histidine triad (HIT) protein%2C Macro domain%2C P-loop containing nucleoside triphosphate hydrolase%2C Histidine triad%2C conserved site && sp|Q9M041|BH140_ARATH Transcription factor bHLH140 OS=Arabidopsis thaliana OX=3702 GN=BHLH140 PE=3 SV=1 && PF11969:Scavenger mRNA decapping enzyme C-term binding|PF01661:Macro domain|PF13671:AAA domain|PF16278:C2HE / C2H2 / C2HC zinc-bindi…	-
novel.727	42.3046	75.7976	18.9655	926.235	867.033	686.895	45.6892	826.721	-4.17182	9.06343e-21	2.94336e-19	- && sp|Q9LVD9|DTX40_ARATH Protein DETOXIFICATION 40 OS=Arabidopsis thaliana OX=3702 GN=DTX40 PE=1 SV=1 && PF01554:MatE	-
Nitab4.5_0000850g0070	31.1063	33.0947	47.4139	893.893	857.291	323.2	37.205	691.461	-4.21601	9.1245e-21	2.96018e-19	Homeodomain-like%2C Myb domain%2C plants%2C Myb domain%2C SANT/Myb domain%2C MYB-CC type transcription factor%2C LHEQLE-containing domain && sp|Q94A57|PHL2_ARATH Protein PHR1-LIKE 2 OS=Arabidopsis thaliana OX=3702 GN=PHL2 PE=1 SV=1 && PF00249:Myb-like DNA-binding domain|PF14379:MYB-CC type transfactor, LHEQLE motif	GARP->GARP-G2-like
Nitab4.5_0000397g0270	522.586	553.002	483.621	107.806	128.417	94.7442	519.736	110.322	2.23792	9.13717e-21	2.96128e-19	FBD domain%2C F-box domain%2C Leucine-rich repeat 2 && sp|Q9LX51|FBL64_ARATH F-box/LRR-repeat protein At3g59200 OS=Arabidopsis thaliana OX=3702 GN=At3g59200 PE=2 SV=1 && PF08387:FBD|PF00646:F-box domain	-
Nitab4.5_0001674g0010	13.6868	19.2163	27.263	2921.55	1946.62	281.176	20.0553	1716.45	-6.41832	9.29077e-21	3.008e-19	Drug/metabolite transporter && sp|O80638|WTR14_ARATH WAT1-related protein At2g39510 OS=Arabidopsis thaliana OX=3702 GN=At2g39510 PE=2 SV=1 && PF00892:EamA-like transporter family	-
Nitab4.5_0000647g0060	43.5488	30.9596	43.8578	301.857	272.774	401.135	39.4554	325.256	-3.04829	9.46559e-21	3.0615e-19	Transcription factor GRAS && sp|Q9XE58|SCL14_ARATH Scarecrow-like protein 14 OS=Arabidopsis thaliana OX=3702 GN=SCL14 PE=1 SV=2 && PF03514:GRAS domain family	GRAS
Nitab4.5_0000605g0190	225.21	163.338	196.768	4.49193	0	0	195.105	1.49731	7.09855	1.00683e-20	3.25315e-19	Aminotransferase-like%2C plant mobile domain && - && -	-
Nitab4.5_0000338g0050	33.5948	20.2839	43.8578	364.744	328.569	278.884	32.5788	324.066	-3.32042	1.00912e-20	3.25725e-19	Leucine-rich repeat-containing N-terminal%2C type 2%2C Serine/threonine- / dual specificity protein kinase%2C catalytic domain%2C Protein kinase domain%2C Concanavalin A-like lectin/glucanase%2C subgroup%2C Protein kinase-like domain%2C Serine/threonine-protein kinase%2C active site%2C Protein kinase%2C ATP binding site && sp|Q93ZS4|NIK3_ARATH Protein NSP-INTERACTING KINASE 3 OS=Arabidopsis thali…	-
novel.1004	8.70976	5.33786	3.55604	442.006	415.361	136.768	5.86789	331.378	-5.82723	1.01918e-20	3.2864e-19	- && - && -	-
Nitab4.5_0000647g0130	18.6638	18.1487	28.4483	435.717	359.566	207.062	21.7536	334.115	-3.94202	1.02921e-20	3.3154e-19	Thaumatin%2C Thaumatin%2C conserved site && sp|Q53MB8|TLPH_ORYSJ Thaumatin-like protein OS=Oryza sativa subsp. japonica OX=39947 GN=Os11g0706600 PE=2 SV=1 && PF00314:Thaumatin family	-
Nitab4.5_0000934g0090	2490.99	2801.31	3411.43	707.928	768.728	653.277	2901.24	709.977	2.03104	1.1082e-20	3.56624e-19	Histone-fold%2C Transcription initiation factor TFIID component TAF4%2C RST domain of plant C-terminal && sp|F4K4L7|TAF4B_ARATH Transcription initiation factor TFIID subunit 4b OS=Arabidopsis thaliana OX=3702 GN=TAF4B PE=1 SV=1 && PF12174:RCD1-SRO-TAF4 (RST) plant domain|PF05236:Transcription initiation factor TFIID component TAF4 family	-
Nitab4.5_0001477g0070	6.22126	2.13514	9.48277	2049.22	2443.46	16969.9	5.94639	7154.19	-10.2392	1.18222e-20	3.80062e-19	Allergen V5/Tpx-1-related%2C conserved site%2C CAP domain%2C Cysteine-rich secretory protein%2C allergen V5/Tpx-1-related && sp|P11670|PRB1_TOBAC Basic form of pathogenesis-related protein 1 OS=Nicotiana tabacum OX=4097 PE=3 SV=1 && PF00188:Cysteine-rich secretory protein family	-
Nitab4.5_0002184g0030	33.5948	39.5001	74.6768	511.181	480.898	441.63	49.2573	477.903	-3.2787	1.20872e-20	3.88189e-19	Ethylene insensitive 3-like protein%2C DNA-binding domain && sp|O24606|EIN3_ARATH Protein ETHYLENE INSENSITIVE 3 OS=Arabidopsis thaliana OX=3702 GN=EIN3 PE=1 SV=1 && PF04873:Ethylene insensitive 3	EIL
Nitab4.5_0001614g0070	880.93	672.57	951.833	5437.03	5655.64	3630.08	835.111	4907.58	-2.55519	1.22308e-20	3.92404e-19	Inositol-tetrakisphosphate 1-kinase%2C plant%2C Inositol-tetrakisphosphate 1-kinase && sp|Q9SUG3|ITPK3_ARATH Inositol-tetrakisphosphate 1-kinase 3 OS=Arabidopsis thaliana OX=3702 GN=ITPK3 PE=1 SV=2 && PF05770:Inositol 1,3,4-trisphosphate 5/6-kinase ATP-grasp domain|PF17927:Inositol 1,3,4-trisphosphate 5/6-kinase pre-ATP-grasp domain	-
Nitab4.5_0000527g0200	0	0	3.55604	418.648	321.484	697.592	1.18535	479.241	-8.68574	1.25952e-20	4.03693e-19	Heat shock protein DnaJ%2C cysteine-rich domain && - && -	-
novel.283	18.6638	9.60814	22.5216	408.765	403.848	199.421	16.9312	337.345	-4.32467	1.26204e-20	4.04092e-19	- && - && -	-
Nitab4.5_0000355g0050	39.816	38.4326	75.8622	536.336	539.349	408.775	51.3703	494.82	-3.26924	1.35261e-20	4.3266e-19	Tetratricopeptide repeat-containing domain%2C Tetratricopeptide-like helical%2C RNA-processing protein%2C HAT helix && - && -	-
novel.5682	440.465	478.272	356.789	24.2564	49.5954	53.4846	425.175	42.4455	3.32036	1.43008e-20	4.56981e-19	- && sp|F4JL28|EBS_ARATH Chromatin remodeling protein EBS OS=Arabidopsis thaliana OX=3702 GN=EBS PE=1 SV=1 && PF01426:BAH domain	PHD
Nitab4.5_0008776g0010	13.6868	16.0136	24.8923	458.176	361.338	197.893	18.1975	339.136	-4.21943	1.63239e-20	5.21107e-19	Glucosamine/galactosamine-6-phosphate isomerase%2C 6-phosphogluconolactonase%2C DevB-type && sp|A2YNH4|6PGL2_ORYSI Probable 6-phosphogluconolactonase 2 OS=Oryza sativa subsp. indica OX=39946 GN=OsI_025867 PE=3 SV=1 && PF01182:Glucosamine-6-phosphate isomerases/6-phosphogluconolactonase	-
Nitab4.5_0000060g0050	6522.37	6898.64	4666.71	1303.56	1008.73	864.159	6029.24	1058.82	2.50976	1.78053e-20	5.6783e-19	Rubber elongation factor && sp|Q9FYF7|Y1736_ARATH REF/SRPP-like protein At1g67360 OS=Arabidopsis thaliana OX=3702 GN=At1g67360 PE=2 SV=1 && PF05755:Rubber elongation factor protein (REF)	-
Nitab4.5_0003990g0010	247.606	154.798	284.483	0	4.42816	0	228.962	1.47605	7.32991	1.78533e-20	5.68793e-19	Unknown && - && -	-
Nitab4.5_0000638g0090	4837.65	4468.85	4638.26	1623.38	1372.73	1376.85	4648.25	1457.65	1.67313	1.794e-20	5.70985e-19	Mitochondrial carrier domain%2C Mitochondrial carrier protein%2C Mitochondrial substrate/solute carrier%2C Adenine nucleotide translocator 1 && sp|O49447|ADT3_ARATH ADP,ATP carrier protein 3, mitochondrial OS=Arabidopsis thaliana OX=3702 GN=AAC3 PE=1 SV=1 && PF00153:Mitochondrial carrier protein	-
novel.1433	196.592	113.163	152.91	7.18708	3.54253	8.40473	154.221	6.37811	4.58247	2.03208e-20	6.46115e-19	- && - && -	-
Nitab4.5_0001986g0020	17.4195	11.7433	11.8535	152.725	225.836	277.356	13.6721	218.639	-4.00667	2.06738e-20	6.56686e-19	Kinesin%2C motor domain%2C P-loop containing nucleoside triphosphate hydrolase%2C Kinesin%2C motor region%2C conserved site%2C Kinesin-like protein%2C Protein of unknown function DUF3490 && sp|Q8S950|KN7A_TOBAC Kinesin-like protein NACK1 OS=Nicotiana tabacum OX=4097 GN=NACK1 PE=1 SV=1 && PF00225:Kinesin motor domain|PF11995:Domain of unknown function (DUF3490)	-
Nitab4.5_0000256g0270	11.1983	10.6757	15.4095	565.983	473.813	164.274	12.4278	401.357	-5.01439	2.18888e-20	6.94589e-19	Ribonuclease H domain%2C Ribonuclease H-like domain && - && PF13456:Reverse transcriptase-like	-
Nitab4.5_0000278g0070	790.1	781.462	508.514	96.1272	85.9062	123.015	693.359	101.683	2.76777	2.21943e-20	7.03585e-19	Myb domain%2C SANT/Myb domain%2C Homeodomain-like && sp|Q42575|MYB1_ARATH Transcription factor MYB1 OS=Arabidopsis thaliana OX=3702 GN=MYB1 PE=2 SV=1 && PF00249:Myb-like DNA-binding domain	MYB->MYB
novel.107	247.606	167.609	181.358	1.79677	0	1.52813	198.858	1.1083	7.46569	2.25564e-20	7.14353e-19	- && - && -	-
Nitab4.5_0002450g0070	4453.18	3625.47	4281.47	698.045	881.203	490.53	4120.04	689.926	2.57854	2.2888e-20	7.24136e-19	Zinc finger%2C PHD-type%2C conserved site%2C Zinc finger%2C RING-type%2C Nucleotide-binding%2C alpha-beta plait%2C Zinc finger%2C RING/FYVE/PHD-type%2C Zinc finger%2C PHD-finger && sp|Q9SY59|NFXL1_ARATH NF-X1-type zinc finger protein NFXL1 OS=Arabidopsis thaliana OX=3702 GN=NFXL1 PE=1 SV=1 && -	-
Nitab4.5_0001436g0010	894.617	786.8	969.614	159.913	153.214	90.9239	883.677	134.684	2.71615	2.30453e-20	7.2839e-19	F-box domain%2C Phloem protein 2-like && sp|Q3E6P4|FB95_ARATH F-box protein At2g02240 OS=Arabidopsis thaliana OX=3702 GN=At2g02240 PE=2 SV=1 && PF14299:Phloem protein 2	-
Nitab4.5_0006317g0040	14.931	10.6757	9.48277	275.804	206.352	148.229	11.6965	210.128	-4.17177	2.31999e-20	7.32552e-19	Heavy metal-associated domain%2C HMA && sp|F4JMB8|HIP44_ARATH Heavy metal-associated isoprenylated plant protein 44 OS=Arabidopsis thaliana OX=3702 GN=HIPP44 PE=2 SV=1 && PF00403:Heavy-metal-associated domain	-
Nitab4.5_0000093g0070	93.3189	155.865	114.979	664.805	787.326	686.895	121.388	713.009	-2.55109	2.36932e-20	7.47388e-19	Protein kinase-like domain%2C Leucine-rich repeat%2C typical subtype%2C Serine/threonine-protein kinase%2C active site%2C Protein kinase domain%2C Concanavalin A-like lectin/glucanase%2C subgroup%2C Serine-threonine/tyrosine-protein kinase catalytic domain%2C Leucine-rich repeat%2C Leucine rich repeat 4%2C Leucine-rich repeat-containing N-terminal%2C type 2%2C Serine/threonine- / dual specificity…	-
novel.7159	184.149	193.23	165.949	4.49193	6.19942	15.2813	181.109	8.65756	4.36024	2.3899e-20	7.53136e-19	- && - && PF02892:BED zinc finger	-
Nitab4.5_0002067g0060	1449.55	1475.38	1127.26	79.9563	90.3344	191.017	1350.73	120.436	3.48457	2.41618e-20	7.60667e-19	Amidase%2C Tetratricopeptide repeat-containing domain%2C Amidase signature domain%2C Tetratricopeptide repeat%2C Tetratricopeptide-like helical && sp|F4KCL7|OE64M_ARATH Outer envelope protein 64, mitochondrial OS=Arabidopsis thaliana OX=3702 GN=OM64 PE=1 SV=1 && PF01425:Amidase	-
Nitab4.5_0002907g0010	89.5861	98.2165	152.91	1052.01	1022.9	674.67	113.571	916.528	-3.01253	2.44309e-20	7.68383e-19	Apple-like%2C Serine/threonine-protein kinase%2C active site%2C Bulb-type lectin domain%2C Protein kinase domain%2C Concanavalin A-like lectin/glucanase%2C subgroup%2C Protein kinase%2C ATP binding site%2C S-locus glycoprotein%2C PAN-2 domain%2C S-receptor-like serine/threonine-protein kinase%2C Protein kinase-like domain%2C Serine/threonine- / dual specificity protein kinase%2C catalytic domain …	-
novel.8551	419.313	303.19	221.66	4.49193	0.885631	12.9891	314.721	6.12223	5.65137	2.45016e-20	7.69846e-19	- && - && -	-
Nitab4.5_0003374g0070	34.839	58.7164	28.4483	364.744	343.625	359.111	40.6679	355.827	-3.12165	2.45571e-20	7.70832e-19	Myc-type%2C basic helix-loop-helix (bHLH) domain && sp|Q9SK91|BH094_ARATH Transcription factor bHLH94 OS=Arabidopsis thaliana OX=3702 GN=BHLH94 PE=1 SV=2 && PF00010:Helix-loop-helix DNA-binding domain	bHLH
novel.2900	1272.87	1020.6	1038.36	254.243	266.575	194.073	1110.61	238.297	2.22143	2.45902e-20	7.71112e-19	- && sp|P03360|POL_AVIRE Gag-Pol polyprotein (Fragment) OS=Avian reticuloendotheliosis virus OX=11636 GN=pol PE=1 SV=2 && -	-
novel.7127	177.928	131.311	201.509	0	1.77126	2.2922	170.249	1.35449	6.92505	2.47396e-20	7.75036e-19	- && - && -	-
Nitab4.5_0000027g0190	92.0746	46.9731	84.1596	1724.9	1215.97	635.703	74.4025	1192.19	-4.00454	2.567e-20	8.03396e-19	Cytochrome P450%2C conserved site%2C Cytochrome P450%2C Cytochrome P450%2C E-class%2C group I && sp|H2DH17|C7A22_PANGI Cytochrome P450 CYP749A22 OS=Panax ginseng OX=4054 PE=2 SV=1 && PF00067:Cytochrome P450	-
Nitab4.5_0000367g0010	118.204	217.785	137.5	5.39031	8.85631	5.34846	157.83	6.5317	4.60265	2.65595e-20	8.3042e-19	Ribosome biogenesis GTPase RsgA%2C putative%2C P-loop containing nucleoside triphosphate hydrolase%2C Nucleic acid-binding%2C OB-fold%2C EngC GTPase && sp|Q4V399|RSGA1_ARATH Small ribosomal subunit biogenesis GTPase RsgA 1, mitochondrial OS=Arabidopsis thaliana OX=3702 GN=rsgA PE=2 SV=1 && PF03193:RsgA GTPase	-
Nitab4.5_0005033g0010	8.70976	9.60814	8.29743	157.217	125.76	178.027	8.87178	153.668	-4.11225	2.73159e-20	8.53234e-19	Unknown && - && -	-
novel.8450	263.781	217.785	241.811	41.3257	42.5103	35.147	241.126	39.661	2.606	2.73571e-20	8.53686e-19	- && - && -	-
Nitab4.5_0003225g0030	59.7241	73.6624	74.6768	342.285	459.643	493.587	69.3544	431.838	-2.63725	2.80791e-20	8.75362e-19	Unknown && - && -	-
Nitab4.5_0002315g0070	1460.75	895.692	1660.67	141.945	139.044	67.2378	1339.04	116.076	3.52997	2.96121e-20	9.21937e-19	Glycosyl transferase%2C family 8 && sp|Q9M9Y5|GAUT6_ARATH Probable galacturonosyltransferase 6 OS=Arabidopsis thaliana OX=3702 GN=GAUT6 PE=2 SV=1 && PF01501:Glycosyl transferase family 8	-
Nitab4.5_0000101g0080	28.6178	35.2298	46.2285	264.125	263.918	249.85	36.6921	259.298	-2.81967	2.96309e-20	9.21937e-19	Protein kinase-like domain%2C Concanavalin A-like lectin/glucanase%2C subgroup%2C Regulator of chromosome condensation 1/beta-lactamase-inhibitor protein II%2C Protein kinase domain%2C Serine-threonine/tyrosine-protein kinase catalytic domain%2C TNFR/NGFR cysteine-rich region%2C Serine/threonine-protein kinase%2C active site%2C Protein kinase%2C ATP binding site%2C Serine/threonine- / dual specif…	-
Nitab4.5_0002334g0050	664.43	450.515	414.871	42.2241	75.2787	55.0128	509.939	57.5052	3.14836	3.00324e-20	9.33518e-19	Domain of unknown function DUF1605%2C Zinc finger%2C RING-type%2C Zinc finger%2C C2H2%2C Zinc finger%2C C6HC-type%2C Zinc finger%2C RING-type%2C conserved site%2C Zinc finger%2C RING/FYVE/PHD-type && sp|P0CE10|DEAHB_ARATH ATP-dependent RNA helicase DEAH11, chloroplastic OS=Arabidopsis thaliana OX=3702 GN=At4g01020 PE=3 SV=1 && PF01485:IBR domain, a half RING-finger domain	-
Nitab4.5_0007963g0070	41.0603	29.892	48.5992	323.419	255.947	313.267	39.8505	297.544	-2.90514	3.03102e-20	9.41237e-19	Mpv17/PMP22 && sp|Q9ZS51|PMP22_ARATH Peroxisomal membrane protein PMP22 OS=Arabidopsis thaliana OX=3702 GN=PMP22 PE=1 SV=1 && -	-
Nitab4.5_0000444g0050	940.654	822.03	808.406	251.548	241.777	239.153	857.03	244.159	1.8115	3.14568e-20	9.75896e-19	Unknown && - && -	-
novel.3302	258.804	308.528	263.147	51.208	44.2816	53.4846	276.826	49.6581	2.47803	3.23763e-20	1.00345e-18	- && - && -	-
Nitab4.5_0000021g0310	0	6.40543	4.74139	145.538	199.267	252.906	3.7156	199.237	-5.70342	3.32075e-20	1.02821e-18	Unknown && - && -	-
Nitab4.5_0000283g0070	603.462	463.326	627.048	112.298	108.047	126.835	564.612	115.727	2.28495	3.32961e-20	1.02995e-18	Magnesium transporter NIPA && sp|Q8GWX2|NIPA6_ARATH Probable magnesium transporter NIPA6 OS=Arabidopsis thaliana OX=3702 GN=At2g21120 PE=2 SV=1 && PF05653:Magnesium transporter NIPA	-
Nitab4.5_0002114g0130	19.908	9.60814	16.5949	190.458	180.669	171.151	15.3703	180.759	-3.5693	3.3421e-20	1.03282e-18	Glutaredoxin%2C Thioredoxin-like fold%2C Glutaredoxin-like%2C plant II && sp|Q9SGP6|GRXC9_ARATH Glutaredoxin-C9 OS=Arabidopsis thaliana OX=3702 GN=GRXC9 PE=1 SV=1 && PF00462:Glutaredoxin	-
novel.5129	73.4108	73.6624	87.7157	349.472	413.59	391.966	78.263	385.009	-2.29902	3.36465e-20	1.03878e-18	- && sp|Q40478|ERF5_TOBAC Ethylene-responsive transcription factor 5 OS=Nicotiana tabacum OX=4097 GN=ERF5 PE=2 SV=1 && -	-
Nitab4.5_0001384g0150	24.885	10.6757	21.3362	211.121	204.581	237.625	18.9657	217.775	-3.53515	3.37391e-20	1.04063e-18	Sugar/inositol transporter%2C Sugar transporter%2C conserved site%2C General substrate transporter%2C Major facilitator superfamily domain%2C general substrate transporter%2C Major facilitator superfamily domain && sp|Q8VZ80|PLT5_ARATH Polyol transporter 5 OS=Arabidopsis thaliana OX=3702 GN=PLT5 PE=1 SV=2 && PF00083:Sugar (and other) transporter	-
novel.3148	503.922	278.636	350.863	43.1225	31.8827	46.608	377.807	40.5378	3.21734	3.46219e-20	1.06683e-18	- && - && -	-
Nitab4.5_0000304g0070	393.183	602.11	540.518	2879.32	2442.57	2281.5	511.937	2534.47	-2.30689	3.4958e-20	1.07615e-18	Auxin response factor%2C Aux/IAA-ARF-dimerisation%2C DNA-binding pseudobarrel domain%2C AUX/IAA protein && sp|Q9FGV1|ARFH_ARATH Auxin response factor 8 OS=Arabidopsis thaliana OX=3702 GN=ARF8 PE=1 SV=2 && PF06507:Auxin response factor	-
Nitab4.5_0001662g0050	17.4195	22.419	21.3362	167.1	206.352	240.681	20.3916	204.711	-3.3244	3.56205e-20	1.09549e-18	Unknown && sp|Q9M9F9|ICR4_ARATH Interactor of constitutive active ROPs 4 OS=Arabidopsis thaliana OX=3702 GN=ICR4 PE=1 SV=2 && -	-
novel.5327	4.97701	7.473	4.74139	196.746	144.358	364.46	5.73046	235.188	-5.3492	3.63194e-20	1.1159e-18	- && sp|O81815|MO1_ARATH Monooxygenase 1 OS=Arabidopsis thaliana OX=3702 GN=MO1 PE=2 SV=1 && PF01494:FAD binding domain	-
Nitab4.5_0000363g0180	666.919	231.663	819.075	0	0	0	572.552	0	11.8429	3.69652e-20	1.13465e-18	Unknown && - && -	-
Nitab4.5_0001110g0050	587.287	638.408	490.734	129.367	139.044	124.543	572.143	130.985	2.12778	3.70367e-20	1.13576e-18	K+ potassium transporter && sp|Q9LD18|POT4_ARATH Potassium transporter 4 OS=Arabidopsis thaliana OX=3702 GN=POT4 PE=1 SV=2 && PF02705:K+ potassium transporter	-
Nitab4.5_0000190g0020	603.462	787.867	747.954	2697.85	3244.95	2642.14	713.094	2861.65	-2.00422	3.7083e-20	1.13609e-18	Leucine-rich repeat%2C cysteine-containing subtype && sp|Q570C0|TIR1_ARATH Protein TRANSPORT INHIBITOR RESPONSE 1 OS=Arabidopsis thaliana OX=3702 GN=TIR1 PE=1 SV=2 && PF18511:F-box|PF18791:Transport inhibitor response 1 protein domain	-
Nitab4.5_0002546g0050	1536.65	2361.47	1126.08	24.2564	19.4839	91.6879	1674.73	45.1427	5.20755	3.75223e-20	1.14844e-18	Cytochrome c-like domain%2C Cytochrome c%2C class IA/ IB%2C Cytochrome c domain && sp|P00054|CYC_SESIN Cytochrome c OS=Sesamum indicum OX=4182 PE=1 SV=1 && PF00034:Cytochrome c	-
Nitab4.5_0003513g0010	1.24425	0	2.37069	258.735	428.646	482.89	1.20498	390.09	-8.38745	3.77184e-20	1.15334e-18	Unknown && - && -	-
Nitab4.5_0000428g0010	1623.75	1909.88	1810.02	5821.54	6425.26	5379.79	1781.22	5875.53	-1.72168	3.79734e-20	1.16002e-18	Stem cell self-renewal protein Piwi%2C Ribonuclease H-like domain%2C Argonaute/Dicer protein%2C PAZ domain%2C Domain of unknown function DUF1785 && sp|Q9ZVD5|AGO4_ARATH Protein argonaute 4 OS=Arabidopsis thaliana OX=3702 GN=AGO4 PE=1 SV=2 && PF16488:Argonaute linker 2 domain|PF16486:N-terminal domain of argonaute|PF02170:PAZ domain|PF08699:Argonaute linker 1 domain|PF02171:Piwi domain	-
Nitab4.5_0001915g0160	105.761	100.352	105.496	413.257	451.672	423.293	103.87	429.407	-2.04811	3.84246e-20	1.17268e-18	Unknown && - && -	-
Nitab4.5_0000787g0100	18.6638	18.1487	15.4095	176.982	165.613	158.162	17.4073	166.919	-3.26077	3.8622e-20	1.17741e-18	Unknown && - && -	-
Nitab4.5_0006888g0010	260.049	65.1218	515.626	21599	19642.4	7353.37	280.265	16198.3	-5.8534	3.86532e-20	1.17741e-18	Branched-chain amino acid aminotransferase II%2C Aminotransferase%2C class IV && sp|Q9M439|BCAT2_ARATH Branched-chain-amino-acid aminotransferase 2, chloroplastic OS=Arabidopsis thaliana OX=3702 GN=BCAT2 PE=1 SV=1 && PF01063:Amino-transferase class IV	-
novel.3372	38.5718	30.9596	53.3406	604.613	616.399	307.155	40.9573	509.389	-3.6385	3.89689e-20	1.1859e-18	- && - && -	-
Nitab4.5_0001815g0010	12.4425	14.946	39.1164	487.823	306.428	518.801	22.1683	437.684	-4.30514	3.95865e-20	1.20354e-18	Cytochrome P450%2C E-class%2C group I%2C Cytochrome P450%2C Cytochrome P450%2C conserved site && sp|A6YIH8|C7D55_HYOMU Premnaspirodiene oxygenase OS=Hyoscyamus muticus OX=35626 GN=CYP71D55 PE=1 SV=1 && PF00067:Cytochrome P450	-
Nitab4.5_0000362g0150	13.6868	13.8784	11.8535	265.922	277.203	872.564	13.1396	471.896	-5.16649	4.02143e-20	1.22147e-18	Proton-dependent oligopeptide transporter family%2C PTR2 family proton/oligopeptide symporter%2C conserved site%2C Major facilitator superfamily domain%2C general substrate transporter && sp|Q9M331|PTR45_ARATH Protein NRT1/ PTR FAMILY 5.7 OS=Arabidopsis thaliana OX=3702 GN=NPF5.7 PE=2 SV=2 && PF00854:POT family	-
novel.4357	279.957	255.15	468.212	2825.42	3110.34	2020.19	334.439	2651.98	-2.98752	4.07365e-20	1.23615e-18	- && sp|F4HT41|SAMC2_ARATH Probable S-adenosylmethionine carrier 2, chloroplastic OS=Arabidopsis thaliana OX=3702 GN=SAMC2 PE=2 SV=1 && -	-
Nitab4.5_0001888g0060	3267.4	3337.23	2640.95	592.036	817.438	732.739	3081.86	714.071	2.10959	4.15653e-20	1.2601e-18	P-loop containing nucleoside triphosphate hydrolase%2C Intron-binding protein%2C aquarius%2C CWF11 family && sp|Q8CFQ3|AQR_MOUSE RNA helicase aquarius OS=Mus musculus OX=10090 GN=Aqr PE=1 SV=2 && PF13087:AAA domain|PF16399:Intron-binding protein aquarius N-terminus|PF13086:AAA domain	-
novel.5977	161.753	135.582	293.966	7.18708	4.42816	9.93286	197.1	7.1827	4.76515	4.21999e-20	1.27813e-18	- && sp|P10978|POLX_TOBAC Retrovirus-related Pol polyprotein from transposon TNT 1-94 OS=Nicotiana tabacum OX=4097 PE=2 SV=1 && PF00665:Integrase core domain	-
Nitab4.5_0000901g0060	5158.67	3811.23	7326.63	433.92	346.282	129.127	5432.17	303.11	4.1644	4.24705e-20	1.28511e-18	N-lysine methyltransferase See1-like%2C Methyltransferase domain && sp|Q5JPI9|EFMT2_HUMAN EEF1A lysine methyltransferase 2 OS=Homo sapiens OX=9606 GN=EEF1AKMT2 PE=1 SV=2 && PF13847:Methyltransferase domain	-
Nitab4.5_0000172g1940	454.152	307.46	354.419	0	0	0	372.01	0	11.2207	4.2566e-20	1.28677e-18	ATPase%2C F0 complex%2C B chain/subunit B/MI25 && sp|P09003|MI25_TOBAC ATP synthase protein MI25 OS=Nicotiana tabacum OX=4097 PE=2 SV=1 && PF05405:Mitochondrial ATP synthase B chain precursor (ATP-synt_B)	-
Nitab4.5_0000588g0310	1541.63	1776.44	2754.75	283.89	246.206	343.83	2024.27	291.308	2.79624	4.65724e-20	1.40572e-18	Pseudouridine synthase%2C catalytic domain && sp|Q3MIT2|PUS10_HUMAN tRNA pseudouridine synthase Pus10 OS=Homo sapiens OX=9606 GN=PUS10 PE=1 SV=1 && -	-
Nitab4.5_0008854g0020	314.796	335.217	278.556	59.2934	59.3373	66.4738	309.523	61.7015	2.32548	4.65888e-20	1.40572e-18	RNase P subunit p30%2C Polymerase/histidinol phosphatase-like && sp|F4JXF1|GAF1_ARATH Protein GAMETOPHYTE DEFECTIVE 1 OS=Arabidopsis thaliana OX=3702 GN=GAF1 PE=1 SV=1 && PF01876:RNase P subunit p30	-
novel.6595	3302.24	1718.79	2546.12	333.301	310.857	186.432	2522.39	276.863	3.18825	4.85837e-20	1.46453e-18	- && - && -	-
Nitab4.5_0000775g0090	1.24425	5.33786	4.74139	245.259	180.669	131.419	3.7745	185.782	-5.59414	4.88894e-20	1.47236e-18	Bifunctional inhibitor/plant lipid transfer protein/seed storage helical domain && sp|O64865|LTG14_ARATH Non-specific lipid transfer protein GPI-anchored 14 OS=Arabidopsis thaliana OX=3702 GN=LTPG14 PE=2 SV=1 && PF14368:Probable lipid transfer	-
Nitab4.5_0005525g0010	1221.85	1001.38	902.049	227.291	255.947	259.783	1041.76	247.674	2.07196	5.00967e-20	1.50729e-18	Tetratricopeptide-like helical%2C Putative zinc-finger domain && - && PF10650:Putative zinc-finger domain	-
Nitab4.5_0000306g0370	373.275	674.705	376.94	3535.15	3469.02	5529.55	474.974	4177.9	-3.13618	5.3377e-20	1.60448e-18	AP2/ERF domain%2C DNA-binding domain && sp|P42736|RAP23_ARATH Ethylene-responsive transcription factor RAP2-3 OS=Arabidopsis thaliana OX=3702 GN=RAP2-3 PE=1 SV=2 && PF00847:AP2 domain	AP2/ERF->AP2/ERF-ERF
Nitab4.5_0000442g0280	7.46551	3.20271	8.29743	185.067	137.273	275.064	6.32188	199.135	-4.99606	5.41655e-20	1.62665e-18	Amino acid transporter%2C transmembrane && sp|F4HW02|GAT1_ARATH GABA transporter 1 OS=Arabidopsis thaliana OX=3702 GN=GAT1 PE=1 SV=1 && PF01490:Transmembrane amino acid transporter protein	-
novel.3523	686.827	626.664	483.621	130.266	118.675	106.969	599.038	118.637	2.33713	5.59792e-20	1.67953e-18	- && - && -	-
novel.6111	481.525	424.893	208.621	17.9677	16.827	31.3267	371.68	22.0405	4.0685	5.90993e-20	1.77148e-18	- && - && -	-
novel.6707	242.629	96.0814	257.22	3.59354	0.885631	3.05626	198.644	2.51181	6.29597	5.9401e-20	1.77885e-18	- && - && -	-
novel.1455	335.948	257.285	219.289	6.2887	15.9414	22.922	270.841	15.0507	4.15628	6.15938e-20	1.84279e-18	- && - && -	-
novel.393	48.5258	30.9596	45.0432	288.382	260.376	285.761	41.5095	278.173	-2.7506	6.309e-20	1.88579e-18	- && - && -	-
Nitab4.5_0000864g0100	1369.92	1310.98	1540.95	123.079	105.39	236.096	1407.28	154.855	3.18159	6.39427e-20	1.90949e-18	Zinc finger%2C CCHC-type%2C Cold-shock protein%2C DNA-binding%2C Cold-shock conserved site%2C Nucleic acid-binding%2C OB-fold%2C Cold shock protein && sp|Q94C69|CSP3_ARATH Cold shock domain-containing protein 3 OS=Arabidopsis thaliana OX=3702 GN=CSP3 PE=1 SV=1 && PF00313:'Cold-shock' DNA-binding domain|PF00098:Zinc knuckle	CSD
Nitab4.5_0000110g0600	2318.04	2137.28	2010.35	9983.76	10531	7221.19	2155.22	9245.33	-2.10088	6.53497e-20	1.94968e-18	Unknown && - && -	-
Nitab4.5_0001894g0010	0	0	3.55604	273.109	432.188	351.47	1.18535	352.256	-8.24237	6.54787e-20	1.95171e-18	Root cap && - && PF06830:Root cap	-
Nitab4.5_0000783g0210	520.097	381.123	533.406	1.79677	0	0	478.209	0.598923	9.72524	6.62656e-20	1.97332e-18	Isopropylmalate dehydrogenase-like domain%2C Isocitrate and isopropylmalate dehydrogenases family && sp|O81796|IDH3_ARATH Isocitrate dehydrogenase [NAD] regulatory subunit 3, mitochondrial OS=Arabidopsis thaliana OX=3702 GN=IDH3 PE=1 SV=1 && PF00180:Isocitrate/isopropylmalate dehydrogenase	-
Nitab4.5_0001326g0090	4400.92	5904.74	3641.39	650.431	852.863	920.7	4649.01	807.998	2.52436	6.67235e-20	1.9851e-18	Transcription factor GRAS && sp|Q9XE58|SCL14_ARATH Scarecrow-like protein 14 OS=Arabidopsis thaliana OX=3702 GN=SCL14 PE=1 SV=2 && PF03514:GRAS domain family	GRAS
Nitab4.5_0000073g0420	4.97701	0	1.18535	296.467	333.883	165.038	2.05412	265.129	-7.08117	6.94242e-20	2.06353e-18	Cytochrome P450 && sp|K4CEE8|C7A46_SOLLC Beta-amyrin 28-monooxygenase OS=Solanum lycopersicum OX=4081 GN=CYP716A46 PE=1 SV=1 && PF00067:Cytochrome P450	-
Nitab4.5_0003894g0030	762.726	757.976	508.514	30.5451	63.7655	78.6988	676.405	57.6698	3.5484	6.96081e-20	2.06707e-18	Peptidase S16%2C lon N-terminal%2C Lon protease%2C PUA-like domain && sp|P93655|LONM1_ARATH Lon protease homolog 1, mitochondrial OS=Arabidopsis thaliana OX=3702 GN=LON1 PE=1 SV=2 && PF02190:ATP-dependent protease La (LON) substrate-binding domain	-
Nitab4.5_0001332g0130	140.6	114.23	109.052	5.39031	2.65689	6.8766	121.294	4.9746	4.59005	7.25702e-20	2.15303e-18	SWEET sugar transporter && sp|Q9SMM5|SWT11_ARATH Bidirectional sugar transporter SWEET11 OS=Arabidopsis thaliana OX=3702 GN=SWEET11 PE=1 SV=1 && PF03083:Sugar efflux transporter for intercellular exchange	-
Nitab4.5_0000899g0130	70.9223	152.663	142.242	868.739	1255.83	1200.35	121.942	1108.3	-3.18183	7.3257e-20	2.17139e-18	DNA-binding pseudobarrel domain%2C Auxin response factor%2C B3 DNA binding domain%2C AUX/IAA protein%2C Aux/IAA-ARF-dimerisation && sp|Q0D9R7|ARFS_ORYSJ Auxin response factor 19 OS=Oryza sativa subsp. japonica OX=39947 GN=ARF19 PE=2 SV=2 && PF02362:B3 DNA binding domain|PF02309:AUX/IAA family|PF06507:Auxin response factor	B3->B3-ARF
novel.2301	154.287	175.082	229.957	0	1.77126	1.52813	186.442	1.0998	7.37469	7.6237e-20	2.25762e-18	- && - && -	-
Nitab4.5_0008359g0010	333.459	261.555	248.923	35.9354	25.6833	15.2813	281.312	25.6333	3.46447	7.73289e-20	2.28783e-18	Kelch-type beta propeller%2C F-box associated interaction domain%2C F-box associated domain%2C type 1 && sp|Q9SU30|CPR1_ARATH F-box protein CPR1 OS=Arabidopsis thaliana OX=3702 GN=CPR1 PE=1 SV=2 && -	-
novel.6235	291.155	339.488	416.057	0	0	0	348.9	0	11.1288	7.78623e-20	2.30148e-18	- && - && -	-
Nitab4.5_0004399g0070	1564.02	1482.86	1633.41	525.555	460.528	446.979	1560.1	477.687	1.70778	7.82135e-20	2.30972e-18	Pyridoxal phosphate (active vitamin B6) biosynthesis%2C pyridoxal kinase%2C Phosphomethylpyrimidine kinase type-1 && sp|Q8W1X2|PDXK_ARATH Pyridoxal kinase OS=Arabidopsis thaliana OX=3702 GN=PK PE=1 SV=2 && PF08543:Phosphomethylpyrimidine kinase	-
Nitab4.5_0004318g0010	5616.55	4505.15	5510.68	1514.68	1278.85	1139.99	5210.79	1311.17	1.99078	7.85083e-20	2.31628e-18	WD40 repeat%2C conserved site%2C WD40-repeat-containing domain%2C WD40 repeat%2C G-protein beta WD-40 repeat%2C WD40/YVTN repeat-like-containing domain && sp|Q9SY00|WDR5B_ARATH COMPASS-like H3K4 histone methylase component WDR5B OS=Arabidopsis thaliana OX=3702 GN=WDR5B PE=1 SV=1 && PF00400:WD domain, G-beta repeat	-
Nitab4.5_0000526g0040	207.79	198.568	173.061	27.8499	25.6833	30.5626	193.14	28.032	2.78201	8.16825e-20	2.40667e-18	Gem-associated protein 2 && - && PF04938:Survival motor neuron (SMN) interacting protein 1 (SIP1)	-
Nitab4.5_0004854g0010	1006.6	723.813	495.475	0.898385	0	0	741.963	0.299462	11.2553	8.17225e-20	2.40667e-18	Heat shock protein Hsp90 family%2C Histidine kinase-like ATPase%2C ATP-binding domain%2C Heat shock protein Hsp90%2C N-terminal%2C Heat shock protein Hsp90%2C conserved site && sp|P51819|HSP83_IPONI Heat shock protein 83 OS=Ipomoea nil OX=35883 GN=HSP83A PE=2 SV=1 && PF00183:Hsp90 protein|PF02518:Histidine kinase-, DNA gyrase B-, and HSP90-like ATPase	-
Nitab4.5_0000167g0270	523.83	556.205	508.514	114.993	146.129	124.543	529.516	128.555	2.04271	8.2702e-20	2.43143e-18	Unknown && sp|I3XHK1|FANCM_ARATH DEAD-box ATP-dependent RNA helicase FANCM OS=Arabidopsis thaliana OX=3702 GN=FANCM PE=2 SV=1 && -	-
novel.2386	491.479	436.637	388.794	97.924	97.4194	79.4629	438.97	91.6021	2.26235	8.27157e-20	2.43143e-18	- && sp|Q2RBN7|CLH1_ORYSJ Clathrin heavy chain 1 OS=Oryza sativa subsp. japonica OX=39947 GN=Os11g0104900 PE=3 SV=1 && -	-
Nitab4.5_0000403g0140	706.735	793.205	1054.96	171.592	156.757	182.612	851.633	170.32	2.3215	8.28624e-20	2.4335e-18	Polyketide synthase%2C enoylreductase%2C NAD(P)-binding domain%2C GroES (chaperonin 10)-like%2C Alcohol dehydrogenase GroES-like%2C Alcohol dehydrogenase superfamily%2C zinc-type && sp|Q9SV68|QORH_ARATH Chloroplast envelope quinone oxidoreductase homolog OS=Arabidopsis thaliana OX=3702 GN=CEQORH PE=1 SV=1 && PF13602:Zinc-binding dehydrogenase|PF08240:Alcohol dehydrogenase GroES-like domain	-
Nitab4.5_0002661g0130	97.0516	136.649	128.017	622.581	555.291	541.723	120.573	573.198	-2.24671	9.0576e-20	2.65759e-18	Unknown && - && -	-
Nitab4.5_0000059g0300	82.1206	147.325	84.1596	965.764	783.784	686.895	104.535	812.148	-2.95413	9.78061e-20	2.86709e-18	Signal transduction histidine kinase%2C phosphotransfer (Hpt) domain && sp|Q9ZNV9|AHP1_ARATH Histidine-containing phosphotransfer protein 1 OS=Arabidopsis thaliana OX=3702 GN=AHP1 PE=1 SV=1 && PF01627:Hpt domain	-
novel.2795	360.833	437.704	291.595	5.39031	15.9414	27.5064	363.377	16.2794	4.46685	1.00649e-19	2.94771e-18	- && - && -	-
Nitab4.5_0002322g0070	445.442	553.002	471.768	1765.33	1850.97	2275.39	490.071	1963.9	-2.00225	1.03861e-19	3.03901e-18	Topless family%2C WD40 repeat%2C WD40 repeat%2C conserved site%2C LisH dimerisation motif%2C WD40-repeat-containing domain%2C WD40/YVTN repeat-like-containing domain%2C CTLH%2C C-terminal LisH motif && sp|Q0WV90|TPR1_ARATH Topless-related protein 1 OS=Arabidopsis thaliana OX=3702 GN=TPR1 PE=1 SV=3 && -	-
Nitab4.5_0003314g0060	313.551	234.866	339.009	1321.52	1490.52	1903.29	295.809	1571.78	-2.4107	1.04933e-19	3.06755e-18	MORN motif%2C Phosphatidylinositol-4-phosphate 5-kinase%2C Phosphatidylinositol-4-phosphate 5-kinase%2C plant%2C Phosphatidylinositol-4-phosphate 5-kinase%2C N-terminal domain%2C Phosphatidylinositol-4-phosphate 5-kinase%2C core%2C subgroup%2C Phosphatidylinositol-4-phosphate 5-kinase%2C C-terminal%2C Phosphatidylinositol-4-phosphate 5-kinase%2C core && sp|Q8L850|PI5K9_ARATH Phosphatidylinositol …	-
novel.493	1511.77	937.327	1030.07	221.901	216.094	197.129	1159.72	211.708	2.45368	1.09539e-19	3.19928e-18	- && sp|P87131|CYSKL_SCHPO Cysteine synthase 2 OS=Schizosaccharomyces pombe (strain 972 / ATCC 24843) OX=284812 GN=cys12 PE=3 SV=1 && -	-
Nitab4.5_0000868g0010	14.931	44.838	48.5992	838.193	634.998	432.461	36.1227	635.218	-4.13098	1.11253e-19	3.24637e-18	Unknown && - && -	-
novel.1408	151.799	135.582	267.888	1.79677	7.97068	2.2922	185.09	4.01988	5.54005	1.12109e-19	3.26835e-18	- && sp|P10978|POLX_TOBAC Retrovirus-related Pol polyprotein from transposon TNT 1-94 OS=Nicotiana tabacum OX=4097 PE=2 SV=1 && PF00665:Integrase core domain	-
novel.2424	343.413	198.568	248.923	0	0.885631	1.52813	263.635	0.804588	8.29109	1.13281e-19	3.29952e-18	- && - && -	-
novel.7773	0	2.13514	1.18535	422.241	336.54	255.962	1.10683	338.248	-8.19138	1.21947e-19	3.54868e-18	- && sp|Q9LQQ0|DIR25_ARATH Dirigent protein 25 OS=Arabidopsis thaliana OX=3702 GN=DIR25 PE=3 SV=1 && -	-
Nitab4.5_0003983g0050	1056.37	832.705	1002.8	133.859	144.358	216.995	963.959	165.071	2.54367	1.2533e-19	3.64382e-18	Translation elongation factor EFTu/EF1A%2C domain 2%2C Translation elongation factor EFG/EF2%2C Ribosomal protein S5 domain 2-type fold%2C subgroup%2C Translation elongation factor EFG%2C V domain%2C Elongation factor G%2C III-V domain%2C Elongation factor%2C GTP-binding domain%2C Ribosomal protein S5 domain 2-type fold%2C Translation elongation factor EFG/EF2%2C domain IV%2C Translation protein%…	-
Nitab4.5_0000603g0090	94.5631	85.4057	165.949	1184.97	1215.97	768.651	115.306	1056.53	-3.19651	1.29579e-19	3.76393e-18	Pentatricopeptide repeat%2C Tetratricopeptide-like helical%2C Pectin lyase fold%2C Glycoside hydrolase%2C family 28%2C Pectin lyase fold/virulence factor && sp|Q9LIC3|PP227_ARATH Putative pentatricopeptide repeat-containing protein At3g13770, mitochondrial OS=Arabidopsis thaliana OX=3702 GN=PCMP-H85 PE=3 SV=1 && PF00295:Glycosyl hydrolases family 28|PF12708:Pectate lyase superfamily protein|PF130…	-
novel.3108	2.4885	0	7.11208	552.507	321.484	172.679	3.20019	348.89	-6.79699	1.29739e-19	3.76515e-18	- && - && -	-
Nitab4.5_0007718g0030	1888.77	2056.14	1967.68	496.807	409.162	582.218	1970.86	496.062	1.98971	1.30604e-19	3.78679e-18	Tetratricopeptide repeat%2C Tetratricopeptide repeat-containing domain%2C Phox/Bem1p%2C Tetratricopeptide TPR1%2C Tetratricopeptide-like helical && sp|F4IRM4|PHOX1_ARATH Protein PHOX1 OS=Arabidopsis thaliana OX=3702 GN=PHOX1 PE=1 SV=1 && PF00564:PB1 domain	-
Nitab4.5_0001788g0240	355.856	143.055	227.587	1.79677	1.77126	0	242.166	1.18934	7.73305	1.3083e-19	3.78991e-18	NADH_ubiquinone/plastoquinone oxidoreductase && sp|P10330|NU5M_OENBE NADH-ubiquinone oxidoreductase chain 5 OS=Oenothera berteroana OX=3950 GN=ND5 PE=2 SV=2 && PF00361:Proton-conducting membrane transporter	-
Nitab4.5_0001014g0130	474.06	474.002	442.134	120.384	103.619	89.3957	463.399	104.466	2.15134	1.32274e-19	3.82828e-18	Peptidase S9A%2C N-terminal domain%2C Peptidase S9A%2C prolyl oligopeptidase%2C Peptidase S9%2C prolyl oligopeptidase%2C catalytic domain%2C Six-bladed beta-propeller%2C TolB-like && sp|O07834|DAPB1_PSEMX Dipeptidyl aminopeptidase BI OS=Pseudoxanthomonas mexicana OX=128785 GN=dapb1 PE=1 SV=1 && PF02897:Prolyl oligopeptidase, N-terminal beta-propeller domain|PF00326:Prolyl oligopeptidase family	-
novel.4332	181.661	123.838	314.117	0	1.77126	3.05626	206.539	1.60918	6.95074	1.33624e-19	3.86384e-18	- && sp|P10978|POLX_TOBAC Retrovirus-related Pol polyprotein from transposon TNT 1-94 OS=Nicotiana tabacum OX=4097 PE=2 SV=1 && -	-
Nitab4.5_0000059g0500	288.666	355.501	239.44	48.5128	36.3109	43.5518	294.536	42.7918	2.78365	1.42501e-19	4.1168e-18	WD40 repeat%2C conserved site%2C WD40-repeat-containing domain%2C WD40 repeat%2C Six-bladed beta-propeller%2C TolB-like%2C WD40/YVTN repeat-like-containing domain && sp|Q0UYV9|CMR1_PHANO DNA damage-binding protein CMR1 OS=Phaeosphaeria nodorum (strain SN15 / ATCC MYA-4574 / FGSC 10173) OX=321614 GN=SNOG_03055 PE=3 SV=1 && -	-
Nitab4.5_0000002g0280	196.592	180.42	201.509	32.3419	22.1408	24.4501	192.84	26.3109	2.87578	1.43654e-19	4.14635e-18	Unknown && - && -	-
Nitab4.5_0000106g0400	1876.33	1641.92	1714.01	395.29	332.997	489.766	1744.09	406.018	2.10201	1.44624e-19	4.17057e-18	Unknown && sp|F4J4C8|EVN_ARATH Dolichol kinase EVAN OS=Arabidopsis thaliana OX=3702 GN=EVN PE=2 SV=1 && -	-
novel.1999	131.891	200.703	168.319	14.3742	17.7126	16.0454	166.971	16.0441	3.38052	1.47213e-19	4.2414e-18	- && sp|P92555|M1250_ARATH Uncharacterized mitochondrial protein AtMg01250 OS=Arabidopsis thaliana OX=3702 GN=AtMg01250 PE=4 SV=1 && -	-
novel.2665	1042.68	648.016	693.428	96.1272	63.7655	36.6752	794.709	65.5226	3.6038	1.51889e-19	4.37219e-18	- && - && -	-
Nitab4.5_0000296g0040	7130.81	5485.18	4904.96	1149.93	1072.5	1447.91	5840.32	1223.45	2.25486	1.55016e-19	4.45819e-18	Peptidyl-prolyl cis-trans isomerase%2C FKBP-type%2C Peptidyl-prolyl cis-trans isomerase%2C FKBP-type%2C domain%2C Tetratricopeptide repeat-containing domain%2C Tetratricopeptide repeat%2C Tetratricopeptide-like helical && sp|Q9FJL3|FKB65_ARATH Peptidyl-prolyl cis-trans isomerase FKBP65 OS=Arabidopsis thaliana OX=3702 GN=FKBP65 PE=1 SV=1 && PF00254:FKBP-type peptidyl-prolyl cis-trans isomerase	-
Nitab4.5_0003629g0060	12.4425	21.3514	30.819	208.425	248.862	252.906	21.5377	236.731	-3.45466	1.71016e-19	4.9139e-18	Domain of unknown function DUF4057 && - && PF13266:Protein of unknown function (DUF4057)	-
Nitab4.5_0000498g0080	89.5861	52.311	88.901	457.278	489.754	548.6	76.9327	498.544	-2.70048	1.74404e-19	5.00675e-18	Unknown && sp|Q9SGS5|Y1607_ARATH Uncharacterized protein At1g76070 OS=Arabidopsis thaliana OX=3702 GN=At1g76070 PE=1 SV=1 && -	-
Nitab4.5_0001290g0020	8.70976	4.27028	9.48277	267.719	247.977	1095.67	7.48761	537.122	-6.17463	1.75467e-19	5.03273e-18	Protein of unknown function DUF604 && - && PF04646:Protein of unknown function, DUF604	-
Nitab4.5_0002918g0060	1010.33	840.178	806.036	142.843	139.044	210.118	885.515	164.002	2.43071	1.76482e-19	5.05731e-18	Tetratricopeptide-like helical%2C Tetratricopeptide repeat-containing domain%2C Tetratricopeptide repeat%2C Peptidyl-prolyl cis-trans isomerase%2C FKBP-type%2C domain%2C Peptidyl-prolyl cis-trans isomerase%2C FKBP-type && sp|Q9LDC0|FKB42_ARATH Peptidyl-prolyl cis-trans isomerase FKBP42 OS=Arabidopsis thaliana OX=3702 GN=FKBP42 PE=1 SV=1 && PF00254:FKBP-type peptidyl-prolyl cis-trans isomerase	-
novel.6280	187.882	187.893	137.5	0	0	3.82033	171.092	1.27344	6.94858	1.79257e-19	5.13223e-18	- && - && -	-
Nitab4.5_0003111g0050	7.46551	0	2.37069	156.319	172.698	178.791	3.27873	169.27	-5.75415	1.81734e-19	5.19848e-18	Domain of unknown function DUF296 && sp|Q8GXB3|AHL5_ARATH AT-hook motif nuclear-localized protein 5 OS=Arabidopsis thaliana OX=3702 GN=AHL5 PE=1 SV=1 && PF03479:Plants and Prokaryotes Conserved (PCC) domain	-
novel.1076	49.7701	17.0811	23.7069	398.883	356.024	372.1	30.186	375.669	-3.64806	1.86229e-19	5.32227e-18	- && sp|Q9LNG5|PPP7L_ARATH Serine/threonine-protein phosphatase 7 long form homolog OS=Arabidopsis thaliana OX=3702 GN=MAIL3 PE=2 SV=1 && -	-
Nitab4.5_0003858g0090	5495.86	4728.27	4532.77	982.833	785.555	496.643	4918.97	755.01	2.70421	1.8937e-19	5.40721e-18	RNA recognition motif domain%2C Nucleotide-binding%2C alpha-beta plait && sp|Q9FMG4|SC35_ARATH Serine/arginine-rich splicing factor SC35 OS=Arabidopsis thaliana OX=3702 GN=SC35 PE=1 SV=1 && PF00076:RNA recognition motif. (a.k.a. RRM, RBD, or RNP domain)	-
Nitab4.5_0004251g0090	7.46551	5.33786	13.0388	142.843	221.408	159.69	8.61406	174.647	-4.35083	1.90548e-19	5.43599e-18	Oligopeptide transporter%2C OPT superfamily && sp|Q6R3L0|YSL1_ARATH Metal-nicotianamine transporter YSL1 OS=Arabidopsis thaliana OX=3702 GN=YSL1 PE=2 SV=2 && PF03169:OPT oligopeptide transporter protein	-
Nitab4.5_0000063g0110	1333.84	832.705	1332.33	174.287	170.927	226.164	1166.29	190.459	2.61311	1.93055e-19	5.50257e-18	Heavy metal-associated domain%2C HMA && sp|Q9SJL2|HIP5_ARATH Heavy metal-associated isoprenylated plant protein 5 OS=Arabidopsis thaliana OX=3702 GN=HIPP05 PE=1 SV=2 && PF00403:Heavy-metal-associated domain	-
novel.3929	513.876	330.947	598.6	0.898385	0	0.764066	481.141	0.55415	9.73951	2.04625e-19	5.82716e-18	- && sp|P10978|POLX_TOBAC Retrovirus-related Pol polyprotein from transposon TNT 1-94 OS=Nicotiana tabacum OX=4097 PE=2 SV=1 && -	-
Nitab4.5_0000154g0300	296.132	393.934	353.233	1263.13	1524.17	1348.58	347.766	1378.63	-1.9861	2.18064e-19	6.20434e-18	Glycosyl transferase%2C family 35%2C Glycogen/starch/alpha-glucan phosphorylase && sp|P04045|PHSL1_SOLTU Alpha-1,4 glucan phosphorylase L-1 isozyme, chloroplastic/amyloplastic OS=Solanum tuberosum OX=4113 PE=1 SV=2 && PF00343:Carbohydrate phosphorylase	-
Nitab4.5_0001040g0180	1891.26	1488.19	1621.55	315.333	391.449	443.158	1667	383.314	2.11985	2.19099e-19	6.22824e-18	Bacterial Ig-like%2C group 2%2C Invasin/intimin cell-adhesion && sp|F4KHD8|GP210_ARATH Nuclear pore complex protein GP210 OS=Arabidopsis thaliana OX=3702 GN=GB210 PE=1 SV=1 && PF02368:Bacterial Ig-like domain (group 2)	-
Nitab4.5_0001423g0100	85.8534	65.1218	151.724	1126.58	870.576	845.057	100.9	947.403	-3.23258	2.30811e-19	6.55532e-18	Major facilitator superfamily domain%2C general substrate transporter%2C Sugar/inositol transporter%2C Major facilitator superfamily domain%2C General substrate transporter && sp|Q3ECP7|ERDL5_ARATH Sugar transporter ERD6-like 5 OS=Arabidopsis thaliana OX=3702 GN=At1g54730 PE=2 SV=2 && PF00083:Sugar (and other) transporter	-
Nitab4.5_0002311g0030	2.4885	2.13514	10.6681	175.185	179.783	148.993	5.09726	167.987	-5.05424	2.32709e-19	6.60334e-18	Unknown && - && -	-
Nitab4.5_0004624g0030	33.5948	26.6893	79.4182	1060.09	1014.05	529.498	46.5674	867.88	-4.22201	2.38494e-19	6.76151e-18	Senescence regulator S40 && - && PF04520:Senescence regulator	-
Nitab4.5_0004557g0030	47.2816	60.8516	40.3018	295.569	292.258	355.291	49.4783	314.373	-2.66412	2.41767e-19	6.8482e-18	Methyltransferase type 11%2C ERGosterol biosynthesis methyltransferase%2C plant%2C Sterol methyltransferase C-terminal && sp|Q39227|SMT2_ARATH 24-methylenesterol C-methyltransferase 2 OS=Arabidopsis thaliana OX=3702 GN=SMT2 PE=1 SV=2 && PF08498:Sterol methyltransferase C-terminal|PF08241:Methyltransferase domain	-
Nitab4.5_0002532g0050	450.419	457.988	283.298	61.9886	57.566	48.9002	397.235	56.1516	2.82469	2.48778e-19	7.04054e-18	RNA recognition motif domain%2C Nucleotide-binding%2C alpha-beta plait && sp|Q9LHP2|SL30A_ARATH Serine/arginine-rich SC35-like splicing factor SCL30A OS=Arabidopsis thaliana OX=3702 GN=SCL30A PE=1 SV=1 && PF00076:RNA recognition motif. (a.k.a. RRM, RBD, or RNP domain)	-
novel.8567	0	0	0	512.978	751.901	309.447	0	524.775	-11.2596	2.60586e-19	7.3682e-18	- && - && -	-
Nitab4.5_0000451g0100	243.873	346.961	189.655	21.5612	18.5983	29.7986	260.163	23.3194	3.47484	2.60843e-19	7.36893e-18	Malate dehydrogenase%2C active site%2C Lactate dehydrogenase/glycoside hydrolase%2C family 4%2C C-terminal%2C Malate dehydrogenase%2C type 1%2C Lactate/malate dehydrogenase%2C C-terminal%2C Lactate/malate dehydrogenase%2C N-terminal%2C L-lactate/malate dehydrogenase%2C NAD(P)-binding domain && sp|Q9SN86|MDHP_ARATH Malate dehydrogenase, chloroplastic OS=Arabidopsis thaliana OX=3702 GN=At3g47520 PE…	-
Nitab4.5_0000871g0060	3572.25	2681.74	2554.42	644.142	669.537	476.777	2936.14	596.819	2.2989	2.65486e-19	7.49347e-18	Bax inhibitor 1-related && sp|Q9SA63|LFG4_ARATH Protein LIFEGUARD 4 OS=Arabidopsis thaliana OX=3702 GN=LFG4 PE=2 SV=1 && PF01027:Inhibitor of apoptosis-promoting Bax1	-
Nitab4.5_0001645g0010	166.73	130.244	131.573	776.205	751.901	576.87	142.849	701.659	-2.29726	2.70399e-19	7.6254e-18	Lipase%2C GDSL%2C SGNH hydrolase-type esterase domain && sp|Q6NMR9|GDL84_ARATH GDSL esterase/lipase At5g45920 OS=Arabidopsis thaliana OX=3702 GN=At5g45920 PE=2 SV=1 && PF00657:GDSL-like Lipase/Acylhydrolase	-
Nitab4.5_0001526g0050	85.8534	113.163	90.0863	477.043	429.531	430.169	96.3674	445.581	-2.20615	2.9511e-19	8.31491e-18	WD40 repeat%2C WD40-repeat-containing domain%2C WD40/YVTN repeat-like-containing domain && sp|Q9Y7K5|YGI3_SCHPO Uncharacterized WD repeat-containing protein C2A9.03 OS=Schizosaccharomyces pombe (strain 972 / ATCC 24843) OX=284812 GN=SPBC2A9.03 PE=4 SV=2 && -	-
Nitab4.5_0003791g0030	165.485	190.028	248.923	2172.3	1707.5	1062.82	201.479	1647.54	-3.03133	3.05055e-19	8.58753e-18	Carbohydrate kinase%2C FGGY%2C N-terminal%2C Carbohydrate kinase%2C FGGY%2C C-terminal && sp|Q949W8|XK2_ARATH Xylulose kinase 2 OS=Arabidopsis thaliana OX=3702 GN=XK2 PE=1 SV=1 && PF02782:FGGY family of carbohydrate kinases, C-terminal domain|PF00370:FGGY family of carbohydrate kinases, N-terminal domain	-
Nitab4.5_0002972g0050	859.778	835.908	687.501	134.758	154.985	197.893	794.396	162.545	2.28729	3.0584e-19	8.60206e-18	Ribosome maturation protein SBDS%2C conserved site%2C Ribosome maturation protein SBDS%2C N-terminal%2C Ribosome maturation protein SBDS%2C Ribosome maturation protein SBDS%2C C-terminal && sp|Q3SWZ6|SBDS_BOVIN Ribosome maturation protein SBDS OS=Bos taurus OX=9913 GN=SBDS PE=2 SV=1 && PF01172:Shwachman-Bodian-Diamond syndrome (SBDS) protein|PF09377:SBDS protein C-terminal domain	-
Nitab4.5_0000143g0060	332.215	338.42	327.156	46.716	69.9649	66.4738	332.597	61.0516	2.44388	3.12712e-19	8.78283e-18	Pentatricopeptide repeat%2C P-loop containing nucleoside triphosphate hydrolase%2C Thymidine kinase%2C conserved site%2C Thymidine kinase && sp|O23491|PP315_ARATH Pentatricopeptide repeat-containing protein At4g16470 OS=Arabidopsis thaliana OX=3702 GN=PCMP-E12 PE=2 SV=2 && PF13041:PPR repeat family|PF00265:Thymidine kinase	-
Nitab4.5_0001320g0010	0	0	0	362.948	392.335	437.81	0	397.697	-10.8602	3.12818e-19	8.78283e-18	Zinc finger%2C B-box && sp|O23379|COL11_ARATH Putative zinc finger protein CONSTANS-LIKE 11 OS=Arabidopsis thaliana OX=3702 GN=COL11 PE=1 SV=2 && PF00643:B-box zinc finger	Others
Nitab4.5_0001137g0010	3828.56	5277	2610.13	380.017	394.992	610.489	3905.23	461.832	3.07953	3.1439e-19	8.81923e-18	Activator of Hsp90 ATPase%2C N-terminal && sp|Q8BK64|AHSA1_MOUSE Activator of 90 kDa heat shock protein ATPase homolog 1 OS=Mus musculus OX=10090 GN=Ahsa1 PE=1 SV=2 && PF09229:Activator of Hsp90 ATPase, N-terminal	-
Nitab4.5_0001926g0080	1122.31	1036.61	1236.32	229.088	300.229	198.657	1131.75	242.658	2.22239	3.3464e-19	9.37903e-18	Nucleic acid-binding%2C OB-fold%2C Ribonuclease II/R%2C conserved site && sp|P0DM58|DI3L2_ARATH DIS3-like exonuclease 2 OS=Arabidopsis thaliana OX=3702 GN=SOV PE=1 SV=1 && PF17849:Dis3-like cold-shock domain 2 (CSD2)|PF00773:RNB domain	-
Nitab4.5_0005497g0010	613.416	669.367	474.139	94.3304	107.161	129.127	585.641	110.206	2.40823	3.36608e-19	9.41986e-18	NUDIX hydrolase domain%2C NUDIX hydrolase domain-like%2C NUDIX hydrolase%2C conserved site && sp|Q9LHK1|NUD16_ARATH Nudix hydrolase 16, mitochondrial OS=Arabidopsis thaliana OX=3702 GN=NUDT16 PE=2 SV=1 && PF00293:NUDIX domain	-
Nitab4.5_0000030g0370	155.531	88.6084	184.914	1107.71	913.972	1139.22	143.018	1053.63	-2.88333	3.36687e-19	9.41986e-18	Unknown && - && PF13369:Transglutaminase-like superfamily|PF13371:Tetratricopeptide repeat	-
Nitab4.5_0000777g0080	1.24425	1.06757	7.11208	255.141	286.059	1240.08	3.1413	593.76	-7.57298	3.38968e-19	9.47538e-18	AP2/ERF domain%2C DNA-binding domain && sp|A0A3Q7I5Y9|ERFC3_SOLLC Ethylene-response factor C3 OS=Solanum lycopersicum OX=4081 GN=ERF.C.3 PE=2 SV=1 && PF00847:AP2 domain	AP2/ERF->AP2/ERF-ERF
Nitab4.5_0000278g0030	571.111	660.827	469.397	0.898385	0	0	567.112	0.299462	10.868	3.57333e-19	9.98e-18	HSP20-like chaperone%2C Alpha crystallin/Hsp20 domain && sp|P27880|HSP12_MEDSA 18.2 kDa class I heat shock protein OS=Medicago sativa OX=3879 GN=HSP18.2 PE=2 SV=1 && PF00011:Hsp20/alpha crystallin family	-
Nitab4.5_0000007g0020	14.931	24.5541	8.29743	338.691	297.572	191.017	15.9275	275.76	-4.10215	3.624e-19	1.01127e-17	Unknown && - && -	-
novel.5439	14.931	12.8109	13.0388	141.945	176.241	244.501	13.5936	187.562	-3.79015	3.64908e-19	1.01738e-17	- && - && -	-
Nitab4.5_0005191g0020	6.22126	5.33786	1.18535	183.271	169.156	119.194	4.24815	157.207	-5.20702	3.66213e-19	1.02012e-17	Zinc finger C2H2-type/integrase DNA-binding domain%2C Zinc finger%2C C2H2%2C Zinc finger%2C C2H2-like && sp|Q9ZWA6|IDD3_ARATH Zinc finger protein MAGPIE OS=Arabidopsis thaliana OX=3702 GN=MGP PE=1 SV=1 && -	C2H2
novel.17	2314.31	1716.65	1321.66	70.074	85.0206	200.185	1784.21	118.427	3.9106	3.67058e-19	1.02159e-17	- && - && -	-
Nitab4.5_0002219g0040	209.034	237.001	276.186	918.15	875.004	982.589	240.74	925.248	-1.94216	3.77845e-19	1.05069e-17	Leucine rich repeat 4%2C Malectin-like carbohydrate-binding domain && sp|F4HWL3|RLP4_ARATH Receptor-like protein 4 OS=Arabidopsis thaliana OX=3702 GN=RLP4 PE=2 SV=1 && PF13855:Leucine rich repeat|PF12819:Malectin-like domain	-
novel.5280	372.031	227.393	389.979	0	0	0	329.801	0	11.0468	3.78637e-19	1.05198e-17	- && sp|P10978|POLX_TOBAC Retrovirus-related Pol polyprotein from transposon TNT 1-94 OS=Nicotiana tabacum OX=4097 PE=2 SV=1 && -	-
Nitab4.5_0000192g0130	2.4885	7.473	4.74139	199.442	140.815	126.835	4.90096	155.697	-4.96264	3.80249e-19	1.05554e-17	Plant peroxidase%2C Haem peroxidase%2C plant/fungal/bacterial%2C Haem peroxidase%2C Peroxidases heam-ligand binding site && sp|Q43872|PER64_ARATH Peroxidase 64 OS=Arabidopsis thaliana OX=3702 GN=PER64 PE=1 SV=1 && PF00141:Peroxidase	-
Nitab4.5_0000931g0010	460.373	477.204	391.164	106.009	88.5631	106.205	442.914	100.259	2.14277	4.08096e-19	1.13185e-17	FMN-binding split barrel && - && -	-
Nitab4.5_0000864g0120	999.134	855.124	853.45	138.351	104.504	194.073	902.569	145.643	2.62939	4.23493e-19	1.17354e-17	Flavoprotein pyridine nucleotide cytochrome reductase%2C Ferredoxin--NADP reductase%2C Oxidoreductase%2C FAD-binding domain%2C Ferredoxin reductase-type FAD-binding domain%2C Riboflavin synthase-like beta-barrel%2C Oxidoreductase FAD/NAD(P)-binding && sp|O04977|FENR1_TOBAC Ferredoxin--NADP reductase, leaf-type isozyme, chloroplastic OS=Nicotiana tabacum OX=4097 GN=PETH PE=2 SV=1 && PF00175:Oxidor…	-
novel.7561	16.1753	14.946	18.9655	257.837	193.953	152.049	16.6956	201.28	-3.59283	4.24095e-19	1.17419e-17	- && - && -	-
Nitab4.5_0003799g0010	834.893	826.3	687.501	87.1434	103.619	161.982	782.898	117.581	2.73232	4.33453e-19	1.19906e-17	DDT domain%2C DDT domain superfamily%2C DDT domain%2C subgroup && sp|F4JRF5|RLT3_ARATH Homeobox-DDT domain protein RLT3 OS=Arabidopsis thaliana OX=3702 GN=RLT3 PE=3 SV=1 && PF15612:WSTF, HB1, Itc1p, MBD9 motif 1|PF02791:DDT domain|PF15613:Williams-Beuren syndrome DDT (WSD), D-TOX E motif	DDT
Nitab4.5_0000103g0070	327.238	455.853	585.561	59.2934	68.1936	68.766	456.217	65.4177	2.80151	4.3825e-19	1.21128e-17	SET domain%2C Tetratricopeptide TPR1%2C Tetratricopeptide repeat%2C Tetratricopeptide repeat-containing domain%2C Tetratricopeptide-like helical && sp|Q3ZBZ8|STIP1_BOVIN Stress-induced-phosphoprotein 1 OS=Bos taurus OX=9913 GN=STIP1 PE=2 SV=1 && PF00856:SET domain	SET
Nitab4.5_0004038g0030	0	0	4.74139	380.017	375.508	178.791	1.58046	311.439	-7.64596	4.41923e-19	1.21975e-17	Unknown && - && -	-
Nitab4.5_0004752g0010	26.1293	46.9731	42.6725	506.689	388.792	280.412	38.5916	391.965	-3.339	4.4208e-19	1.21975e-17	Unknown && - && -	-
Nitab4.5_0000986g0020	29.862	30.9596	65.1941	1104.12	1757.98	449.271	42.0052	1103.79	-4.71635	4.52466e-19	1.24733e-17	Cytochrome P450%2C Cytochrome P450%2C conserved site%2C Cytochrome P450%2C E-class%2C group I && sp|K4CI52|ABAH2_SOLLC Abscisic acid 8'-hydroxylase CYP707A2 OS=Solanum lycopersicum OX=4081 GN=CYP707A2 PE=2 SV=1 && PF00067:Cytochrome P450	-
Nitab4.5_0002842g0110	1194.48	1049.42	1158.08	366.541	364.88	336.189	1134	355.87	1.67216	4.52911e-19	1.24748e-17	Lecithin_cholesterol/phospholipid_diacylglycerol acyltransferase && sp|Q9FNA9|PDAT1_ARATH Phospholipid:diacylglycerol acyltransferase 1 OS=Arabidopsis thaliana OX=3702 GN=PDAT1 PE=2 SV=1 && PF02450:Lecithin:cholesterol acyltransferase	-
Nitab4.5_0001892g0050	103.273	84.3381	52.1553	3138.96	4189.92	715.166	79.9221	2681.35	-5.06841	4.76252e-19	1.31064e-17	Histidine kinase-like ATPase%2C ATP-binding domain%2C Signal transduction histidine kinase EnvZ-like%2C dimerisation/phosphoacceptor domain%2C Signal transduction histidine kinase-related protein%2C C-terminal%2C Signal transduction response regulator%2C receiver domain%2C Signal transduction histidine kinase%2C core%2C CheY-like superfamily%2C Signal transduction histidine kinase%2C homodimeric …	Others
novel.709	14.931	26.6893	17.7802	203.035	223.179	357.583	19.8002	261.266	-3.714	4.78995e-19	1.31705e-17	- && sp|Q9SUC9|UGPI7_ARATH Uncharacterized GPI-anchored protein At4g28100 OS=Arabidopsis thaliana OX=3702 GN=At4g28100 PE=2 SV=1 && -	-
Nitab4.5_0001913g0040	1328.86	871.138	1199.57	165.303	92.1057	67.2378	1133.19	108.215	3.39044	4.85244e-19	1.33308e-17	Unknown && - && -	-
novel.3219	139.356	79.0003	124.461	1008.89	1006.96	636.467	114.273	884.106	-2.95397	4.8752e-19	1.33818e-17	- && sp|A0A0D3MU35|ORGRE_CUCME Protein ORANGE-GREEN, chloroplastic OS=Cucumis melo OX=3656 GN=OR PE=2 SV=1 && -	-
Nitab4.5_0000114g0140	9.95401	8.54057	3.55604	262.328	174.469	647.164	7.35021	361.321	-5.62007	5.02448e-19	1.37798e-17	Acyl transferase/acyl hydrolase/lysophospholipase%2C Patatin/Phospholipase A2-related && sp|Q3YJT2|PT2K2_SOLTU Patatin-2-Kuras 2 OS=Solanum tuberosum OX=4113 GN=pat2-k2 PE=2 SV=1 && PF01734:Patatin-like phospholipase	-
Nitab4.5_0000062g0260	92.0746	137.717	118.535	522.86	652.71	589.859	116.109	588.477	-2.33892	5.03198e-19	1.37885e-17	Unknown && - && -	-
Nitab4.5_0001579g0120	1027.75	858.327	745.583	211.121	162.956	147.465	877.221	173.847	2.33612	5.10093e-19	1.39654e-17	Thioredoxin-like fold%2C Thioredoxin%2C Thioredoxin domain && sp|Q94F09|PDI52_ARATH Protein disulfide-isomerase 5-2 OS=Arabidopsis thaliana OX=3702 GN=PDIL5-2 PE=1 SV=1 && PF13848:Thioredoxin-like domain|PF00085:Thioredoxin	-
Nitab4.5_0001332g0140	282.445	414.218	142.242	0	0	3.05626	279.635	1.01875	7.98534	5.22892e-19	1.43036e-17	SWEET sugar transporter%2C Major facilitator superfamily domain%2C general substrate transporter && sp|Q9SMM5|SWT11_ARATH Bidirectional sugar transporter SWEET11 OS=Arabidopsis thaliana OX=3702 GN=SWEET11 PE=1 SV=1 && PF03083:Sugar efflux transporter for intercellular exchange	-
novel.1571	311.063	152.663	282.113	3.59354	15.9414	6.8766	248.613	8.80383	4.82316	5.2991e-19	1.44831e-17	- && - && -	-
Nitab4.5_0000413g0150	3.73275	4.27028	5.92673	150.929	111.59	195.601	4.64326	152.706	-5.0402	5.40869e-19	1.477e-17	Phospholipase A2%2C active site%2C Phospholipase A2 domain%2C Phospholipase A2 && sp|Q8S8N6|PLA2A_ARATH Phospholipase A2-alpha OS=Arabidopsis thaliana OX=3702 GN=PLA2-ALPHA PE=1 SV=1 && -	-
Nitab4.5_0000278g0160	424.29	344.825	403.018	3244.07	3032.4	1683.24	390.711	2653.24	-2.76378	5.46949e-19	1.49233e-17	SANT/Myb domain%2C Homeodomain-like%2C SANT domain%2C Myb domain%2C Myb domain%2C plants && sp|Q8S9H7|DIV_ANTMA Transcription factor DIVARICATA OS=Antirrhinum majus OX=4151 GN=DIVARICATA PE=2 SV=1 && PF00249:Myb-like DNA-binding domain	MYB->MYB
Nitab4.5_0000136g0340	14.931	21.3514	48.5992	445.599	340.968	481.362	28.2939	422.643	-3.90127	5.51559e-19	1.50362e-17	Myc-type%2C basic helix-loop-helix (bHLH) domain && sp|Q9ZPW3|HBI1_ARATH Transcription factor HBI1 OS=Arabidopsis thaliana OX=3702 GN=HBI1 PE=1 SV=3 && PF00010:Helix-loop-helix DNA-binding domain	bHLH
novel.5703	329.727	295.717	275	56.5983	52.2522	35.9111	300.148	48.2539	2.64154	5.53642e-19	1.50801e-17	- && sp|C0LGP4|Y3475_ARATH Probable LRR receptor-like serine/threonine-protein kinase At3g47570 OS=Arabidopsis thaliana OX=3702 GN=At3g47570 PE=2 SV=1 && PF07714:Protein tyrosine and serine/threonine kinase|PF13855:Leucine rich repeat	-
novel.7815	296.132	276.501	186.099	35.037	32.7684	32.8548	252.911	33.5534	2.91464	5.65334e-19	1.53855e-17	- && - && -	-
Nitab4.5_0000256g0190	29.862	9.60814	15.4095	1601.82	1332.88	246.029	18.2932	1060.24	-5.86395	5.69659e-19	1.549e-17	Unknown && - && -	-
Nitab4.5_0000588g0160	128.158	152.663	367.457	9455.5	12048.1	2402.99	216.093	7968.87	-5.20473	5.74357e-19	1.56044e-17	Unknown && - && -	-
novel.220	377.008	216.717	373.384	0	0	0	322.37	0	11.0139	5.74923e-19	1.56065e-17	- && sp|P10978|POLX_TOBAC Retrovirus-related Pol polyprotein from transposon TNT 1-94 OS=Nicotiana tabacum OX=4097 PE=2 SV=1 && -	-
Nitab4.5_0000003g0200	6.22126	0	5.92673	259.633	193.068	141.352	4.04933	198.018	-5.65459	5.83212e-19	1.58061e-17	Unknown && - && -	-
Nitab4.5_0000142g0100	140.6	99.2841	143.427	660.313	624.37	560.825	127.77	615.169	-2.26962	5.83267e-19	1.58061e-17	Pentatricopeptide repeat%2C Tetratricopeptide-like helical && sp|Q9FJW6|PP451_ARATH Pentatricopeptide repeat-containing protein At5g67570, chloroplastic OS=Arabidopsis thaliana OX=3702 GN=DG1 PE=1 SV=2 && -	-
Nitab4.5_0002465g0070	350.879	267.96	264.332	17.9677	23.912	5.34846	294.391	15.7427	4.23837	6.06548e-19	1.64231e-17	Armadillo-like helical%2C HEAT%2C type 2%2C Armadillo-type fold && sp|O00410|IPO5_HUMAN Importin-5 OS=Homo sapiens OX=9606 GN=IPO5 PE=1 SV=4 && PF18808:Importin repeat	-
Nitab4.5_0000604g0020	119.448	77.9327	143.427	809.445	748.358	626.534	113.603	728.113	-2.6824	6.38466e-19	1.72727e-17	U2A'/phosphoprotein 32 family A%2C C-terminal%2C WD40 repeat%2C WD40-repeat-containing domain%2C WD40 repeat%2C conserved site%2C WD40/YVTN repeat-like-containing domain && - && -	-
Nitab4.5_0007026g0010	19.908	17.0811	20.1509	613.597	652.71	180.32	19.0467	482.209	-4.66323	6.39395e-19	1.72832e-17	Proton-dependent oligopeptide transporter family%2C Major facilitator superfamily domain%2C general substrate transporter && sp|Q9LQL2|PTR14_ARATH Protein NRT1/ PTR FAMILY 7.3 OS=Arabidopsis thaliana OX=3702 GN=NPF7.3 PE=1 SV=2 && PF00854:POT family	-
novel.8734	263.781	193.23	246.552	9.88224	6.19942	0	234.521	5.36055	5.48645	6.49795e-19	1.75494e-17	- && - && -	-
novel.8212	1194.48	1238.38	1021.77	88.0418	80.5925	187.196	1151.54	118.61	3.27635	6.51512e-19	1.75809e-17	- && - && PF14724:Mitochondrial-associated sphingomyelin phosphodiesterase	-
novel.7483	243.873	247.677	246.552	40.4273	49.5954	51.1924	246.034	47.0717	2.38379	6.52462e-19	1.75917e-17	- && sp|A7LXU3|BGH3B_BACO1 Beta-glucosidase BoGH3B OS=Bacteroides ovatus (strain ATCC 8483 / DSM 1896 / JCM 5824 / NCTC 11153) OX=411476 GN=BACOVA_02659 PE=1 SV=1 && PF00933:Glycosyl hydrolase family 3 N terminal domain|PF01915:Glycosyl hydrolase family 3 C-terminal domain	-
Nitab4.5_0000368g0290	139.356	151.595	129.203	519.267	618.171	542.487	140.051	559.975	-1.99846	6.53669e-19	1.76093e-17	Domain of unknown function DUF4378 && - && PF14383:DUF761-associated sequence motif|PF14309:Domain of unknown function (DUF4378)	-
novel.6458	480.281	254.082	742.027	30.5451	38.9678	24.4501	492.13	31.321	3.97604	6.60516e-19	1.77703e-17	- && sp|Q00624|ASOL_BRANA L-ascorbate oxidase homolog OS=Brassica napus OX=3708 GN=Bp10 PE=2 SV=1 && PF07732:Multicopper oxidase|PF07731:Multicopper oxidase|PF00394:Multicopper oxidase	-
Nitab4.5_0000208g0050	362.077	345.893	371.014	1181.38	1057.44	1217.16	359.661	1151.99	-1.67978	6.60757e-19	1.77703e-17	Peptidyl-arginine deiminase%2C Porphyromonas-type%2C Agmatine deiminase && sp|G7JT50|AGUA_MEDTR Agmatine deiminase OS=Medicago truncatula OX=3880 GN=AIH PE=1 SV=2 && PF04371:Porphyromonas-type peptidyl-arginine deiminase	-
Nitab4.5_0001984g0010	2121.45	3139.73	3324.9	77598	88499.4	19712.9	2862.02	61936.8	-4.43566	6.69771e-19	1.79975e-17	Peptidase T2%2C asparaginase 2 && sp|Q8GXG1|ASPGB_ARATH Probable isoaspartyl peptidase/L-asparaginase 2 OS=Arabidopsis thaliana OX=3702 GN=At3g16150 PE=2 SV=2 && PF01112:Asparaginase	-
Nitab4.5_0002320g0030	22.3965	11.7433	26.0776	548.015	274.546	253.67	20.0725	358.744	-4.16654	6.79481e-19	1.82431e-17	MIF4-like%2C type 1/2/3%2C MIF4G-like%2C type 3%2C Armadillo-type fold && sp|Q84PB3|IF4G1_ORYSJ Eukaryotic translation initiation factor isoform 4G-1 OS=Oryza sativa subsp. japonica OX=39947 GN=Os04g0499300 PE=2 SV=2 && PF02854:MIF4G domain	-
novel.5614	1213.15	885.016	947.092	191.356	163.842	103.913	1015.08	153.037	2.73135	6.80589e-19	1.82513e-17	- && - && -	-
novel.6655	1195.73	867.935	1024.14	79.0579	127.531	40.4955	1029.27	82.3614	3.64625	6.80929e-19	1.82513e-17	- && sp|P0C2F6|RNHX1_ARATH Putative ribonuclease H protein At1g65750 OS=Arabidopsis thaliana OX=3702 GN=At1g65750 PE=3 SV=1 && PF05699:hAT family C-terminal dimerisation region	-
Nitab4.5_0002783g0070	869.732	1124.15	1090.52	4937.53	4287.34	3581.94	1028.13	4268.94	-2.05354	6.9309e-19	1.85617e-17	ATP-grasp fold%2C succinyl-CoA synthetase-type%2C Succinyl-CoA synthetase-like%2C ATP-grasp fold%2C subdomain 2 && sp|Q2QZ86|ACLA2_ORYSJ ATP-citrate synthase alpha chain protein 2 OS=Oryza sativa subsp. japonica OX=39947 GN=ACLA-2 PE=2 SV=2 && PF08442:ATP-grasp domain|PF16114:ATP citrate lyase citrate-binding	-
Nitab4.5_0001820g0040	43.5488	59.784	32.0044	334.199	318.827	446.979	45.1124	366.668	-3.01882	7.1354e-19	1.90933e-17	Protein kinase-like domain%2C Protein kinase domain%2C Leucine-rich repeat%2C typical subtype%2C Serine-threonine/tyrosine-protein kinase catalytic domain && sp|Q06BH3|SRF1_ARATH Protein STRUBBELIG-RECEPTOR FAMILY 1 OS=Arabidopsis thaliana OX=3702 GN=SRF1 PE=1 SV=2 && PF13855:Leucine rich repeat|PF07714:Protein tyrosine kinase	-
Nitab4.5_0001326g0150	98.2959	176.149	149.354	5.39031	7.97068	9.16879	141.266	7.50993	4.22577	7.85477e-19	2.10007e-17	Zinc finger-XS domain%2C Uncharacterised domain XH%2C XS domain && sp|Q9LMH6|FDM4_ARATH Factor of DNA methylation 4 OS=Arabidopsis thaliana OX=3702 GN=FDM4 PE=4 SV=1 && PF03468:XS domain|PF03469:XH domain|PF03470:XS zinc finger domain	-
novel.6076	608.439	174.014	521.553	0	0	0	434.669	0	11.4453	7.90557e-19	2.11188e-17	- && - && -	-
Nitab4.5_0000035g0110	2428.78	2403.1	2335.13	725.895	785.555	867.979	2389	793.143	1.59043	7.94916e-19	2.12175e-17	Unknown && sp|Q9LKA5|MORF8_ARATH Multiple organellar RNA editing factor 8, chloroplastic/mitochondrial OS=Arabidopsis thaliana OX=3702 GN=MORF8 PE=1 SV=1 && -	-
Nitab4.5_0000152g0280	140.6	134.514	283.298	2121.99	1812	1352.4	186.137	1762.13	-3.24327	8.20643e-19	2.18859e-17	Annexin repeat%2C Annexin%2C Annexin repeat%2C conserved site%2C Annexin%2C plant && sp|Q9C9X3|ANXD5_ARATH Annexin D5 OS=Arabidopsis thaliana OX=3702 GN=ANN5 PE=2 SV=2 && PF00191:Annexin	-
Nitab4.5_0002566g0030	3.73275	6.40543	3.55604	347.675	365.766	106.969	4.56474	273.47	-5.89007	8.23265e-19	2.19375e-17	Sulphate transporter%2C STAS domain%2C Sulphate anion transporter%2C conserved site && sp|P53393|SUT3_STYHA Low affinity sulfate transporter 3 OS=Stylosanthes hamata OX=37660 GN=ST3 PE=2 SV=1 && PF01740:STAS domain|PF00916:Sulfate permease family	-
Nitab4.5_0001983g0040	399.405	385.393	254.85	58.395	45.1672	42.7877	346.549	48.7833	2.83084	8.66677e-19	2.3075e-17	Glycoside hydrolase%2C clan GH-D%2C Aldolase-type TIM barrel%2C Glycosyl hydrolase%2C family 13%2C all-beta%2C Glycoside hydrolase%2C superfamily%2C Glycoside hydrolase%2C family 27 && sp|Q9FT97|AGAL1_ARATH Alpha-galactosidase 1 OS=Arabidopsis thaliana OX=3702 GN=AGAL1 PE=2 SV=1 && PF17801:Alpha galactosidase C-terminal beta sandwich domain|PF16499:Alpha galactosidase A	-
Nitab4.5_0000649g0210	64.7011	85.4057	133.944	2032.15	1941.3	715.166	94.6836	1562.87	-4.04457	8.86267e-19	2.35769e-17	Uncharacterised protein family Cys-rich && - && PF04749:PLAC8 family	-
Nitab4.5_0002093g0100	296.132	275.433	221.66	35.037	39.8534	21.3939	264.408	32.0948	3.04891	8.92751e-19	2.37296e-17	RmlC-like jelly roll fold%2C Auxin-binding protein%2C RmlC-like cupin domain && sp|P33490|ABP1_TOBAC Auxin-binding protein T85 OS=Nicotiana tabacum OX=4097 GN=T85 PE=3 SV=1 && PF02041:Auxin binding protein	-
Nitab4.5_0000785g0100	3385.61	2788.5	3002.48	362.948	456.1	175.735	3058.86	331.594	3.20636	9.02522e-19	2.39694e-17	ABC transporter%2C conserved site%2C AAA+ ATPase domain%2C ABC transporter-like%2C P-loop containing nucleoside triphosphate hydrolase%2C ABC transporter A%2C ABCA && sp|Q84K47|AB2A_ARATH ABC transporter A family member 2 OS=Arabidopsis thaliana OX=3702 GN=ABCA2 PE=2 SV=1 && PF00005:ABC transporter|PF12698:ABC-2 family transporter protein	-
Nitab4.5_0000715g0190	1.24425	2.13514	0	999.004	1105.27	161.982	1.12646	755.418	-9.35605	9.47318e-19	2.51382e-17	Unknown && - && -	-
Nitab4.5_0000092g0170	1814.12	2091.37	1535.02	276.703	308.2	437.81	1813.5	340.904	2.41048	9.55813e-19	2.53425e-17	RNA recognition motif domain%2C Nucleotide-binding%2C alpha-beta plait && sp|Q9FIU6|ORRM2_ARATH Organelle RRM domain-containing protein 2, mitochondrial OS=Arabidopsis thaliana OX=3702 GN=ORRM2 PE=1 SV=1 && PF00076:RNA recognition motif. (a.k.a. RRM, RBD, or RNP domain)	-
Nitab4.5_0000317g0020	497.701	486.812	425.539	1915.36	1949.27	1494.51	470.018	1786.38	-1.92606	9.63347e-19	2.55211e-17	Metallothionein%2C family 15%2C plant && sp|Q40410|MT2_NICPL Metallothionein-like protein type 2 OS=Nicotiana plumbaginifolia OX=4092 PE=3 SV=1 && -	-
Nitab4.5_0000316g0380	587.287	457.988	541.703	1765.33	1753.55	1946.84	528.993	1821.91	-1.78488	9.81571e-19	2.59823e-17	RNA recognition motif domain%2C Zinc finger%2C CCCH-type%2C Nucleotide-binding%2C alpha-beta plait && sp|Q0D3J9|C3H53_ORYSJ Zinc finger CCCH domain-containing protein 53 OS=Oryza sativa subsp. japonica OX=39947 GN=Os07g0682400 PE=2 SV=1 && PF00642:Zinc finger C-x8-C-x5-C-x3-H type (and similar)	-
Nitab4.5_0000287g0080	318.528	339.488	280.927	27.8499	43.3959	54.2487	312.981	41.8315	2.89818	9.97868e-19	2.63918e-17	NAC domain && sp|Q93VY3|NAC72_ARATH NAC domain-containing protein 72 OS=Arabidopsis thaliana OX=3702 GN=NAC072 PE=2 SV=1 && PF02365:No apical meristem (NAM) protein	NAC
novel.6282	145.577	200.703	309.375	11.679	7.97068	2.2922	218.552	7.31396	4.92359	1.00093e-18	2.64508e-17	- && - && -	-
Nitab4.5_0000651g0050	12.4425	27.7568	45.0432	738.473	506.581	351.47	28.4142	532.175	-4.22421	1.01957e-18	2.69213e-17	Unknown && - && -	-
Nitab4.5_0000309g0040	4231.7	4801.93	5975.33	973.85	807.696	509.632	5002.99	763.726	2.71207	1.04292e-18	2.75151e-17	NADP-dependent oxidoreductase domain%2C Aldo/keto reductase && sp|P40691|A115_TOBAC Auxin-induced protein PCNT115 OS=Nicotiana tabacum OX=4097 PE=2 SV=1 && PF00248:Aldo/keto reductase family	-
Nitab4.5_0003748g0030	29.862	44.838	27.263	355.761	258.604	511.16	33.9877	375.175	-3.46005	1.05636e-18	2.78466e-17	NAC domain && sp|Q8GWK6|NC104_ARATH NAC domain-containing protein 104 OS=Arabidopsis thaliana OX=3702 GN=NAC104 PE=2 SV=1 && PF02365:No apical meristem (NAM) protein	NAC
Nitab4.5_0001259g0060	5796.97	6580.51	5965.85	2183.97	1890.82	2111.88	6114.44	2062.23	1.56804	1.06314e-18	2.8002e-17	Cysteine alpha-hairpin motif superfamily%2C CHCH && - && PF06747:CHCH domain	-
Nitab4.5_0003098g0080	730.376	769.719	471.768	65.5821	17.7126	34.383	657.287	39.2259	4.06849	1.07979e-18	2.84173e-17	Aldo/keto reductase subgroup%2C Aldo/keto reductase%2C Aldo/keto reductase%2C conserved site%2C NADP-dependent oxidoreductase domain && sp|Q0PGJ6|AKRC9_ARATH NADPH-dependent aldo-keto reductase, chloroplastic OS=Arabidopsis thaliana OX=3702 GN=AKR4C9 PE=1 SV=1 && PF00248:Aldo/keto reductase family	-
Nitab4.5_0001832g0090	26.1293	51.2434	40.3018	305.451	281.631	281.176	39.2248	289.419	-2.87563	1.11851e-18	2.94121e-17	Auxin efflux carrier%2C Auxin efflux carrier%2C plant type && sp|Q9S7Z8|PIN3_ARATH Auxin efflux carrier component 3 OS=Arabidopsis thaliana OX=3702 GN=PIN3 PE=1 SV=1 && PF03547:Membrane transport protein	-
Nitab4.5_0000604g0060	172.951	101.419	139.871	701.639	710.276	744.965	138.08	718.96	-2.38334	1.11945e-18	2.94126e-17	DNA-binding WRKY%2C Zn-cluster domain && sp|O22176|WRK15_ARATH Probable WRKY transcription factor 15 OS=Arabidopsis thaliana OX=3702 GN=WRKY15 PE=2 SV=1 && PF10533:Plant zinc cluster domain|PF03106:WRKY DNA -binding domain	WRKY
Nitab4.5_0002586g0120	109.494	61.9191	110.237	669.297	586.288	911.531	93.8835	722.372	-2.94708	1.14434e-18	3.00416e-17	Unknown && - && -	-
Nitab4.5_0000428g0070	3.73275	9.60814	2.37069	166.201	131.073	142.88	5.2372	146.718	-4.77473	1.15056e-18	3.01802e-17	Cyclin-like%2C Cyclin A/B/D/E%2C Cyclin%2C C-terminal domain%2C Cyclin%2C N-terminal && sp|P25011|CCNB1_SOYBN G2/mitotic-specific cyclin S13-6 OS=Glycine max OX=3847 PE=2 SV=1 && PF00134:Cyclin, N-terminal domain|PF02984:Cyclin, C-terminal domain	-
Nitab4.5_0000040g0110	231.431	92.8787	347.307	5485.54	5206.63	2526	223.872	4406.06	-4.29958	1.17794e-18	3.08731e-17	NAC domain && sp|K4BWV2|NAP1_SOLLC NAC domain-containing protein 1 OS=Solanum lycopersicum OX=4081 GN=NAP1 PE=2 SV=1 && PF02365:No apical meristem (NAM) protein	NAC
Nitab4.5_0002587g0110	288.666	308.528	193.212	8.98385	0	0.764066	263.469	3.24931	6.37679	1.19793e-18	3.13713e-17	Unknown && - && -	-
Nitab4.5_0001201g0050	1393.56	1306.71	1313.36	300.061	320.599	414.888	1337.88	345.182	1.95345	1.20961e-18	3.16512e-17	Glycosyl transferase%2C family 8 && sp|Q9M9Y5|GAUT6_ARATH Probable galacturonosyltransferase 6 OS=Arabidopsis thaliana OX=3702 GN=GAUT6 PE=2 SV=1 && PF01501:Glycosyl transferase family 8	-
Nitab4.5_0000716g0140	974.249	946.936	929.312	290.178	309.085	252.142	950.165	283.802	1.74407	1.23038e-18	3.21682e-17	DNA mismatch repair protein MutS%2C C-terminal%2C DNA mismatch repair protein MutS%2C core%2C DNA mismatch repair protein MutS%2C N-terminal%2C DNA mismatch repair protein MutS-like%2C N-terminal%2C P-loop containing nucleoside triphosphate hydrolase%2C DNA mismatch repair protein MutS%2C clamp && sp|O65607|MSH3_ARATH DNA mismatch repair protein MSH3 OS=Arabidopsis thaliana OX=3702 GN=MSH3 PE=1 S…	-
Nitab4.5_0002827g0020	2667.68	3193.11	3657.98	11764.4	10583.3	11177.5	3172.92	11175.1	-1.81635	1.25107e-18	3.26825e-17	Haem peroxidase%2C plant/fungal/bacterial%2C Plant peroxidase%2C Haem peroxidase && sp|Q9SB81|PER42_ARATH Peroxidase 42 OS=Arabidopsis thaliana OX=3702 GN=PER42 PE=1 SV=2 && PF00141:Peroxidase	-
Nitab4.5_0000610g0020	0	1.06757	1.18535	572.271	723.561	395.786	0.750973	563.873	-9.51083	1.25743e-18	3.28216e-17	Unknown && - && PF13515:Fusaric acid resistance protein-like	-
Nitab4.5_0001586g0100	75.8993	52.311	39.1164	561.491	418.018	379.741	55.7756	453.083	-3.02434	1.26919e-18	3.31017e-17	Glycoside hydrolase%2C family 19%2C catalytic%2C Lysozyme-like domain%2C Chitin-binding%2C type 1%2C Chitin-binding%2C type 1%2C conserved site%2C Glycoside hydrolase%2C family 19 && sp|Q7Y1Z0|CHI5_ORYSJ Chitinase 5 OS=Oryza sativa subsp. japonica OX=39947 GN=Cht5 PE=2 SV=1 && PF00187:Chitin recognition protein|PF00182:Chitinase class I	-
novel.4617	700.514	896.76	770.475	121.282	174.469	180.32	789.25	158.69	2.31341	1.28885e-18	3.3587e-17	- && sp|A0A290U7C4|ROQ1_NICBE Disease resistance protein Roq1 OS=Nicotiana benthamiana OX=4100 GN=ROQ1 PE=1 SV=1 && PF01582:TIR domain|PF00931:NB-ARC domain	-
Nitab4.5_0000118g0120	0	0	0	493.213	454.329	269.715	0	405.753	-10.8883	1.29879e-18	3.38182e-17	Amino acid transporter%2C transmembrane && sp|F4J1Q9|AVT1I_ARATH Amino acid transporter AVT1I OS=Arabidopsis thaliana OX=3702 GN=AVT1I PE=3 SV=1 && PF01490:Transmembrane amino acid transporter protein	-
Nitab4.5_0001200g0040	80.8763	115.298	67.5648	2029.45	1817.32	13513.3	87.9129	5786.68	-6.0399	1.3065e-18	3.39913e-17	Peptidase S8/S53 domain%2C Protease-associated domain%2C PA%2C Peptidase S8%2C subtilisin-related%2C Peptidase S8%2C subtilisin%2C Asp-active site%2C Proteinase inhibitor I9 && sp|A0A0M3R8G2|SBT_PETHY Subtilisin-like protease OS=Petunia hybrida OX=4102 GN=SBT PE=2 SV=1 && PF05922:Peptidase inhibitor I9|PF00082:Subtilase family|PF17766:Fibronectin type-III domain|PF02225:PA domain	-
novel.3200	7161.91	6120.39	7154.75	0	5.31379	0	6812.35	1.77126	11.9288	1.3212e-18	3.43458e-17	- && - && -	-
novel.6062	689.315	217.785	303.449	0	0	0	403.516	0	11.3379	1.32776e-18	3.44884e-17	- && - && -	-
Nitab4.5_0001515g0020	238.896	166.541	273.815	4056.21	6097.57	1580.85	226.417	3911.54	-4.11108	1.34601e-18	3.49339e-17	Regulator of chromosome condensation%2C RCC1%2C Regulator of chromosome condensation 1/beta-lactamase-inhibitor protein II && sp|Q9FN03|UVR8_ARATH Ultraviolet-B receptor UVR8 OS=Arabidopsis thaliana OX=3702 GN=UVR8 PE=1 SV=1 && PF00415:Regulator of chromosome condensation (RCC1) repeat	-
novel.1015	370.787	288.244	336.638	70.9724	64.6511	52.7206	331.89	62.7814	2.40442	1.35435e-18	3.51218e-17	- && - && -	-
Nitab4.5_0000446g0210	7.46551	4.27028	11.8535	294.67	255.062	125.307	7.86309	225.013	-4.84912	1.43439e-18	3.71671e-17	FAD-linked oxidase-like%2C C-terminal%2C FAD linked oxidase%2C N-terminal%2C FAD-binding%2C type 2%2C Vanillyl-alcohol oxidase/Cytokinin dehydrogenase C-terminal domain%2C Cytokinin dehydrogenase 1%2C FAD/cytokinin binding domain%2C FAD-binding%2C type 2%2C subdomain 1%2C CO dehydrogenase flavoprotein-like%2C FAD-binding%2C subdomain 2 && sp|Q9FUJ1|CKX7_ARATH Cytokinin dehydrogenase 7 OS=Arabidop…	-
novel.2097	1.24425	0	0	698.045	1065.41	540.959	0.414751	768.14	-10.8476	1.51674e-18	3.92693e-17	- && sp|P08216|MASY_CUCSA Malate synthase, glyoxysomal OS=Cucumis sativus OX=3659 PE=2 SV=2 && PF01274:Malate synthase	-
Nitab4.5_0001905g0030	47.2816	20.2839	37.9311	294.67	413.59	320.144	35.1655	342.801	-3.29338	1.58742e-18	4.10657e-17	Polyketide cyclase/dehydrase%2C START-like domain && sp|O80920|PYL4_ARATH Abscisic acid receptor PYL4 OS=Arabidopsis thaliana OX=3702 GN=PYL4 PE=1 SV=1 && PF10604:Polyketide cyclase / dehydrase and lipid transport	-
Nitab4.5_0005858g0130	311.063	277.568	348.492	63.7854	40.739	52.7206	312.374	52.415	2.57513	1.62752e-18	4.2069e-17	Pentatricopeptide repeat%2C ACT domain && sp|Q9SGA0|ACR6_ARATH ACT domain-containing protein ACR6 OS=Arabidopsis thaliana OX=3702 GN=ACR6 PE=1 SV=1 && PF01842:ACT domain|PF12854:PPR repeat	-
Nitab4.5_0000230g0200	276.224	146.257	213.362	0	8.85631	5.34846	211.948	4.73493	5.47581	1.64763e-18	4.25545e-17	Ribonuclease H domain%2C Ribonuclease H-like domain && - && PF13456:Reverse transcriptase-like	-
Nitab4.5_0000044g0590	267.514	148.392	200.324	1027.75	1231.91	1282.1	205.41	1180.59	-2.52493	1.66124e-18	4.28713e-17	Alcohol dehydrogenase%2C long-chain fatty%2C Glucose-methanol-choline oxidoreductase%2C C-terminal%2C Glucose-methanol-choline oxidoreductase%2C N-terminal && sp|B5WWZ8|FAO1_LOTJA Long-chain-alcohol oxidase FAO1 OS=Lotus japonicus OX=34305 GN=FAO1 PE=1 SV=1 && PF00732:GMC oxidoreductase|PF05199:GMC oxidoreductase	-
novel.5624	233.919	257.285	282.113	0	0	0	257.772	0	10.6921	1.66453e-18	4.29215e-17	- && sp|Q99315|YG31B_YEAST Transposon Ty3-G Gag-Pol polyprotein OS=Saccharomyces cerevisiae (strain ATCC 204508 / S288c) OX=559292 GN=TY3B-G PE=1 SV=3 && -	-
novel.6588	471.571	547.664	436.208	86.245	60.2229	101.621	485.148	82.6962	2.55036	1.66637e-18	4.29342e-17	- && - && -	-
novel.4741	0	4.27028	1.18535	369.236	336.54	136.004	1.81854	280.593	-7.19965	1.69242e-18	4.35703e-17	- && - && -	-
Nitab4.5_0003307g0010	0	0	0	604.613	371.08	285.761	0	420.485	-10.9399	1.72469e-18	4.43654e-17	UDP-glucuronosyl/UDP-glucosyltransferase && sp|P56725|ZOX_PHAVU Zeatin O-xylosyltransferase OS=Phaseolus vulgaris OX=3885 GN=ZOX1 PE=2 SV=1 && PF00201:UDP-glucoronosyl and UDP-glucosyl transferase	-
Nitab4.5_0002234g0030	268.758	275.433	328.341	3.59354	18.5983	20.6298	290.844	14.2739	4.33826	1.74366e-18	4.48171e-17	Cytochrome P450%2C Cytochrome P450%2C E-class%2C group I%2C Cytochrome P450%2C conserved site && sp|Q7XU38|C87A3_ORYSJ Cytochrome P450 87A3 OS=Oryza sativa subsp. japonica OX=39947 GN=CYP87A3 PE=2 SV=3 && PF00067:Cytochrome P450	-
Nitab4.5_0001561g0130	31.1063	50.1758	43.8578	673.789	668.652	287.289	41.7133	543.243	-3.69939	1.78057e-18	4.5729e-17	Uncharacterised protein family Cys-rich && sp|B6SJQ0|CNR13_MAIZE Cell number regulator 13 OS=Zea mays OX=4577 GN=CNR13 PE=2 SV=1 && PF04749:PLAC8 family	-
novel.2967	690.56	575.421	811.962	88.9401	67.308	31.3267	692.648	62.5249	3.4738	1.78803e-18	4.58836e-17	- && sp|O00370|LORF2_HUMAN LINE-1 retrotransposable element ORF2 protein OS=Homo sapiens OX=9606 PE=1 SV=1 && -	-
Nitab4.5_0001800g0190	396.916	360.839	359.16	1104.12	1214.2	1133.87	372.305	1150.73	-1.62834	1.93529e-18	4.96227e-17	ENTH/VHS%2C Epsin domain%2C N-terminal%2C Epsin-like%2C N-terminal && - && PF01417:ENTH domain	-
novel.7401	75.8993	59.784	55.7113	397.086	315.285	327.784	63.7982	346.718	-2.44411	1.97148e-18	5.05102e-17	- && sp|Q7Y228|LAMP1_ARATH Probable glutamate carboxypeptidase LAMP1 OS=Arabidopsis thaliana OX=3702 GN=LAMP1 PE=2 SV=1 && -	-
Nitab4.5_0001198g0150	57.2356	73.6624	55.7113	344.082	302	401.135	62.2031	349.072	-2.48587	2.01692e-18	5.1633e-17	Unknown && - && -	-
Nitab4.5_0000415g0070	223.965	188.96	142.242	2.69516	4.42816	12.9891	185.056	6.70415	4.75483	2.068e-18	5.28981e-17	Unknown && - && -	-
Nitab4.5_0001418g0060	172.951	196.433	119.72	1582.95	840.464	1399.01	163.035	1274.14	-2.96561	2.0743e-18	5.30168e-17	TPX2%2C C-terminal domain && sp|Q84WL6|WDL3_ARATH Protein WVD2-like 3 OS=Arabidopsis thaliana OX=3702 GN=WDL3 PE=1 SV=1 && PF06886:Targeting protein for Xklp2 (TPX2)	-
Nitab4.5_0003278g0020	1753.15	1020.6	1572.96	262.328	219.637	161.982	1448.9	214.649	2.75569	2.09351e-18	5.3465e-17	Stress up-regulated Nod 19 && - && PF07712:Stress up-regulated Nod 19	-
Nitab4.5_0003869g0050	41.0603	26.6893	30.819	397.086	308.2	221.579	32.8562	308.955	-3.23716	2.10048e-18	5.36e-17	Pirin%2C RmlC-like cupin domain%2C Pirin%2C N-terminal domain%2C Pirin%2C C-terminal domain%2C RmlC-like jelly roll fold && sp|Q9LPS9|PRNL1_ARATH Pirin-like protein At1g50590 OS=Arabidopsis thaliana OX=3702 GN=At1g50590 PE=2 SV=1 && PF05726:Pirin C-terminal cupin domain|PF02678:Pirin	-
Nitab4.5_0001558g0070	215.256	204.974	215.733	2057.3	1787.2	949.734	211.987	1598.08	-2.91422	2.10513e-18	5.36757e-17	Phox/Bem1p && - && PF00564:PB1 domain	-
novel.3456	476.548	414.218	328.341	61.0902	27.4546	48.1362	406.369	45.5603	3.15655	2.19608e-18	5.59501e-17	- && - && -	-
Nitab4.5_0001171g0010	685.583	231.663	1043.11	0	1.77126	0	653.45	0.590421	10.1701	2.21664e-18	5.63861e-17	Chromo domain-like && - && -	-
Nitab4.5_0006893g0030	446.686	569.015	490.734	131.164	109.818	118.43	502.145	119.804	2.06823	2.21673e-18	5.63861e-17	P-loop containing nucleoside triphosphate hydrolase%2C Small GTPase superfamily%2C Rab type%2C Small GTPase superfamily%2C ARF/SAR type%2C Small GTPase superfamily%2C ARF type%2C Small GTPase superfamily%2C SAR1-type%2C Small GTP-binding protein domain%2C Small GTPase superfamily%2C Ras type && sp|Q8W4C8|ARL8C_ARATH ADP-ribosylation factor-like protein 8c OS=Arabidopsis thaliana OX=3702 GN=ARL8C …	-
Nitab4.5_0002545g0010	1190.75	1164.72	1032.44	298.264	307.314	365.224	1129.3	323.601	1.80236	2.23747e-18	5.68684e-17	Tetratricopeptide repeat%2C Tetratricopeptide repeat-containing domain%2C Tetratricopeptide-like helical%2C Tetratricopeptide TPR2 && sp|Q99614|TTC1_HUMAN Tetratricopeptide repeat protein 1 OS=Homo sapiens OX=9606 GN=TTC1 PE=1 SV=1 && -	-
Nitab4.5_0000142g0310	78.3878	53.3786	50.9699	959.475	986.593	392.73	60.9121	779.6	-3.67942	2.34148e-18	5.94361e-17	ACT domain && sp|Q9FHP1|ACR1_ARATH ACT domain-containing protein ACR1 OS=Arabidopsis thaliana OX=3702 GN=ACR1 PE=2 SV=1 && PF01842:ACT domain	-
Nitab4.5_0002337g0010	8.70976	4.27028	7.11208	520.165	466.728	111.554	6.69738	366.149	-5.78319	2.34222e-18	5.94361e-17	DnaJ domain && sp|Q9FYB5|DNJ11_ARATH Chaperone protein dnaJ 11, chloroplastic OS=Arabidopsis thaliana OX=3702 GN=ATJ11 PE=1 SV=2 && PF00226:DnaJ domain	-
Nitab4.5_0001196g0130	175.439	109.96	163.578	1048.42	1172.58	724.335	149.659	981.775	-2.7153	2.35666e-18	5.9755e-17	NB-ARC%2C Disease resistance protein%2C P-loop containing nucleoside triphosphate hydrolase && sp|Q6L406|R1B19_SOLDE Putative late blight resistance protein homolog R1B-19 OS=Solanum demissum OX=50514 GN=R1B-19 PE=5 SV=2 && PF00931:NB-ARC domain	-
Nitab4.5_0000231g0320	62.2126	50.1758	107.867	964.866	923.713	519.565	73.4183	802.715	-3.45199	2.43736e-18	6.17521e-17	P-loop containing nucleoside triphosphate hydrolase%2C Uncharacterised protein family%2C ATP binding && sp|Q54NK8|GPN3_DICDI GPN-loop GTPase 3 OS=Dictyostelium discoideum OX=44689 GN=gpn3 PE=3 SV=1 && PF03029:Conserved hypothetical ATP binding protein	-
novel.5297	391.939	215.649	280.927	29.6467	27.4546	40.4955	296.172	32.5323	3.18119	2.45829e-18	6.22332e-17	- && - && -	-
Nitab4.5_0000985g0050	216.5	276.501	142.242	6.2887	9.74194	0.764066	211.747	5.59824	5.27033	2.48108e-18	6.27604e-17	Unknown && - && -	-
Nitab4.5_0000351g0010	859.778	879.679	667.35	90.7369	152.329	148.993	802.269	130.686	2.6169	2.6296e-18	6.64646e-17	Unknown && - && -	-
Nitab4.5_0000035g0130	215.256	412.082	277.371	1779.7	1891.71	1664.9	301.57	1778.77	-2.55878	2.63679e-18	6.65936e-17	Pyruvate/Phosphoenolpyruvate kinase-like domain%2C Phosphoenolpyruvate carboxylase%2C active site%2C Phosphoenolpyruvate carboxylase%2C bacterial/plant-type%2C Phosphoenolpyruvate carboxylase && sp|P29196|CAPP_SOLTU Phosphoenolpyruvate carboxylase OS=Solanum tuberosum OX=4113 GN=PPC1 PE=2 SV=2 && PF00311:Phosphoenolpyruvate carboxylase	-
Nitab4.5_0002429g0010	846.091	850.854	1025.32	3606.12	3692.2	2842.33	907.423	3380.21	-1.89723	2.68609e-18	6.77851e-17	Transcription factor IIS%2C N-terminal && sp|F4ICK8|IWS1_ARATH Protein IWS1 homolog 1 OS=Arabidopsis thaliana OX=3702 GN=IWS1 PE=1 SV=1 && PF08711:TFIIS helical bundle-like domain	IWS1
novel.8353	1169.6	1022.73	898.493	293.772	289.601	259.783	1030.27	281.052	1.87448	2.71076e-18	6.83535e-17	- && - && -	-
novel.2654	301.109	166.541	242.996	23.358	22.1408	11.461	236.882	18.9866	3.64921	2.77336e-18	6.98768e-17	- && - && -	-
Nitab4.5_0000490g0020	289.911	151.595	310.561	10.7806	15.0557	22.922	250.689	16.2528	3.93684	2.82546e-18	7.11335e-17	C2H2- zinc finger protein family%2C Trihelix transcription factor GT3%2C Myb-like domain && sp|Q9SDW0|TGT3A_ARATH Trihelix transcription factor GT-3a OS=Arabidopsis thaliana OX=3702 GN=GT-3A PE=1 SV=1 && PF13837:Myb/SANT-like DNA-binding domain	Trihelix
Nitab4.5_0000483g0130	508.899	555.137	533.406	81.7531	101.848	132.183	532.481	105.261	2.33605	2.87578e-18	7.23432e-17	P-loop containing nucleoside triphosphate hydrolase && sp|O94387|YGSA_SCHPO Uncharacterized ATP-dependent helicase C29A10.10c OS=Schizosaccharomyces pombe (strain 972 / ATCC 24843) OX=284812 GN=SPBC29A10.10c PE=3 SV=1 && PF13087:AAA domain|PF13086:AAA domain	-
Nitab4.5_0004889g0010	221.477	207.109	161.207	26.0532	18.5983	12.2251	196.598	18.9588	3.38399	2.97602e-18	7.48059e-17	Pentatricopeptide repeat && - && PF13041:PPR repeat family	-
Nitab4.5_0001180g0010	1000.38	1017.4	883.083	248.853	308.2	265.895	966.952	274.316	1.81781	3.01477e-18	7.57204e-17	siRNA-mediated silencing protein NRDE-2%2C RNA-processing protein%2C HAT helix%2C Tetratricopeptide-like helical && - && PF08424:NRDE-2, necessary for RNA interference	-
Nitab4.5_0004361g0030	0	1.06757	3.55604	192.254	194.839	386.617	1.5412	257.904	-7.38173	3.02586e-18	7.59391e-17	Plant peroxidase%2C Haem peroxidase%2C plant/fungal/bacterial%2C Haem peroxidase && sp|Q43872|PER64_ARATH Peroxidase 64 OS=Arabidopsis thaliana OX=3702 GN=PER64 PE=1 SV=1 && PF00141:Peroxidase	-
Nitab4.5_0003945g0040	156.776	102.487	122.091	4.49193	0	2.2922	127.118	2.26137	5.81601	3.05762e-18	7.66759e-17	ATP synthase YMF19%2C uncharacterised%2C C-terminal%2C ATPase%2C F0 complex%2C subunit 8%2C mitochondrial%2C plant && sp|P41248|YMF19_HELAN Putative ATP synthase protein YMF19 OS=Helianthus annuus OX=4232 GN=YMF19 PE=3 SV=1 && PF02326:Plant ATP synthase F0|PF06449:Mitochondrial domain of unknown function (DUF1082)	-
Nitab4.5_0000013g0030	1345.04	1214.9	937.609	295.569	276.317	293.401	1165.85	288.429	2.01497	3.0733e-18	7.70085e-17	RNA-binding protein Lupus La%2C Nucleotide-binding%2C alpha-beta plait%2C Winged helix-turn-helix DNA-binding domain && sp|O80567|LRP6B_ARATH La-related protein 6B OS=Arabidopsis thaliana OX=3702 GN=LARP6B PE=1 SV=2 && PF05383:La domain	-
novel.455	388.206	245.541	421.983	37.7322	47.8241	52.7206	351.91	46.0923	2.92951	3.1436e-18	7.87084e-17	- && - && -	-
novel.4935	194.103	171.879	235.884	0	2.65689	0	200.622	0.885631	7.88508	3.17771e-18	7.95001e-17	- && - && -	-
Nitab4.5_0002586g0040	1353.75	1338.73	1314.55	472.551	387.907	406.483	1335.68	422.313	1.66144	3.21499e-18	8.03696e-17	Unknown && - && -	-
Nitab4.5_0007696g0010	3.73275	4.27028	4.74139	263.227	141.701	911.531	4.24814	438.82	-6.68966	3.23127e-18	8.07134e-17	Tyrosinase%2C Polyphenol oxidase%2C C-terminal%2C Uncharacterised domain%2C di-copper centre%2C Polyphenol oxidase%2C central domain && sp|Q08307|PPOE_SOLLC Polyphenol oxidase E, chloroplastic OS=Solanum lycopersicum OX=4081 PE=3 SV=1 && PF12143:Protein of unknown function (DUF_B2219)|PF00264:Common central domain of tyrosinase|PF12142:Polyphenol oxidase middle domain	-
Nitab4.5_0002780g0160	93.3189	76.8651	96.0131	720.505	716.476	413.36	88.7324	616.78	-2.79802	3.2485e-18	8.10803e-17	Yippee/Mis18 && sp|Q9T096|YIPL6_ARATH Protein yippee-like At4g27745 OS=Arabidopsis thaliana OX=3702 GN=At4g27745 PE=3 SV=2 && PF03226:Yippee zinc-binding/DNA-binding /Mis18, centromere assembly	-
Nitab4.5_0000679g0040	374.52	267.96	469.397	6790	5853.14	2255.52	370.626	4966.22	-3.74438	3.25779e-18	8.12487e-17	PAS domain%2C PAS-associated%2C C-terminal%2C PAC motif && sp|O64511|TLOV1_ARATH Protein TWIN LOV 1 OS=Arabidopsis thaliana OX=3702 GN=TLP1 PE=1 SV=2 && PF13426:PAS domain	-
novel.4351	344.658	302.123	210.992	45.8176	37.1965	34.383	285.924	39.1324	2.87148	3.31122e-18	8.25169e-17	- && sp|O13899|YF38_SCHPO Uncharacterized CDP-alcohol phosphatidyltransferase class-I family protein C22A12.08c OS=Schizosaccharomyces pombe (strain 972 / ATCC 24843) OX=284812 GN=SPAC22A12.08c PE=3 SV=1 && -	-
Nitab4.5_0000391g0190	405.626	372.582	414.871	65.5821	93.8769	90.1598	397.693	83.2063	2.25523	3.3353e-18	8.30522e-17	Pentatricopeptide repeat%2C Tetratricopeptide-like helical && sp|O81028|PP171_ARATH Pentatricopeptide repeat-containing protein At2g26790, mitochondrial OS=Arabidopsis thaliana OX=3702 GN=At2g26790 PE=3 SV=1 && PF12854:PPR repeat|PF13041:PPR repeat family	-
Nitab4.5_0001879g0070	276.224	357.636	220.474	15.2725	24.7977	35.9111	284.778	25.3271	3.48345	3.42814e-18	8.52973e-17	Pentatricopeptide repeat%2C Tetratricopeptide-like helical && sp|Q9STF3|PP265_ARATH Pentatricopeptide repeat-containing protein At3g46790, chloroplastic OS=Arabidopsis thaliana OX=3702 GN=CRR2 PE=2 SV=1 && PF13041:PPR repeat family|PF01535:PPR repeat|PF14432:DYW family of nucleic acid deaminases	-
novel.6673	141.845	136.649	139.871	17.0693	19.4839	17.5735	139.455	18.0422	2.95084	3.49524e-18	8.68992e-17	- && - && -	-
Nitab4.5_0000633g0190	1916.15	1646.19	1929.74	530.946	573.889	443.922	1830.7	516.252	1.82662	3.598e-18	8.93843e-17	Armadillo-type fold%2C Armadillo-like helical && sp|Q5F3V3|PDS5A_CHICK Sister chromatid cohesion protein PDS5 homolog A OS=Gallus gallus OX=9031 GN=PDS5A PE=2 SV=2 && -	-
Nitab4.5_0000800g0020	75.8993	73.6624	105.496	732.184	524.294	448.507	85.0192	568.328	-2.74119	3.63663e-18	9.02738e-17	X8 && sp|O65399|E131_ARATH Glucan endo-1,3-beta-glucosidase 1 OS=Arabidopsis thaliana OX=3702 GN=At1g11820 PE=2 SV=3 && PF07983:X8 domain	-
Nitab4.5_0002644g0040	138.112	197.501	146.983	17.0693	19.4839	18.3376	160.865	18.2969	3.13734	3.65111e-18	9.05629e-17	Histone chaperone%2C ASF1-like && sp|Q9LS09|ASF1B_ARATH Histone chaperone ASF1B OS=Arabidopsis thaliana OX=3702 GN=ASF1B PE=1 SV=1 && PF04729:ASF1 like histone chaperone	-
novel.6539	134.379	140.919	194.397	0	0	4.5844	156.565	1.52813	6.5669	3.69179e-18	9.15008e-17	- && - && -	-
Nitab4.5_0003990g0030	333.459	302.123	456.358	0	0	1.52813	363.98	0.509377	9.34288	3.85884e-18	9.5567e-17	Glycoside hydrolase%2C catalytic domain && - && -	-
novel.2418	90.8304	48.0407	100.754	827.413	930.799	527.206	79.8752	761.806	-3.25644	3.893e-18	9.63382e-17	- && sp|Q9CA93|BAC2_ARATH Mitochondrial arginine transporter BAC2 OS=Arabidopsis thaliana OX=3702 GN=BAC2 PE=1 SV=1 && -	-
Nitab4.5_0005076g0040	469.083	413.15	376.94	108.705	95.6482	90.1598	419.724	98.1709	2.09706	3.90925e-18	9.66654e-17	Unknown && - && -	-
novel.3502	54.7471	28.8244	33.1897	382.712	422.446	265.895	38.9204	357.018	-3.20294	3.93253e-18	9.71657e-17	- && - && -	-
Nitab4.5_0000573g0050	31.1063	32.0271	17.7802	452.786	283.402	943.622	26.9712	559.937	-4.37504	3.98586e-18	9.84073e-17	Peptidase S28 && sp|Q5RBU7|PCP_PONAB Lysosomal Pro-X carboxypeptidase OS=Pongo abelii OX=9601 GN=PRCP PE=2 SV=1 && PF05577:Serine carboxypeptidase S28	-
Nitab4.5_0000213g0230	460.373	441.974	452.802	1919.85	1621.59	2578.72	451.717	2040.05	-2.17538	4.206e-18	1.03762e-16	Beta-glucosidase%2C GBA2 type%2C Beta-glucosidase%2C GBA2 type%2C N-terminal%2C Glucosylceramidase%2C Six-hairpin glycosidase-like%2C Six-hairpin glycosidase && sp|Q5M868|GBA2_RAT Non-lysosomal glucosylceramidase OS=Rattus norvegicus OX=10116 GN=Gba2 PE=2 SV=2 && PF04685:Glycosyl-hydrolase family 116, catalytic region|PF12215:beta-glucosidase 2, glycosyl-hydrolase family 116 N-term	-
novel.1849	1011.58	711.002	589.117	85.3466	134.616	117.666	770.565	112.543	2.77472	4.29328e-18	1.05833e-16	- && - && -	-
Nitab4.5_0001701g0180	3.73275	8.54057	5.92673	137.453	140.815	109.261	6.06669	129.177	-4.3914	4.31627e-18	1.06318e-16	Unknown && - && -	-
Nitab4.5_0000181g0020	105.761	148.392	178.987	3.59354	8.85631	9.93286	144.38	7.4609	4.26151	4.3453e-18	1.06936e-16	Zinc finger%2C PHD-finger%2C P-loop containing nucleoside triphosphate hydrolase%2C Zinc finger%2C MIZ-type%2C Zinc finger%2C FYVE/PHD-type%2C Zinc finger%2C PHD-type%2C Zinc finger%2C RING/FYVE/PHD-type%2C Zinc finger%2C PHD-type%2C conserved site && sp|Q680Q4|SIZ1_ARATH E3 SUMO-protein ligase SIZ1 OS=Arabidopsis thaliana OX=3702 GN=SIZ1 PE=1 SV=2 && PF13087:AAA domain|PF13086:AAA domain|PF02891…	-
novel.3364	227.698	231.663	242.996	0	0	0	234.119	0	10.5531	4.34806e-18	1.06936e-16	- && - && -	-
Nitab4.5_0002314g0010	54.7471	22.419	41.4871	636.057	449.015	336.189	39.5511	473.754	-3.58857	4.39056e-18	1.07898e-16	Peptidase S10%2C serine carboxypeptidase && sp|Q9C7Z9|SCP18_ARATH Serine carboxypeptidase-like 18 OS=Arabidopsis thaliana OX=3702 GN=SCPL18 PE=2 SV=2 && PF00450:Serine carboxypeptidase	-
Nitab4.5_0001105g0150	92.0746	145.19	164.763	1132.86	874.118	729.683	134.009	912.222	-2.76554	4.53526e-18	1.11369e-16	Lateral organ boundaries%2C LOB && sp|Q9FN11|LBD37_ARATH LOB domain-containing protein 37 OS=Arabidopsis thaliana OX=3702 GN=LBD37 PE=2 SV=1 && PF03195:Lateral organ boundaries (LOB) domain	LOB
novel.4960	210.279	231.663	189.655	15.2725	23.0264	32.0908	210.532	23.4632	3.15678	4.62707e-18	1.13536e-16	- && - && -	-
novel.8093	110.738	137.717	168.319	4.49193	9.74194	2.2922	138.925	5.50869	4.67903	4.64304e-18	1.1384e-16	- && - && -	-
Nitab4.5_0001496g0050	813.74	574.353	687.501	167.998	163.842	167.33	691.865	166.39	2.05534	4.6997e-18	1.15141e-16	Protein of unknown function DUF707 && - && PF05212:Protein of unknown function (DUF707)	-
Nitab4.5_0004812g0050	1060.1	867.935	1273.06	185.067	257.719	220.815	1067.03	221.2	2.2699	4.73155e-18	1.15832e-16	GRAM domain && sp|Q9LYV6|GEML5_ARATH GEM-like protein 5 OS=Arabidopsis thaliana OX=3702 GN=At5g13200 PE=1 SV=1 && PF02893:GRAM domain	-
Nitab4.5_0000022g0390	172.951	188.96	182.543	734.879	666.88	943.622	181.485	781.794	-2.10689	4.85066e-18	1.18657e-16	Histone-fold%2C Histone H4%2C Histone core%2C Histone H4%2C conserved site && sp|P62785|H41_WHEAT Histone H4 variant TH011 OS=Triticum aestivum OX=4565 PE=3 SV=2 && PF15511:Centromere kinetochore component CENP-T histone fold	-
Nitab4.5_0000280g0050	377.008	401.407	302.263	1256.84	1543.66	1674.07	360.226	1491.52	-2.0496	4.88961e-18	1.19518e-16	P-loop containing nucleoside triphosphate hydrolase%2C Disease resistance protein%2C NB-ARC && sp|P0C8S1|RP8L2_ARATH Probable disease resistance RPP8-like protein 2 OS=Arabidopsis thaliana OX=3702 GN=RPP8L2 PE=3 SV=1 && PF00931:NB-ARC domain	-
Nitab4.5_0004236g0010	11.1983	7.473	3.55604	413.257	428.646	120.722	7.4091	320.875	-5.44103	4.94225e-18	1.20713e-16	Non-haem dioxygenase N-terminal domain%2C Oxoglutarate/iron-dependent dioxygenase%2C Isopenicillin N synthase-like && sp|Q945B5|AOP2V_ARATH 2-oxoglutarate-dependent dioxygenase AOP2 OS=Arabidopsis thaliana OX=3702 GN=AOP2 PE=2 SV=1 && PF03171:2OG-Fe(II) oxygenase superfamily|PF14226:non-haem dioxygenase in morphine synthesis N-terminal	-
Nitab4.5_0004469g0100	34.839	42.7028	48.5992	226.393	294.915	329.313	42.047	283.54	-2.75253	5.22549e-18	1.27533e-16	Serine/threonine-protein kinase%2C active site%2C Protein kinase%2C ATP binding site%2C Protein kinase domain%2C Serine/threonine- / dual specificity protein kinase%2C catalytic domain%2C Protein kinase-like domain && sp|A2ZMH2|NEK2_ORYSI Serine/threonine-protein kinase Nek2 OS=Oryza sativa subsp. indica OX=39946 GN=NEK2 PE=3 SV=1 && PF00069:Protein kinase domain	-
novel.1547	435.488	500.691	475.324	120.384	136.387	123.779	470.501	126.85	1.89169	5.29462e-18	1.29122e-16	- && - && PF13456:Reverse transcriptase-like	-
Nitab4.5_0000785g0010	2336.7	2034.79	2071.99	722.302	714.704	613.545	2147.83	683.517	1.65208	5.38245e-18	1.31163e-16	ATM/Tel1%2C Phosphatidylinositol 3/4-kinase%2C conserved site%2C Phosphatidylinositol 3-/4-kinase%2C catalytic domain%2C PIK-related kinase%2C FAT%2C PIK-related kinase%2C Protein kinase-like domain%2C Armadillo-type fold && sp|Q9M3G7|ATM_ARATH Serine/threonine-protein kinase ATM OS=Arabidopsis thaliana OX=3702 GN=ATM PE=1 SV=1 && PF00454:Phosphatidylinositol 3- and 4-kinase	-
Nitab4.5_0001369g0030	73.4108	24.5541	47.4139	797.766	555.291	477.541	48.4596	610.199	-3.66052	5.48198e-18	1.33487e-16	SANT/Myb domain%2C Homeodomain-like%2C Myb domain%2C Myb-like domain && sp|F1B281|EBIII_PETHY MYB-like transcription factor 4 OS=Petunia hybrida OX=4102 GN=MYB4 PE=2 SV=1 && PF00249:Myb-like DNA-binding domain	MYB->MYB-related
Nitab4.5_0002315g0100	16.1753	22.419	15.4095	318.028	283.402	151.285	18.0013	250.905	-3.79451	5.55376e-18	1.35132e-16	Myc-type%2C basic helix-loop-helix (bHLH) domain && sp|D0PX88|RHL1_LOTJA bHLH transcription factor RHL1 OS=Lotus japonicus OX=34305 GN=RHL1 PE=2 SV=1 && -	-
novel.4743	232.675	182.555	169.505	0	2.65689	0	194.911	0.885631	7.84317	5.5936e-18	1.35997e-16	- && - && -	-
Nitab4.5_0001213g0070	166.73	193.23	178.987	593.833	681.936	720.514	179.649	665.428	-1.88841	5.6845e-18	1.38102e-16	UBA/THIF-type NAD/FAD binding fold%2C NAD(P)-binding domain%2C Molybdenum cofactor biosynthesis%2C MoeB && sp|P42744|AXR1_ARATH NEDD8-activating enzyme E1 regulatory subunit AXR1 OS=Arabidopsis thaliana OX=3702 GN=AXR1 PE=1 SV=1 && PF00899:ThiF family	-
Nitab4.5_0005223g0040	649.499	598.907	717.135	141.046	109.818	74.8785	655.18	108.581	2.59573	5.75388e-18	1.39681e-16	Serine/threonine-protein kinase%2C active site%2C Phox/Bem1p%2C Protein kinase%2C ATP binding site%2C Protein kinase-like domain%2C Serine-threonine/tyrosine-protein kinase catalytic domain%2C Serine/threonine- / dual specificity protein kinase%2C catalytic domain%2C Protein kinase domain && sp|Q55GU0|Y9955_DICDI Probable serine/threonine-protein kinase DDB_G0267514 OS=Dictyostelium discoideum OX…	-
Nitab4.5_0000038g0290	620.882	613.853	540.518	131.164	71.7361	79.4629	591.751	94.1211	2.65414	5.86461e-18	1.42261e-16	RNA-binding%2C CRM domain && sp|Q67XL4|Y3544_ARATH Uncharacterized CRM domain-containing protein At3g25440, chloroplastic OS=Arabidopsis thaliana OX=3702 GN=At3g25440 PE=2 SV=1 && PF01985:CRS1 / YhbY (CRM) domain	-
Nitab4.5_0000895g0010	1724.53	1286.42	1989.01	9833.72	9782.68	6661.89	1666.66	8759.43	-2.394	5.90846e-18	1.43216e-16	6-phosphogluconate dehydrogenase%2C C-terminal-like%2C 3-hydroxyacyl-CoA dehydrogenase%2C C-terminal%2C 3-hydroxyacyl-CoA dehydrogenase%2C NAD binding%2C 3-hydroxyacyl-CoA dehydrogenase%2C conserved site%2C Enoyl-CoA hydratase/isomerase%2C conserved site%2C Dehydrogenase%2C multihelical%2C Crotonase superfamily%2C NAD(P)-binding domain && sp|O49809|MFPA_BRANA Glyoxysomal fatty acid beta-oxidation…	-
novel.2038	493.968	128.109	322.414	6160.23	6311.01	3481.09	314.83	5317.44	-4.07903	5.91409e-18	1.43244e-16	- && - && PF05970:PIF1-like helicase	-
Nitab4.5_0000255g0110	245.118	166.541	276.186	1097.83	1318.71	1080.39	229.281	1165.64	-2.34725	6.02901e-18	1.45917e-16	Phosphatase PHOSPHO-type%2C Pyridoxal phosphate phosphatase-related%2C HAD-like domain%2C HAD-superfamily hydrolase%2C subfamily IB%2C PSPase-like && sp|Q9FZ62|PPSP2_ARATH Inorganic pyrophosphatase 2 OS=Arabidopsis thaliana OX=3702 GN=At1g17710 PE=2 SV=1 && PF06888:Putative Phosphatase	-
novel.4951	6.22126	12.8109	13.0388	265.922	247.091	126.071	10.6903	213.028	-4.30654	6.05461e-18	1.46425e-16	- && sp|O22130|AHL22_ARATH AT-hook motif nuclear-localized protein 22 OS=Arabidopsis thaliana OX=3702 GN=AHL22 PE=1 SV=1 && -	-
novel.1568	372.031	171.879	286.854	0	0	0	276.921	0	10.7945	6.7774e-18	1.63781e-16	- && - && -	-
Nitab4.5_0000645g0050	47.2816	98.2165	62.8234	1155.32	897.145	490.53	69.4405	847.666	-3.60589	6.87815e-18	1.6609e-16	Heavy metal-associated domain%2C HMA && sp|Q9C5D3|HIP7_ARATH Heavy metal-associated isoprenylated plant protein 7 OS=Arabidopsis thaliana OX=3702 GN=HIPP07 PE=1 SV=1 && PF00403:Heavy-metal-associated domain	-
Nitab4.5_0001477g0140	32.3505	37.365	24.8923	198.543	266.575	318.616	31.5359	261.245	-3.04813	7.05935e-18	1.70337e-16	Unknown && sp|Q0WPN7|CGR3_ARATH Probable pectin methylesterase CGR3 OS=Arabidopsis thaliana OX=3702 GN=CGR3 PE=2 SV=1 && -	-
Nitab4.5_0000457g0300	1081.25	1329.13	915.088	163.506	184.211	257.49	1108.49	201.736	2.45682	7.22685e-18	1.74247e-16	Peptidyl-prolyl cis-trans isomerase%2C FKBP-type%2C Peptidyl-prolyl cis-trans isomerase%2C FKBP-type%2C domain && sp|F4J9Q6|FKB43_ARATH Peptidyl-prolyl cis-trans isomerase FKBP43 OS=Arabidopsis thaliana OX=3702 GN=FKBP43 PE=2 SV=1 && PF00254:FKBP-type peptidyl-prolyl cis-trans isomerase|PF17800:Nucleoplasmin-like domain	-
Nitab4.5_0000289g0010	237.652	312.798	246.552	928.032	1096.41	1137.69	265.667	1054.05	-1.98716	7.2734e-18	1.75237e-16	Unknown && - && -	-
Nitab4.5_0007306g0010	17.4195	20.2839	35.5604	200.34	358.681	305.626	24.4213	288.216	-3.56166	7.35475e-18	1.77063e-16	Signal transduction response regulator%2C receiver domain%2C CheY-like superfamily && sp|B8BLZ4|ORR10_ORYSI Two-component response regulator ORR10 OS=Oryza sativa subsp. indica OX=39946 GN=RR10 PE=2 SV=1 && PF00072:Response regulator receiver domain	Others
Nitab4.5_0003514g0040	5646.41	6016.83	4241.17	132.063	123.988	484.418	5301.47	246.823	4.4236	7.40301e-18	1.78091e-16	Thiamine pyrophosphate (TPP)-dependent enzyme%2C Thiamine pyrophosphate enzyme%2C N-terminal TPP-binding domain && sp|Q9M040|PDC4_ARATH Pyruvate decarboxylase 4 OS=Arabidopsis thaliana OX=3702 GN=PDC4 PE=2 SV=1 && PF02776:Thiamine pyrophosphate enzyme, N-terminal TPP binding domain	-
Nitab4.5_0002970g0010	230.187	176.149	173.061	25.1548	31.8827	25.2142	193.132	27.4172	2.81735	7.52529e-18	1.80896e-16	Unknown && - && -	-
Nitab4.5_0000205g0150	2069.19	1883.2	1882.33	382.712	242.663	449.271	1944.91	358.215	2.44008	7.67106e-18	1.84261e-16	Cysteine/histidine-rich domain && sp|Q9SE33|RAR1_ARATH Cysteine and histidine-rich domain-containing protein RAR1 OS=Arabidopsis thaliana OX=3702 GN=RAR1 PE=1 SV=1 && PF04968:CHORD	-
Nitab4.5_0001998g0110	172.951	98.2165	130.388	1.79677	0.885631	1.52813	133.852	1.40351	6.57022	7.91094e-18	1.8988e-16	Unknown && - && PF14223:gag-polypeptide of LTR copia-type	-
novel.4436	705.491	390.731	826.187	62.887	65.5367	29.7986	640.803	52.7408	3.60637	8.09256e-18	1.94094e-16	- && - && -	-
Nitab4.5_0000485g0050	2537.03	1878.93	2656.36	488.722	637.655	499.699	2357.44	542.025	2.12082	8.31895e-18	1.99374e-16	Voltage-dependent anion channel && sp|Q9FLV9|SLAH3_ARATH S-type anion channel SLAH3 OS=Arabidopsis thaliana OX=3702 GN=SLAH3 PE=1 SV=1 && PF03595:Voltage-dependent anion channel	-
Nitab4.5_0002189g0040	115.715	100.352	201.509	7.18708	6.19942	3.82033	139.192	5.73561	4.61412	8.4473e-18	2.02298e-16	Unknown && - && PF14223:gag-polypeptide of LTR copia-type	-
Nitab4.5_0001357g0030	214.011	210.312	737.286	9016.19	9801.28	5364.51	387.203	8060.66	-4.3799	8.54478e-18	2.04479e-16	Domain of unknown function DUF3700 && sp|P24805|TSJT1_TOBAC Stem-specific protein TSJT1 OS=Nicotiana tabacum OX=4097 GN=TSJT1 PE=2 SV=1 && PF12481:Aluminium induced protein	-
Nitab4.5_0000985g0040	474.06	648.016	375.755	8.98385	30.1115	3.82033	499.277	14.3052	5.13553	8.79427e-18	2.10292e-16	Ribonuclease H-like domain && - && PF13456:Reverse transcriptase-like	-
Nitab4.5_0002986g0060	6.22126	8.54057	1.18535	118.587	171.812	153.577	5.31572	147.992	-4.78171	8.81074e-18	2.10528e-16	Nucleic acid-binding%2C OB-fold%2C Domain of unknown function DUF223%2C Replication factor A%2C C-terminal && - && PF02721:Domain of unknown function DUF223|PF08646:Replication factor-A C terminal domain	-
Nitab4.5_0003098g0060	271.247	293.582	218.104	13.4758	17.7126	35.147	260.978	22.1118	3.54935	9.42158e-18	2.24955e-16	Mitochondrial glycoprotein && sp|Q8W487|YB95_ARATH Uncharacterized protein At2g39795, mitochondrial OS=Arabidopsis thaliana OX=3702 GN=At2g39795 PE=1 SV=1 && PF02330:Mitochondrial glycoprotein	-
novel.7663	134.379	122.771	110.237	2.69516	5.31379	9.93286	122.462	5.9806	4.32755	9.49495e-18	2.26538e-16	- && - && -	-
Nitab4.5_0002677g0040	0	3.20271	0	244.361	405.619	221.579	1.06757	290.52	-7.97932	9.57844e-18	2.28359e-16	RNA recognition motif domain%2C Nucleotide-binding%2C alpha-beta plait && sp|Q9M1S3|ARP1_ARATH Probable RNA-binding protein ARP1 OS=Arabidopsis thaliana OX=3702 GN=ARP1 PE=2 SV=1 && PF00076:RNA recognition motif. (a.k.a. RRM, RBD, or RNP domain)	-
novel.1787	286.178	203.906	260.776	31.4435	40.739	44.3158	250.287	38.8328	2.68421	9.67567e-18	2.30351e-16	- && - && -	-
Nitab4.5_0000200g0200	3541.14	2945.43	2773.71	634.26	627.027	889.373	3086.76	716.887	2.10575	9.67642e-18	2.30351e-16	Unknown && sp|Q9LMM6|BPS1_ARATH Protein BPS1, chloroplastic OS=Arabidopsis thaliana OX=3702 GN=BPS1 PE=2 SV=1 && -	-
Nitab4.5_0001454g0060	7142	6296.53	5688.48	433.92	444.587	1054.41	6375.67	644.306	3.30619	9.7964e-18	2.33033e-16	EF-hand domain pair%2C Defective-in-cullin neddylation protein%2C Potentiating neddylation domain && sp|Q8CCA0|DCNL4_MOUSE DCN1-like protein 4 OS=Mus musculus OX=10090 GN=Dcun1d4 PE=2 SV=1 && PF03556:Cullin binding	-
Nitab4.5_0000181g0070	698.025	759.043	696.984	162.608	216.98	197.129	718.017	192.239	1.90094	1.01778e-17	2.41925e-16	Histone-fold%2C Transcription factor CBF/NF-Y/archaeal histone && - && -	-
Nitab4.5_0000045g0110	5801.94	7276.56	4268.43	1104.12	954.711	1293.56	5782.31	1117.46	2.37131	1.01983e-17	2.42232e-16	PPPDE putative peptidase domain && sp|Q6ICB0|DESI1_HUMAN Desumoylating isopeptidase 1 OS=Homo sapiens OX=9606 GN=DESI1 PE=1 SV=1 && PF05903:PPPDE putative peptidase domain	-
novel.2788	1367.43	1160.45	1543.32	264.125	219.637	347.65	1357.07	277.137	2.29065	1.02147e-17	2.42442e-16	- && sp|P0CT41|TF212_SCHPO Transposon Tf2-12 polyprotein OS=Schizosaccharomyces pombe (strain 972 / ATCC 24843) OX=284812 GN=Tf2-12 PE=3 SV=1 && -	-
Nitab4.5_0002009g0030	12.4425	20.2839	10.6681	1046.62	872.347	155.87	14.4648	691.612	-5.57368	1.02594e-17	2.43321e-16	Pyridoxal phosphate-dependent transferase%2C Pyridoxal phosphate-dependent transferase%2C major region%2C subdomain 2%2C Aminotransferase class-III%2C Pyridoxal phosphate-dependent transferase%2C major region%2C subdomain 1 && sp|Q9SR86|AGT23_ARATH Alanine--glyoxylate aminotransferase 2 homolog 3, mitochondrial OS=Arabidopsis thaliana OX=3702 GN=At3g08860 PE=2 SV=1 && PF00202:Aminotransferase cla…	-
[truncated: 11,830 more rows]

## Sheet: S24_VS_S0
S24_VS_S0 DEGs
[truncated: 12,284 more rows]
