# Supplementary material for: Integrated transcriptomics and metabolomics provides insights into the Nicotiana tabacum response to heat stress
Source: Front Plant Sci. 2024 Jul 22;15:1425944. doi: 10.3389/fpls.2024.1425944 (PMC11301762; doi:10.3389/fpls.2024.1425944)
Supplement: Supplementary file 10 [file DataSheet_1.zip › Supplementary Table 4.xlsx]

## Sheet: R24_VS_R0
Results of GO enrichment of differentially expressed genes in the root
Category	GO ID	Description	GeneRatio	BgRatio	pvalue	padj	gene ID	Count
BP	GO:0006979	response to oxidative stress	82/3178	133/8689	2.92303e-09	1.43813e-06	Nitab4.5_0000669g0080/Nitab4.5_0005923g0010/Nitab4.5_0003436g0010/novel.7380/Nitab4.5_0001237g0050/Nitab4.5_0002221g0010/Nitab4.5_0000644g0160/Nitab4.5_0000502g0090/Nitab4.5_0000055g0250/Nitab4.5_0000440g0100/Nitab4.5_0003434g0010/Nitab4.5_0002009g0020/Nitab4.5_0001142g0030/Nitab4.5_0000192g0130/Nitab4.5_0002827g0020/Nitab4.5_0004361g0030/Nitab4.5_0004911g0010/Nitab4.5_0007257g0010/Nitab4.5_00002…	82
BP	GO:0015074	DNA integration	52/3178	84/8689	1.91809e-06	0.000471849	novel.3306/novel.2804/novel.3361/novel.1884/novel.1922/novel.7927/novel.1058/novel.4127/novel.6184/novel.1896/novel.3793/novel.3524/novel.7717/novel.5977/novel.1408/novel.3593/novel.3080/novel.3811/novel.4745/novel.6049/novel.232/novel.2056/novel.4577/novel.3123/novel.7597/novel.69/novel.8726/novel.2376/novel.3479/novel.3099/novel.3166/novel.3304/novel.4930/novel.3669/novel.3773/novel.8424/novel.…	52
BP	GO:0006950	response to stress	155/3178	317/8689	3.27962e-06	0.000537857	Nitab4.5_0000882g0080/Nitab4.5_0000882g0070/Nitab4.5_0000669g0080/Nitab4.5_0005923g0010/Nitab4.5_0002322g0020/Nitab4.5_0003436g0010/Nitab4.5_0000843g0080/novel.7380/Nitab4.5_0004608g0030/Nitab4.5_0001237g0050/Nitab4.5_0002221g0010/Nitab4.5_0002247g0080/Nitab4.5_0000644g0160/Nitab4.5_0000502g0090/Nitab4.5_0000055g0250/Nitab4.5_0003808g0090/Nitab4.5_0000440g0100/Nitab4.5_0003434g0010/Nitab4.5_00020…	155
BP	GO:0006259	DNA metabolic process	132/3178	275/8689	5.32743e-05	0.00655274	novel.3306/novel.2804/novel.3361/novel.1884/Nitab4.5_0000882g0080/Nitab4.5_0000882g0070/novel.1922/novel.7927/Nitab4.5_0000843g0080/Nitab4.5_0004608g0030/Nitab4.5_0001040g0140/novel.1058/novel.4127/novel.6184/Nitab4.5_0002918g0080/Nitab4.5_0002247g0080/novel.1896/novel.3793/Nitab4.5_0003808g0090/Nitab4.5_0000707g0240/novel.3524/novel.7717/novel.5977/novel.1408/Nitab4.5_0000716g0140/novel.2038/Nit…	132
BP	GO:0006694	steroid biosynthetic process	12/3178	15/8689	0.00075402	0.0534235	Nitab4.5_0002196g0070/Nitab4.5_0004557g0030/Nitab4.5_0003602g0060/Nitab4.5_0000256g0130/Nitab4.5_0000138g0250/Nitab4.5_0000372g0020/Nitab4.5_0001509g0020/Nitab4.5_0004867g0060/Nitab4.5_0000825g0010/Nitab4.5_0004228g0040/Nitab4.5_0000046g0090/Nitab4.5_0006281g0010	12
BP	GO:0006928	movement of cell or subcellular component	38/3178	68/8689	0.00087827	0.0534235	Nitab4.5_0000093g0180/Nitab4.5_0001986g0020/novel.6761/Nitab4.5_0000131g0280/novel.666/Nitab4.5_0000208g0230/Nitab4.5_0000396g0240/Nitab4.5_0000914g0210/Nitab4.5_0000402g0070/Nitab4.5_0001194g0050/Nitab4.5_0002796g0020/Nitab4.5_0006455g0040/Nitab4.5_0004509g0030/Nitab4.5_0001370g0030/Nitab4.5_0000639g0260/Nitab4.5_0000505g0070/Nitab4.5_0000044g0510/Nitab4.5_0000349g0080/Nitab4.5_0001426g0030/Nita…	38
BP	GO:0007018	microtubule-based movement	38/3178	68/8689	0.00087827	0.0534235	Nitab4.5_0000093g0180/Nitab4.5_0001986g0020/novel.6761/Nitab4.5_0000131g0280/novel.666/Nitab4.5_0000208g0230/Nitab4.5_0000396g0240/Nitab4.5_0000914g0210/Nitab4.5_0000402g0070/Nitab4.5_0001194g0050/Nitab4.5_0002796g0020/Nitab4.5_0006455g0040/Nitab4.5_0004509g0030/Nitab4.5_0001370g0030/Nitab4.5_0000639g0260/Nitab4.5_0000505g0070/Nitab4.5_0000044g0510/Nitab4.5_0000349g0080/Nitab4.5_0001426g0030/Nita…	38
BP	GO:0008202	steroid metabolic process	13/3178	17/8689	0.000946628	0.0534235	Nitab4.5_0002196g0070/Nitab4.5_0004557g0030/Nitab4.5_0003602g0060/Nitab4.5_0000256g0130/Nitab4.5_0000138g0250/Nitab4.5_0000372g0020/Nitab4.5_0001509g0020/Nitab4.5_0004867g0060/Nitab4.5_0000825g0010/Nitab4.5_0004228g0040/Nitab4.5_0000046g0090/Nitab4.5_0006281g0010/Nitab4.5_0000038g0240	13
BP	GO:0030001	metal ion transport	78/3178	160/8689	0.000977259	0.0534235	Nitab4.5_0006073g0030/Nitab4.5_0000143g0160/Nitab4.5_0001952g0070/novel.4156/Nitab4.5_0006317g0040/Nitab4.5_0000283g0070/Nitab4.5_0001110g0050/Nitab4.5_0000063g0110/Nitab4.5_0000645g0050/Nitab4.5_0003302g0050/Nitab4.5_0001668g0120/Nitab4.5_0000034g0240/Nitab4.5_0001367g0030/Nitab4.5_0001831g0080/Nitab4.5_0000782g0020/Nitab4.5_0001892g0130/Nitab4.5_0000267g0020/Nitab4.5_0000578g0170/Nitab4.5_00024…	78
BP	GO:0006820	anion transport	48/3178	93/8689	0.00205679	0.101194	novel.2670/Nitab4.5_0000955g0040/Nitab4.5_0000514g0160/novel.6827/Nitab4.5_0000413g0150/Nitab4.5_0002566g0030/novel.2984/Nitab4.5_0000888g0180/Nitab4.5_0005042g0010/Nitab4.5_0002493g0050/Nitab4.5_0006770g0060/Nitab4.5_0003120g0020/Nitab4.5_0001198g0230/Nitab4.5_0002403g0070/Nitab4.5_0000003g0620/Nitab4.5_0000718g0310/Nitab4.5_0001057g0070/Nitab4.5_0003249g0020/Nitab4.5_0002438g0030/Nitab4.5_00004…	48
BP	GO:0006457	protein folding	32/3178	58/8689	0.00288517	0.129046	Nitab4.5_0001955g0110/Nitab4.5_0001622g0050/novel.8546/Nitab4.5_0000168g0060/Nitab4.5_0001542g0110/Nitab4.5_0004854g0010/Nitab4.5_0001619g0010/Nitab4.5_0000621g0080/Nitab4.5_0005743g0020/Nitab4.5_0000582g0130/Nitab4.5_0001565g0040/Nitab4.5_0000496g0200/Nitab4.5_0000400g0050/Nitab4.5_0003463g0030/Nitab4.5_0005064g0040/Nitab4.5_0000504g0010/Nitab4.5_0000062g0450/Nitab4.5_0000863g0250/Nitab4.5_00031…	32
BP	GO:0006811	ion transport	184/3178	432/8689	0.0047736	0.182776	Nitab4.5_0006073g0030/Nitab4.5_0001788g0060/Nitab4.5_0000143g0160/novel.2670/Nitab4.5_0001952g0070/Nitab4.5_0000955g0040/Nitab4.5_0001196g0070/Nitab4.5_0000514g0160/Nitab4.5_0000512g0020/novel.6827/novel.4156/Nitab4.5_0006317g0040/Nitab4.5_0000283g0070/Nitab4.5_0001110g0050/Nitab4.5_0000172g1940/Nitab4.5_0000063g0110/Nitab4.5_0000413g0150/Nitab4.5_0002566g0030/Nitab4.5_0000645g0050/Nitab4.5_00033…	184
BP	GO:0034728	nucleosome organization	16/3178	25/8689	0.00482946	0.182776	Nitab4.5_0009641g0020/Nitab4.5_0005003g0020/Nitab4.5_0001044g0080/Nitab4.5_0000187g0330/Nitab4.5_0004028g0030/Nitab4.5_0001295g0280/Nitab4.5_0001986g0050/novel.3408/Nitab4.5_0002651g0040/Nitab4.5_0000026g0060/Nitab4.5_0000916g0110/Nitab4.5_0000930g0060/Nitab4.5_0000525g0190/Nitab4.5_0000142g0120/Nitab4.5_0000023g0310/novel.7788	16
BP	GO:0071103	DNA conformation change	19/3178	32/8689	0.00714596	0.25113	Nitab4.5_0002918g0080/Nitab4.5_0009641g0020/Nitab4.5_0005003g0020/Nitab4.5_0000707g0240/Nitab4.5_0001044g0080/Nitab4.5_0000187g0330/Nitab4.5_0004028g0030/Nitab4.5_0001295g0280/Nitab4.5_0000844g0320/Nitab4.5_0001986g0050/novel.3408/Nitab4.5_0000026g0060/Nitab4.5_0002113g0010/Nitab4.5_0000916g0110/Nitab4.5_0000525g0190/Nitab4.5_0000142g0120/Nitab4.5_0000023g0310/Nitab4.5_0000309g0290/novel.7788	19
BP	GO:0044282	small molecule catabolic process	11/3178	16/8689	0.00899685	0.295097	Nitab4.5_0002815g0120/Nitab4.5_0003209g0020/Nitab4.5_0000300g0140/novel.8213/Nitab4.5_0002196g0050/Nitab4.5_0000104g0310/Nitab4.5_0004120g0020/Nitab4.5_0001781g0220/Nitab4.5_0000240g0180/Nitab4.5_0003077g0020/Nitab4.5_0004022g0010	11
BP	GO:0006333	chromatin assembly or disassembly	16/3178	27/8689	0.0135857	0.35766	Nitab4.5_0009641g0020/Nitab4.5_0005003g0020/Nitab4.5_0002644g0040/Nitab4.5_0001044g0080/Nitab4.5_0000187g0330/Nitab4.5_0004028g0030/Nitab4.5_0002456g0030/Nitab4.5_0001295g0280/Nitab4.5_0001986g0050/novel.3408/Nitab4.5_0000026g0060/Nitab4.5_0000916g0110/Nitab4.5_0000525g0190/Nitab4.5_0000142g0120/Nitab4.5_0000023g0310/novel.7788	16
BP	GO:0006325	chromatin organization	29/3178	56/8689	0.013987	0.35766	Nitab4.5_0009641g0020/Nitab4.5_0005003g0020/Nitab4.5_0002644g0040/Nitab4.5_0001044g0080/Nitab4.5_0000187g0330/Nitab4.5_0004028g0030/Nitab4.5_0002456g0030/Nitab4.5_0001295g0280/Nitab4.5_0001986g0050/Nitab4.5_0000845g0130/novel.3408/Nitab4.5_0000506g0070/Nitab4.5_0002651g0040/Nitab4.5_0000026g0060/Nitab4.5_0000103g0420/Nitab4.5_0000916g0110/Nitab4.5_0002496g0060/Nitab4.5_0000483g0060/Nitab4.5_00000…	29
BP	GO:0007017	microtubule-based process	41/3178	84/8689	0.0140438	0.35766	Nitab4.5_0000093g0180/Nitab4.5_0001986g0020/novel.6761/Nitab4.5_0000131g0280/novel.666/Nitab4.5_0000208g0230/Nitab4.5_0000396g0240/Nitab4.5_0000914g0210/Nitab4.5_0000402g0070/Nitab4.5_0001194g0050/Nitab4.5_0002796g0020/Nitab4.5_0006455g0040/Nitab4.5_0004509g0030/Nitab4.5_0001370g0030/Nitab4.5_0000639g0260/Nitab4.5_0002859g0040/Nitab4.5_0000758g0040/Nitab4.5_0000505g0070/Nitab4.5_0000044g0510/Nita…	41
BP	GO:0006334	nucleosome assembly	14/3178	23/8689	0.0152318	0.35766	Nitab4.5_0009641g0020/Nitab4.5_0005003g0020/Nitab4.5_0001044g0080/Nitab4.5_0000187g0330/Nitab4.5_0004028g0030/Nitab4.5_0001295g0280/Nitab4.5_0001986g0050/novel.3408/Nitab4.5_0000026g0060/Nitab4.5_0000916g0110/Nitab4.5_0000525g0190/Nitab4.5_0000142g0120/Nitab4.5_0000023g0310/novel.7788	14
BP	GO:0031497	chromatin assembly	14/3178	23/8689	0.0152318	0.35766	Nitab4.5_0009641g0020/Nitab4.5_0005003g0020/Nitab4.5_0001044g0080/Nitab4.5_0000187g0330/Nitab4.5_0004028g0030/Nitab4.5_0001295g0280/Nitab4.5_0001986g0050/novel.3408/Nitab4.5_0000026g0060/Nitab4.5_0000916g0110/Nitab4.5_0000525g0190/Nitab4.5_0000142g0120/Nitab4.5_0000023g0310/novel.7788	14
BP	GO:0051276	chromosome organization	45/3178	94/8689	0.0157049	0.35766	Nitab4.5_0002918g0080/Nitab4.5_0009641g0020/Nitab4.5_0005003g0020/Nitab4.5_0000707g0240/Nitab4.5_0002644g0040/novel.2038/Nitab4.5_0001044g0080/Nitab4.5_0000187g0330/Nitab4.5_0004028g0030/Nitab4.5_0002456g0030/Nitab4.5_0001295g0280/Nitab4.5_0003490g0070/Nitab4.5_0000274g0210/Nitab4.5_0000844g0320/Nitab4.5_0001986g0050/Nitab4.5_0000845g0130/Nitab4.5_0002816g0060/novel.3408/Nitab4.5_0000506g0070/Nit…	45
BP	GO:0071804	cellular potassium ion transport	19/3178	34/8689	0.0167199	0.35766	Nitab4.5_0006073g0030/Nitab4.5_0001952g0070/Nitab4.5_0001110g0050/Nitab4.5_0000034g0240/Nitab4.5_0000443g0030/Nitab4.5_0000175g0420/Nitab4.5_0000109g0540/novel.4923/Nitab4.5_0004831g0020/Nitab4.5_0000485g0010/Nitab4.5_0002357g0020/Nitab4.5_0002576g0020/Nitab4.5_0001697g0020/Nitab4.5_0000668g0100/Nitab4.5_0000034g0010/Nitab4.5_0000138g0070/Nitab4.5_0001965g0010/Nitab4.5_0001196g0060/Nitab4.5_00013…	19
BP	GO:0071805	potassium ion transmembrane transport	19/3178	34/8689	0.0167199	0.35766	Nitab4.5_0006073g0030/Nitab4.5_0001952g0070/Nitab4.5_0001110g0050/Nitab4.5_0000034g0240/Nitab4.5_0000443g0030/Nitab4.5_0000175g0420/Nitab4.5_0000109g0540/novel.4923/Nitab4.5_0004831g0020/Nitab4.5_0000485g0010/Nitab4.5_0002357g0020/Nitab4.5_0002576g0020/Nitab4.5_0001697g0020/Nitab4.5_0000668g0100/Nitab4.5_0000034g0010/Nitab4.5_0000138g0070/Nitab4.5_0001965g0010/Nitab4.5_0001196g0060/Nitab4.5_00013…	19
BP	GO:0071824	protein-DNA complex subunit organization	16/3178	28/8689	0.0210933	0.432413	Nitab4.5_0009641g0020/Nitab4.5_0005003g0020/Nitab4.5_0001044g0080/Nitab4.5_0000187g0330/Nitab4.5_0004028g0030/Nitab4.5_0001295g0280/Nitab4.5_0001986g0050/novel.3408/Nitab4.5_0002651g0040/Nitab4.5_0000026g0060/Nitab4.5_0000916g0110/Nitab4.5_0000930g0060/Nitab4.5_0000525g0190/Nitab4.5_0000142g0120/Nitab4.5_0000023g0310/novel.7788	16
BP	GO:0006813	potassium ion transport	20/3178	37/8689	0.0222511	0.437902	Nitab4.5_0006073g0030/Nitab4.5_0001952g0070/Nitab4.5_0001110g0050/Nitab4.5_0000034g0240/Nitab4.5_0000443g0030/Nitab4.5_0000175g0420/Nitab4.5_0000109g0540/novel.4923/Nitab4.5_0004831g0020/Nitab4.5_0000485g0010/Nitab4.5_0002357g0020/Nitab4.5_0002576g0020/Nitab4.5_0001093g0060/Nitab4.5_0001697g0020/Nitab4.5_0000668g0100/Nitab4.5_0000034g0010/Nitab4.5_0000138g0070/Nitab4.5_0001965g0010/Nitab4.5_00011…	20
BP	GO:0006323	DNA packaging	14/3178	24/8689	0.0244245	0.462186	Nitab4.5_0009641g0020/Nitab4.5_0005003g0020/Nitab4.5_0001044g0080/Nitab4.5_0000187g0330/Nitab4.5_0004028g0030/Nitab4.5_0001295g0280/Nitab4.5_0001986g0050/novel.3408/Nitab4.5_0000026g0060/Nitab4.5_0000916g0110/Nitab4.5_0000525g0190/Nitab4.5_0000142g0120/Nitab4.5_0000023g0310/novel.7788	14
BP	GO:0006066	alcohol metabolic process	7/3178	10/8689	0.03331	0.565122	Nitab4.5_0002540g0080/Nitab4.5_0000300g0140/Nitab4.5_0000715g0160/novel.4160/Nitab4.5_0000206g0170/Nitab4.5_0001781g0220/Nitab4.5_0004781g0070	7
BP	GO:0006270	DNA replication initiation	7/3178	10/8689	0.03331	0.565122	Nitab4.5_0001040g0140/Nitab4.5_0001815g0090/Nitab4.5_0007812g0030/Nitab4.5_0002113g0010/Nitab4.5_0001142g0060/Nitab4.5_0001301g0020/Nitab4.5_0000416g0090	7
BP	GO:0019751	polyol metabolic process	7/3178	10/8689	0.03331	0.565122	Nitab4.5_0002540g0080/Nitab4.5_0000300g0140/Nitab4.5_0000715g0160/novel.4160/Nitab4.5_0000206g0170/Nitab4.5_0001781g0220/Nitab4.5_0004781g0070	7
BP	GO:0051716	cellular response to stimulus	128/3178	310/8689	0.0458058	0.751216	Nitab4.5_0002348g0030/Nitab4.5_0000882g0080/Nitab4.5_0000882g0070/Nitab4.5_0000126g0060/Nitab4.5_0000843g0080/novel.3398/Nitab4.5_0004608g0030/Nitab4.5_0000895g0250/Nitab4.5_0002247g0080/Nitab4.5_0003808g0090/Nitab4.5_0001658g0020/Nitab4.5_0000002g0120/Nitab4.5_0002315g0110/Nitab4.5_0000059g0300/Nitab4.5_0001892g0050/Nitab4.5_0000716g0140/novel.4617/novel.2038/Nitab4.5_0007306g0010/Nitab4.5_00012…	128
CC	GO:0000786	nucleosome	33/1072	53/3171	1.81728e-05	0.0010171	Nitab4.5_0002114g0180/Nitab4.5_0009641g0020/Nitab4.5_0001163g0030/Nitab4.5_0005003g0020/Nitab4.5_0000446g0090/Nitab4.5_0001044g0080/Nitab4.5_0000187g0330/Nitab4.5_0004028g0030/Nitab4.5_0005043g0050/Nitab4.5_0002077g0100/Nitab4.5_0000096g0190/Nitab4.5_0008329g0050/Nitab4.5_0000977g0020/Nitab4.5_0000610g0110/Nitab4.5_0001986g0050/novel.3408/Nitab4.5_0003831g0050/Nitab4.5_0002093g0060/Nitab4.5_00048…	33
CC	GO:0000785	chromatin	34/1072	56/3171	2.93134e-05	0.0010171	Nitab4.5_0002114g0180/Nitab4.5_0009641g0020/Nitab4.5_0001163g0030/Nitab4.5_0005003g0020/Nitab4.5_0000446g0090/Nitab4.5_0001044g0080/Nitab4.5_0000187g0330/Nitab4.5_0004028g0030/Nitab4.5_0005043g0050/Nitab4.5_0002077g0100/Nitab4.5_0000096g0190/Nitab4.5_0008329g0050/Nitab4.5_0000977g0020/Nitab4.5_0000610g0110/Nitab4.5_0001986g0050/novel.3408/Nitab4.5_0003831g0050/Nitab4.5_0002093g0060/Nitab4.5_00048…	34
CC	GO:0032993	protein-DNA complex	33/1072	54/3171	3.17843e-05	0.0010171	Nitab4.5_0002114g0180/Nitab4.5_0009641g0020/Nitab4.5_0001163g0030/Nitab4.5_0005003g0020/Nitab4.5_0000446g0090/Nitab4.5_0001044g0080/Nitab4.5_0000187g0330/Nitab4.5_0004028g0030/Nitab4.5_0005043g0050/Nitab4.5_0002077g0100/Nitab4.5_0000096g0190/Nitab4.5_0008329g0050/Nitab4.5_0000977g0020/Nitab4.5_0000610g0110/Nitab4.5_0001986g0050/novel.3408/Nitab4.5_0003831g0050/Nitab4.5_0002093g0060/Nitab4.5_00048…	33
CC	GO:0044815	DNA packaging complex	33/1072	54/3171	3.17843e-05	0.0010171	Nitab4.5_0002114g0180/Nitab4.5_0009641g0020/Nitab4.5_0001163g0030/Nitab4.5_0005003g0020/Nitab4.5_0000446g0090/Nitab4.5_0001044g0080/Nitab4.5_0000187g0330/Nitab4.5_0004028g0030/Nitab4.5_0005043g0050/Nitab4.5_0002077g0100/Nitab4.5_0000096g0190/Nitab4.5_0008329g0050/Nitab4.5_0000977g0020/Nitab4.5_0000610g0110/Nitab4.5_0001986g0050/novel.3408/Nitab4.5_0003831g0050/Nitab4.5_0002093g0060/Nitab4.5_00048…	33
CC	GO:0044429	mitochondrial part	31/1072	56/3171	0.000676818	0.0173266	novel.7146/Nitab4.5_0000955g0040/Nitab4.5_0000172g1940/Nitab4.5_0003098g0060/Nitab4.5_0000963g0100/Nitab4.5_0001454g0100/Nitab4.5_0003362g0050/Nitab4.5_0001198g0230/Nitab4.5_0001179g0090/Nitab4.5_0001781g0100/Nitab4.5_0000499g0020/Nitab4.5_0001417g0060/Nitab4.5_0002503g0060/Nitab4.5_0000779g0060/Nitab4.5_0000293g0030/Nitab4.5_0000832g0090/Nitab4.5_0002793g0040/Nitab4.5_0000068g0090/Nitab4.5_00018…	31
CC	GO:0005739	mitochondrion	35/1072	67/3171	0.00128613	0.0274374	novel.7146/Nitab4.5_0000955g0040/Nitab4.5_0000172g1940/Nitab4.5_0003945g0040/Nitab4.5_0003098g0060/Nitab4.5_0000963g0100/Nitab4.5_0001454g0100/Nitab4.5_0003362g0050/Nitab4.5_0001198g0230/Nitab4.5_0001179g0090/Nitab4.5_0001781g0100/Nitab4.5_0000499g0020/Nitab4.5_0001417g0060/Nitab4.5_0002503g0060/Nitab4.5_0000779g0060/Nitab4.5_0000293g0030/Nitab4.5_0000832g0090/Nitab4.5_0002793g0040/Nitab4.5_00000…	35
CC	GO:0005759	mitochondrial matrix	9/1072	11/3171	0.00151163	0.0276413	Nitab4.5_0003098g0060/Nitab4.5_0001454g0100/Nitab4.5_0003362g0050/Nitab4.5_0001781g0100/Nitab4.5_0000499g0020/Nitab4.5_0002503g0060/Nitab4.5_0000779g0060/Nitab4.5_0000987g0110/Nitab4.5_0001422g0100	9
CC	GO:0005634	nucleus	185/1072	478/3171	0.00850864	0.136138	Nitab4.5_0000663g0110/Nitab4.5_0000257g0270/Nitab4.5_0001582g0050/Nitab4.5_0006360g0010/Nitab4.5_0002367g0010/Nitab4.5_0009641g0020/Nitab4.5_0005003g0020/Nitab4.5_0002156g0020/Nitab4.5_0003808g0090/Nitab4.5_0000934g0090/Nitab4.5_0002184g0030/Nitab4.5_0000304g0070/Nitab4.5_0000899g0130/Nitab4.5_0000428g0070/Nitab4.5_0002429g0010/Nitab4.5_0002644g0040/Nitab4.5_0000617g0300/Nitab4.5_0001044g0080/Nit…	185
CC	GO:0005694	chromosome	43/1072	98/3171	0.0224972	0.319961	Nitab4.5_0002114g0180/Nitab4.5_0009641g0020/Nitab4.5_0001163g0030/Nitab4.5_0005003g0020/Nitab4.5_0000446g0090/Nitab4.5_0001044g0080/Nitab4.5_0000187g0330/Nitab4.5_0004028g0030/Nitab4.5_0005043g0050/Nitab4.5_0002077g0100/Nitab4.5_0000096g0190/Nitab4.5_0008329g0050/Nitab4.5_0003490g0070/Nitab4.5_0000977g0020/Nitab4.5_0000610g0110/Nitab4.5_0000274g0210/Nitab4.5_0000844g0320/Nitab4.5_0001986g0050/Nit…	43
CC	GO:0005740	mitochondrial envelope	22/1072	45/3171	0.0250458	0.320586	novel.7146/Nitab4.5_0000955g0040/Nitab4.5_0000172g1940/Nitab4.5_0000963g0100/Nitab4.5_0001198g0230/Nitab4.5_0001179g0090/Nitab4.5_0001417g0060/Nitab4.5_0000293g0030/Nitab4.5_0000832g0090/Nitab4.5_0002793g0040/Nitab4.5_0000068g0090/Nitab4.5_0001818g0050/Nitab4.5_0002456g0010/Nitab4.5_0000350g0230/Nitab4.5_0002367g0100/Nitab4.5_0000539g0050/Nitab4.5_0000785g0240/novel.7547/Nitab4.5_0000151g0090/Nit…	22
CC	GO:0031966	mitochondrial membrane	21/1072	43/3171	0.0286306	0.333156	novel.7146/Nitab4.5_0000955g0040/Nitab4.5_0000172g1940/Nitab4.5_0000963g0100/Nitab4.5_0001198g0230/Nitab4.5_0001179g0090/Nitab4.5_0001417g0060/Nitab4.5_0000293g0030/Nitab4.5_0000832g0090/Nitab4.5_0002793g0040/Nitab4.5_0000068g0090/Nitab4.5_0001818g0050/Nitab4.5_0002456g0010/Nitab4.5_0000350g0230/Nitab4.5_0002367g0100/Nitab4.5_0000539g0050/Nitab4.5_0000785g0240/novel.7547/Nitab4.5_0003952g0030/Nit…	21
CC	GO:0005743	mitochondrial inner membrane	15/1072	29/3171	0.0346233	0.340906	novel.7146/Nitab4.5_0000955g0040/Nitab4.5_0000172g1940/Nitab4.5_0000963g0100/Nitab4.5_0001198g0230/Nitab4.5_0001179g0090/Nitab4.5_0000293g0030/Nitab4.5_0000832g0090/Nitab4.5_0002793g0040/Nitab4.5_0000068g0090/Nitab4.5_0001818g0050/Nitab4.5_0002456g0010/Nitab4.5_0000350g0230/Nitab4.5_0002367g0100/novel.7547	15
CC	GO:0019866	organelle inner membrane	15/1072	29/3171	0.0346233	0.340906	novel.7146/Nitab4.5_0000955g0040/Nitab4.5_0000172g1940/Nitab4.5_0000963g0100/Nitab4.5_0001198g0230/Nitab4.5_0001179g0090/Nitab4.5_0000293g0030/Nitab4.5_0000832g0090/Nitab4.5_0002793g0040/Nitab4.5_0000068g0090/Nitab4.5_0001818g0050/Nitab4.5_0002456g0010/Nitab4.5_0000350g0230/Nitab4.5_0002367g0100/novel.7547	15
CC	GO:0044427	chromosomal part	36/1072	83/3171	0.0418704	0.382815	Nitab4.5_0002114g0180/Nitab4.5_0009641g0020/Nitab4.5_0001163g0030/Nitab4.5_0005003g0020/Nitab4.5_0000446g0090/Nitab4.5_0001044g0080/Nitab4.5_0000187g0330/Nitab4.5_0004028g0030/Nitab4.5_0005043g0050/Nitab4.5_0002077g0100/Nitab4.5_0000096g0190/Nitab4.5_0008329g0050/Nitab4.5_0000977g0020/Nitab4.5_0000610g0110/Nitab4.5_0001986g0050/novel.3408/Nitab4.5_0001913g0180/Nitab4.5_0003831g0050/Nitab4.5_00020…	36
MF	GO:0004601	peroxidase activity	88/5047	147/14197	1.42168e-09	5.13228e-07	Nitab4.5_0000669g0080/Nitab4.5_0000407g0130/Nitab4.5_0005923g0010/Nitab4.5_0003436g0010/novel.7380/Nitab4.5_0001237g0050/Nitab4.5_0002221g0010/Nitab4.5_0000644g0160/Nitab4.5_0000502g0090/Nitab4.5_0000055g0250/Nitab4.5_0000440g0100/Nitab4.5_0003434g0010/Nitab4.5_0002009g0020/Nitab4.5_0001142g0030/Nitab4.5_0000192g0130/Nitab4.5_0002827g0020/Nitab4.5_0004361g0030/Nitab4.5_0004911g0010/Nitab4.5_00072…	88
MF	GO:0016684	oxidoreductase activity, acting on peroxide as acceptor	89/5047	151/14197	3.43613e-09	6.20222e-07	Nitab4.5_0000669g0080/Nitab4.5_0000407g0130/Nitab4.5_0005923g0010/Nitab4.5_0003436g0010/novel.7380/Nitab4.5_0001237g0050/Nitab4.5_0002221g0010/Nitab4.5_0000644g0160/Nitab4.5_0000502g0090/Nitab4.5_0000055g0250/Nitab4.5_0000440g0100/Nitab4.5_0003434g0010/Nitab4.5_0002009g0020/Nitab4.5_0001142g0030/Nitab4.5_0000192g0130/Nitab4.5_0002827g0020/Nitab4.5_0004361g0030/Nitab4.5_0004911g0010/Nitab4.5_00072…	89
MF	GO:0016209	antioxidant activity	90/5047	160/14197	6.372e-08	7.66764e-06	Nitab4.5_0000669g0080/Nitab4.5_0000407g0130/Nitab4.5_0005923g0010/Nitab4.5_0003436g0010/novel.7380/Nitab4.5_0001237g0050/Nitab4.5_0002221g0010/Nitab4.5_0000644g0160/Nitab4.5_0000502g0090/Nitab4.5_0000055g0250/Nitab4.5_0000440g0100/Nitab4.5_0003434g0010/Nitab4.5_0002009g0020/Nitab4.5_0001142g0030/Nitab4.5_0000192g0130/Nitab4.5_0002827g0020/Nitab4.5_0004361g0030/Nitab4.5_0004911g0010/Nitab4.5_00072…	90
MF	GO:0016645	oxidoreductase activity, acting on the CH-NH group of donors	17/5047	22/14197	7.84632e-05	0.00708131	Nitab4.5_0006089g0040/Nitab4.5_0000446g0210/Nitab4.5_0000341g0010/Nitab4.5_0001653g0120/Nitab4.5_0000524g0090/Nitab4.5_0002606g0040/Nitab4.5_0000199g0070/novel.3190/Nitab4.5_0002606g0050/Nitab4.5_0006963g0010/Nitab4.5_0003111g0090/Nitab4.5_0001251g0030/novel.8382/Nitab4.5_0001618g0190/Nitab4.5_0000075g0070/novel.8170/Nitab4.5_0000677g0110	17
MF	GO:0016646	oxidoreductase activity, acting on the CH-NH group of donors, NAD or NADP as acceptor	12/5047	14/14197	0.000166422	0.0120157	Nitab4.5_0006089g0040/Nitab4.5_0001653g0120/Nitab4.5_0000524g0090/Nitab4.5_0002606g0040/Nitab4.5_0000199g0070/novel.3190/Nitab4.5_0002606g0050/Nitab4.5_0006963g0010/Nitab4.5_0003111g0090/Nitab4.5_0001251g0030/novel.8382/Nitab4.5_0000075g0070	12
MF	GO:0020037	heme binding	210/5047	485/14197	0.000202632	0.0121917	Nitab4.5_0000109g0100/Nitab4.5_0000851g0020/Nitab4.5_0000669g0080/Nitab4.5_0000407g0130/Nitab4.5_0005923g0010/Nitab4.5_0002221g0060/Nitab4.5_0003436g0010/novel.7380/Nitab4.5_0004646g0010/Nitab4.5_0000343g0060/Nitab4.5_0001237g0050/Nitab4.5_0000532g0070/Nitab4.5_0000723g0230/Nitab4.5_0002221g0010/Nitab4.5_0000256g0050/Nitab4.5_0001127g0230/Nitab4.5_0000074g0050/Nitab4.5_0001219g0010/Nitab4.5_00028…	210
MF	GO:0046906	tetrapyrrole binding	211/5047	491/14197	0.000324754	0.0132212	Nitab4.5_0000109g0100/Nitab4.5_0000851g0020/Nitab4.5_0000669g0080/Nitab4.5_0000407g0130/Nitab4.5_0005923g0010/Nitab4.5_0002221g0060/Nitab4.5_0003436g0010/novel.7380/Nitab4.5_0004646g0010/Nitab4.5_0000343g0060/Nitab4.5_0001237g0050/Nitab4.5_0000532g0070/Nitab4.5_0000723g0230/Nitab4.5_0002221g0010/Nitab4.5_0000256g0050/Nitab4.5_0001127g0230/Nitab4.5_0000074g0050/Nitab4.5_0001219g0010/Nitab4.5_00028…	211
MF	GO:0015267	channel activity	57/5047	110/14197	0.000329615	0.0132212	Nitab4.5_0000181g0120/Nitab4.5_0001645g0070/Nitab4.5_0000650g0260/Nitab4.5_0000151g0360/Nitab4.5_0001196g0070/Nitab4.5_0000512g0020/Nitab4.5_0000812g0160/Nitab4.5_0001615g0140/Nitab4.5_0000106g0170/Nitab4.5_0003039g0050/Nitab4.5_0000837g0080/Nitab4.5_0001068g0010/Nitab4.5_0002763g0030/Nitab4.5_0000151g0260/Nitab4.5_0000287g0260/Nitab4.5_0000721g0170/Nitab4.5_0003120g0020/Nitab4.5_0000477g0090/Nit…	57
MF	GO:0022803	passive transmembrane transporter activity	57/5047	110/14197	0.000329615	0.0132212	Nitab4.5_0000181g0120/Nitab4.5_0001645g0070/Nitab4.5_0000650g0260/Nitab4.5_0000151g0360/Nitab4.5_0001196g0070/Nitab4.5_0000512g0020/Nitab4.5_0000812g0160/Nitab4.5_0001615g0140/Nitab4.5_0000106g0170/Nitab4.5_0003039g0050/Nitab4.5_0000837g0080/Nitab4.5_0001068g0010/Nitab4.5_0002763g0030/Nitab4.5_0000151g0260/Nitab4.5_0000287g0260/Nitab4.5_0000721g0170/Nitab4.5_0003120g0020/Nitab4.5_0000477g0090/Nit…	57
MF	GO:0016298	lipase activity	13/5047	17/14197	0.00069476	0.0249667	Nitab4.5_0000413g0150/novel.8212/Nitab4.5_0000677g0020/Nitab4.5_0003138g0010/Nitab4.5_0000082g0400/Nitab4.5_0004197g0020/Nitab4.5_0000718g0310/Nitab4.5_0001032g0080/Nitab4.5_0001455g0040/Nitab4.5_0000119g0150/Nitab4.5_0000666g0100/Nitab4.5_0003931g0020/Nitab4.5_0000938g0070	13
MF	GO:0003777	microtubule motor activity	37/5047	67/14197	0.000760758	0.0249667	Nitab4.5_0000093g0180/Nitab4.5_0001986g0020/novel.6761/Nitab4.5_0000131g0280/novel.666/Nitab4.5_0000208g0230/Nitab4.5_0000396g0240/Nitab4.5_0000402g0070/Nitab4.5_0001194g0050/Nitab4.5_0002796g0020/Nitab4.5_0006455g0040/Nitab4.5_0004509g0030/Nitab4.5_0001370g0030/Nitab4.5_0000639g0260/Nitab4.5_0000505g0070/Nitab4.5_0000044g0510/Nitab4.5_0000349g0080/Nitab4.5_0001426g0030/Nitab4.5_0000245g0040/Nita…	37
MF	GO:0008017	microtubule binding	43/5047	82/14197	0.00124435	0.0374343	Nitab4.5_0000093g0180/Nitab4.5_0001986g0020/novel.6761/Nitab4.5_0000131g0280/novel.666/Nitab4.5_0000208g0230/Nitab4.5_0000396g0240/Nitab4.5_0000402g0070/Nitab4.5_0001194g0050/Nitab4.5_0001668g0080/Nitab4.5_0002796g0020/novel.8333/Nitab4.5_0006455g0040/Nitab4.5_0004509g0030/Nitab4.5_0004646g0050/Nitab4.5_0000282g0060/Nitab4.5_0001370g0030/Nitab4.5_0000639g0260/Nitab4.5_0000505g0070/Nitab4.5_000004…	43
MF	GO:0043565	sequence-specific DNA binding	96/5047	211/14197	0.00171225	0.0475478	Nitab4.5_0002113g0180/Nitab4.5_0000663g0110/Nitab4.5_0002304g0070/Nitab4.5_0006360g0010/Nitab4.5_0000563g0260/Nitab4.5_0001591g0020/Nitab4.5_0000241g0170/Nitab4.5_0000036g0240/Nitab4.5_0000604g0060/Nitab4.5_0003083g0010/novel.4237/novel.489/Nitab4.5_0002998g0060/Nitab4.5_0000021g0670/Nitab4.5_0000882g0030/Nitab4.5_0000190g0050/Nitab4.5_0001097g0070/Nitab4.5_0002182g0080/Nitab4.5_0001501g0040/Nita…	96
MF	GO:0003854	3-beta-hydroxy-delta5-steroid dehydrogenase activity	8/5047	10/14197	0.00537055	0.109423	Nitab4.5_0003602g0060/Nitab4.5_0000256g0130/Nitab4.5_0000138g0250/Nitab4.5_0000372g0020/Nitab4.5_0000825g0010/Nitab4.5_0004228g0040/Nitab4.5_0000046g0090/Nitab4.5_0006281g0010	8
MF	GO:0016229	steroid dehydrogenase activity	8/5047	10/14197	0.00537055	0.109423	Nitab4.5_0003602g0060/Nitab4.5_0000256g0130/Nitab4.5_0000138g0250/Nitab4.5_0000372g0020/Nitab4.5_0000825g0010/Nitab4.5_0004228g0040/Nitab4.5_0000046g0090/Nitab4.5_0006281g0010	8
MF	GO:0033764	steroid dehydrogenase activity, acting on the CH-OH group of donors, NAD or NADP as acceptor	8/5047	10/14197	0.00537055	0.109423	Nitab4.5_0003602g0060/Nitab4.5_0000256g0130/Nitab4.5_0000138g0250/Nitab4.5_0000372g0020/Nitab4.5_0000825g0010/Nitab4.5_0004228g0040/Nitab4.5_0000046g0090/Nitab4.5_0006281g0010	8
MF	GO:0004871	signal transducer activity	17/5047	28/14197	0.00575912	0.109423	Nitab4.5_0001645g0070/Nitab4.5_0001658g0020/Nitab4.5_0001892g0050/Nitab4.5_0000287g0260/Nitab4.5_0003721g0020/Nitab4.5_0000302g0110/Nitab4.5_0006884g0010/Nitab4.5_0000996g0050/Nitab4.5_0000502g0160/Nitab4.5_0001467g0110/Nitab4.5_0003476g0010/Nitab4.5_0000342g0270/Nitab4.5_0003838g0010/Nitab4.5_0000116g0290/Nitab4.5_0002661g0030/Nitab4.5_0000989g0020/Nitab4.5_0001691g0060	17
MF	GO:0038023	signaling receptor activity	17/5047	28/14197	0.00575912	0.109423	Nitab4.5_0001645g0070/Nitab4.5_0001658g0020/Nitab4.5_0001892g0050/Nitab4.5_0000287g0260/Nitab4.5_0003721g0020/Nitab4.5_0000302g0110/Nitab4.5_0006884g0010/Nitab4.5_0000996g0050/Nitab4.5_0000502g0160/Nitab4.5_0001467g0110/Nitab4.5_0003476g0010/Nitab4.5_0000342g0270/Nitab4.5_0003838g0010/Nitab4.5_0000116g0290/Nitab4.5_0002661g0030/Nitab4.5_0000989g0020/Nitab4.5_0001691g0060	17
MF	GO:0060089	molecular transducer activity	17/5047	28/14197	0.00575912	0.109423	Nitab4.5_0001645g0070/Nitab4.5_0001658g0020/Nitab4.5_0001892g0050/Nitab4.5_0000287g0260/Nitab4.5_0003721g0020/Nitab4.5_0000302g0110/Nitab4.5_0006884g0010/Nitab4.5_0000996g0050/Nitab4.5_0000502g0160/Nitab4.5_0001467g0110/Nitab4.5_0003476g0010/Nitab4.5_0000342g0270/Nitab4.5_0003838g0010/Nitab4.5_0000116g0290/Nitab4.5_0002661g0030/Nitab4.5_0000989g0020/Nitab4.5_0001691g0060	17
MF	GO:0004620	phospholipase activity	10/5047	14/14197	0.00682826	0.12325	Nitab4.5_0000413g0150/novel.8212/Nitab4.5_0003138g0010/Nitab4.5_0000718g0310/Nitab4.5_0001032g0080/Nitab4.5_0001455g0040/Nitab4.5_0000119g0150/Nitab4.5_0000666g0100/Nitab4.5_0003931g0020/Nitab4.5_0000938g0070	10
MF	GO:0015631	tubulin binding	44/5047	91/14197	0.00796498	0.133638	Nitab4.5_0000093g0180/Nitab4.5_0001986g0020/novel.6761/Nitab4.5_0000615g0090/Nitab4.5_0000131g0280/novel.666/Nitab4.5_0000208g0230/Nitab4.5_0000396g0240/Nitab4.5_0000402g0070/Nitab4.5_0001194g0050/Nitab4.5_0001668g0080/Nitab4.5_0002796g0020/novel.8333/Nitab4.5_0006455g0040/Nitab4.5_0004509g0030/Nitab4.5_0004646g0050/Nitab4.5_0000282g0060/Nitab4.5_0001370g0030/Nitab4.5_0000639g0260/Nitab4.5_000050…	44
MF	GO:0046982	protein heterodimerization activity	36/5047	72/14197	0.00814415	0.133638	Nitab4.5_0002114g0180/Nitab4.5_0000610g0030/Nitab4.5_0001163g0030/Nitab4.5_0000446g0090/Nitab4.5_0000022g0390/Nitab4.5_0000181g0070/Nitab4.5_0005043g0050/Nitab4.5_0001311g0050/Nitab4.5_0002077g0100/Nitab4.5_0000096g0190/Nitab4.5_0008329g0050/Nitab4.5_0000610g0120/Nitab4.5_0001697g0090/Nitab4.5_0000977g0020/Nitab4.5_0000610g0110/Nitab4.5_0003831g0050/Nitab4.5_0002093g0060/Nitab4.5_0004899g0120/Nit…	36
MF	GO:0051082	unfolded protein binding	22/5047	40/14197	0.00915865	0.143751	Nitab4.5_0001955g0110/Nitab4.5_0001622g0050/novel.8546/Nitab4.5_0001542g0110/Nitab4.5_0004854g0010/Nitab4.5_0001619g0010/Nitab4.5_0000621g0080/Nitab4.5_0005743g0020/Nitab4.5_0000582g0130/Nitab4.5_0003463g0030/Nitab4.5_0000863g0250/Nitab4.5_0003110g0140/Nitab4.5_0001093g0100/Nitab4.5_0000909g0020/Nitab4.5_0003339g0050/Nitab4.5_0000003g0030/Nitab4.5_0001301g0160/Nitab4.5_0001449g0090/Nitab4.5_00000…	22
MF	GO:0015079	potassium ion transmembrane transporter activity	19/5047	34/14197	0.0121063	0.182098	Nitab4.5_0006073g0030/Nitab4.5_0001952g0070/Nitab4.5_0001110g0050/Nitab4.5_0000034g0240/Nitab4.5_0000443g0030/Nitab4.5_0000175g0420/Nitab4.5_0000109g0540/novel.4923/Nitab4.5_0004831g0020/Nitab4.5_0000485g0010/Nitab4.5_0002357g0020/Nitab4.5_0002576g0020/Nitab4.5_0001697g0020/Nitab4.5_0000668g0100/Nitab4.5_0000034g0010/Nitab4.5_0000138g0070/Nitab4.5_0001965g0010/Nitab4.5_0001196g0060/Nitab4.5_00013…	19
MF	GO:0003993	acid phosphatase activity	12/5047	19/14197	0.0130543	0.188505	Nitab4.5_0000491g0110/Nitab4.5_0001913g0100/Nitab4.5_0005625g0020/Nitab4.5_0000231g0310/Nitab4.5_0002267g0060/Nitab4.5_0000014g0300/Nitab4.5_0002156g0050/novel.175/Nitab4.5_0007919g0010/Nitab4.5_0001840g0060/Nitab4.5_0005919g0010/Nitab4.5_0000589g0020	12
MF	GO:0008238	exopeptidase activity	29/5047	58/14197	0.0165329	0.213534	Nitab4.5_0002314g0020/Nitab4.5_0001450g0220/Nitab4.5_0000588g0340/Nitab4.5_0000173g0290/Nitab4.5_0001014g0130/Nitab4.5_0002314g0010/Nitab4.5_0001664g0030/Nitab4.5_0000108g0230/Nitab4.5_0002315g0140/Nitab4.5_0001348g0060/Nitab4.5_0001458g0050/Nitab4.5_0000001g0190/Nitab4.5_0003838g0050/Nitab4.5_0001841g0140/Nitab4.5_0000027g0370/Nitab4.5_0002796g0050/Nitab4.5_0001663g0230/Nitab4.5_0000146g0180/Nit…	29
MF	GO:0004553	hydrolase activity, hydrolyzing O-glycosyl compounds	151/5047	369/14197	0.0172807	0.213534	Nitab4.5_0002218g0010/Nitab4.5_0003089g0010/Nitab4.5_0000009g0510/Nitab4.5_0000037g0180/Nitab4.5_0000180g0140/Nitab4.5_0000404g0110/Nitab4.5_0002466g0010/Nitab4.5_0003754g0020/Nitab4.5_0000978g0100/Nitab4.5_0001301g0090/Nitab4.5_0002762g0010/novel.8335/Nitab4.5_0004170g0070/novel.7997/Nitab4.5_0000062g0330/Nitab4.5_0001274g0010/Nitab4.5_0001204g0020/Nitab4.5_0000185g0250/Nitab4.5_0001401g0210/Nit…	151
MF	GO:0016701	oxidoreductase activity, acting on single donors with incorporation of molecular oxygen	28/5047	56/14197	0.0183196	0.213534	Nitab4.5_0003120g0050/Nitab4.5_0000240g0150/Nitab4.5_0001937g0010/Nitab4.5_0000043g0330/Nitab4.5_0000043g0340/Nitab4.5_0000137g0100/Nitab4.5_0000240g0140/Nitab4.5_0000300g0140/Nitab4.5_0002401g0010/Nitab4.5_0000564g0230/Nitab4.5_0003156g0110/novel.5924/Nitab4.5_0001781g0220/Nitab4.5_0003156g0100/Nitab4.5_0000785g0170/Nitab4.5_0003077g0020/Nitab4.5_0000420g0010/Nitab4.5_0000472g0080/Nitab4.5_00025…	28
MF	GO:0003774	motor activity	42/5047	90/14197	0.019134	0.213534	Nitab4.5_0000093g0180/Nitab4.5_0001986g0020/novel.6761/Nitab4.5_0000131g0280/novel.666/Nitab4.5_0000208g0230/Nitab4.5_0001320g0070/Nitab4.5_0000396g0240/Nitab4.5_0000402g0070/Nitab4.5_0001194g0050/Nitab4.5_0000326g0030/Nitab4.5_0002796g0020/Nitab4.5_0006455g0040/Nitab4.5_0004509g0030/Nitab4.5_0001370g0030/Nitab4.5_0000639g0260/Nitab4.5_0000505g0070/Nitab4.5_0000044g0510/Nitab4.5_0000349g0080/Nita…	42
MF	GO:0016798	hydrolase activity, acting on glycosyl bonds	158/5047	389/14197	0.0202195	0.213534	Nitab4.5_0002218g0010/Nitab4.5_0003089g0010/Nitab4.5_0000009g0510/Nitab4.5_0000037g0180/Nitab4.5_0000180g0140/Nitab4.5_0000404g0110/Nitab4.5_0002466g0010/Nitab4.5_0003754g0020/Nitab4.5_0000978g0100/Nitab4.5_0001301g0090/Nitab4.5_0002762g0010/novel.8335/Nitab4.5_0004170g0070/novel.7997/Nitab4.5_0000062g0330/Nitab4.5_0001274g0010/Nitab4.5_0001204g0020/Nitab4.5_0000185g0250/Nitab4.5_0001401g0210/Nit…	158
MF	GO:0008092	cytoskeletal protein binding	59/5047	133/14197	0.021714	0.213534	Nitab4.5_0001891g0040/Nitab4.5_0000093g0180/Nitab4.5_0001986g0020/novel.6761/Nitab4.5_0000615g0090/Nitab4.5_0000131g0280/novel.666/Nitab4.5_0000208g0230/Nitab4.5_0000396g0240/Nitab4.5_0000402g0070/Nitab4.5_0001194g0050/Nitab4.5_0000085g0270/Nitab4.5_0001668g0080/Nitab4.5_0002796g0020/novel.8333/Nitab4.5_0000018g0130/Nitab4.5_0006455g0040/Nitab4.5_0005525g0070/novel.8154/Nitab4.5_0004509g0030/Nita…	59
MF	GO:0030246	carbohydrate binding	59/5047	133/14197	0.021714	0.213534	Nitab4.5_0001295g0040/Nitab4.5_0000003g0100/Nitab4.5_0002123g0040/Nitab4.5_0000758g0020/Nitab4.5_0002744g0020/Nitab4.5_0000752g0070/Nitab4.5_0000401g0210/Nitab4.5_0001841g0100/Nitab4.5_0007908g0020/Nitab4.5_0000564g0200/Nitab4.5_0001942g0140/Nitab4.5_0000023g0420/Nitab4.5_0000304g0040/Nitab4.5_0006299g0010/Nitab4.5_0006635g0040/Nitab4.5_0000370g0110/Nitab4.5_0000005g0580/novel.611/Nitab4.5_000098…	59
MF	GO:0008171	O-methyltransferase activity	19/5047	36/14197	0.0253325	0.213534	Nitab4.5_0002196g0060/Nitab4.5_0000107g0090/Nitab4.5_0000107g0050/Nitab4.5_0003151g0060/Nitab4.5_0000561g0070/Nitab4.5_0000021g0020/Nitab4.5_0001492g0030/Nitab4.5_0002237g0010/novel.5082/Nitab4.5_0000107g0120/Nitab4.5_0003603g0060/Nitab4.5_0002067g0010/Nitab4.5_0000114g0130/Nitab4.5_0001492g0060/Nitab4.5_0002694g0030/Nitab4.5_0002149g0060/Nitab4.5_0002765g0010/Nitab4.5_0002053g0130/Nitab4.5_00002…	19
MF	GO:0016763	transferase activity, transferring pentosyl groups	10/5047	16/14197	0.0255266	0.213534	Nitab4.5_0001614g0020/Nitab4.5_0000742g0010/Nitab4.5_0002646g0010/Nitab4.5_0000203g0240/Nitab4.5_0000786g0050/Nitab4.5_0001639g0080/Nitab4.5_0000219g0040/Nitab4.5_0000219g0060/Nitab4.5_0000183g0110/Nitab4.5_0002778g0090	10
MF	GO:0070008	serine-type exopeptidase activity	24/5047	48/14197	0.0277489	0.213534	Nitab4.5_0002314g0020/Nitab4.5_0001450g0220/Nitab4.5_0000588g0340/Nitab4.5_0000173g0290/Nitab4.5_0001014g0130/Nitab4.5_0002314g0010/Nitab4.5_0000108g0230/Nitab4.5_0001348g0060/Nitab4.5_0001458g0050/Nitab4.5_0001841g0140/Nitab4.5_0000027g0370/Nitab4.5_0002796g0050/Nitab4.5_0001663g0230/Nitab4.5_0000146g0180/Nitab4.5_0002132g0080/novel.8338/Nitab4.5_0002776g0040/Nitab4.5_0002752g0050/Nitab4.5_00012…	24
MF	GO:0015276	ligand-gated ion channel activity	8/5047	12/14197	0.0280512	0.213534	Nitab4.5_0001645g0070/Nitab4.5_0000287g0260/novel.725/Nitab4.5_0001467g0110/Nitab4.5_0003838g0010/Nitab4.5_0002661g0030/Nitab4.5_0000989g0020/Nitab4.5_0001691g0060	8
MF	GO:0022834	ligand-gated channel activity	8/5047	12/14197	0.0280512	0.213534	Nitab4.5_0001645g0070/Nitab4.5_0000287g0260/novel.725/Nitab4.5_0001467g0110/Nitab4.5_0003838g0010/Nitab4.5_0002661g0030/Nitab4.5_0000989g0020/Nitab4.5_0001691g0060	8
MF	GO:0033897	ribonuclease T2 activity	8/5047	12/14197	0.0280512	0.213534	novel.5190/Nitab4.5_0005592g0010/Nitab4.5_0000040g0340/Nitab4.5_0002472g0090/novel.634/Nitab4.5_0001348g0160/Nitab4.5_0002547g0030/Nitab4.5_0002231g0010	8
MF	GO:0004402	histone acetyltransferase activity	7/5047	10/14197	0.0283923	0.213534	Nitab4.5_0000003g0900/Nitab4.5_0002496g0060/Nitab4.5_0000051g0130/Nitab4.5_0000129g0360/Nitab4.5_0000036g0030/Nitab4.5_0000651g0200/Nitab4.5_0000284g0090	7
MF	GO:0004888	transmembrane signaling receptor activity	7/5047	10/14197	0.0283923	0.213534	Nitab4.5_0001645g0070/Nitab4.5_0000287g0260/Nitab4.5_0001467g0110/Nitab4.5_0003838g0010/Nitab4.5_0002661g0030/Nitab4.5_0000989g0020/Nitab4.5_0001691g0060	7
MF	GO:0004970	ionotropic glutamate receptor activity	7/5047	10/14197	0.0283923	0.213534	Nitab4.5_0001645g0070/Nitab4.5_0000287g0260/Nitab4.5_0001467g0110/Nitab4.5_0003838g0010/Nitab4.5_0002661g0030/Nitab4.5_0000989g0020/Nitab4.5_0001691g0060	7
MF	GO:0005230	extracellular ligand-gated ion channel activity	7/5047	10/14197	0.0283923	0.213534	Nitab4.5_0001645g0070/Nitab4.5_0000287g0260/Nitab4.5_0001467g0110/Nitab4.5_0003838g0010/Nitab4.5_0002661g0030/Nitab4.5_0000989g0020/Nitab4.5_0001691g0060	7
MF	GO:0008066	glutamate receptor activity	7/5047	10/14197	0.0283923	0.213534	Nitab4.5_0001645g0070/Nitab4.5_0000287g0260/Nitab4.5_0001467g0110/Nitab4.5_0003838g0010/Nitab4.5_0002661g0030/Nitab4.5_0000989g0020/Nitab4.5_0001691g0060	7
MF	GO:0022824	transmitter-gated ion channel activity	7/5047	10/14197	0.0283923	0.213534	Nitab4.5_0001645g0070/Nitab4.5_0000287g0260/Nitab4.5_0001467g0110/Nitab4.5_0003838g0010/Nitab4.5_0002661g0030/Nitab4.5_0000989g0020/Nitab4.5_0001691g0060	7
MF	GO:0022835	transmitter-gated channel activity	7/5047	10/14197	0.0283923	0.213534	Nitab4.5_0001645g0070/Nitab4.5_0000287g0260/Nitab4.5_0001467g0110/Nitab4.5_0003838g0010/Nitab4.5_0002661g0030/Nitab4.5_0000989g0020/Nitab4.5_0001691g0060	7
MF	GO:0030594	neurotransmitter receptor activity	7/5047	10/14197	0.0283923	0.213534	Nitab4.5_0001645g0070/Nitab4.5_0000287g0260/Nitab4.5_0001467g0110/Nitab4.5_0003838g0010/Nitab4.5_0002661g0030/Nitab4.5_0000989g0020/Nitab4.5_0001691g0060	7
MF	GO:0034212	peptide N-acetyltransferase activity	7/5047	10/14197	0.0283923	0.213534	Nitab4.5_0000003g0900/Nitab4.5_0002496g0060/Nitab4.5_0000051g0130/Nitab4.5_0000129g0360/Nitab4.5_0000036g0030/Nitab4.5_0000651g0200/Nitab4.5_0000284g0090	7
MF	GO:0061733	peptide-lysine-N-acetyltransferase activity	7/5047	10/14197	0.0283923	0.213534	Nitab4.5_0000003g0900/Nitab4.5_0002496g0060/Nitab4.5_0000051g0130/Nitab4.5_0000129g0360/Nitab4.5_0000036g0030/Nitab4.5_0000651g0200/Nitab4.5_0000284g0090	7
MF	GO:0008081	phosphoric diester hydrolase activity	15/5047	28/14197	0.0385118	0.28373	novel.8212/Nitab4.5_0000519g0150/Nitab4.5_0002172g0020/Nitab4.5_0001328g0050/Nitab4.5_0003138g0010/Nitab4.5_0001891g0130/Nitab4.5_0000976g0250/Nitab4.5_0001032g0080/Nitab4.5_0009037g0010/Nitab4.5_0001455g0040/Nitab4.5_0000119g0150/Nitab4.5_0001889g0160/Nitab4.5_0000956g0070/Nitab4.5_0000666g0100/Nitab4.5_0003931g0020	15
MF	GO:0016627	oxidoreductase activity, acting on the CH-CH group of donors	20/5047	40/14197	0.0424389	0.297285	Nitab4.5_0002368g0160/Nitab4.5_0001952g0270/Nitab4.5_0000770g0030/novel.8213/Nitab4.5_0004107g0050/Nitab4.5_0000069g0140/novel.4401/Nitab4.5_0005622g0040/Nitab4.5_0000430g0180/Nitab4.5_0002196g0050/Nitab4.5_0000650g0010/Nitab4.5_0000104g0310/Nitab4.5_0000119g0070/Nitab4.5_0000999g0110/Nitab4.5_0000031g0180/Nitab4.5_0006274g0020/Nitab4.5_0004120g0020/Nitab4.5_0001989g0040/Nitab4.5_0001989g0010/Nit…	20
MF	GO:0015116	sulfate transmembrane transporter activity	14/5047	26/14197	0.0428222	0.297285	novel.6827/Nitab4.5_0002566g0030/Nitab4.5_0003249g0020/Nitab4.5_0002438g0030/Nitab4.5_0000469g0230/Nitab4.5_0004355g0040/Nitab4.5_0001254g0010/Nitab4.5_0000469g0220/Nitab4.5_0000078g0090/Nitab4.5_0000678g0050/Nitab4.5_0000759g0290/Nitab4.5_0000252g0160/Nitab4.5_0001948g0060/Nitab4.5_0004230g0040	14
MF	GO:1901682	sulfur compound transmembrane transporter activity	14/5047	26/14197	0.0428222	0.297285	novel.6827/Nitab4.5_0002566g0030/Nitab4.5_0003249g0020/Nitab4.5_0002438g0030/Nitab4.5_0000469g0230/Nitab4.5_0004355g0040/Nitab4.5_0001254g0010/Nitab4.5_0000469g0220/Nitab4.5_0000078g0090/Nitab4.5_0000678g0050/Nitab4.5_0000759g0290/Nitab4.5_0000252g0160/Nitab4.5_0001948g0060/Nitab4.5_0004230g0040	14
MF	GO:0016702	oxidoreductase activity, acting on single donors with incorporation of molecular oxygen, incorporation of two atoms of oxygen	22/5047	45/14197	0.0450509	0.298885	Nitab4.5_0003120g0050/Nitab4.5_0000240g0150/Nitab4.5_0001937g0010/Nitab4.5_0000043g0330/Nitab4.5_0000043g0340/Nitab4.5_0000137g0100/Nitab4.5_0000240g0140/Nitab4.5_0000564g0230/Nitab4.5_0003156g0110/novel.5924/Nitab4.5_0003156g0100/Nitab4.5_0000785g0170/Nitab4.5_0003077g0020/Nitab4.5_0000420g0010/Nitab4.5_0000472g0080/Nitab4.5_0002518g0010/Nitab4.5_0000274g0040/Nitab4.5_0004022g0010/Nitab4.5_00044…	22
MF	GO:0051213	dioxygenase activity	22/5047	45/14197	0.0450509	0.298885	Nitab4.5_0003120g0050/Nitab4.5_0000240g0150/Nitab4.5_0001937g0010/Nitab4.5_0000043g0330/Nitab4.5_0000043g0340/Nitab4.5_0000137g0100/Nitab4.5_0000240g0140/Nitab4.5_0000564g0230/Nitab4.5_0003156g0110/novel.5924/Nitab4.5_0003156g0100/Nitab4.5_0000785g0170/Nitab4.5_0003077g0020/Nitab4.5_0000420g0010/Nitab4.5_0000472g0080/Nitab4.5_0002518g0010/Nitab4.5_0000274g0040/Nitab4.5_0004022g0010/Nitab4.5_00044…	22
MF	GO:0140097	catalytic activity, acting on DNA	33/5047	72/14197	0.0458544	0.298885	Nitab4.5_0002918g0080/Nitab4.5_0000634g0140/Nitab4.5_0000707g0240/novel.2038/Nitab4.5_0004414g0010/Nitab4.5_0001815g0060/Nitab4.5_0000257g0230/Nitab4.5_0000250g0220/Nitab4.5_0000617g0160/Nitab4.5_0000844g0320/Nitab4.5_0001085g0120/novel.1806/Nitab4.5_0000329g0030/Nitab4.5_0002568g0040/Nitab4.5_0000650g0210/novel.3058/Nitab4.5_0000397g0350/Nitab4.5_0000486g0210/Nitab4.5_0001526g0130/Nitab4.5_00003…	33
MF	GO:0008236	serine-type peptidase activity	71/5047	169/14197	0.0471924	0.298885	Nitab4.5_0002314g0020/Nitab4.5_0002388g0050/Nitab4.5_0001119g0010/Nitab4.5_0000155g0070/Nitab4.5_0001450g0220/Nitab4.5_0000072g0130/novel.1533/Nitab4.5_0000588g0340/Nitab4.5_0000173g0290/Nitab4.5_0001014g0130/Nitab4.5_0001200g0040/Nitab4.5_0000573g0050/Nitab4.5_0002314g0010/Nitab4.5_0001232g0040/Nitab4.5_0000108g0230/Nitab4.5_0001094g0110/Nitab4.5_0002388g0010/Nitab4.5_0003894g0040/Nitab4.5_00000…	71
MF	GO:0017171	serine hydrolase activity	71/5047	169/14197	0.0471924	0.298885	Nitab4.5_0002314g0020/Nitab4.5_0002388g0050/Nitab4.5_0001119g0010/Nitab4.5_0000155g0070/Nitab4.5_0001450g0220/Nitab4.5_0000072g0130/novel.1533/Nitab4.5_0000588g0340/Nitab4.5_0000173g0290/Nitab4.5_0001014g0130/Nitab4.5_0001200g0040/Nitab4.5_0000573g0050/Nitab4.5_0002314g0010/Nitab4.5_0001232g0040/Nitab4.5_0000108g0230/Nitab4.5_0001094g0110/Nitab4.5_0002388g0010/Nitab4.5_0003894g0040/Nitab4.5_00000…	71
MF	GO:0015318	inorganic molecular entity transmembrane transporter activity	108/5047	266/14197	0.0481163	0.299483	Nitab4.5_0000216g0120/Nitab4.5_0006073g0030/Nitab4.5_0001645g0070/novel.7146/Nitab4.5_0001952g0070/Nitab4.5_0001127g0230/Nitab4.5_0001196g0070/Nitab4.5_0000512g0020/novel.6827/Nitab4.5_0000283g0070/Nitab4.5_0001110g0050/Nitab4.5_0000172g1940/Nitab4.5_0002566g0030/Nitab4.5_0003302g0050/Nitab4.5_0005031g0060/Nitab4.5_0000034g0240/Nitab4.5_0001367g0030/Nitab4.5_0000151g0260/Nitab4.5_0003660g0050/Nit…	108
MF	GO:0042578	phosphoric ester hydrolase activity	42/5047	95/14197	0.0497597	0.304462	Nitab4.5_0000491g0110/Nitab4.5_0001913g0100/Nitab4.5_0000109g0480/novel.8212/Nitab4.5_0000255g0110/Nitab4.5_0000519g0150/Nitab4.5_0005625g0020/novel.7397/Nitab4.5_0002172g0020/Nitab4.5_0002450g0020/novel.6379/Nitab4.5_0000231g0310/Nitab4.5_0001328g0050/Nitab4.5_0002267g0060/Nitab4.5_0000014g0300/Nitab4.5_0003138g0010/Nitab4.5_0002156g0050/Nitab4.5_0001891g0130/Nitab4.5_0000976g0250/novel.175/Nita…	42

## Sheet: S24_VS_S0
Results of GO enrichment of differentially expressed genes in the shoot
Category	GO ID	Description	GeneRatio	BgRatio	pvalue	padj	gene ID	Count
BP	GO:0006457	protein folding	37/2946	58/8689	2.98203e-06	0.00147014	Nitab4.5_0001565g0040/Nitab4.5_0001955g0110/Nitab4.5_0003339g0050/Nitab4.5_0000496g0200/Nitab4.5_0005064g0040/Nitab4.5_0000051g0240/novel.8546/Nitab4.5_0000062g0450/Nitab4.5_0001619g0010/Nitab4.5_0000400g0050/Nitab4.5_0001196g0020/Nitab4.5_0002443g0050/novel.1427/Nitab4.5_0000337g0060/Nitab4.5_0004088g0020/Nitab4.5_0000073g0370/Nitab4.5_0001622g0050/Nitab4.5_0000863g0250/Nitab4.5_0000337g0070/Nit…	37
BP	GO:0051716	cellular response to stimulus	137/2946	310/8689	8.20497e-05	0.0202252	Nitab4.5_0004880g0010/Nitab4.5_0002348g0030/Nitab4.5_0004195g0060/Nitab4.5_0000492g0230/Nitab4.5_0001478g0040/Nitab4.5_0002315g0110/Nitab4.5_0000882g0070/Nitab4.5_0000882g0080/novel.1806/Nitab4.5_0000126g0060/Nitab4.5_0001508g0020/Nitab4.5_0000375g0160/Nitab4.5_0008265g0010/novel.100/Nitab4.5_0000219g0110/Nitab4.5_0001922g0010/novel.3397/novel.4034/novel.3453/Nitab4.5_0001815g0060/Nitab4.5_000224…	137
BP	GO:0044281	small molecule metabolic process	199/2946	487/8689	0.000578318	0.0950369	Nitab4.5_0003780g0010/Nitab4.5_0000377g0180/Nitab4.5_0001788g0060/Nitab4.5_0002769g0080/Nitab4.5_0001176g0080/Nitab4.5_0000895g0010/Nitab4.5_0004908g0060/Nitab4.5_0000866g0040/novel.8183/Nitab4.5_0003173g0010/Nitab4.5_0003077g0020/Nitab4.5_0000258g0330/Nitab4.5_0002196g0050/Nitab4.5_0000001g0100/Nitab4.5_0001309g0150/Nitab4.5_0000428g0190/Nitab4.5_0000715g0160/Nitab4.5_0000027g0520/Nitab4.5_00006…	199
BP	GO:0006259	DNA metabolic process	118/2946	275/8689	0.000990563	0.119731	novel.6468/novel.1922/Nitab4.5_0000844g0320/Nitab4.5_0000882g0070/Nitab4.5_0000882g0080/novel.1806/novel.8424/novel.1884/Nitab4.5_0008265g0010/novel.100/Nitab4.5_0001922g0010/novel.7970/Nitab4.5_0000383g0070/novel.3453/Nitab4.5_0001815g0060/Nitab4.5_0002247g0080/novel.3593/Nitab4.5_0005154g0040/novel.3793/novel.1896/novel.4467/novel.1869/Nitab4.5_0001569g0120/novel.5743/Nitab4.5_0002577g0050/nove…	118
BP	GO:0000723	telomere maintenance	11/2946	15/8689	0.00209739	0.119731	novel.1806/novel.100/novel.3453/novel.5743/novel.92/novel.2988/novel.2038/Nitab4.5_0003237g0020/Nitab4.5_0001121g0160/novel.3058/novel.2566	11
BP	GO:0032200	telomere organization	11/2946	15/8689	0.00209739	0.119731	novel.1806/novel.100/novel.3453/novel.5743/novel.92/novel.2988/novel.2038/Nitab4.5_0003237g0020/Nitab4.5_0001121g0160/novel.3058/novel.2566	11
BP	GO:0060249	anatomical structure homeostasis	11/2946	15/8689	0.00209739	0.119731	novel.1806/novel.100/novel.3453/novel.5743/novel.92/novel.2988/novel.2038/Nitab4.5_0003237g0020/Nitab4.5_0001121g0160/novel.3058/novel.2566	11
BP	GO:0007154	cell communication	108/2946	256/8689	0.00310374	0.119731	Nitab4.5_0004880g0010/Nitab4.5_0002348g0030/Nitab4.5_0004195g0060/Nitab4.5_0004469g0020/Nitab4.5_0000492g0230/Nitab4.5_0001478g0040/Nitab4.5_0002315g0110/Nitab4.5_0000126g0060/Nitab4.5_0001508g0020/Nitab4.5_0002907g0010/Nitab4.5_0000375g0160/Nitab4.5_0000273g0010/Nitab4.5_0000219g0110/novel.3397/novel.4034/Nitab4.5_0000244g0080/Nitab4.5_0000575g0010/Nitab4.5_0000716g0230/Nitab4.5_0003476g0010/Nit…	108
BP	GO:0007165	signal transduction	82/2946	188/8689	0.00323619	0.119731	Nitab4.5_0004880g0010/Nitab4.5_0002348g0030/Nitab4.5_0004195g0060/Nitab4.5_0000492g0230/Nitab4.5_0001478g0040/Nitab4.5_0002315g0110/Nitab4.5_0000126g0060/Nitab4.5_0001508g0020/Nitab4.5_0000375g0160/Nitab4.5_0000219g0110/novel.3397/novel.4034/Nitab4.5_0000244g0080/Nitab4.5_0000575g0010/Nitab4.5_0000716g0230/Nitab4.5_0003476g0010/Nitab4.5_0001600g0020/Nitab4.5_0004783g0010/Nitab4.5_0002100g0040/nov…	82
BP	GO:0023052	signaling	82/2946	188/8689	0.00323619	0.119731	Nitab4.5_0004880g0010/Nitab4.5_0002348g0030/Nitab4.5_0004195g0060/Nitab4.5_0000492g0230/Nitab4.5_0001478g0040/Nitab4.5_0002315g0110/Nitab4.5_0000126g0060/Nitab4.5_0001508g0020/Nitab4.5_0000375g0160/Nitab4.5_0000219g0110/novel.3397/novel.4034/Nitab4.5_0000244g0080/Nitab4.5_0000575g0010/Nitab4.5_0000716g0230/Nitab4.5_0003476g0010/Nitab4.5_0001600g0020/Nitab4.5_0004783g0010/Nitab4.5_0002100g0040/nov…	82
BP	GO:0006281	DNA repair	54/2946	117/8689	0.00380544	0.119731	Nitab4.5_0000882g0070/Nitab4.5_0000882g0080/novel.1806/Nitab4.5_0008265g0010/novel.100/Nitab4.5_0001922g0010/novel.3453/Nitab4.5_0001815g0060/Nitab4.5_0002247g0080/Nitab4.5_0005154g0040/novel.1869/Nitab4.5_0001569g0120/novel.5743/novel.92/Nitab4.5_0000843g0080/Nitab4.5_0000614g0060/Nitab4.5_0000217g0070/Nitab4.5_0003808g0090/Nitab4.5_0004414g0010/Nitab4.5_0003072g0060/Nitab4.5_0000280g0260/Nitab4…	54
BP	GO:0006066	alcohol metabolic process	8/2946	10/8689	0.00382586	0.119731	Nitab4.5_0000715g0160/Nitab4.5_0000033g0340/novel.4160/Nitab4.5_0000300g0140/Nitab4.5_0000103g0120/Nitab4.5_0000206g0170/Nitab4.5_0001781g0220/Nitab4.5_0000976g0240	8
BP	GO:0019751	polyol metabolic process	8/2946	10/8689	0.00382586	0.119731	Nitab4.5_0000715g0160/Nitab4.5_0000033g0340/novel.4160/Nitab4.5_0000300g0140/Nitab4.5_0000103g0120/Nitab4.5_0000206g0170/Nitab4.5_0001781g0220/Nitab4.5_0000976g0240	8
BP	GO:0043648	dicarboxylic acid metabolic process	8/2946	10/8689	0.00382586	0.119731	Nitab4.5_0000415g0090/Nitab4.5_0001591g0050/Nitab4.5_0002995g0070/Nitab4.5_0000245g0260/Nitab4.5_0002936g0040/Nitab4.5_0000714g0070/Nitab4.5_0000568g0270/Nitab4.5_0000714g0080	8
BP	GO:0035556	intracellular signal transduction	37/2946	75/8689	0.00398989	0.119731	Nitab4.5_0000219g0110/novel.4034/Nitab4.5_0000575g0010/Nitab4.5_0002100g0040/Nitab4.5_0001032g0080/Nitab4.5_0001701g0010/Nitab4.5_0001097g0090/Nitab4.5_0000059g0300/Nitab4.5_0000457g0380/Nitab4.5_0001658g0020/Nitab4.5_0002951g0010/Nitab4.5_0000639g0220/Nitab4.5_0003721g0020/Nitab4.5_0001892g0050/Nitab4.5_0000319g0050/Nitab4.5_0003884g0020/Nitab4.5_0002053g0060/Nitab4.5_0000505g0130/Nitab4.5_00015…	37
BP	GO:1901605	alpha-amino acid metabolic process	32/2946	63/8689	0.0040758	0.119731	novel.8183/Nitab4.5_0003077g0020/Nitab4.5_0000428g0190/Nitab4.5_0009617g0020/Nitab4.5_0000415g0090/novel.2371/Nitab4.5_0001423g0050/Nitab4.5_0000704g0080/Nitab4.5_0002967g0050/Nitab4.5_0002995g0070/Nitab4.5_0000059g0010/Nitab4.5_0000245g0260/Nitab4.5_0005208g0050/Nitab4.5_0002077g0090/Nitab4.5_0001650g0160/Nitab4.5_0002543g0160/novel.7534/Nitab4.5_0000102g0010/Nitab4.5_0000582g0210/Nitab4.5_00003…	32
BP	GO:0009064	glutamine family amino acid metabolic process	9/2946	12/8689	0.0043715	0.119731	Nitab4.5_0000415g0090/novel.2371/Nitab4.5_0000059g0010/Nitab4.5_0005208g0050/Nitab4.5_0002077g0090/Nitab4.5_0001650g0160/Nitab4.5_0002936g0040/Nitab4.5_0000714g0070/Nitab4.5_0000714g0080	9
BP	GO:0009084	glutamine family amino acid biosynthetic process	9/2946	12/8689	0.0043715	0.119731	Nitab4.5_0000415g0090/novel.2371/Nitab4.5_0000059g0010/Nitab4.5_0005208g0050/Nitab4.5_0002077g0090/Nitab4.5_0001650g0160/Nitab4.5_0002936g0040/Nitab4.5_0000714g0070/Nitab4.5_0000714g0080	9
BP	GO:0000160	phosphorelay signal transduction system	25/2946	47/8689	0.00493293	0.127997	novel.4034/Nitab4.5_0000575g0010/Nitab4.5_0001701g0010/Nitab4.5_0001097g0090/Nitab4.5_0000059g0300/Nitab4.5_0001658g0020/Nitab4.5_0002951g0010/Nitab4.5_0000639g0220/Nitab4.5_0003721g0020/Nitab4.5_0001892g0050/Nitab4.5_0000319g0050/Nitab4.5_0003884g0020/Nitab4.5_0002053g0060/Nitab4.5_0000505g0130/Nitab4.5_0000996g0050/Nitab4.5_0000342g0270/Nitab4.5_0000856g0210/Nitab4.5_0000368g0190/Nitab4.5_00003…	25
BP	GO:0006260	DNA replication	29/2946	57/8689	0.00592262	0.140055	Nitab4.5_0000383g0070/Nitab4.5_0002577g0050/Nitab4.5_0000622g0240/Nitab4.5_0003808g0090/Nitab4.5_0000250g0220/Nitab4.5_0001137g0080/Nitab4.5_0004300g0260/Nitab4.5_0000062g0480/Nitab4.5_0001142g0060/Nitab4.5_0000539g0090/Nitab4.5_0002334g0110/Nitab4.5_0000437g0030/Nitab4.5_0004097g0030/Nitab4.5_0000863g0120/Nitab4.5_0001728g0060/Nitab4.5_0002664g0020/Nitab4.5_0000416g0090/Nitab4.5_0000240g0030/nov…	29
BP	GO:0006974	cellular response to DNA damage stimulus	55/2946	122/8689	0.00643622	0.140055	Nitab4.5_0000882g0070/Nitab4.5_0000882g0080/novel.1806/Nitab4.5_0008265g0010/novel.100/Nitab4.5_0001922g0010/novel.3453/Nitab4.5_0001815g0060/Nitab4.5_0002247g0080/Nitab4.5_0005154g0040/novel.1869/Nitab4.5_0001569g0120/novel.5743/novel.92/Nitab4.5_0000843g0080/Nitab4.5_0000614g0060/Nitab4.5_0000217g0070/Nitab4.5_0003808g0090/Nitab4.5_0004414g0010/Nitab4.5_0003072g0060/Nitab4.5_0000280g0260/Nitab4…	55
BP	GO:0033554	cellular response to stress	55/2946	122/8689	0.00643622	0.140055	Nitab4.5_0000882g0070/Nitab4.5_0000882g0080/novel.1806/Nitab4.5_0008265g0010/novel.100/Nitab4.5_0001922g0010/novel.3453/Nitab4.5_0001815g0060/Nitab4.5_0002247g0080/Nitab4.5_0005154g0040/novel.1869/Nitab4.5_0001569g0120/novel.5743/novel.92/Nitab4.5_0000843g0080/Nitab4.5_0000614g0060/Nitab4.5_0000217g0070/Nitab4.5_0003808g0090/Nitab4.5_0004414g0010/Nitab4.5_0003072g0060/Nitab4.5_0000280g0260/Nitab4…	55
BP	GO:0055086	nucleobase-containing small molecule metabolic process	72/2946	166/8689	0.00653403	0.140055	Nitab4.5_0001788g0060/Nitab4.5_0003173g0010/Nitab4.5_0000258g0330/Nitab4.5_0001309g0150/Nitab4.5_0000027g0520/Nitab4.5_0002646g0010/Nitab4.5_0003281g0060/Nitab4.5_0000443g0070/Nitab4.5_0000357g0270/Nitab4.5_0000018g0230/Nitab4.5_0001815g0080/Nitab4.5_0000764g0050/Nitab4.5_0001317g0050/Nitab4.5_0003423g0060/Nitab4.5_0002456g0010/Nitab4.5_0000742g0010/Nitab4.5_0000388g0120/Nitab4.5_0000136g0100/Nit…	72
BP	GO:0009117	nucleotide metabolic process	62/2946	142/8689	0.0093455	0.183052	Nitab4.5_0001788g0060/Nitab4.5_0003173g0010/Nitab4.5_0000258g0330/Nitab4.5_0001309g0150/Nitab4.5_0000027g0520/Nitab4.5_0002646g0010/Nitab4.5_0000443g0070/Nitab4.5_0000357g0270/Nitab4.5_0000018g0230/Nitab4.5_0001815g0080/Nitab4.5_0000764g0050/Nitab4.5_0001317g0050/Nitab4.5_0003423g0060/Nitab4.5_0002456g0010/Nitab4.5_0000742g0010/Nitab4.5_0000388g0120/Nitab4.5_0000136g0100/Nitab4.5_0000194g0210/Nit…	62
BP	GO:0006261	DNA-dependent DNA replication	10/2946	15/8689	0.00966369	0.183052	Nitab4.5_0001142g0060/Nitab4.5_0000863g0120/Nitab4.5_0000416g0090/novel.4894/Nitab4.5_0001231g0030/Nitab4.5_0007812g0030/Nitab4.5_0003959g0050/Nitab4.5_0001301g0020/Nitab4.5_0003882g0040/Nitab4.5_0001210g0050	10
BP	GO:0009628	response to abiotic stimulus	9/2946	13/8689	0.00994057	0.183052	Nitab4.5_0003476g0010/Nitab4.5_0000081g0020/Nitab4.5_0000588g0250/Nitab4.5_0001701g0200/Nitab4.5_0000647g0220/Nitab4.5_0000136g0200/Nitab4.5_0003714g0010/Nitab4.5_0003883g0030/Nitab4.5_0000723g0160	9
BP	GO:0006753	nucleoside phosphate metabolic process	63/2946	145/8689	0.0100252	0.183052	Nitab4.5_0001788g0060/Nitab4.5_0003173g0010/Nitab4.5_0000258g0330/Nitab4.5_0001309g0150/Nitab4.5_0000027g0520/Nitab4.5_0002646g0010/Nitab4.5_0000443g0070/Nitab4.5_0000357g0270/Nitab4.5_0000018g0230/Nitab4.5_0001815g0080/Nitab4.5_0000764g0050/Nitab4.5_0001317g0050/Nitab4.5_0003423g0060/Nitab4.5_0002456g0010/Nitab4.5_0000742g0010/Nitab4.5_0000388g0120/Nitab4.5_0000136g0100/Nitab4.5_0000194g0210/Nit…	63
BP	GO:0008652	cellular amino acid biosynthetic process	31/2946	64/8689	0.0111085	0.19559	Nitab4.5_0000428g0190/Nitab4.5_0009617g0020/Nitab4.5_0000415g0090/novel.2371/Nitab4.5_0000704g0080/Nitab4.5_0002967g0050/Nitab4.5_0002995g0070/Nitab4.5_0000059g0010/Nitab4.5_0000097g0190/Nitab4.5_0000537g0070/Nitab4.5_0000245g0260/Nitab4.5_0000002g0350/Nitab4.5_0005208g0050/Nitab4.5_0002077g0090/Nitab4.5_0000786g0160/Nitab4.5_0001650g0160/novel.7534/Nitab4.5_0000102g0010/Nitab4.5_0000582g0210/Nit…	31
BP	GO:0042592	homeostatic process	53/2946	120/8689	0.01193	0.202811	Nitab4.5_0000035g0140/Nitab4.5_0002343g0020/Nitab4.5_0003481g0070/novel.1806/novel.100/Nitab4.5_0001102g0030/Nitab4.5_0000130g0060/novel.3453/Nitab4.5_0000368g0240/Nitab4.5_0000582g0020/Nitab4.5_0000332g0020/Nitab4.5_0002739g0050/novel.5743/Nitab4.5_0000723g0030/Nitab4.5_0002497g0030/novel.92/Nitab4.5_0000647g0100/Nitab4.5_0003030g0070/Nitab4.5_0002387g0050/Nitab4.5_0003381g0020/Nitab4.5_0000069g…	53
BP	GO:0015980	energy derivation by oxidation of organic compounds	13/2946	22/8689	0.0134317	0.213607	Nitab4.5_0004300g0130/Nitab4.5_0001127g0230/Nitab4.5_0000578g0110/Nitab4.5_0000120g0100/Nitab4.5_0000019g0180/Nitab4.5_0000035g0130/Nitab4.5_0000120g0110/Nitab4.5_0000963g0100/Nitab4.5_0000221g0050/Nitab4.5_0000496g0040/Nitab4.5_0002252g0040/Nitab4.5_0001145g0030/Nitab4.5_0003957g0010	13
BP	GO:0045333	cellular respiration	13/2946	22/8689	0.0134317	0.213607	Nitab4.5_0004300g0130/Nitab4.5_0001127g0230/Nitab4.5_0000578g0110/Nitab4.5_0000120g0100/Nitab4.5_0000019g0180/Nitab4.5_0000035g0130/Nitab4.5_0000120g0110/Nitab4.5_0000963g0100/Nitab4.5_0000221g0050/Nitab4.5_0000496g0040/Nitab4.5_0002252g0040/Nitab4.5_0001145g0030/Nitab4.5_0003957g0010	13
BP	GO:0006298	mismatch repair	11/2946	18/8689	0.0164361	0.249481	Nitab4.5_0000882g0070/Nitab4.5_0000882g0080/Nitab4.5_0005154g0040/novel.1869/Nitab4.5_0001756g0160/Nitab4.5_0001041g0180/Nitab4.5_0002469g0020/Nitab4.5_0001641g0040/Nitab4.5_0000716g0140/Nitab4.5_0004944g0020/Nitab4.5_0001641g0030	11
BP	GO:0006082	organic acid metabolic process	126/2946	318/8689	0.0172056	0.249481	Nitab4.5_0003780g0010/Nitab4.5_0002769g0080/Nitab4.5_0001176g0080/Nitab4.5_0000895g0010/Nitab4.5_0004908g0060/Nitab4.5_0000866g0040/novel.8183/Nitab4.5_0003173g0010/Nitab4.5_0003077g0020/Nitab4.5_0002196g0050/Nitab4.5_0001309g0150/Nitab4.5_0000428g0190/Nitab4.5_0000691g0260/novel.3771/Nitab4.5_0009617g0020/Nitab4.5_0000018g0230/Nitab4.5_0000764g0050/Nitab4.5_0001317g0050/Nitab4.5_0002857g0010/Nit…	126
BP	GO:0043436	oxoacid metabolic process	126/2946	318/8689	0.0172056	0.249481	Nitab4.5_0003780g0010/Nitab4.5_0002769g0080/Nitab4.5_0001176g0080/Nitab4.5_0000895g0010/Nitab4.5_0004908g0060/Nitab4.5_0000866g0040/novel.8183/Nitab4.5_0003173g0010/Nitab4.5_0003077g0020/Nitab4.5_0002196g0050/Nitab4.5_0001309g0150/Nitab4.5_0000428g0190/Nitab4.5_0000691g0260/novel.3771/Nitab4.5_0009617g0020/Nitab4.5_0000018g0230/Nitab4.5_0000764g0050/Nitab4.5_0001317g0050/Nitab4.5_0002857g0010/Nit…	126
BP	GO:0016052	carbohydrate catabolic process	30/2946	64/8689	0.0210486	0.26198	Nitab4.5_0000867g0010/Nitab4.5_0000451g0050/Nitab4.5_0003173g0010/Nitab4.5_0001309g0150/Nitab4.5_0000018g0230/Nitab4.5_0000764g0050/Nitab4.5_0001317g0050/Nitab4.5_0003423g0060/Nitab4.5_0000388g0120/Nitab4.5_0000136g0100/Nitab4.5_0000194g0210/Nitab4.5_0000300g0140/Nitab4.5_0002340g0010/novel.717/Nitab4.5_0000185g0250/Nitab4.5_0000772g0060/Nitab4.5_0000131g0420/novel.7997/Nitab4.5_0000977g0100/Nita…	30
BP	GO:0019362	pyridine nucleotide metabolic process	30/2946	64/8689	0.0210486	0.26198	Nitab4.5_0003173g0010/Nitab4.5_0001309g0150/Nitab4.5_0000027g0520/Nitab4.5_0002646g0010/Nitab4.5_0000018g0230/Nitab4.5_0000764g0050/Nitab4.5_0001317g0050/Nitab4.5_0003423g0060/Nitab4.5_0000742g0010/Nitab4.5_0000388g0120/Nitab4.5_0000136g0100/Nitab4.5_0000194g0210/Nitab4.5_0002340g0010/Nitab4.5_0000772g0060/Nitab4.5_0002381g0040/Nitab4.5_0006134g0010/Nitab4.5_0000131g0420/Nitab4.5_0000977g0100/Nit…	30
BP	GO:0046496	nicotinamide nucleotide metabolic process	30/2946	64/8689	0.0210486	0.26198	Nitab4.5_0003173g0010/Nitab4.5_0001309g0150/Nitab4.5_0000027g0520/Nitab4.5_0002646g0010/Nitab4.5_0000018g0230/Nitab4.5_0000764g0050/Nitab4.5_0001317g0050/Nitab4.5_0003423g0060/Nitab4.5_0000742g0010/Nitab4.5_0000388g0120/Nitab4.5_0000136g0100/Nitab4.5_0000194g0210/Nitab4.5_0002340g0010/Nitab4.5_0000772g0060/Nitab4.5_0002381g0040/Nitab4.5_0006134g0010/Nitab4.5_0000131g0420/Nitab4.5_0000977g0100/Nit…	30
BP	GO:0006081	cellular aldehyde metabolic process	7/2946	10/8689	0.0216272	0.26198	Nitab4.5_0000027g0520/novel.2097/Nitab4.5_0002381g0040/Nitab4.5_0006134g0010/Nitab4.5_0004469g0070/Nitab4.5_0000149g0150/Nitab4.5_0001664g0050	7
BP	GO:0006801	superoxide metabolic process	7/2946	10/8689	0.0216272	0.26198	Nitab4.5_0000071g0350/Nitab4.5_0000103g0130/Nitab4.5_0004599g0060/Nitab4.5_0000375g0200/Nitab4.5_0000173g0130/Nitab4.5_0000071g0190/Nitab4.5_0001743g0010	7
BP	GO:0072593	reactive oxygen species metabolic process	7/2946	10/8689	0.0216272	0.26198	Nitab4.5_0000071g0350/Nitab4.5_0000103g0130/Nitab4.5_0004599g0060/Nitab4.5_0000375g0200/Nitab4.5_0000173g0130/Nitab4.5_0000071g0190/Nitab4.5_0001743g0010	7
BP	GO:0044283	small molecule biosynthetic process	81/2946	198/8689	0.0222525	0.26198	Nitab4.5_0000377g0180/Nitab4.5_0000866g0040/Nitab4.5_0003173g0010/Nitab4.5_0001309g0150/Nitab4.5_0000428g0190/Nitab4.5_0000715g0160/Nitab4.5_0009617g0020/Nitab4.5_0000018g0230/Nitab4.5_0000764g0050/Nitab4.5_0001317g0050/Nitab4.5_0000415g0090/Nitab4.5_0003423g0060/novel.4160/Nitab4.5_0000388g0120/Nitab4.5_0000136g0100/Nitab4.5_0000866g0080/Nitab4.5_0000194g0210/novel.2371/Nitab4.5_0002340g0010/Nit…	81
BP	GO:0019752	carboxylic acid metabolic process	124/2946	315/8689	0.0223188	0.26198	Nitab4.5_0003780g0010/Nitab4.5_0002769g0080/Nitab4.5_0001176g0080/Nitab4.5_0000895g0010/Nitab4.5_0004908g0060/Nitab4.5_0000866g0040/novel.8183/Nitab4.5_0003173g0010/Nitab4.5_0003077g0020/Nitab4.5_0002196g0050/Nitab4.5_0001309g0150/Nitab4.5_0000428g0190/Nitab4.5_0000691g0260/novel.3771/Nitab4.5_0009617g0020/Nitab4.5_0000018g0230/Nitab4.5_0000764g0050/Nitab4.5_0001317g0050/Nitab4.5_0000551g0090/Nit…	124
BP	GO:0009066	aspartate family amino acid metabolic process	12/2946	21/8689	0.0241839	0.277271	Nitab4.5_0000428g0190/Nitab4.5_0009617g0020/Nitab4.5_0002995g0070/Nitab4.5_0000245g0260/novel.7534/Nitab4.5_0000102g0010/Nitab4.5_0000387g0090/Nitab4.5_0001371g0010/Nitab4.5_0000098g0100/novel.4260/Nitab4.5_0001998g0100/Nitab4.5_0007883g0020	12
BP	GO:0006733	oxidoreduction coenzyme metabolic process	30/2946	65/8689	0.0266881	0.291952	Nitab4.5_0003173g0010/Nitab4.5_0001309g0150/Nitab4.5_0000027g0520/Nitab4.5_0002646g0010/Nitab4.5_0000018g0230/Nitab4.5_0000764g0050/Nitab4.5_0001317g0050/Nitab4.5_0003423g0060/Nitab4.5_0000742g0010/Nitab4.5_0000388g0120/Nitab4.5_0000136g0100/Nitab4.5_0000194g0210/Nitab4.5_0002340g0010/Nitab4.5_0000772g0060/Nitab4.5_0002381g0040/Nitab4.5_0006134g0010/Nitab4.5_0000131g0420/Nitab4.5_0000977g0100/Nit…	30
BP	GO:0072524	pyridine-containing compound metabolic process	30/2946	65/8689	0.0266881	0.291952	Nitab4.5_0003173g0010/Nitab4.5_0001309g0150/Nitab4.5_0000027g0520/Nitab4.5_0002646g0010/Nitab4.5_0000018g0230/Nitab4.5_0000764g0050/Nitab4.5_0001317g0050/Nitab4.5_0003423g0060/Nitab4.5_0000742g0010/Nitab4.5_0000388g0120/Nitab4.5_0000136g0100/Nitab4.5_0000194g0210/Nitab4.5_0002340g0010/Nitab4.5_0000772g0060/Nitab4.5_0002381g0040/Nitab4.5_0006134g0010/Nitab4.5_0000131g0420/Nitab4.5_0000977g0100/Nit…	30
BP	GO:0009067	aspartate family amino acid biosynthetic process	11/2946	19/8689	0.027241	0.291952	Nitab4.5_0000428g0190/Nitab4.5_0009617g0020/Nitab4.5_0002995g0070/Nitab4.5_0000245g0260/novel.7534/Nitab4.5_0000102g0010/Nitab4.5_0000387g0090/Nitab4.5_0001371g0010/Nitab4.5_0000098g0100/Nitab4.5_0001998g0100/Nitab4.5_0007883g0020	11
BP	GO:1901607	alpha-amino acid biosynthetic process	25/2946	53/8689	0.0307271	0.322308	Nitab4.5_0000428g0190/Nitab4.5_0009617g0020/Nitab4.5_0000415g0090/novel.2371/Nitab4.5_0000704g0080/Nitab4.5_0002967g0050/Nitab4.5_0002995g0070/Nitab4.5_0000059g0010/Nitab4.5_0000245g0260/Nitab4.5_0005208g0050/Nitab4.5_0002077g0090/Nitab4.5_0001650g0160/novel.7534/Nitab4.5_0000102g0010/Nitab4.5_0000582g0210/Nitab4.5_0000387g0090/Nitab4.5_0002936g0040/Nitab4.5_0001371g0010/Nitab4.5_0000098g0100/Nit…	25
BP	GO:0006520	cellular amino acid metabolic process	68/2946	166/8689	0.0329481	0.338404	Nitab4.5_0003780g0010/Nitab4.5_0002769g0080/novel.8183/Nitab4.5_0003077g0020/Nitab4.5_0000428g0190/Nitab4.5_0000691g0260/Nitab4.5_0009617g0020/Nitab4.5_0000551g0090/Nitab4.5_0000415g0090/Nitab4.5_0000976g0080/Nitab4.5_0000920g0050/novel.2371/Nitab4.5_0000491g0060/Nitab4.5_0001543g0050/Nitab4.5_0004358g0030/Nitab4.5_0001423g0050/Nitab4.5_0004743g0170/Nitab4.5_0000704g0080/Nitab4.5_0002967g0050/Nit…	68
BP	GO:0042254	ribosome biogenesis	20/2946	41/8689	0.0343609	0.345713	Nitab4.5_0000467g0130/Nitab4.5_0002972g0050/Nitab4.5_0000108g0370/Nitab4.5_0001642g0020/Nitab4.5_0001642g0010/Nitab4.5_0000588g0120/Nitab4.5_0003930g0060/Nitab4.5_0002769g0090/Nitab4.5_0000707g0040/Nitab4.5_0003018g0070/Nitab4.5_0002553g0040/Nitab4.5_0000021g0710/Nitab4.5_0000209g0220/Nitab4.5_0000514g0060/Nitab4.5_0000691g0220/Nitab4.5_0001651g0120/Nitab4.5_0000033g0380/Nitab4.5_0001099g0070/Nit…	20
BP	GO:0031123	RNA 3'-end processing	8/2946	13/8689	0.0382245	0.368135	Nitab4.5_0000157g0090/Nitab4.5_0001504g0050/Nitab4.5_0000318g0150/novel.1019/Nitab4.5_0001991g0020/Nitab4.5_0000716g0130/Nitab4.5_0002079g0020/Nitab4.5_0000208g0330	8
BP	GO:1901615	organic hydroxy compound metabolic process	8/2946	13/8689	0.0382245	0.368135	Nitab4.5_0000715g0160/Nitab4.5_0000033g0340/novel.4160/Nitab4.5_0000300g0140/Nitab4.5_0000103g0120/Nitab4.5_0000206g0170/Nitab4.5_0001781g0220/Nitab4.5_0000976g0240	8
BP	GO:0016053	organic acid biosynthetic process	66/2946	162/8689	0.0395764	0.368135	Nitab4.5_0000866g0040/Nitab4.5_0003173g0010/Nitab4.5_0001309g0150/Nitab4.5_0000428g0190/Nitab4.5_0009617g0020/Nitab4.5_0000018g0230/Nitab4.5_0000764g0050/Nitab4.5_0001317g0050/Nitab4.5_0000415g0090/Nitab4.5_0003423g0060/Nitab4.5_0000388g0120/Nitab4.5_0000136g0100/Nitab4.5_0000866g0080/Nitab4.5_0000194g0210/novel.2371/Nitab4.5_0002340g0010/Nitab4.5_0000772g0060/Nitab4.5_0004398g0080/Nitab4.5_00007…	66
BP	GO:0046394	carboxylic acid biosynthetic process	66/2946	162/8689	0.0395764	0.368135	Nitab4.5_0000866g0040/Nitab4.5_0003173g0010/Nitab4.5_0001309g0150/Nitab4.5_0000428g0190/Nitab4.5_0009617g0020/Nitab4.5_0000018g0230/Nitab4.5_0000764g0050/Nitab4.5_0001317g0050/Nitab4.5_0000415g0090/Nitab4.5_0003423g0060/Nitab4.5_0000388g0120/Nitab4.5_0000136g0100/Nitab4.5_0000866g0080/Nitab4.5_0000194g0210/novel.2371/Nitab4.5_0002340g0010/Nitab4.5_0000772g0060/Nitab4.5_0004398g0080/Nitab4.5_00007…	66
BP	GO:0006739	NADP metabolic process	7/2946	11/8689	0.0422304	0.385548	Nitab4.5_0000027g0520/Nitab4.5_0002381g0040/Nitab4.5_0006134g0010/Nitab4.5_0004469g0070/novel.3323/Nitab4.5_0002045g0010/Nitab4.5_0000149g0150	7
BP	GO:0009165	nucleotide biosynthetic process	48/2946	115/8689	0.0473301	0.416674	Nitab4.5_0001788g0060/Nitab4.5_0003173g0010/Nitab4.5_0000258g0330/Nitab4.5_0001309g0150/Nitab4.5_0002646g0010/Nitab4.5_0000443g0070/Nitab4.5_0000018g0230/Nitab4.5_0001815g0080/Nitab4.5_0000764g0050/Nitab4.5_0001317g0050/Nitab4.5_0003423g0060/Nitab4.5_0002456g0010/Nitab4.5_0000742g0010/Nitab4.5_0000388g0120/Nitab4.5_0000136g0100/Nitab4.5_0000194g0210/Nitab4.5_0000244g0020/Nitab4.5_0003865g0070/Nit…	48
BP	GO:1901293	nucleoside phosphate biosynthetic process	48/2946	115/8689	0.0473301	0.416674	Nitab4.5_0001788g0060/Nitab4.5_0003173g0010/Nitab4.5_0000258g0330/Nitab4.5_0001309g0150/Nitab4.5_0002646g0010/Nitab4.5_0000443g0070/Nitab4.5_0000018g0230/Nitab4.5_0001815g0080/Nitab4.5_0000764g0050/Nitab4.5_0001317g0050/Nitab4.5_0003423g0060/Nitab4.5_0002456g0010/Nitab4.5_0000742g0010/Nitab4.5_0000388g0120/Nitab4.5_0000136g0100/Nitab4.5_0000194g0210/Nitab4.5_0000244g0020/Nitab4.5_0003865g0070/Nit…	48
CC	GO:0005759	mitochondrial matrix	10/1023	11/3171	9.23919e-05	0.0120109	Nitab4.5_0001422g0100/Nitab4.5_0000779g0060/Nitab4.5_0001781g0100/Nitab4.5_0001454g0100/Nitab4.5_0000987g0110/Nitab4.5_0002503g0060/Nitab4.5_0000499g0020/Nitab4.5_0003362g0050/Nitab4.5_0003098g0060/Nitab4.5_0000003g0430	10
CC	GO:0009654	photosystem II oxygen evolving complex	17/1023	29/3171	0.00295555	0.108094	Nitab4.5_0000134g0030/Nitab4.5_0004095g0010/Nitab4.5_0004105g0090/Nitab4.5_0005601g0020/Nitab4.5_0002342g0120/Nitab4.5_0000019g0250/Nitab4.5_0002435g0010/Nitab4.5_0000407g0010/Nitab4.5_0000382g0110/Nitab4.5_0000225g0040/Nitab4.5_0000125g0190/Nitab4.5_0000634g0080/Nitab4.5_0001719g0060/Nitab4.5_0000445g0090/Nitab4.5_0002477g0050/Nitab4.5_0002229g0110/Nitab4.5_0000845g0140	17
CC	GO:0044429	mitochondrial part	28/1023	56/3171	0.00406381	0.108094	Nitab4.5_0001422g0100/Nitab4.5_0000779g0060/Nitab4.5_0002456g0010/Nitab4.5_0000539g0050/novel.7547/Nitab4.5_0001781g0100/Nitab4.5_0000172g1940/Nitab4.5_0001454g0100/Nitab4.5_0001179g0090/Nitab4.5_0000987g0110/novel.7146/novel.4834/Nitab4.5_0002503g0060/Nitab4.5_0000499g0020/Nitab4.5_0003362g0050/Nitab4.5_0003098g0060/Nitab4.5_0002641g0080/Nitab4.5_0001417g0060/Nitab4.5_0003952g0030/Nitab4.5_00009…	28
CC	GO:0042651	thylakoid membrane	18/1023	32/3171	0.00415746	0.108094	Nitab4.5_0000134g0030/Nitab4.5_0004095g0010/Nitab4.5_0004105g0090/Nitab4.5_0005601g0020/Nitab4.5_0002342g0120/Nitab4.5_0000019g0250/Nitab4.5_0002435g0010/Nitab4.5_0000407g0010/Nitab4.5_0000382g0110/Nitab4.5_0000225g0040/Nitab4.5_0000125g0190/Nitab4.5_0000634g0080/Nitab4.5_0001719g0060/Nitab4.5_0000445g0090/Nitab4.5_0002477g0050/Nitab4.5_0002229g0110/Nitab4.5_0000845g0140/Nitab4.5_0001170g0080	18
CC	GO:1990204	oxidoreductase complex	18/1023	32/3171	0.00415746	0.108094	Nitab4.5_0000134g0030/Nitab4.5_0004095g0010/Nitab4.5_0004105g0090/Nitab4.5_0005601g0020/Nitab4.5_0002342g0120/Nitab4.5_0000019g0250/Nitab4.5_0002435g0010/Nitab4.5_0000407g0010/Nitab4.5_0000382g0110/Nitab4.5_0000225g0040/Nitab4.5_0000963g0100/Nitab4.5_0000125g0190/Nitab4.5_0000634g0080/Nitab4.5_0001719g0060/Nitab4.5_0000445g0090/Nitab4.5_0002477g0050/Nitab4.5_0002229g0110/Nitab4.5_0000845g0140	18
CC	GO:0005739	mitochondrion	32/1023	67/3171	0.00542999	0.11765	Nitab4.5_0001422g0100/Nitab4.5_0000779g0060/Nitab4.5_0002456g0010/Nitab4.5_0000539g0050/novel.7547/Nitab4.5_0003945g0040/Nitab4.5_0001781g0100/Nitab4.5_0000172g1940/Nitab4.5_0001454g0100/Nitab4.5_0001179g0090/Nitab4.5_0000987g0110/novel.7146/novel.4834/Nitab4.5_0002503g0060/novel.4812/Nitab4.5_0000499g0020/Nitab4.5_0003362g0050/Nitab4.5_0003098g0060/Nitab4.5_0002641g0080/Nitab4.5_0001417g0060/Nit…	32
CC	GO:0019898	extrinsic component of membrane	13/1023	22/3171	0.00839235	0.155858	Nitab4.5_0004095g0010/Nitab4.5_0004105g0090/Nitab4.5_0005601g0020/Nitab4.5_0002342g0120/Nitab4.5_0000019g0250/Nitab4.5_0000407g0010/Nitab4.5_0000225g0040/Nitab4.5_0000125g0190/Nitab4.5_0000634g0080/Nitab4.5_0001719g0060/Nitab4.5_0000445g0090/Nitab4.5_0002477g0050/Nitab4.5_0002229g0110	13
MF	GO:0140097	catalytic activity, acting on DNA	44/4760	72/14197	1.45262e-06	0.000525848	Nitab4.5_0000844g0320/novel.1806/Nitab4.5_0008265g0010/novel.100/novel.3453/Nitab4.5_0001815g0060/Nitab4.5_0000257g0230/Nitab4.5_0000650g0210/novel.5743/Nitab4.5_0001502g0030/Nitab4.5_0000634g0140/novel.92/Nitab4.5_0000622g0240/Nitab4.5_0000614g0060/Nitab4.5_0000217g0070/Nitab4.5_0004414g0010/Nitab4.5_0003072g0060/Nitab4.5_0000250g0220/Nitab4.5_0001085g0120/novel.2988/Nitab4.5_0000486g0210/Nitab4…	44
MF	GO:0003678	DNA helicase activity	19/4760	26/14197	4.3e-05	0.00277955	novel.1806/novel.100/novel.3453/Nitab4.5_0000650g0210/novel.5743/Nitab4.5_0001502g0030/novel.92/novel.2988/Nitab4.5_0000486g0210/Nitab4.5_0001526g0130/novel.2038/Nitab4.5_0000539g0090/Nitab4.5_0001687g0050/Nitab4.5_0001121g0160/Nitab4.5_0005372g0070/Nitab4.5_0000076g0030/Nitab4.5_0005621g0140/novel.3058/novel.2566	19
MF	GO:0051082	unfolded protein binding	26/4760	40/14197	4.56237e-05	0.00277955	Nitab4.5_0001955g0110/Nitab4.5_0003339g0050/novel.8546/Nitab4.5_0001619g0010/Nitab4.5_0001196g0020/Nitab4.5_0000337g0060/Nitab4.5_0001622g0050/Nitab4.5_0000863g0250/Nitab4.5_0000337g0070/Nitab4.5_0001093g0100/Nitab4.5_0004854g0010/Nitab4.5_0001781g0190/Nitab4.5_0001542g0110/Nitab4.5_0000691g0030/Nitab4.5_0003463g0030/Nitab4.5_0000582g0130/Nitab4.5_0003110g0140/Nitab4.5_0000621g0080/Nitab4.5_00057…	26
MF	GO:0004871	signal transducer activity	20/4760	28/14197	4.60699e-05	0.00277955	Nitab4.5_0003476g0010/Nitab4.5_0001467g0110/Nitab4.5_0000783g0110/Nitab4.5_0001701g0010/Nitab4.5_0000081g0020/Nitab4.5_0003838g0010/Nitab4.5_0001658g0020/Nitab4.5_0002951g0010/Nitab4.5_0003721g0020/Nitab4.5_0001892g0050/Nitab4.5_0003884g0020/Nitab4.5_0000989g0010/Nitab4.5_0003714g0010/Nitab4.5_0000996g0050/Nitab4.5_0000342g0270/Nitab4.5_0000368g0190/Nitab4.5_0000302g0110/Nitab4.5_0002661g0030/Nit…	20
MF	GO:0038023	signaling receptor activity	20/4760	28/14197	4.60699e-05	0.00277955	Nitab4.5_0003476g0010/Nitab4.5_0001467g0110/Nitab4.5_0000783g0110/Nitab4.5_0001701g0010/Nitab4.5_0000081g0020/Nitab4.5_0003838g0010/Nitab4.5_0001658g0020/Nitab4.5_0002951g0010/Nitab4.5_0003721g0020/Nitab4.5_0001892g0050/Nitab4.5_0003884g0020/Nitab4.5_0000989g0010/Nitab4.5_0003714g0010/Nitab4.5_0000996g0050/Nitab4.5_0000342g0270/Nitab4.5_0000368g0190/Nitab4.5_0000302g0110/Nitab4.5_0002661g0030/Nit…	20
MF	GO:0060089	molecular transducer activity	20/4760	28/14197	4.60699e-05	0.00277955	Nitab4.5_0003476g0010/Nitab4.5_0001467g0110/Nitab4.5_0000783g0110/Nitab4.5_0001701g0010/Nitab4.5_0000081g0020/Nitab4.5_0003838g0010/Nitab4.5_0001658g0020/Nitab4.5_0002951g0010/Nitab4.5_0003721g0020/Nitab4.5_0001892g0050/Nitab4.5_0003884g0020/Nitab4.5_0000989g0010/Nitab4.5_0003714g0010/Nitab4.5_0000996g0050/Nitab4.5_0000342g0270/Nitab4.5_0000368g0190/Nitab4.5_0000302g0110/Nitab4.5_0002661g0030/Nit…	20
MF	GO:0000155	phosphorelay sensor kinase activity	14/4760	18/14197	0.000154132	0.00619952	Nitab4.5_0003476g0010/Nitab4.5_0001701g0010/Nitab4.5_0000081g0020/Nitab4.5_0001658g0020/Nitab4.5_0002951g0010/Nitab4.5_0003721g0020/Nitab4.5_0001892g0050/Nitab4.5_0003884g0020/Nitab4.5_0003714g0010/Nitab4.5_0000996g0050/Nitab4.5_0000342g0270/Nitab4.5_0000368g0190/Nitab4.5_0000302g0110/Nitab4.5_0000502g0160	14
MF	GO:0004673	protein histidine kinase activity	14/4760	18/14197	0.000154132	0.00619952	Nitab4.5_0003476g0010/Nitab4.5_0001701g0010/Nitab4.5_0000081g0020/Nitab4.5_0001658g0020/Nitab4.5_0002951g0010/Nitab4.5_0003721g0020/Nitab4.5_0001892g0050/Nitab4.5_0003884g0020/Nitab4.5_0003714g0010/Nitab4.5_0000996g0050/Nitab4.5_0000342g0270/Nitab4.5_0000368g0190/Nitab4.5_0000302g0110/Nitab4.5_0000502g0160	14
MF	GO:0016775	phosphotransferase activity, nitrogenous group as acceptor	14/4760	18/14197	0.000154132	0.00619952	Nitab4.5_0003476g0010/Nitab4.5_0001701g0010/Nitab4.5_0000081g0020/Nitab4.5_0001658g0020/Nitab4.5_0002951g0010/Nitab4.5_0003721g0020/Nitab4.5_0001892g0050/Nitab4.5_0003884g0020/Nitab4.5_0003714g0010/Nitab4.5_0000996g0050/Nitab4.5_0000342g0270/Nitab4.5_0000368g0190/Nitab4.5_0000302g0110/Nitab4.5_0000502g0160	14
MF	GO:0008483	transaminase activity	10/4760	12/14197	0.000570619	0.0187785	Nitab4.5_0002232g0040/Nitab4.5_0000170g0430/Nitab4.5_0000233g0210/Nitab4.5_0005460g0020/Nitab4.5_0000821g0050/Nitab4.5_0002015g0020/Nitab4.5_0001089g0010/Nitab4.5_0000073g0550/Nitab4.5_0002672g0010/Nitab4.5_0000355g0150	10
MF	GO:0016769	transferase activity, transferring nitrogenous groups	10/4760	12/14197	0.000570619	0.0187785	Nitab4.5_0002232g0040/Nitab4.5_0000170g0430/Nitab4.5_0000233g0210/Nitab4.5_0005460g0020/Nitab4.5_0000821g0050/Nitab4.5_0002015g0020/Nitab4.5_0001089g0010/Nitab4.5_0000073g0550/Nitab4.5_0002672g0010/Nitab4.5_0000355g0150	10
MF	GO:0016627	oxidoreductase activity, acting on the CH-CH group of donors	23/4760	40/14197	0.00155706	0.0453764	Nitab4.5_0005622g0040/Nitab4.5_0000770g0030/Nitab4.5_0004107g0050/Nitab4.5_0002196g0050/novel.4401/Nitab4.5_0002368g0160/Nitab4.5_0000999g0110/Nitab4.5_0006274g0020/Nitab4.5_0000650g0010/Nitab4.5_0001952g0270/Nitab4.5_0000704g0080/Nitab4.5_0000104g0310/Nitab4.5_0000430g0180/Nitab4.5_0000031g0180/Nitab4.5_0000245g0260/Nitab4.5_0000069g0140/Nitab4.5_0004120g0020/Nitab4.5_0000119g0070/Nitab4.5_00000…	23
MF	GO:0005216	ion channel activity	29/4760	54/14197	0.00175489	0.0453764	Nitab4.5_0000512g0020/Nitab4.5_0001386g0020/Nitab4.5_0002240g0080/Nitab4.5_0003120g0020/Nitab4.5_0000101g0230/Nitab4.5_0001057g0070/Nitab4.5_0000638g0280/Nitab4.5_0000611g0260/novel.7185/novel.724/Nitab4.5_0001467g0110/Nitab4.5_0000092g0320/Nitab4.5_0000783g0110/Nitab4.5_0001952g0030/Nitab4.5_0001320g0080/Nitab4.5_0000777g0090/Nitab4.5_0000244g0030/Nitab4.5_0002315g0190/Nitab4.5_0003838g0010/nove…	29
MF	GO:0022838	substrate-specific channel activity	29/4760	54/14197	0.00175489	0.0453764	Nitab4.5_0000512g0020/Nitab4.5_0001386g0020/Nitab4.5_0002240g0080/Nitab4.5_0003120g0020/Nitab4.5_0000101g0230/Nitab4.5_0001057g0070/Nitab4.5_0000638g0280/Nitab4.5_0000611g0260/novel.7185/novel.724/Nitab4.5_0001467g0110/Nitab4.5_0000092g0320/Nitab4.5_0000783g0110/Nitab4.5_0001952g0030/Nitab4.5_0001320g0080/Nitab4.5_0000777g0090/Nitab4.5_0000244g0030/Nitab4.5_0002315g0190/Nitab4.5_0003838g0010/nove…	29
MF	GO:0015267	channel activity	51/4760	110/14197	0.00340765	0.077098	Nitab4.5_0000721g0170/Nitab4.5_0000512g0020/Nitab4.5_0001386g0020/Nitab4.5_0000181g0120/Nitab4.5_0002240g0080/Nitab4.5_0003120g0020/Nitab4.5_0000101g0230/Nitab4.5_0000737g0120/Nitab4.5_0000801g0040/Nitab4.5_0001057g0070/Nitab4.5_0001615g0140/Nitab4.5_0000812g0160/Nitab4.5_0000638g0280/Nitab4.5_0000101g0120/Nitab4.5_0000611g0260/novel.7185/novel.724/Nitab4.5_0001467g0110/Nitab4.5_0000092g0320/Nita…	51
MF	GO:0022803	passive transmembrane transporter activity	51/4760	110/14197	0.00340765	0.077098	Nitab4.5_0000721g0170/Nitab4.5_0000512g0020/Nitab4.5_0001386g0020/Nitab4.5_0000181g0120/Nitab4.5_0002240g0080/Nitab4.5_0003120g0020/Nitab4.5_0000101g0230/Nitab4.5_0000737g0120/Nitab4.5_0000801g0040/Nitab4.5_0001057g0070/Nitab4.5_0001615g0140/Nitab4.5_0000812g0160/Nitab4.5_0000638g0280/Nitab4.5_0000101g0120/Nitab4.5_0000611g0260/novel.7185/novel.724/Nitab4.5_0001467g0110/Nitab4.5_0000092g0320/Nita…	51
MF	GO:0051087	chaperone binding	14/4760	22/14197	0.00368244	0.0784143	Nitab4.5_0000305g0330/Nitab4.5_0002234g0100/Nitab4.5_0000051g0240/Nitab4.5_0000062g0450/novel.1427/Nitab4.5_0002853g0110/Nitab4.5_0000337g0100/Nitab4.5_0001137g0010/Nitab4.5_0000019g0070/Nitab4.5_0000168g0060/Nitab4.5_0004007g0010/Nitab4.5_0002343g0010/Nitab4.5_0001109g0010/Nitab4.5_0001306g0030	14
MF	GO:0016646	oxidoreductase activity, acting on the CH-NH group of donors, NAD or NADP as acceptor	10/4760	14/14197	0.00422227	0.0806577	Nitab4.5_0003111g0090/Nitab4.5_0001251g0030/Nitab4.5_0000524g0090/Nitab4.5_0006089g0040/novel.8382/Nitab4.5_0000199g0070/novel.4260/Nitab4.5_0000075g0070/Nitab4.5_0002606g0040/Nitab4.5_0002606g0050	10
MF	GO:0030983	mismatched DNA binding	11/4760	16/14197	0.00423342	0.0806577	Nitab4.5_0000882g0070/Nitab4.5_0000882g0080/Nitab4.5_0005154g0040/novel.1869/Nitab4.5_0001756g0160/Nitab4.5_0001041g0180/Nitab4.5_0002469g0020/Nitab4.5_0001641g0040/Nitab4.5_0000716g0140/Nitab4.5_0004944g0020/Nitab4.5_0001641g0030	11
MF	GO:0016903	oxidoreductase activity, acting on the aldehyde or oxo group of donors	15/4760	25/14197	0.00591654	0.107089	Nitab4.5_0000170g0230/Nitab4.5_0003777g0020/Nitab4.5_0005525g0020/Nitab4.5_0000073g0440/Nitab4.5_0001898g0030/Nitab4.5_0002570g0010/Nitab4.5_0000496g0100/Nitab4.5_0000640g0100/Nitab4.5_0002198g0050/Nitab4.5_0001063g0080/Nitab4.5_0001401g0050/Nitab4.5_0000377g0190/Nitab4.5_0004979g0020/Nitab4.5_0001530g0080/Nitab4.5_0001530g0070	15
MF	GO:0008236	serine-type peptidase activity	72/4760	169/14197	0.0082768	0.131837	Nitab4.5_0002388g0020/Nitab4.5_0000299g0090/Nitab4.5_0004770g0110/Nitab4.5_0000054g0110/Nitab4.5_0000155g0070/Nitab4.5_0000108g0230/Nitab4.5_0004924g0080/Nitab4.5_0003894g0040/Nitab4.5_0001014g0130/Nitab4.5_0000054g0120/Nitab4.5_0001094g0110/Nitab4.5_0001200g0040/novel.7267/Nitab4.5_0000329g0240/Nitab4.5_0003438g0010/Nitab4.5_0002314g0010/Nitab4.5_0002388g0010/Nitab4.5_0001244g0130/Nitab4.5_00023…	72
MF	GO:0017171	serine hydrolase activity	72/4760	169/14197	0.0082768	0.131837	Nitab4.5_0002388g0020/Nitab4.5_0000299g0090/Nitab4.5_0004770g0110/Nitab4.5_0000054g0110/Nitab4.5_0000155g0070/Nitab4.5_0000108g0230/Nitab4.5_0004924g0080/Nitab4.5_0003894g0040/Nitab4.5_0001014g0130/Nitab4.5_0000054g0120/Nitab4.5_0001094g0110/Nitab4.5_0001200g0040/novel.7267/Nitab4.5_0000329g0240/Nitab4.5_0003438g0010/Nitab4.5_0002314g0010/Nitab4.5_0002388g0010/Nitab4.5_0001244g0130/Nitab4.5_00023…	72
MF	GO:0034061	DNA polymerase activity	11/4760	17/14197	0.00837639	0.131837	Nitab4.5_0000257g0230/Nitab4.5_0000634g0140/Nitab4.5_0000622g0240/Nitab4.5_0000250g0220/Nitab4.5_0001085g0120/Nitab4.5_0001137g0080/Nitab4.5_0004300g0260/Nitab4.5_0000437g0030/Nitab4.5_0000240g0030/Nitab4.5_0002029g0030/Nitab4.5_0005973g0040	11
MF	GO:0016160	amylase activity	11/4760	18/14197	0.0150682	0.226223	Nitab4.5_0000867g0010/Nitab4.5_0000451g0050/novel.717/Nitab4.5_0000185g0250/novel.7997/Nitab4.5_0000212g0220/Nitab4.5_0003280g0040/Nitab4.5_0000745g0030/Nitab4.5_0000583g0070/Nitab4.5_0000287g0330/Nitab4.5_0000287g0310	11
MF	GO:0004386	helicase activity	25/4760	51/14197	0.0156231	0.226223	Nitab4.5_0001456g0030/novel.1806/novel.100/novel.3453/Nitab4.5_0000650g0210/novel.5743/Nitab4.5_0001502g0030/novel.92/novel.2988/novel.8605/Nitab4.5_0000486g0210/Nitab4.5_0001526g0130/novel.2038/Nitab4.5_0000219g0080/Nitab4.5_0000539g0090/Nitab4.5_0001687g0050/Nitab4.5_0001121g0160/novel.4093/Nitab4.5_0005372g0070/Nitab4.5_0000076g0030/Nitab4.5_0005621g0140/novel.3058/novel.7739/novel.2692/novel.…	25
MF	GO:0016763	transferase activity, transferring pentosyl groups	10/4760	16/14197	0.0166022	0.231153	Nitab4.5_0002646g0010/Nitab4.5_0000742g0010/Nitab4.5_0002778g0090/Nitab4.5_0001639g0080/Nitab4.5_0000086g0180/Nitab4.5_0000183g0110/Nitab4.5_0001614g0020/Nitab4.5_0000219g0040/Nitab4.5_0000219g0060/Nitab4.5_0000786g0050	10
MF	GO:0016840	carbon-nitrogen lyase activity	9/4760	14/14197	0.018102	0.242701	Nitab4.5_0003259g0080/Nitab4.5_0000244g0020/novel.8471/Nitab4.5_0001803g0100/Nitab4.5_0002281g0020/Nitab4.5_0005569g0030/Nitab4.5_0000875g0090/Nitab4.5_0001121g0030/Nitab4.5_0002208g0060	9
MF	GO:0016638	oxidoreductase activity, acting on the CH-NH2 group of donors	8/4760	12/14197	0.0194228	0.245587	Nitab4.5_0000415g0090/Nitab4.5_0000007g0210/novel.8666/Nitab4.5_0002936g0040/Nitab4.5_0000714g0070/Nitab4.5_0001367g0020/Nitab4.5_0000043g0250/Nitab4.5_0000714g0080	8
MF	GO:0016798	hydrolase activity, acting on glycosyl bonds	150/4760	389/14197	0.0196741	0.245587	Nitab4.5_0002218g0010/Nitab4.5_0003089g0010/Nitab4.5_0002466g0010/Nitab4.5_0000867g0010/Nitab4.5_0000978g0100/Nitab4.5_0000451g0050/Nitab4.5_0004170g0070/Nitab4.5_0000308g0030/Nitab4.5_0000072g0120/Nitab4.5_0000399g0030/Nitab4.5_0000603g0090/Nitab4.5_0000303g0260/Nitab4.5_0003395g0020/Nitab4.5_0000078g0160/novel.7712/Nitab4.5_0008265g0010/Nitab4.5_0001274g0010/Nitab4.5_0000677g0100/Nitab4.5_00025…	150
MF	GO:0003690	double-stranded DNA binding	29/4760	62/14197	0.0205607	0.248099	Nitab4.5_0000882g0070/Nitab4.5_0000882g0080/Nitab4.5_0004752g0020/Nitab4.5_0005154g0040/novel.1869/Nitab4.5_0002887g0110/Nitab4.5_0002517g0040/Nitab4.5_0001756g0160/Nitab4.5_0000040g0140/Nitab4.5_0003319g0030/Nitab4.5_0001041g0180/Nitab4.5_0000163g0310/Nitab4.5_0002469g0020/Nitab4.5_0001474g0030/Nitab4.5_0001641g0040/Nitab4.5_0000016g0340/Nitab4.5_0000553g0110/Nitab4.5_0000716g0140/Nitab4.5_00005…	29
MF	GO:0008238	exopeptidase activity	27/4760	58/14197	0.0266333	0.296276	Nitab4.5_0000299g0090/Nitab4.5_0004770g0110/Nitab4.5_0000108g0230/Nitab4.5_0001014g0130/novel.7267/Nitab4.5_0000329g0240/Nitab4.5_0002314g0010/Nitab4.5_0000173g0290/Nitab4.5_0003838g0050/Nitab4.5_0001244g0030/Nitab4.5_0002796g0040/Nitab4.5_0002796g0050/Nitab4.5_0001348g0060/Nitab4.5_0001458g0050/Nitab4.5_0000588g0110/Nitab4.5_0000534g0050/Nitab4.5_0001163g0100/Nitab4.5_0000068g0410/Nitab4.5_00005…	27
MF	GO:0004180	carboxypeptidase activity	21/4760	43/14197	0.0267463	0.296276	Nitab4.5_0000299g0090/Nitab4.5_0004770g0110/novel.7267/Nitab4.5_0000329g0240/Nitab4.5_0002314g0010/Nitab4.5_0000173g0290/Nitab4.5_0001244g0030/Nitab4.5_0002796g0040/Nitab4.5_0002796g0050/Nitab4.5_0001348g0060/Nitab4.5_0001458g0050/Nitab4.5_0000588g0110/Nitab4.5_0001163g0100/Nitab4.5_0000068g0410/Nitab4.5_0000567g0070/Nitab4.5_0001820g0070/novel.1692/Nitab4.5_0001619g0120/Nitab4.5_0002314g0020/Nit…	21
MF	GO:0070008	serine-type exopeptidase activity	23/4760	48/14197	0.0270086	0.296276	Nitab4.5_0000299g0090/Nitab4.5_0004770g0110/Nitab4.5_0000108g0230/Nitab4.5_0001014g0130/novel.7267/Nitab4.5_0000329g0240/Nitab4.5_0002314g0010/Nitab4.5_0000173g0290/Nitab4.5_0001244g0030/Nitab4.5_0002796g0040/Nitab4.5_0002796g0050/Nitab4.5_0001348g0060/Nitab4.5_0001458g0050/Nitab4.5_0001163g0100/Nitab4.5_0000068g0410/Nitab4.5_0000567g0070/Nitab4.5_0001820g0070/novel.1692/Nitab4.5_0001619g0120/Nit…	23
MF	GO:0016298	lipase activity	10/4760	17/14197	0.0283532	0.301879	Nitab4.5_0000082g0400/Nitab4.5_0000677g0020/novel.8212/Nitab4.5_0002100g0040/Nitab4.5_0001032g0080/Nitab4.5_0000718g0310/Nitab4.5_0003931g0020/Nitab4.5_0000666g0100/Nitab4.5_0000119g0150/Nitab4.5_0000938g0070	10
MF	GO:0004185	serine-type carboxypeptidase activity	20/4760	41/14197	0.0306522	0.304342	Nitab4.5_0000299g0090/Nitab4.5_0004770g0110/novel.7267/Nitab4.5_0000329g0240/Nitab4.5_0002314g0010/Nitab4.5_0000173g0290/Nitab4.5_0001244g0030/Nitab4.5_0002796g0040/Nitab4.5_0002796g0050/Nitab4.5_0001348g0060/Nitab4.5_0001458g0050/Nitab4.5_0001163g0100/Nitab4.5_0000068g0410/Nitab4.5_0000567g0070/Nitab4.5_0001820g0070/novel.1692/Nitab4.5_0001619g0120/Nitab4.5_0002314g0020/Nitab4.5_0000742g0220/Nit…	20
MF	GO:0016616	oxidoreductase activity, acting on the CH-OH group of donors, NAD or NADP as acceptor	41/4760	95/14197	0.031358	0.304342	Nitab4.5_0000551g0080/Nitab4.5_0000895g0010/Nitab4.5_0001700g0090/Nitab4.5_0000451g0100/Nitab4.5_0000706g0160/Nitab4.5_0001321g0020/Nitab4.5_0000027g0520/Nitab4.5_0001823g0020/Nitab4.5_0001251g0090/Nitab4.5_0000283g0400/Nitab4.5_0000256g0130/Nitab4.5_0000171g0160/Nitab4.5_0002859g0150/Nitab4.5_0002381g0040/Nitab4.5_0000825g0010/Nitab4.5_0000044g0330/Nitab4.5_0002281g0090/Nitab4.5_0004529g0010/nov…	41
MF	GO:0042578	phosphoric ester hydrolase activity	41/4760	95/14197	0.031358	0.304342	Nitab4.5_0000491g0110/Nitab4.5_0000109g0480/Nitab4.5_0001913g0100/novel.8212/Nitab4.5_0004348g0040/Nitab4.5_0002172g0020/Nitab4.5_0001160g0130/novel.6142/Nitab4.5_0001978g0050/Nitab4.5_0005625g0020/Nitab4.5_0002100g0040/Nitab4.5_0002017g0010/Nitab4.5_0001781g0210/Nitab4.5_0000119g0060/novel.7397/Nitab4.5_0001032g0080/Nitab4.5_0000159g0070/Nitab4.5_0000014g0300/novel.2947/Nitab4.5_0002156g0050/Nit…	41
MF	GO:0003887	DNA-directed DNA polymerase activity	9/4760	15/14197	0.0319475	0.304342	Nitab4.5_0000622g0240/Nitab4.5_0000250g0220/Nitab4.5_0001085g0120/Nitab4.5_0001137g0080/Nitab4.5_0004300g0260/Nitab4.5_0000437g0030/Nitab4.5_0000240g0030/Nitab4.5_0002029g0030/Nitab4.5_0005973g0040	9
MF	GO:0003774	motor activity	39/4760	90/14197	0.0328667	0.305071	Nitab4.5_0000322g0080/Nitab4.5_0001331g0180/Nitab4.5_0003466g0090/Nitab4.5_0001944g0060/Nitab4.5_0006252g0050/novel.5466/Nitab4.5_0000326g0030/Nitab4.5_0000472g0200/novel.176/Nitab4.5_0001396g0020/Nitab4.5_0000349g0080/Nitab4.5_0002208g0050/Nitab4.5_0000337g0050/Nitab4.5_0000439g0060/Nitab4.5_0001320g0070/Nitab4.5_0000270g0170/Nitab4.5_0000207g0290/Nitab4.5_0000137g0350/Nitab4.5_0001315g0300/Nita…	39
MF	GO:0016624	oxidoreductase activity, acting on the aldehyde or oxo group of donors, disulfide as acceptor	8/4760	13/14197	0.0358123	0.32078	Nitab4.5_0000170g0230/Nitab4.5_0005525g0020/Nitab4.5_0000073g0440/Nitab4.5_0002570g0010/Nitab4.5_0000496g0100/Nitab4.5_0001063g0080/Nitab4.5_0001530g0080/Nitab4.5_0001530g0070	8
MF	GO:0022836	gated channel activity	11/4760	20/14197	0.0391409	0.32078	Nitab4.5_0002240g0080/Nitab4.5_0003120g0020/Nitab4.5_0001057g0070/Nitab4.5_0000611g0260/novel.724/Nitab4.5_0001467g0110/Nitab4.5_0000783g0110/Nitab4.5_0003838g0010/Nitab4.5_0000989g0010/Nitab4.5_0002661g0030/Nitab4.5_0000287g0260	11
MF	GO:0022839	ion gated channel activity	11/4760	20/14197	0.0391409	0.32078	Nitab4.5_0002240g0080/Nitab4.5_0003120g0020/Nitab4.5_0001057g0070/Nitab4.5_0000611g0260/novel.724/Nitab4.5_0001467g0110/Nitab4.5_0000783g0110/Nitab4.5_0003838g0010/Nitab4.5_0000989g0010/Nitab4.5_0002661g0030/Nitab4.5_0000287g0260	11
MF	GO:0005516	calmodulin binding	16/4760	32/14197	0.0395105	0.32078	Nitab4.5_0000003g0240/Nitab4.5_0001691g0150/Nitab4.5_0001286g0040/Nitab4.5_0000190g0190/Nitab4.5_0005031g0040/Nitab4.5_0001618g0010/Nitab4.5_0000164g0110/Nitab4.5_0001618g0300/Nitab4.5_0001159g0190/Nitab4.5_0000244g0420/Nitab4.5_0000316g0130/Nitab4.5_0000026g0440/Nitab4.5_0007184g0020/Nitab4.5_0000212g0140/Nitab4.5_0000651g0290/Nitab4.5_0001422g0130	16
MF	GO:0060590	ATPase regulator activity	7/4760	11/14197	0.0398033	0.32078	Nitab4.5_0000051g0240/Nitab4.5_0000062g0450/novel.1427/Nitab4.5_0001137g0010/Nitab4.5_0000019g0070/Nitab4.5_0000168g0060/Nitab4.5_0002343g0010	7
MF	GO:0004553	hydrolase activity, hydrolyzing O-glycosyl compounds	140/4760	369/14197	0.039876	0.32078	Nitab4.5_0002218g0010/Nitab4.5_0003089g0010/Nitab4.5_0002466g0010/Nitab4.5_0000867g0010/Nitab4.5_0000978g0100/Nitab4.5_0000451g0050/Nitab4.5_0004170g0070/Nitab4.5_0000308g0030/Nitab4.5_0000072g0120/Nitab4.5_0000399g0030/Nitab4.5_0000603g0090/Nitab4.5_0000303g0260/Nitab4.5_0003395g0020/Nitab4.5_0000078g0160/Nitab4.5_0001274g0010/Nitab4.5_0000677g0100/Nitab4.5_0002561g0010/Nitab4.5_0000009g0510/Nit…	140
MF	GO:0016779	nucleotidyltransferase activity	53/4760	130/14197	0.0496347	0.377046	Nitab4.5_0004643g0010/Nitab4.5_0002113g0140/Nitab4.5_0000001g0100/Nitab4.5_0001198g0330/Nitab4.5_0000257g0230/Nitab4.5_0000317g0080/Nitab4.5_0003165g0020/Nitab4.5_0000318g0150/Nitab4.5_0000634g0140/Nitab4.5_0007940g0010/Nitab4.5_0000026g0360/Nitab4.5_0000622g0240/Nitab4.5_0001735g0060/Nitab4.5_0001991g0020/Nitab4.5_0001714g0190/Nitab4.5_0002211g0090/Nitab4.5_0001951g0070/Nitab4.5_0001579g0100/Nit…	53
MF	GO:0016830	carbon-carbon lyase activity	29/4760	66/14197	0.0499874	0.377046	Nitab4.5_0000377g0180/Nitab4.5_0001176g0080/Nitab4.5_0001196g0090/Nitab4.5_0004908g0060/novel.3771/Nitab4.5_0001317g0050/Nitab4.5_0000136g0100/Nitab4.5_0000717g0040/Nitab4.5_0000383g0140/novel.3392/Nitab4.5_0001135g0170/Nitab4.5_0001180g0150/Nitab4.5_0000893g0050/Nitab4.5_0000152g0250/Nitab4.5_0000863g0060/Nitab4.5_0001965g0070/Nitab4.5_0000241g0140/Nitab4.5_0000035g0130/Nitab4.5_0000350g0050/Nit…	29
