# Supplementary material for: Integrated transcriptomics and metabolomics provides insights into the Nicotiana tabacum response to heat stress
Source: Front Plant Sci. 2024 Jul 22;15:1425944. doi: 10.3389/fpls.2024.1425944 (PMC11301762; doi:10.3389/fpls.2024.1425944)
Supplement: Supplementary file 10 [file DataSheet_1.zip › Supplementary Table 5.xlsx]

## Sheet: R24_VS_R0
Results of the root KEGG enrichment analysis
KEGG ID	Description	GeneRatio	BgRatio	pvalue	padj	gene ID	Count
nta00940	Phenylpropanoid biosynthesis	118/2345	206/7150	2.08272e-13	2.62423e-11	Nitab4.5_0000669g0080/Nitab4.5_0005923g0010/Nitab4.5_0002540g0090/Nitab4.5_0002221g0060/Nitab4.5_0003436g0010/novel.7380/Nitab4.5_0001380g0020/Nitab4.5_0001237g0050/Nitab4.5_0002221g0010/Nitab4.5_0000628g0110/Nitab4.5_0000644g0160/Nitab4.5_0000502g0090/Nitab4.5_0000055g0250/Nitab4.5_0003151g0060/Nitab4.5_0004147g0030/Nitab4.5_0001271g0010/Nitab4.5_0000440g0100/Nitab4.5_0003434g0010/Nitab4.5_00020…	118
nta00460	Cyanoamino acid metabolism	35/2345	50/7150	7.3588e-08	4.63604e-06	Nitab4.5_0001204g0020/novel.7483/Nitab4.5_0001984g0010/novel.3307/Nitab4.5_0000412g0050/Nitab4.5_0001644g0100/Nitab4.5_0001879g0050/Nitab4.5_0001158g0100/Nitab4.5_0001691g0010/Nitab4.5_0001558g0050/Nitab4.5_0000102g0210/Nitab4.5_0002467g0120/Nitab4.5_0000386g0050/Nitab4.5_0000010g0130/Nitab4.5_0002811g0030/Nitab4.5_0001135g0050/novel.7244/Nitab4.5_0002469g0130/Nitab4.5_0000359g0010/novel.684/Nita…	35
nta00100	Steroid biosynthesis	30/2345	50/7150	6.74087e-05	0.00283116	Nitab4.5_0002196g0070/Nitab4.5_0000404g0170/Nitab4.5_0004557g0030/Nitab4.5_0002894g0010/Nitab4.5_0003602g0060/Nitab4.5_0000677g0020/Nitab4.5_0000082g0400/Nitab4.5_0004197g0020/Nitab4.5_0000069g0530/Nitab4.5_0003304g0030/Nitab4.5_0000138g0250/Nitab4.5_0000040g0440/Nitab4.5_0000292g0050/novel.3614/Nitab4.5_0000299g0280/Nitab4.5_0006340g0030/Nitab4.5_0000265g0030/Nitab4.5_0001509g0020/novel.4060/Nit…	30
nta00410	beta-Alanine metabolism	33/2345	59/7150	0.000199924	0.0062976	Nitab4.5_0000076g0220/Nitab4.5_0002579g0020/Nitab4.5_0000770g0030/novel.8213/Nitab4.5_0004107g0050/Nitab4.5_0004978g0010/Nitab4.5_0002668g0020/Nitab4.5_0002124g0020/Nitab4.5_0002363g0030/Nitab4.5_0000866g0040/Nitab4.5_0000983g0060/Nitab4.5_0000430g0180/Nitab4.5_0002196g0050/Nitab4.5_0002067g0050/Nitab4.5_0008625g0010/Nitab4.5_0000104g0310/Nitab4.5_0000294g0020/Nitab4.5_0000866g0080/Nitab4.5_00001…	33
nta04075	Plant hormone signal transduction	132/2345	316/7150	0.000392546	0.00836349	Nitab4.5_0002229g0040/Nitab4.5_0000295g0090/Nitab4.5_0005335g0030/Nitab4.5_0000747g0050/Nitab4.5_0000245g0250/Nitab4.5_0000209g0110/Nitab4.5_0001478g0200/Nitab4.5_0002367g0010/Nitab4.5_0003278g0010/novel.6126/Nitab4.5_0001984g0070/Nitab4.5_0001004g0020/Nitab4.5_0000238g0080/Nitab4.5_0004203g0040/Nitab4.5_0001477g0070/Nitab4.5_0002184g0030/Nitab4.5_0000190g0020/Nitab4.5_0001915g0160/Nitab4.5_00000…	132
nta00630	Glyoxylate and dicarboxylate metabolism	53/2345	109/7150	0.000398261	0.00836349	Nitab4.5_0000407g0130/Nitab4.5_0001924g0080/Nitab4.5_0002209g0150/Nitab4.5_0000055g0220/Nitab4.5_0000451g0100/novel.2097/Nitab4.5_0000647g0100/Nitab4.5_0000007g0300/Nitab4.5_0001925g0250/Nitab4.5_0002695g0040/Nitab4.5_0001664g0050/Nitab4.5_0001213g0050/Nitab4.5_0003495g0050/Nitab4.5_0002394g0060/Nitab4.5_0007963g0010/Nitab4.5_0000745g0180/Nitab4.5_0001558g0050/Nitab4.5_0000302g0160/Nitab4.5_00015…	53
nta00603	Glycosphingolipid biosynthesis - globo and isoglobo series	11/2345	14/7150	0.000583368	0.0094112	Nitab4.5_0004170g0070/Nitab4.5_0001983g0040/Nitab4.5_0000119g0200/novel.8413/Nitab4.5_0001653g0030/Nitab4.5_0001677g0100/Nitab4.5_0000468g0240/Nitab4.5_0000109g0560/Nitab4.5_0000129g0160/Nitab4.5_0001983g0080/Nitab4.5_0003668g0040	11
nta00480	Glutathione metabolism	56/2345	118/7150	0.000597537	0.0094112	Nitab4.5_0000026g0020/Nitab4.5_0001864g0090/Nitab4.5_0000505g0110/Nitab4.5_0000483g0160/Nitab4.5_0000551g0080/Nitab4.5_0000008g0060/Nitab4.5_0000008g0200/novel.8520/Nitab4.5_0000008g0150/Nitab4.5_0001142g0030/Nitab4.5_0002975g0050/Nitab4.5_0003750g0040/Nitab4.5_0000714g0010/Nitab4.5_0002315g0140/Nitab4.5_0000026g0030/Nitab4.5_0000639g0240/Nitab4.5_0002823g0010/novel.8199/Nitab4.5_0001831g0050/Nit…	56
nta00561	Glycerolipid metabolism	44/2345	89/7150	0.000776293	0.0108681	Nitab4.5_0000430g0040/Nitab4.5_0004170g0070/Nitab4.5_0002579g0020/Nitab4.5_0002842g0110/Nitab4.5_0001983g0040/Nitab4.5_0003098g0080/Nitab4.5_0003072g0120/Nitab4.5_0002124g0020/Nitab4.5_0000677g0020/Nitab4.5_0000082g0400/Nitab4.5_0004197g0020/Nitab4.5_0005037g0010/Nitab4.5_0002824g0090/Nitab4.5_0000244g0080/Nitab4.5_0003362g0020/Nitab4.5_0001386g0070/Nitab4.5_0004280g0060/novel.536/Nitab4.5_000038…	44
nta00590	Arachidonic acid metabolism	11/2345	15/7150	0.00153798	0.0191247	Nitab4.5_0000433g0070/Nitab4.5_0001000g0100/Nitab4.5_0000413g0150/Nitab4.5_0000677g0020/novel.4132/Nitab4.5_0002470g0010/Nitab4.5_0000082g0400/Nitab4.5_0004197g0020/novel.7244/novel.4350/Nitab4.5_0000818g0070	11
nta00500	Starch and sucrose metabolism	77/2345	177/7150	0.00166961	0.0191247	Nitab4.5_0000325g0010/novel.7405/Nitab4.5_0002553g0020/Nitab4.5_0002654g0150/novel.7997/Nitab4.5_0004983g0020/Nitab4.5_0001204g0020/Nitab4.5_0000185g0250/Nitab4.5_0000154g0300/novel.7483/novel.1947/novel.3307/Nitab4.5_0000451g0050/Nitab4.5_0000073g0400/Nitab4.5_0001644g0100/Nitab4.5_0000328g0120/Nitab4.5_0000194g0210/Nitab4.5_0000052g0360/Nitab4.5_0000019g0060/Nitab4.5_0002980g0050/Nitab4.5_00018…	77
nta00240	Pyrimidine metabolism	39/2345	82/7150	0.00366337	0.0356418	Nitab4.5_0001815g0080/novel.7735/Nitab4.5_0000794g0010/Nitab4.5_0000255g0280/Nitab4.5_0000044g0490/Nitab4.5_0000069g0140/Nitab4.5_0002789g0020/Nitab4.5_0000160g0170/Nitab4.5_0000152g0250/Nitab4.5_0001815g0070/Nitab4.5_0002463g0010/Nitab4.5_0001661g0010/Nitab4.5_0000430g0180/Nitab4.5_0000075g0010/Nitab4.5_0000362g0060/Nitab4.5_0002787g0010/novel.7489/Nitab4.5_0002055g0090/Nitab4.5_0001043g0020/Nit…	39
nta00670	One carbon pool by folate	17/2345	29/7150	0.00367733	0.0356418	Nitab4.5_0002695g0040/Nitab4.5_0007963g0010/Nitab4.5_0001558g0050/Nitab4.5_0001653g0120/Nitab4.5_0000143g0400/Nitab4.5_0000359g0010/Nitab4.5_0000199g0070/Nitab4.5_0000676g0020/novel.8208/Nitab4.5_0000443g0070/Nitab4.5_0000026g0320/Nitab4.5_0000036g0440/novel.3190/Nitab4.5_0008162g0040/Nitab4.5_0006246g0040/Nitab4.5_0001706g0010/Nitab4.5_0000618g0110	17
nta00591	Linoleic acid metabolism	16/2345	27/7150	0.0041415	0.0372735	Nitab4.5_0003120g0050/Nitab4.5_0000240g0150/Nitab4.5_0001937g0010/Nitab4.5_0000043g0330/Nitab4.5_0000043g0340/Nitab4.5_0000413g0150/Nitab4.5_0000137g0100/Nitab4.5_0000240g0140/Nitab4.5_0000677g0020/Nitab4.5_0000082g0400/Nitab4.5_0004197g0020/Nitab4.5_0003156g0110/Nitab4.5_0003156g0100/Nitab4.5_0000472g0080/Nitab4.5_0002518g0010/Nitab4.5_0000038g0300	16
nta00250	Alanine, aspartate and glutamate metabolism	29/2345	59/7150	0.00646318	0.0542907	novel.7534/Nitab4.5_0002769g0080/Nitab4.5_0001984g0010/Nitab4.5_0002009g0030/Nitab4.5_0000412g0050/Nitab4.5_0001925g0250/Nitab4.5_0002015g0020/Nitab4.5_0000355g0150/novel.7781/Nitab4.5_0005367g0010/Nitab4.5_0000821g0050/Nitab4.5_0000103g0200/Nitab4.5_0000052g0220/Nitab4.5_0002467g0120/Nitab4.5_0002359g0020/Nitab4.5_0000007g0010/Nitab4.5_0001543g0050/Nitab4.5_0000102g0010/Nitab4.5_0000170g0430/Nit…	29
nta04814	Motor proteins	64/2345	151/7150	0.00799377	0.060002	Nitab4.5_0003791g0050/Nitab4.5_0000093g0180/Nitab4.5_0006318g0090/Nitab4.5_0001986g0020/novel.6761/Nitab4.5_0000652g0110/Nitab4.5_0001719g0030/novel.666/novel.6444/Nitab4.5_0000208g0230/Nitab4.5_0001944g0030/Nitab4.5_0001320g0070/Nitab4.5_0000192g0180/Nitab4.5_0000396g0240/Nitab4.5_0000402g0070/Nitab4.5_0003282g0050/Nitab4.5_0000564g0170/Nitab4.5_0001194g0050/Nitab4.5_0001315g0170/Nitab4.5_000032…	64
nta04016	MAPK signaling pathway - plant	89/2345	219/7150	0.00809551	0.060002	Nitab4.5_0000009g0510/Nitab4.5_0000407g0130/Nitab4.5_0000931g0030/Nitab4.5_0005335g0030/Nitab4.5_0000209g0110/Nitab4.5_0000430g0170/Nitab4.5_0001274g0010/Nitab4.5_0001477g0070/Nitab4.5_0002184g0030/Nitab4.5_0000777g0080/novel.5703/Nitab4.5_0001905g0030/Nitab4.5_0003710g0010/novel.4909/Nitab4.5_0000256g0380/novel.5704/Nitab4.5_0000655g0030/Nitab4.5_0003899g0010/Nitab4.5_0001831g0080/Nitab4.5_00001…	89
nta00592	alpha-Linolenic acid metabolism	32/2345	68/7150	0.00974928	0.0682449	Nitab4.5_0000240g0150/Nitab4.5_0000403g0140/Nitab4.5_0000413g0150/Nitab4.5_0000895g0010/Nitab4.5_0000770g0030/Nitab4.5_0000240g0140/Nitab4.5_0001279g0030/novel.8213/Nitab4.5_0004107g0050/Nitab4.5_0003303g0020/Nitab4.5_0000677g0020/Nitab4.5_0003281g0080/Nitab4.5_0001644g0010/Nitab4.5_0000082g0400/Nitab4.5_0004197g0020/Nitab4.5_0002196g0050/Nitab4.5_0000104g0310/Nitab4.5_0000119g0070/Nitab4.5_00031…	32
nta00052	Galactose metabolism	31/2345	68/7150	0.0183976	0.122005	Nitab4.5_0001013g0090/Nitab4.5_0000325g0010/novel.7405/Nitab4.5_0004170g0070/Nitab4.5_0002654g0150/Nitab4.5_0002123g0040/Nitab4.5_0001983g0040/Nitab4.5_0000178g0340/Nitab4.5_0001210g0130/Nitab4.5_0000564g0200/Nitab4.5_0003542g0100/Nitab4.5_0006635g0040/Nitab4.5_0000222g0170/Nitab4.5_0002123g0050/Nitab4.5_0002123g0060/Nitab4.5_0000001g0100/Nitab4.5_0000013g0140/Nitab4.5_0000109g0560/Nitab4.5_00011…	31
nta00511	Other glycan degradation	13/2345	24/7150	0.0246522	0.155309	Nitab4.5_0002123g0040/Nitab4.5_0000213g0230/Nitab4.5_0001841g0100/Nitab4.5_0001653g0030/Nitab4.5_0002123g0050/Nitab4.5_0002123g0060/Nitab4.5_0003710g0040/Nitab4.5_0001677g0100/Nitab4.5_0001267g0010/Nitab4.5_0000468g0240/Nitab4.5_0000013g0140/Nitab4.5_0001480g0130/novel.576	13
nta00260	Glycine, serine and threonine metabolism	35/2345	81/7150	0.0313747	0.188248	Nitab4.5_0003780g0010/Nitab4.5_0000555g0200/Nitab4.5_0002009g0030/Nitab4.5_0000647g0100/Nitab4.5_0001925g0250/Nitab4.5_0002695g0040/Nitab4.5_0000355g0150/Nitab4.5_0007963g0010/Nitab4.5_0003496g0070/Nitab4.5_0000745g0180/Nitab4.5_0001558g0050/Nitab4.5_0002795g0060/Nitab4.5_0000821g0050/Nitab4.5_0000983g0060/Nitab4.5_0004131g0050/Nitab4.5_0000007g0010/Nitab4.5_0000003g0280/novel.4826/Nitab4.5_00003…	35
nta00280	Valine, leucine and isoleucine degradation	31/2345	71/7150	0.03547	0.203146	Nitab4.5_0000174g0040/Nitab4.5_0002368g0160/Nitab4.5_0000076g0220/Nitab4.5_0000252g0120/Nitab4.5_0001646g0050/Nitab4.5_0001646g0060/novel.4653/Nitab4.5_0000678g0120/Nitab4.5_0000496g0100/Nitab4.5_0002579g0020/Nitab4.5_0006888g0010/Nitab4.5_0002009g0030/novel.6380/Nitab4.5_0000647g0100/Nitab4.5_0001450g0050/Nitab4.5_0000355g0150/Nitab4.5_0002124g0020/Nitab4.5_0000745g0180/Nitab4.5_0002363g0030/Nit…	31
nta00520	Amino sugar and nucleotide sugar metabolism	75/2345	193/7150	0.0421664	0.230999	Nitab4.5_0003089g0010/Nitab4.5_0000009g0510/Nitab4.5_0001843g0080/Nitab4.5_0000325g0010/novel.7405/Nitab4.5_0002553g0020/Nitab4.5_0005362g0060/Nitab4.5_0000062g0330/Nitab4.5_0004983g0020/Nitab4.5_0001274g0010/Nitab4.5_0000416g0140/Nitab4.5_0002315g0070/Nitab4.5_0001201g0050/Nitab4.5_0001586g0100/Nitab4.5_0000416g0240/Nitab4.5_0000227g0120/novel.8354/Nitab4.5_0001210g0130/Nitab4.5_0000194g0210/Nit…	75
nta00910	Nitrogen metabolism	21/2345	46/7150	0.0465303	0.244284	Nitab4.5_0002857g0010/Nitab4.5_0002769g0080/Nitab4.5_0000203g0110/Nitab4.5_0000106g0260/Nitab4.5_0000106g0360/Nitab4.5_0000103g0200/Nitab4.5_0002359g0020/Nitab4.5_0000088g0040/Nitab4.5_0001543g0050/Nitab4.5_0002936g0040/Nitab4.5_0003337g0010/Nitab4.5_0001523g0010/Nitab4.5_0000415g0090/Nitab4.5_0001650g0160/Nitab4.5_0002014g0010/Nitab4.5_0000059g0010/Nitab4.5_0000375g0370/Nitab4.5_0002529g0080/Nit…	21
nta03440	Homologous recombination	25/2345	57/7150	0.0523031	0.257496	Nitab4.5_0003808g0090/Nitab4.5_0000785g0010/Nitab4.5_0001817g0060/novel.1905/Nitab4.5_0000024g0120/Nitab4.5_0000055g0030/Nitab4.5_0002165g0040/Nitab4.5_0001329g0130/novel.1428/Nitab4.5_0001485g0110/Nitab4.5_0000208g0130/Nitab4.5_0000058g0030/Nitab4.5_0003912g0060/Nitab4.5_0000397g0350/Nitab4.5_0000825g0060/Nitab4.5_0000486g0210/Nitab4.5_0001301g0150/Nitab4.5_0000363g0330/Nitab4.5_0000622g0240/Nit…	25
nta00270	Cysteine and methionine metabolism	60/2345	153/7150	0.05382	0.257496	novel.8183/Nitab4.5_0001036g0070/Nitab4.5_0001646g0050/Nitab4.5_0001646g0060/Nitab4.5_0006888g0010/novel.493/Nitab4.5_0000451g0100/Nitab4.5_0002009g0030/Nitab4.5_0000714g0010/Nitab4.5_0000355g0150/Nitab4.5_0009617g0020/Nitab4.5_0000388g0140/Nitab4.5_0000568g0140/Nitab4.5_0001208g0140/Nitab4.5_0000821g0050/Nitab4.5_0004345g0030/Nitab4.5_0001196g0090/Nitab4.5_0000052g0220/Nitab4.5_0000302g0160/Nita…	60
nta00710	Carbon fixation in photosynthetic organisms	43/2345	106/7150	0.0551778	0.257496	novel.3778/Nitab4.5_0000272g0170/Nitab4.5_0000451g0100/Nitab4.5_0000035g0130/Nitab4.5_0002836g0060/Nitab4.5_0000007g0300/Nitab4.5_0004675g0020/Nitab4.5_0002252g0040/Nitab4.5_0000377g0180/Nitab4.5_0003616g0010/Nitab4.5_0001317g0050/Nitab4.5_0000052g0220/Nitab4.5_0000302g0160/Nitab4.5_0000007g0010/novel.4875/Nitab4.5_0001321g0020/Nitab4.5_0000388g0120/Nitab4.5_0000173g0040/Nitab4.5_0002553g0010/Nit…	43
nta00053	Ascorbate and aldarate metabolism	30/2345	71/7150	0.0592259	0.259888	Nitab4.5_0000337g0150/Nitab4.5_0002579g0020/Nitab4.5_0001142g0030/Nitab4.5_0003098g0080/Nitab4.5_0000300g0140/Nitab4.5_0003132g0010/Nitab4.5_0002124g0020/Nitab4.5_0003234g0080/Nitab4.5_0003362g0020/Nitab4.5_0000676g0010/Nitab4.5_0002664g0010/Nitab4.5_0001477g0210/Nitab4.5_0001892g0070/Nitab4.5_0000270g0080/Nitab4.5_0000317g0080/Nitab4.5_0003187g0040/Nitab4.5_0000209g0170/Nitab4.5_0001781g0220/Nit…	30
nta00950	Isoquinoline alkaloid biosynthesis	14/2345	29/7150	0.0598155	0.259888	Nitab4.5_0007696g0010/Nitab4.5_0001820g0120/Nitab4.5_0001208g0140/Nitab4.5_0000183g0140/Nitab4.5_0000983g0060/Nitab4.5_0000052g0220/Nitab4.5_0000385g0040/Nitab4.5_0000007g0210/novel.8666/Nitab4.5_0000003g0720/novel.4158/Nitab4.5_0002276g0040/Nitab4.5_0002276g0050/Nitab4.5_0004959g0050	14
nta01232	Nucleotide metabolism	40/2345	99/7150	0.0664859	0.279241	Nitab4.5_0002408g0030/Nitab4.5_0001815g0080/novel.7735/novel.4345/Nitab4.5_0000794g0010/Nitab4.5_0000255g0280/Nitab4.5_0000044g0490/Nitab4.5_0002789g0020/Nitab4.5_0000160g0170/Nitab4.5_0000152g0250/Nitab4.5_0001815g0070/Nitab4.5_0002463g0010/Nitab4.5_0001661g0010/Nitab4.5_0000075g0010/Nitab4.5_0000362g0060/Nitab4.5_0002787g0010/novel.7489/Nitab4.5_0002055g0090/Nitab4.5_0001043g0020/novel.6991/Nit…	40
nta00600	Sphingolipid metabolism	19/2345	43/7150	0.0781664	0.317709	Nitab4.5_0004170g0070/Nitab4.5_0003465g0060/Nitab4.5_0002123g0040/Nitab4.5_0001983g0040/Nitab4.5_0000213g0230/novel.7454/Nitab4.5_0001653g0030/Nitab4.5_0000167g0090/Nitab4.5_0002123g0050/Nitab4.5_0002123g0060/Nitab4.5_0001677g0100/Nitab4.5_0000468g0240/Nitab4.5_0000013g0140/Nitab4.5_0000109g0560/Nitab4.5_0000703g0110/Nitab4.5_0000694g0190/Nitab4.5_0000129g0160/Nitab4.5_0001983g0080/Nitab4.5_00047…	19
nta01040	Biosynthesis of unsaturated fatty acids	17/2345	38/7150	0.0831427	0.32443	Nitab4.5_0001384g0060/Nitab4.5_0000770g0030/Nitab4.5_0001384g0050/novel.8213/novel.1162/Nitab4.5_0004107g0050/Nitab4.5_0000610g0300/Nitab4.5_0002488g0010/Nitab4.5_0002196g0050/Nitab4.5_0000104g0310/Nitab4.5_0000119g0070/Nitab4.5_0001146g0100/Nitab4.5_0004120g0020/Nitab4.5_0002479g0040/Nitab4.5_0001003g0150/Nitab4.5_0000902g0360/Nitab4.5_0004317g0020	17
nta00945	Stilbenoid, diarylheptanoid and gingerol biosynthesis	21/2345	49/7150	0.0899438	0.32443	Nitab4.5_0001380g0020/Nitab4.5_0001271g0010/Nitab4.5_0001492g0030/Nitab4.5_0002054g0010/Nitab4.5_0000218g0060/Nitab4.5_0002700g0220/Nitab4.5_0000244g0140/Nitab4.5_0004464g0010/novel.6507/Nitab4.5_0000955g0060/Nitab4.5_0000404g0200/Nitab4.5_0005901g0010/Nitab4.5_0001492g0060/Nitab4.5_0005014g0010/Nitab4.5_0002724g0070/Nitab4.5_0000041g0360/Nitab4.5_0002694g0030/Nitab4.5_0002765g0010/Nitab4.5_00001…	21
nta00770	Pantothenate and CoA biosynthesis	18/2345	41/7150	0.0901194	0.32443	Nitab4.5_0001646g0050/Nitab4.5_0001646g0060/Nitab4.5_0002579g0020/Nitab4.5_0006888g0010/Nitab4.5_0001769g0010/Nitab4.5_0001677g0050/Nitab4.5_0002124g0020/Nitab4.5_0000866g0040/Nitab4.5_0000430g0180/Nitab4.5_0000203g0280/Nitab4.5_0000866g0080/Nitab4.5_0002015g0070/Nitab4.5_0002776g0070/novel.4405/Nitab4.5_0003412g0030/Nitab4.5_0001307g0170/Nitab4.5_0000354g0020/Nitab4.5_0002266g0070	18
nta03250	Viral life cycle - HIV-1	18/2345	41/7150	0.0901194	0.32443	novel.6244/novel.5309/Nitab4.5_0000003g0130/Nitab4.5_0000021g0460/novel.3518/Nitab4.5_0000113g0300/Nitab4.5_0000758g0080/Nitab4.5_0000664g0050/Nitab4.5_0000318g0010/Nitab4.5_0000129g0010/Nitab4.5_0001107g0020/Nitab4.5_0000129g0360/Nitab4.5_0000187g0090/Nitab4.5_0000260g0070/Nitab4.5_0002280g0050/Nitab4.5_0000068g0080/Nitab4.5_0000129g0060/novel.6861	18
nta01250	Biosynthesis of nucleotide sugars	54/2345	141/7150	0.0953912	0.328593	Nitab4.5_0001843g0080/Nitab4.5_0000325g0010/novel.7405/Nitab4.5_0002553g0020/Nitab4.5_0005362g0060/Nitab4.5_0004983g0020/Nitab4.5_0000227g0120/novel.8354/Nitab4.5_0001210g0130/Nitab4.5_0000300g0140/Nitab4.5_0000194g0210/Nitab4.5_0000026g0360/Nitab4.5_0005367g0010/Nitab4.5_0001714g0120/Nitab4.5_0001942g0140/Nitab4.5_0006230g0010/Nitab4.5_0000207g0160/Nitab4.5_0000307g0050/Nitab4.5_0000027g0010/Nit…	54
nta00920	Sulfur metabolism	19/2345	44/7150	0.0967191	0.328593	Nitab4.5_0000649g0100/novel.493/Nitab4.5_0000451g0080/Nitab4.5_0000629g0050/Nitab4.5_0000639g0070/Nitab4.5_0000388g0140/Nitab4.5_0000568g0140/Nitab4.5_0000224g0030/Nitab4.5_0000005g0310/Nitab4.5_0000386g0050/Nitab4.5_0002811g0030/Nitab4.5_0000662g0040/Nitab4.5_0000900g0030/Nitab4.5_0002827g0080/Nitab4.5_0000583g0180/novel.6039/Nitab4.5_0001936g0110/Nitab4.5_0000013g0360/Nitab4.5_0000394g0020	19
nta01200	Carbon metabolism	126/2345	349/7150	0.0990994	0.328593	Nitab4.5_0000170g0230/Nitab4.5_0000407g0130/novel.7405/novel.3778/Nitab4.5_0002769g0080/Nitab4.5_0001924g0080/Nitab4.5_0000076g0220/Nitab4.5_0000272g0170/Nitab4.5_0000551g0080/Nitab4.5_0002209g0150/Nitab4.5_0000055g0220/Nitab4.5_0000588g0350/Nitab4.5_0001952g0270/Nitab4.5_0008776g0010/Nitab4.5_0000783g0210/novel.493/Nitab4.5_0000451g0100/novel.2097/Nitab4.5_0000035g0130/Nitab4.5_0000770g0030/Nita…	126
nta00760	Nicotinate and nicotinamide metabolism	12/2345	26/7150	0.108483	0.350483	novel.4560/novel.7735/Nitab4.5_0000742g0010/Nitab4.5_0000794g0010/Nitab4.5_0002646g0010/Nitab4.5_0000255g0280/Nitab4.5_0002789g0020/Nitab4.5_0001628g0030/Nitab4.5_0000160g0170/Nitab4.5_0002103g0110/Nitab4.5_0001043g0020/Nitab4.5_0002522g0070	12
nta00750	Vitamin B6 metabolism	6/2345	11/7150	0.11402	0.359162	Nitab4.5_0004399g0070/Nitab4.5_0000255g0110/Nitab4.5_0002795g0060/novel.2550/Nitab4.5_0000319g0330/novel.8572	6
nta04146	Peroxisome	45/2345	118/7150	0.126363	0.388336	Nitab4.5_0000407g0130/Nitab4.5_0001924g0080/Nitab4.5_0000551g0080/Nitab4.5_0000555g0200/Nitab4.5_0002209g0150/Nitab4.5_0007963g0070/Nitab4.5_0000014g0030/Nitab4.5_0000770g0030/Nitab4.5_0001450g0050/novel.8213/Nitab4.5_0001925g0250/Nitab4.5_0004107g0050/Nitab4.5_0000073g0040/Nitab4.5_0002668g0020/Nitab4.5_0000782g0020/Nitab4.5_0000071g0350/novel.8679/Nitab4.5_0000998g0020/Nitab4.5_0002196g0050/Nit…	45
nta00071	Fatty acid degradation	23/2345	57/7150	0.140934	0.422802	Nitab4.5_0000302g0170/Nitab4.5_0000588g0350/Nitab4.5_0002579g0020/Nitab4.5_0000895g0010/Nitab4.5_0000770g0030/novel.8213/Nitab4.5_0004107g0050/Nitab4.5_0000073g0040/Nitab4.5_0000385g0080/Nitab4.5_0002124g0020/Nitab4.5_0002196g0050/Nitab4.5_0000104g0310/Nitab4.5_0000119g0070/Nitab4.5_0000392g0070/novel.2608/Nitab4.5_0000137g0180/novel.4576/Nitab4.5_0004120g0020/novel.6491/Nitab4.5_0000006g0640/Nit…	23
nta03008	Ribosome biogenesis in eukaryotes	38/2345	100/7150	0.156529	0.458666	Nitab4.5_0002465g0040/novel.7741/Nitab4.5_0008854g0020/Nitab4.5_0002972g0050/novel.1195/Nitab4.5_0000108g0370/Nitab4.5_0000178g0060/Nitab4.5_0000021g0460/Nitab4.5_0000514g0060/Nitab4.5_0002257g0110/Nitab4.5_0003314g0010/Nitab4.5_0002331g0060/Nitab4.5_0004743g0060/Nitab4.5_0002844g0040/Nitab4.5_0000174g0240/Nitab4.5_0003173g0040/Nitab4.5_0004743g0050/Nitab4.5_0002085g0010/Nitab4.5_0005495g0020/Nit…	38
nta00640	Propanoate metabolism	24/2345	61/7150	0.168925	0.483739	Nitab4.5_0000174g0040/Nitab4.5_0000076g0220/novel.4653/Nitab4.5_0000055g0220/Nitab4.5_0000496g0100/novel.6380/Nitab4.5_0000770g0030/Nitab4.5_0000647g0100/novel.8213/Nitab4.5_0004107g0050/Nitab4.5_0002668g0020/Nitab4.5_0000745g0180/Nitab4.5_0002363g0030/Nitab4.5_0002196g0050/Nitab4.5_0002067g0050/Nitab4.5_0008625g0010/Nitab4.5_0000104g0310/Nitab4.5_0000294g0020/Nitab4.5_0000119g0070/Nitab4.5_00000…	24
nta00999	Biosynthesis of various plant secondary metabolites	25/2345	64/7150	0.173443	0.48564	Nitab4.5_0001204g0020/novel.7483/novel.3307/Nitab4.5_0001644g0100/Nitab4.5_0001879g0050/Nitab4.5_0001158g0100/Nitab4.5_0000102g0210/Nitab4.5_0000010g0130/Nitab4.5_0000155g0200/Nitab4.5_0002469g0130/novel.684/Nitab4.5_0001204g0030/Nitab4.5_0000733g0100/Nitab4.5_0000031g0400/Nitab4.5_0000745g0170/Nitab4.5_0001505g0020/Nitab4.5_0003359g0020/Nitab4.5_0001204g0040/Nitab4.5_0002567g0090/Nitab4.5_000015…	25
nta03030	DNA replication	24/2345	62/7150	0.193784	0.5308	Nitab4.5_0001040g0140/Nitab4.5_0003808g0090/Nitab4.5_0001815g0090/Nitab4.5_0004414g0010/Nitab4.5_0000391g0210/Nitab4.5_0004097g0030/Nitab4.5_0000024g0120/Nitab4.5_0007812g0030/Nitab4.5_0002165g0040/novel.1428/Nitab4.5_0002113g0010/Nitab4.5_0001485g0110/Nitab4.5_0000329g0030/Nitab4.5_0001301g0020/Nitab4.5_0000208g0130/Nitab4.5_0000397g0350/Nitab4.5_0000329g0050/Nitab4.5_0000622g0240/Nitab4.5_00000…	24
nta00220	Arginine biosynthesis	16/2345	40/7150	0.208776	0.559696	Nitab4.5_0002769g0080/Nitab4.5_0003209g0020/Nitab4.5_0000103g0200/Nitab4.5_0000052g0220/Nitab4.5_0002359g0020/Nitab4.5_0000007g0010/Nitab4.5_0001543g0050/Nitab4.5_0004242g0020/Nitab4.5_0000457g0100/Nitab4.5_0004802g0040/novel.5001/Nitab4.5_0001650g0160/Nitab4.5_0000240g0180/Nitab4.5_0000059g0010/Nitab4.5_0000375g0370/Nitab4.5_0001417g0050	16
nta00620	Pyruvate metabolism	51/2345	141/7150	0.219167	0.574549	Nitab4.5_0000170g0230/novel.6644/Nitab4.5_0000055g0220/Nitab4.5_0000588g0350/Nitab4.5_0002579g0020/Nitab4.5_0000483g0120/Nitab4.5_0000451g0100/Nitab4.5_0003098g0080/novel.2097/Nitab4.5_0000035g0130/Nitab4.5_0000647g0100/novel.6392/Nitab4.5_0004675g0020/Nitab4.5_0002252g0040/Nitab4.5_0001664g0050/Nitab4.5_0000385g0080/Nitab4.5_0002124g0020/Nitab4.5_0000377g0180/Nitab4.5_0003616g0010/Nitab4.5_00007…	51
nta00430	Taurine and hypotaurine metabolism	6/2345	13/7150	0.227996	0.574549	Nitab4.5_0001244g0160/novel.7244/Nitab4.5_0001735g0040/Nitab4.5_0001180g0150/Nitab4.5_0000818g0070/Nitab4.5_0000783g0240	6
nta00966	Glucosinolate biosynthesis	6/2345	13/7150	0.227996	0.574549	Nitab4.5_0001646g0050/Nitab4.5_0001646g0060/Nitab4.5_0006888g0010/Nitab4.5_0002613g0050/Nitab4.5_0001041g0170/Nitab4.5_0000354g0020	6
nta00350	Tyrosine metabolism	22/2345	58/7150	0.240843	0.595025	Nitab4.5_0000588g0350/Nitab4.5_0007696g0010/Nitab4.5_0000385g0080/Nitab4.5_0001820g0120/Nitab4.5_0001208g0140/Nitab4.5_0000183g0140/Nitab4.5_0000983g0060/Nitab4.5_0000052g0220/Nitab4.5_0000006g0440/Nitab4.5_0000385g0040/Nitab4.5_0000392g0070/novel.2608/Nitab4.5_0000007g0210/novel.8666/Nitab4.5_0000003g0720/Nitab4.5_0005372g0090/Nitab4.5_0003077g0020/novel.4158/Nitab4.5_0002276g0040/Nitab4.5_00040…	22
nta00941	Flavonoid biosynthesis	24/2345	64/7150	0.248515	0.602171	Nitab4.5_0001380g0020/Nitab4.5_0001271g0010/Nitab4.5_0001492g0030/Nitab4.5_0002054g0010/Nitab4.5_0003274g0110/Nitab4.5_0000218g0060/Nitab4.5_0002700g0220/Nitab4.5_0000244g0140/Nitab4.5_0000900g0160/Nitab4.5_0004464g0010/novel.6507/Nitab4.5_0000955g0060/Nitab4.5_0000404g0200/Nitab4.5_0005901g0010/Nitab4.5_0001492g0060/Nitab4.5_0001998g0020/Nitab4.5_0005014g0010/Nitab4.5_0002724g0070/Nitab4.5_00000…	24
nta00330	Arginine and proline metabolism	26/2345	70/7150	0.255174	0.604432	Nitab4.5_0001036g0070/Nitab4.5_0002579g0020/Nitab4.5_0000208g0050/Nitab4.5_0000714g0010/Nitab4.5_0004978g0010/Nitab4.5_0002295g0050/novel.7781/Nitab4.5_0002124g0020/Nitab4.5_0005907g0020/Nitab4.5_0001196g0090/Nitab4.5_0000052g0220/Nitab4.5_0000457g0100/Nitab4.5_0005818g0010/Nitab4.5_0003030g0090/Nitab4.5_0001727g0170/Nitab4.5_0002015g0070/Nitab4.5_0005907g0010/Nitab4.5_0000095g0080/Nitab4.5_00007…	26
nta00196	Photosynthesis - antenna proteins	13/2345	33/7150	0.262578	0.604432	Nitab4.5_0003757g0140/Nitab4.5_0000441g0070/Nitab4.5_0001808g0010/Nitab4.5_0000073g0320/Nitab4.5_0000017g0250/Nitab4.5_0002354g0110/Nitab4.5_0000639g0060/Nitab4.5_0000335g0220/Nitab4.5_0000060g0040/Nitab4.5_0000505g0080/Nitab4.5_0003434g0030/Nitab4.5_0000297g0150/Nitab4.5_0002229g0060	13
nta00130	Ubiquinone and other terpenoid-quinone biosynthesis	20/2345	53/7150	0.263839	0.604432	Nitab4.5_0002540g0090/Nitab4.5_0000863g0140/Nitab4.5_0001208g0140/Nitab4.5_0000977g0070/Nitab4.5_0000565g0200/Nitab4.5_0000852g0010/Nitab4.5_0000006g0440/Nitab4.5_0000187g0020/Nitab4.5_0000628g0090/Nitab4.5_0004781g0090/Nitab4.5_0001366g0100/Nitab4.5_0001121g0130/Nitab4.5_0001869g0020/Nitab4.5_0000119g0040/Nitab4.5_0001225g0090/Nitab4.5_0000543g0100/Nitab4.5_0000404g0200/Nitab4.5_0005901g0010/Nit…	20
nta00531	Glycosaminoglycan degradation	9/2345	22/7150	0.274167	0.616876	Nitab4.5_0000283g0430/Nitab4.5_0001653g0030/Nitab4.5_0000704g0120/Nitab4.5_0001677g0100/Nitab4.5_0000468g0240/Nitab4.5_0008441g0010/Nitab4.5_0003658g0100/Nitab4.5_0000334g0300/Nitab4.5_0003914g0070	9
nta00360	Phenylalanine metabolism	19/2345	51/7150	0.293743	0.627316	Nitab4.5_0000101g0270/Nitab4.5_0001208g0140/Nitab4.5_0000983g0060/Nitab4.5_0000052g0220/Nitab4.5_0000582g0180/Nitab4.5_0000006g0440/Nitab4.5_0000385g0040/Nitab4.5_0005818g0010/Nitab4.5_0000007g0210/Nitab4.5_0000071g0170/Nitab4.5_0000406g0050/novel.8666/Nitab4.5_0000003g0720/Nitab4.5_0004220g0010/novel.4158/Nitab4.5_0000717g0040/Nitab4.5_0000615g0030/Nitab4.5_0004959g0050/Nitab4.5_0000754g0260	19
nta04136	Autophagy - other	19/2345	51/7150	0.293743	0.627316	Nitab4.5_0001267g0110/Nitab4.5_0004506g0070/Nitab4.5_0000312g0190/Nitab4.5_0002287g0100/Nitab4.5_0000775g0100/novel.5901/Nitab4.5_0001393g0160/novel.1047/Nitab4.5_0001036g0050/Nitab4.5_0000021g0220/novel.2829/Nitab4.5_0002545g0120/Nitab4.5_0003937g0030/Nitab4.5_0002867g0020/Nitab4.5_0002009g0040/novel.1713/novel.4945/novel.7413/novel.6689	19
nta04712	Circadian rhythm - plant	19/2345	51/7150	0.293743	0.627316	Nitab4.5_0000232g0110/Nitab4.5_0000575g0010/Nitab4.5_0000664g0010/Nitab4.5_0005673g0010/Nitab4.5_0002331g0060/Nitab4.5_0002053g0060/Nitab4.5_0007792g0010/Nitab4.5_0000069g0220/novel.947/Nitab4.5_0004301g0070/Nitab4.5_0001107g0080/Nitab4.5_0001089g0050/Nitab4.5_0003476g0010/Nitab4.5_0002396g0010/Nitab4.5_0000293g0120/Nitab4.5_0000421g0020/Nitab4.5_0000143g0520/Nitab4.5_0001005g0100/Nitab4.5_000199…	19
nta00904	Diterpenoid biosynthesis	12/2345	31/7150	0.299335	0.628603	Nitab4.5_0001662g0030/Nitab4.5_0000068g0130/Nitab4.5_0002280g0060/Nitab4.5_0008288g0010/Nitab4.5_0001662g0020/Nitab4.5_0000124g0040/Nitab4.5_0000205g0190/Nitab4.5_0001533g0010/Nitab4.5_0002209g0240/Nitab4.5_0000759g0220/novel.4646/Nitab4.5_0000410g0310	12
nta00040	Pentose and glucuronate interconversions	53/2345	153/7150	0.340268	0.702848	Nitab4.5_0003791g0030/Nitab4.5_0003098g0080/Nitab4.5_0003791g0040/Nitab4.5_0001146g0200/Nitab4.5_0000064g0040/Nitab4.5_0001056g0020/Nitab4.5_0000244g0290/Nitab4.5_0000308g0270/Nitab4.5_0001764g0100/novel.7247/Nitab4.5_0003362g0020/Nitab4.5_0000244g0180/Nitab4.5_0001013g0060/Nitab4.5_0001383g0180/Nitab4.5_0001780g0080/Nitab4.5_0000096g0270/Nitab4.5_0004987g0030/Nitab4.5_0000338g0230/Nitab4.5_00000…	53
nta00565	Ether lipid metabolism	13/2345	35/7150	0.349892	0.706252	Nitab4.5_0000413g0150/Nitab4.5_0001696g0020/Nitab4.5_0000677g0020/Nitab4.5_0000082g0400/Nitab4.5_0004197g0020/Nitab4.5_0001127g0040/Nitab4.5_0002234g0080/Nitab4.5_0001311g0190/Nitab4.5_0002853g0090/Nitab4.5_0005011g0050/Nitab4.5_0000209g0120/Nitab4.5_0001764g0080/Nitab4.5_0002612g0100	13
nta00261	Monobactam biosynthesis	5/2345	12/7150	0.353126	0.706252	Nitab4.5_0000629g0050/Nitab4.5_0000224g0030/Nitab4.5_0001936g0110/novel.4276/Nitab4.5_0002654g0030	5
nta00340	Histidine metabolism	7/2345	18/7150	0.372528	0.733415	Nitab4.5_0000071g0140/Nitab4.5_0002579g0020/Nitab4.5_0002124g0020/Nitab4.5_0003234g0080/Nitab4.5_0000582g0210/Nitab4.5_0000496g0020/Nitab4.5_0002266g0070	7
nta04070	Phosphatidylinositol signaling system	36/2345	104/7150	0.380878	0.738316	Nitab4.5_0000931g0030/Nitab4.5_0002540g0080/Nitab4.5_0001614g0070/Nitab4.5_0003314g0060/Nitab4.5_0000655g0030/Nitab4.5_0002265g0230/Nitab4.5_0000021g1000/novel.4987/Nitab4.5_0003234g0080/Nitab4.5_0003138g0010/Nitab4.5_0002665g0030/Nitab4.5_0002980g0030/Nitab4.5_0000244g0080/Nitab4.5_0001386g0070/Nitab4.5_0001032g0080/Nitab4.5_0003408g0020/novel.536/Nitab4.5_0001455g0040/Nitab4.5_0000119g0150/Nita…	36
nta00960	Tropane, piperidine and pyridine alkaloid biosynthesis	15/2345	42/7150	0.398839	0.76142	Nitab4.5_0000851g0020/Nitab4.5_0000074g0050/Nitab4.5_0001208g0140/Nitab4.5_0000983g0060/Nitab4.5_0000052g0220/Nitab4.5_0000007g0210/novel.8666/Nitab4.5_0000003g0720/Nitab4.5_0000013g0380/Nitab4.5_0002776g0040/Nitab4.5_0002516g0040/novel.4158/Nitab4.5_0004744g0050/Nitab4.5_0001998g0020/Nitab4.5_0004959g0050	15
nta01240	Biosynthesis of cofactors	110/2345	329/7150	0.421514	0.781703	Nitab4.5_0000397g0010/Nitab4.5_0000337g0150/novel.4560/Nitab4.5_0001646g0050/Nitab4.5_0001646g0060/Nitab4.5_0002579g0020/Nitab4.5_0001815g0080/Nitab4.5_0006888g0010/Nitab4.5_0004399g0070/Nitab4.5_0003098g0080/Nitab4.5_0000255g0110/novel.4345/Nitab4.5_0000647g0100/Nitab4.5_0000742g0010/Nitab4.5_0000863g0140/Nitab4.5_0002646g0010/Nitab4.5_0004747g0010/Nitab4.5_0000668g0110/Nitab4.5_0000026g0360/Nit…	110
nta00514	Other types of O-glycan biosynthesis	4/2345	10/7150	0.426086	0.781703	Nitab4.5_0000309g0320/Nitab4.5_0006371g0020/Nitab4.5_0002992g0050/Nitab4.5_0000110g0430	4
nta00300	Lysine biosynthesis	5/2345	13/7150	0.431333	0.781703	Nitab4.5_0000308g0370/novel.3189/novel.4276/Nitab4.5_0005497g0020/Nitab4.5_0002654g0030	5
nta00230	Purine metabolism	37/2345	109/7150	0.434279	0.781703	Nitab4.5_0002408g0030/Nitab4.5_0000325g0010/Nitab4.5_0003209g0020/novel.7735/Nitab4.5_0001243g0040/novel.4345/Nitab4.5_0000255g0280/Nitab4.5_0002347g0020/Nitab4.5_0000629g0050/novel.8464/Nitab4.5_0000224g0030/Nitab4.5_0002787g0010/Nitab4.5_0000143g0400/novel.6991/Nitab4.5_0001476g0040/Nitab4.5_0001574g0130/Nitab4.5_0002334g0110/Nitab4.5_0000106g0060/Nitab4.5_0000443g0070/Nitab4.5_0001579g0020/Nit…	37
nta00790	Folate biosynthesis	13/2345	37/7150	0.441297	0.783147	Nitab4.5_0000610g0240/Nitab4.5_0004506g0020/Nitab4.5_0000468g0040/Nitab4.5_0000199g0070/Nitab4.5_0000206g0170/novel.3190/Nitab4.5_0001618g0320/Nitab4.5_0000258g0220/Nitab4.5_0000788g0020/Nitab4.5_0002321g0070/novel.6583/Nitab4.5_0002019g0040/novel.7182	13
nta00020	Citrate cycle (TCA cycle)	27/2345	80/7150	0.469636	0.813345	Nitab4.5_0000170g0230/Nitab4.5_0000551g0080/Nitab4.5_0001952g0270/Nitab4.5_0000783g0210/Nitab4.5_0000451g0100/Nitab4.5_0002783g0070/Nitab4.5_0000647g0100/Nitab4.5_0001213g0050/Nitab4.5_0003495g0050/Nitab4.5_0000377g0180/Nitab4.5_0000745g0180/Nitab4.5_0000116g0300/Nitab4.5_0000302g0160/novel.5724/Nitab4.5_0005003g0050/Nitab4.5_0002463g0020/Nitab4.5_0000044g0330/Nitab4.5_0001477g0170/Nitab4.5_00018…	27
nta00908	Zeatin biosynthesis	21/2345	62/7150	0.475934	0.813345	novel.1630/Nitab4.5_0000446g0210/Nitab4.5_0003307g0010/Nitab4.5_0000059g0590/Nitab4.5_0000341g0010/Nitab4.5_0000132g0530/Nitab4.5_0003012g0070/Nitab4.5_0000267g0090/Nitab4.5_0000725g0120/Nitab4.5_0000636g0130/novel.6209/Nitab4.5_0001598g0040/Nitab4.5_0001569g0140/Nitab4.5_0001618g0190/novel.8170/Nitab4.5_0001585g0070/novel.8362/Nitab4.5_0000082g0170/Nitab4.5_0000244g0300/Nitab4.5_0000677g0110/Nit…	21
nta03430	Mismatch repair	16/2345	47/7150	0.48231	0.813345	Nitab4.5_0003808g0090/Nitab4.5_0000716g0140/Nitab4.5_0004414g0010/novel.1869/Nitab4.5_0004097g0030/Nitab4.5_0000024g0120/Nitab4.5_0002165g0040/novel.1428/Nitab4.5_0001485g0110/Nitab4.5_0000329g0030/Nitab4.5_0000208g0130/Nitab4.5_0003746g0040/Nitab4.5_0000329g0050/Nitab4.5_0000062g0480/Nitab4.5_0001641g0040/Nitab4.5_0001769g0050	16
nta00564	Glycerophospholipid metabolism	39/2345	117/7150	0.48552	0.813345	Nitab4.5_0000413g0150/Nitab4.5_0001243g0040/Nitab4.5_0000519g0150/Nitab4.5_0002172g0020/Nitab4.5_0001696g0020/Nitab4.5_0003303g0020/novel.5302/Nitab4.5_0000677g0020/novel.8464/Nitab4.5_0001328g0050/Nitab4.5_0000082g0400/Nitab4.5_0004197g0020/Nitab4.5_0004908g0060/Nitab4.5_0000244g0080/Nitab4.5_0001127g0040/Nitab4.5_0001386g0070/Nitab4.5_0000151g0120/Nitab4.5_0000316g0340/Nitab4.5_0004280g0060/nov…	39
nta00970	Aminoacyl-tRNA biosynthesis	57/2345	172/7150	0.490589	0.813345	Nitab4.5_0000203g0010/novel.2191/novel.5362/Nitab4.5_0005227g0010/novel.7144/Nitab4.5_0000052g0290/Nitab4.5_0000363g0180/Nitab4.5_0001171g0010/Nitab4.5_0000119g0080/Nitab4.5_0000976g0080/Nitab4.5_0000698g0040/Nitab4.5_0000920g0050/novel.2891/Nitab4.5_0000819g0020/Nitab4.5_0000404g0230/Nitab4.5_0001076g0070/Nitab4.5_0002836g0080/Nitab4.5_0004484g0010/Nitab4.5_0002318g0020/Nitab4.5_0000308g0300/Nit…	57
nta00902	Monoterpenoid biosynthesis	5/2345	14/7150	0.50726	0.827239	Nitab4.5_0000402g0160/Nitab4.5_0000402g0180/Nitab4.5_0002567g0020/Nitab4.5_0000402g0200/Nitab4.5_0002567g0010	5
nta00905	Brassinosteroid biosynthesis	4/2345	11/7150	0.5121	0.827239	Nitab4.5_0000723g0080/novel.6053/Nitab4.5_0001295g0020/Nitab4.5_0000008g0640	4
nta03410	Base excision repair	26/2345	80/7150	0.564891	0.876942	Nitab4.5_0000843g0080/Nitab4.5_0000195g0210/Nitab4.5_0001286g0070/Nitab4.5_0004414g0010/Nitab4.5_0001815g0060/Nitab4.5_0000257g0230/Nitab4.5_0004097g0030/Nitab4.5_0001639g0080/novel.1428/Nitab4.5_0002224g0060/Nitab4.5_0000329g0030/Nitab4.5_0002568g0040/Nitab4.5_0000183g0110/Nitab4.5_0000397g0350/Nitab4.5_0001799g0040/Nitab4.5_0000329g0050/Nitab4.5_0000622g0240/Nitab4.5_0001071g0090/Nitab4.5_00017…	26
nta00906	Carotenoid biosynthesis	15/2345	46/7150	0.566331	0.876942	Nitab4.5_0000532g0070/Nitab4.5_0000986g0020/Nitab4.5_0001504g0120/Nitab4.5_0000287g0290/Nitab4.5_0000721g0080/Nitab4.5_0000515g0180/Nitab4.5_0000084g0490/Nitab4.5_0000157g0170/Nitab4.5_0000420g0010/Nitab4.5_0000615g0140/Nitab4.5_0004415g0050/Nitab4.5_0002269g0030/Nitab4.5_0002397g0040/Nitab4.5_0000132g0440/Nitab4.5_0005280g0010	15
nta00310	Lysine degradation	14/2345	43/7150	0.570632	0.876942	Nitab4.5_0000555g0200/Nitab4.5_0002579g0020/Nitab4.5_0000647g0100/Nitab4.5_0000055g0100/Nitab4.5_0002124g0020/Nitab4.5_0001114g0030/Nitab4.5_0000745g0180/Nitab4.5_0000506g0070/Nitab4.5_0004131g0050/Nitab4.5_0001623g0030/Nitab4.5_0000633g0160/Nitab4.5_0002172g0190/Nitab4.5_0000006g0640/Nitab4.5_0002266g0070	14
nta00380	Tryptophan metabolism	22/2345	68/7150	0.576838	0.876942	Nitab4.5_0000407g0130/Nitab4.5_0003151g0060/Nitab4.5_0002579g0020/Nitab4.5_0000647g0100/Nitab4.5_0002124g0020/Nitab4.5_0000745g0180/Nitab4.5_0002255g0070/Nitab4.5_0000385g0040/Nitab4.5_0000021g0020/Nitab4.5_0005818g0010/Nitab4.5_0002237g0010/novel.5082/Nitab4.5_0003956g0030/novel.7804/Nitab4.5_0000006g0640/Nitab4.5_0001557g0030/Nitab4.5_0004220g0010/Nitab4.5_0002149g0060/Nitab4.5_0000615g0030/Nit…	22
nta00562	Inositol phosphate metabolism	32/2345	99/7150	0.578159	0.876942	Nitab4.5_0000272g0170/Nitab4.5_0002540g0080/Nitab4.5_0001614g0070/Nitab4.5_0003314g0060/Nitab4.5_0000300g0140/Nitab4.5_0002836g0060/Nitab4.5_0000021g1000/Nitab4.5_0000715g0160/Nitab4.5_0000058g0130/novel.4987/Nitab4.5_0003234g0080/Nitab4.5_0003138g0010/Nitab4.5_0002665g0030/Nitab4.5_0001032g0080/Nitab4.5_0003408g0020/novel.2947/Nitab4.5_0000956g0160/Nitab4.5_0001455g0040/Nitab4.5_0000119g0150/nov…	32
nta00650	Butanoate metabolism	11/2345	34/7150	0.586201	0.876942	Nitab4.5_0001450g0050/Nitab4.5_0002015g0020/Nitab4.5_0001677g0050/Nitab4.5_0000170g0430/Nitab4.5_0002232g0040/Nitab4.5_0000194g0150/Nitab4.5_0001735g0040/Nitab4.5_0000006g0640/Nitab4.5_0001180g0150/Nitab4.5_0001714g0230/Nitab4.5_0002570g0080	11
nta04122	Sulfur relay system	4/2345	12/7150	0.591588	0.876942	Nitab4.5_0000388g0140/Nitab4.5_0004506g0020/Nitab4.5_0000468g0040/Nitab4.5_0000258g0220	4
nta04141	Protein processing in endoplasmic reticulum	101/2345	314/7150	0.617664	0.894706	Nitab4.5_0002443g0040/Nitab4.5_0000073g0350/Nitab4.5_0002700g0150/Nitab4.5_0000933g0030/novel.8156/Nitab4.5_0000463g0020/Nitab4.5_0000167g0130/Nitab4.5_0000312g0130/Nitab4.5_0000640g0170/Nitab4.5_0000365g0160/Nitab4.5_0001579g0060/Nitab4.5_0000286g0060/Nitab4.5_0000278g0010/Nitab4.5_0000278g0020/Nitab4.5_0000286g0050/Nitab4.5_0003658g0020/Nitab4.5_0000008g0270/Nitab4.5_0000604g0110/novel.3343/Nit…	101
nta03018	RNA degradation	42/2345	132/7150	0.627777	0.894706	Nitab4.5_0001456g0030/Nitab4.5_0000451g0170/Nitab4.5_0001769g0100/Nitab4.5_0000086g0040/Nitab4.5_0000038g0290/Nitab4.5_0001042g0030/novel.6616/Nitab4.5_0001467g0120/Nitab4.5_0002736g0010/Nitab4.5_0000009g0460/Nitab4.5_0002739g0020/novel.387/Nitab4.5_0000305g0180/Nitab4.5_0000134g0040/Nitab4.5_0000168g0240/Nitab4.5_0000921g0090/Nitab4.5_0000380g0160/Nitab4.5_0001135g0060/Nitab4.5_0006949g0030/Nita…	42
nta00450	Selenocompound metabolism	11/2345	35/7150	0.630891	0.894706	novel.8183/Nitab4.5_0000629g0050/Nitab4.5_0009617g0020/Nitab4.5_0000568g0140/Nitab4.5_0000224g0030/Nitab4.5_0000304g0020/Nitab4.5_0000855g0150/Nitab4.5_0003247g0030/Nitab4.5_0001364g0030/Nitab4.5_0001936g0110/Nitab4.5_0000428g0190	11
nta04130	SNARE interactions in vesicular transport	17/2345	54/7150	0.631975	0.894706	Nitab4.5_0002165g0030/Nitab4.5_0000342g0230/Nitab4.5_0000630g0070/Nitab4.5_0000486g0060/Nitab4.5_0000008g0680/Nitab4.5_0000302g0040/Nitab4.5_0001984g0080/Nitab4.5_0000178g0230/Nitab4.5_0002998g0070/Nitab4.5_0000353g0060/Nitab4.5_0005785g0030/Nitab4.5_0000859g0340/Nitab4.5_0000117g0130/Nitab4.5_0001176g0070/Nitab4.5_0000716g0080/Nitab4.5_0002613g0070/Nitab4.5_0000136g0300	17
nta04145	Phagosome	40/2345	127/7150	0.655949	0.908674	Nitab4.5_0003791g0050/Nitab4.5_0006318g0090/Nitab4.5_0000652g0110/Nitab4.5_0000357g0270/Nitab4.5_0000184g0250/Nitab4.5_0000097g0010/Nitab4.5_0001944g0030/Nitab4.5_0000582g0130/Nitab4.5_0000192g0180/Nitab4.5_0001422g0020/Nitab4.5_0002665g0030/Nitab4.5_0000577g0080/Nitab4.5_0003698g0090/Nitab4.5_0000564g0170/Nitab4.5_0000827g0110/Nitab4.5_0002998g0070/Nitab4.5_0000353g0060/Nitab4.5_0002087g0050/Nit…	40
nta00740	Riboflavin metabolism	8/2345	26/7150	0.658588	0.908674	Nitab4.5_0000668g0110/Nitab4.5_0000430g0050/Nitab4.5_0003441g0100/Nitab4.5_0000610g0240/Nitab4.5_0001967g0010/Nitab4.5_0001110g0040/Nitab4.5_0002488g0020/Nitab4.5_0001435g0010	8
nta00010	Glycolysis / Gluconeogenesis	52/2345	165/7150	0.66682	0.908674	Nitab4.5_0000170g0230/Nitab4.5_0000325g0010/novel.7405/novel.3778/Nitab4.5_0000272g0170/Nitab4.5_0000055g0220/Nitab4.5_0000588g0350/Nitab4.5_0002579g0020/Nitab4.5_0003098g0080/Nitab4.5_0003514g0040/Nitab4.5_0000444g0150/Nitab4.5_0000647g0100/Nitab4.5_0002836g0060/Nitab4.5_0000194g0210/Nitab4.5_0000385g0080/Nitab4.5_0000564g0200/Nitab4.5_0002124g0020/Nitab4.5_0000377g0180/Nitab4.5_0003496g0070/Nit…	52
nta01210	2-Oxocarboxylic acid metabolism	22/2345	71/7150	0.670688	0.908674	Nitab4.5_0001646g0050/Nitab4.5_0000551g0080/Nitab4.5_0001646g0060/Nitab4.5_0006888g0010/Nitab4.5_0000783g0210/Nitab4.5_0001213g0050/Nitab4.5_0001769g0010/Nitab4.5_0003495g0050/Nitab4.5_0001677g0050/Nitab4.5_0000052g0220/Nitab4.5_0000007g0010/Nitab4.5_0004242g0020/novel.5724/Nitab4.5_0002463g0020/Nitab4.5_0000013g0570/Nitab4.5_0002544g0050/novel.728/Nitab4.5_0002613g0050/Nitab4.5_0001041g0170/Nita…	22
nta00290	Valine, leucine and isoleucine biosynthesis	10/2345	33/7150	0.682338	0.912925	Nitab4.5_0001646g0050/Nitab4.5_0001646g0060/Nitab4.5_0006888g0010/Nitab4.5_0001769g0010/Nitab4.5_0001677g0050/Nitab4.5_0000013g0570/Nitab4.5_0002544g0050/Nitab4.5_0002613g0050/Nitab4.5_0001041g0170/Nitab4.5_0000354g0020	10
nta03450	Non-homologous end-joining	3/2345	10/7150	0.688316	0.912925	Nitab4.5_0000257g0230/Nitab4.5_0001526g0130/Nitab4.5_0000302g0050	3
nta00660	C5-Branched dibasic acid metabolism	3/2345	11/7150	0.754397	0.985913	Nitab4.5_0001677g0050/Nitab4.5_0002613g0050/Nitab4.5_0001041g0170	3
nta00730	Thiamine metabolism	10/2345	35/7150	0.758997	0.985913	Nitab4.5_0000397g0010/Nitab4.5_0000367g0010/novel.4345/Nitab4.5_0000379g0010/Nitab4.5_0003546g0010/Nitab4.5_0000102g0140/Nitab4.5_0001579g0020/novel.3600/Nitab4.5_0001970g0070/Nitab4.5_0000402g0040	10
nta01230	Biosynthesis of amino acids	90/2345	291/7150	0.774666	0.995999	novel.7534/Nitab4.5_0003780g0010/Nitab4.5_0000071g0140/Nitab4.5_0001646g0050/Nitab4.5_0000272g0170/Nitab4.5_0000551g0080/Nitab4.5_0001646g0060/Nitab4.5_0006888g0010/Nitab4.5_0000783g0210/novel.493/Nitab4.5_0002836g0060/Nitab4.5_0001213g0050/Nitab4.5_0001769g0010/Nitab4.5_0003495g0050/Nitab4.5_0001677g0050/Nitab4.5_0009617g0020/Nitab4.5_0000308g0370/Nitab4.5_0003496g0070/Nitab4.5_0000568g0140/Nita…	90
nta00051	Fructose and mannose metabolism	22/2345	77/7150	0.819616	1	novel.7405/novel.3778/Nitab4.5_0002553g0020/Nitab4.5_0000272g0170/Nitab4.5_0004983g0020/Nitab4.5_0000752g0070/Nitab4.5_0002836g0060/Nitab4.5_0001146g0200/Nitab4.5_0000026g0360/Nitab4.5_0001317g0050/Nitab4.5_0000244g0180/Nitab4.5_0000956g0160/Nitab4.5_0000965g0090/Nitab4.5_0004254g0040/novel.1070/Nitab4.5_0000350g0050/Nitab4.5_0002352g0010/Nitab4.5_0003265g0070/Nitab4.5_0000119g0310/Nitab4.5_00009…	22
nta00062	Fatty acid elongation	12/2345	44/7150	0.826909	1	Nitab4.5_0002241g0020/Nitab4.5_0000610g0300/Nitab4.5_0002053g0030/Nitab4.5_0000336g0040/Nitab4.5_0002224g0050/Nitab4.5_0001497g0130/Nitab4.5_0001953g0030/Nitab4.5_0000902g0360/Nitab4.5_0004398g0080/Nitab4.5_0000072g0140/Nitab4.5_0000391g0350/Nitab4.5_0002684g0150	12
nta01212	Fatty acid metabolism	31/2345	107/7150	0.829434	1	Nitab4.5_0001384g0060/Nitab4.5_0000895g0010/Nitab4.5_0000770g0030/Nitab4.5_0001384g0050/novel.8213/novel.1162/Nitab4.5_0004107g0050/Nitab4.5_0000073g0040/Nitab4.5_0000610g0300/Nitab4.5_0002488g0010/Nitab4.5_0000581g0100/Nitab4.5_0002196g0050/Nitab4.5_0000104g0310/Nitab4.5_0000119g0070/Nitab4.5_0001146g0100/Nitab4.5_0000137g0180/novel.4576/Nitab4.5_0004120g0020/Nitab4.5_0002479g0040/novel.6491/Nit…	31
nta00860	Porphyrin metabolism	19/2345	68/7150	0.838083	1	Nitab4.5_0004747g0010/novel.4401/Nitab4.5_0005622g0040/novel.614/Nitab4.5_0002239g0050/Nitab4.5_0001080g0030/Nitab4.5_0000140g0110/Nitab4.5_0004743g0040/Nitab4.5_0000559g0210/Nitab4.5_0000134g0020/novel.7459/Nitab4.5_0000263g0250/Nitab4.5_0002526g0100/Nitab4.5_0001089g0010/Nitab4.5_0002713g0040/Nitab4.5_0001270g0120/Nitab4.5_0001996g0080/Nitab4.5_0000252g0240/Nitab4.5_0001803g0050	19
nta00030	Pentose phosphate pathway	18/2345	67/7150	0.880275	1	Nitab4.5_0000325g0010/novel.3778/Nitab4.5_0008776g0010/Nitab4.5_0000194g0210/Nitab4.5_0000231g0050/Nitab4.5_0001317g0050/Nitab4.5_0002381g0040/Nitab4.5_0000350g0050/Nitab4.5_0003912g0020/Nitab4.5_0000993g0070/Nitab4.5_0001329g0110/Nitab4.5_0001140g0050/Nitab4.5_0000071g0180/Nitab4.5_0000119g0310/Nitab4.5_0000928g0020/Nitab4.5_0001118g0020/Nitab4.5_0000149g0150/Nitab4.5_0005294g0010	18
nta04120	Ubiquitin mediated proteolysis	52/2345	180/7150	0.888054	1	Nitab4.5_0006472g0010/novel.4493/Nitab4.5_0000296g0140/Nitab4.5_0002986g0020/Nitab4.5_0000369g0080/Nitab4.5_0001225g0070/Nitab4.5_0000103g0100/Nitab4.5_0003234g0050/novel.5868/Nitab4.5_0001941g0030/Nitab4.5_0001331g0170/Nitab4.5_0004141g0050/Nitab4.5_0000132g0490/Nitab4.5_0000174g0050/Nitab4.5_0001892g0090/Nitab4.5_0000100g0230/Nitab4.5_0000004g0100/Nitab4.5_0000142g0040/Nitab4.5_0004346g0010/Nit…	52
nta03420	Nucleotide excision repair	28/2345	103/7150	0.909616	1	Nitab4.5_0002113g0140/Nitab4.5_0006472g0010/Nitab4.5_0000172g0480/Nitab4.5_0003808g0090/Nitab4.5_0004414g0010/Nitab4.5_0000647g0090/Nitab4.5_0004097g0030/Nitab4.5_0000024g0120/Nitab4.5_0001727g0030/Nitab4.5_0002165g0040/Nitab4.5_0000100g0230/novel.1428/Nitab4.5_0001485g0110/Nitab4.5_0000329g0030/Nitab4.5_0004227g0030/Nitab4.5_0008551g0030/Nitab4.5_0000397g0350/Nitab4.5_0002314g0100/Nitab4.5_00048…	28
nta04626	Plant-pathogen interaction	81/2345	279/7150	0.924987	1	Nitab4.5_0000981g0060/Nitab4.5_0000931g0030/Nitab4.5_0001622g0050/Nitab4.5_0000490g0030/novel.8546/Nitab4.5_0001477g0070/Nitab4.5_0004854g0010/novel.5703/Nitab4.5_0000205g0150/Nitab4.5_0003072g0120/Nitab4.5_0005743g0020/novel.5704/Nitab4.5_0000655g0030/Nitab4.5_0002241g0020/Nitab4.5_0002687g0090/Nitab4.5_0003328g0120/Nitab4.5_0001965g0080/Nitab4.5_0001477g0080/novel.4837/Nitab4.5_0000358g0090/Nit…	81
nta00073	Cutin, suberine and wax biosynthesis	13/2345	53/7150	0.927288	1	Nitab4.5_0000781g0040/Nitab4.5_0001895g0080/Nitab4.5_0000417g0100/Nitab4.5_0002090g0040/Nitab4.5_0000096g0120/Nitab4.5_0000507g0120/Nitab4.5_0002245g0040/Nitab4.5_0000086g0290/Nitab4.5_0000234g0090/Nitab4.5_0000255g0180/Nitab4.5_0000583g0170/Nitab4.5_0000781g0050/Nitab4.5_0003593g0010	13
nta00513	Various types of N-glycan biosynthesis	9/2345	40/7150	0.944794	1	Nitab4.5_0000783g0090/Nitab4.5_0002196g0020/Nitab4.5_0001653g0030/Nitab4.5_0001677g0100/Nitab4.5_0000468g0240/Nitab4.5_0001160g0150/Nitab4.5_0000401g0080/Nitab4.5_0000040g0280/Nitab4.5_0000782g0090	9
nta03060	Protein export	13/2345	55/7150	0.948351	1	Nitab4.5_0003658g0020/Nitab4.5_0004891g0060/novel.6609/Nitab4.5_0002944g0010/Nitab4.5_0003463g0040/Nitab4.5_0000222g0370/Nitab4.5_0001331g0010/Nitab4.5_0005653g0030/Nitab4.5_0002045g0110/Nitab4.5_0001800g0050/Nitab4.5_0003770g0040/Nitab4.5_0001231g0130/novel.7177	13
nta00909	Sesquiterpenoid and triterpenoid biosynthesis	5/2345	26/7150	0.959902	1	Nitab4.5_0000696g0060/Nitab4.5_0000881g0120/novel.4993/Nitab4.5_0003738g0070/Nitab4.5_0000991g0060	5
nta00195	Photosynthesis	36/2345	137/7150	0.960544	1	Nitab4.5_0000134g0030/Nitab4.5_0000187g0260/Nitab4.5_0000864g0120/Nitab4.5_0003945g0040/Nitab4.5_0002714g0020/Nitab4.5_0003738g0060/Nitab4.5_0003961g0020/Nitab4.5_0000385g0230/Nitab4.5_0000382g0110/Nitab4.5_0000313g0040/Nitab4.5_0000108g0110/Nitab4.5_0001439g0110/Nitab4.5_0001276g0050/Nitab4.5_0000667g0190/Nitab4.5_0001315g0130/Nitab4.5_0000755g0160/Nitab4.5_0004129g0010/Nitab4.5_0000040g0080/Nit…	36
nta00061	Fatty acid biosynthesis	15/2345	64/7150	0.962005	1	Nitab4.5_0000073g0040/Nitab4.5_0000581g0100/Nitab4.5_0000137g0180/novel.4576/novel.6491/Nitab4.5_0001003g0150/Nitab4.5_0003281g0070/Nitab4.5_0000011g0260/Nitab4.5_0002689g0040/Nitab4.5_0000045g0470/Nitab4.5_0001146g0160/Nitab4.5_0000037g0330/Nitab4.5_0002231g0070/Nitab4.5_0002944g0020/Nitab4.5_0004317g0020	15
nta00900	Terpenoid backbone biosynthesis	17/2345	72/7150	0.966722	1	Nitab4.5_0001269g0010/novel.3710/Nitab4.5_0002897g0020/Nitab4.5_0003546g0010/Nitab4.5_0002897g0030/Nitab4.5_0000006g0640/Nitab4.5_0001140g0030/Nitab4.5_0003328g0080/Nitab4.5_0000618g0170/Nitab4.5_0001714g0230/Nitab4.5_0001922g0120/Nitab4.5_0002300g0020/Nitab4.5_0000691g0130/novel.2594/novel.4264/Nitab4.5_0003024g0050/Nitab4.5_0000402g0040	17
nta00400	Phenylalanine, tyrosine and tryptophan biosynthesis	12/2345	56/7150	0.978497	1	Nitab4.5_0001208g0140/Nitab4.5_0000052g0220/Nitab4.5_0000003g0690/novel.4826/Nitab4.5_0002342g0010/Nitab4.5_0002229g0210/novel.4158/Nitab4.5_0002827g0090/novel.8689/Nitab4.5_0001970g0030/Nitab4.5_0000283g0460/Nitab4.5_0004959g0050	12
nta03022	Basal transcription factors	13/2345	60/7150	0.979465	1	novel.5633/Nitab4.5_0000934g0090/Nitab4.5_0000410g0130/Nitab4.5_0000463g0110/Nitab4.5_0000154g0330/Nitab4.5_0001599g0210/Nitab4.5_0002632g0040/novel.1447/Nitab4.5_0001393g0010/novel.3850/novel.3688/Nitab4.5_0000063g0040/Nitab4.5_0000233g0180	13
nta00780	Biotin metabolism	5/2345	29/7150	0.981588	1	Nitab4.5_0000581g0100/Nitab4.5_0000193g0110/Nitab4.5_0002689g0040/Nitab4.5_0001146g0160/Nitab4.5_0002231g0070	5
nta03020	RNA polymerase	22/2345	94/7150	0.982738	1	Nitab4.5_0002113g0140/novel.6384/Nitab4.5_0004643g0010/Nitab4.5_0000647g0090/Nitab4.5_0002211g0090/Nitab4.5_0001714g0190/Nitab4.5_0000163g0080/novel.4486/Nitab4.5_0000337g0010/Nitab4.5_0004800g0040/novel.3422/Nitab4.5_0000035g0090/Nitab4.5_0000027g0450/Nitab4.5_0000875g0080/Nitab4.5_0000024g0160/novel.8133/Nitab4.5_0000102g0420/Nitab4.5_0000880g0090/novel.5506/Nitab4.5_0000250g0230/novel.901/Nita…	22
nta04144	Endocytosis	61/2345	230/7150	0.984748	1	Nitab4.5_0002700g0150/novel.8156/Nitab4.5_0000463g0020/Nitab4.5_0000167g0130/Nitab4.5_0001579g0060/Nitab4.5_0001160g0010/Nitab4.5_0001800g0020/Nitab4.5_0003314g0060/Nitab4.5_0001800g0190/novel.5309/Nitab4.5_0001781g0200/Nitab4.5_0001696g0020/Nitab4.5_0000184g0250/Nitab4.5_0001937g0030/Nitab4.5_0002826g0050/novel.3518/novel.6686/novel.5971/Nitab4.5_0000102g0440/Nitab4.5_0000664g0050/Nitab4.5_00006…	61
nta03040	Spliceosome	74/2345	274/7150	0.985224	1	Nitab4.5_0002700g0150/novel.8156/Nitab4.5_0000463g0020/Nitab4.5_0000167g0130/Nitab4.5_0001579g0060/novel.6666/Nitab4.5_0001149g0030/Nitab4.5_0005885g0010/Nitab4.5_0001800g0020/Nitab4.5_0002576g0030/Nitab4.5_0002334g0050/Nitab4.5_0001888g0060/Nitab4.5_0003858g0090/Nitab4.5_0002532g0050/Nitab4.5_0000658g0110/Nitab4.5_0000148g0090/Nitab4.5_0000219g0080/Nitab4.5_0000501g0010/Nitab4.5_0002359g0040/Nit…	74
nta00563	Glycosylphosphatidylinositol (GPI)-anchor biosynthesis	5/2345	32/7150	0.99187	1	Nitab4.5_0000345g0010/novel.3953/Nitab4.5_0000353g0050/novel.4656/Nitab4.5_0005206g0050	5
nta00510	N-Glycan biosynthesis	11/2345	61/7150	0.996863	1	Nitab4.5_0000106g0400/Nitab4.5_0000588g0070/Nitab4.5_0000783g0090/Nitab4.5_0002196g0020/novel.8490/Nitab4.5_0000401g0080/Nitab4.5_0005064g0010/Nitab4.5_0001569g0090/Nitab4.5_0000782g0090/Nitab4.5_0005179g0020/Nitab4.5_0000065g0260	11
nta03013	Nucleocytoplasmic transport	48/2345	201/7150	0.997995	1	Nitab4.5_0001499g0110/Nitab4.5_0002465g0040/Nitab4.5_0000075g0170/Nitab4.5_0001040g0180/Nitab4.5_0002465g0070/Nitab4.5_0000725g0010/Nitab4.5_0002411g0030/Nitab4.5_0000075g0180/Nitab4.5_0000003g0130/Nitab4.5_0002359g0040/novel.6627/Nitab4.5_0000021g0460/novel.6457/Nitab4.5_0002614g0030/novel.8744/Nitab4.5_0000081g0160/Nitab4.5_0001802g0030/Nitab4.5_0001823g0090/Nitab4.5_0000758g0080/Nitab4.5_00008…	48
nta03015	mRNA surveillance pathway	37/2345	164/7150	0.998634	1	Nitab4.5_0001536g0070/Nitab4.5_0001036g0080/Nitab4.5_0000350g0040/Nitab4.5_0004195g0060/Nitab4.5_0000725g0010/Nitab4.5_0000716g0130/Nitab4.5_0002359g0040/Nitab4.5_0004174g0030/Nitab4.5_0000143g0050/Nitab4.5_0001797g0090/Nitab4.5_0000775g0100/Nitab4.5_0002333g0030/Nitab4.5_0000063g0180/Nitab4.5_0001863g0180/Nitab4.5_0001509g0080/Nitab4.5_0001051g0150/Nitab4.5_0000607g0100/Nitab4.5_0000100g0020/Nit…	37
nta00190	Oxidative phosphorylation	93/2345	368/7150	0.99948	1	novel.3306/Nitab4.5_0000216g0120/novel.5845/Nitab4.5_0001788g0060/Nitab4.5_0001788g0200/Nitab4.5_0001788g0090/Nitab4.5_0004300g0130/Nitab4.5_0000172g0580/Nitab4.5_0000190g0080/Nitab4.5_0001127g0230/Nitab4.5_0005613g0030/Nitab4.5_0003945g0050/Nitab4.5_0001952g0270/Nitab4.5_0002546g0050/Nitab4.5_0001788g0240/Nitab4.5_0003945g0040/Nitab4.5_0000028g0250/Nitab4.5_0000963g0100/Nitab4.5_0000357g0270/Nit…	93
nta02010	ABC transporters	20/2345	106/7150	0.999566	1	Nitab4.5_0000049g0160/Nitab4.5_0003201g0020/Nitab4.5_0000241g0220/Nitab4.5_0000030g0450/Nitab4.5_0000363g0120/Nitab4.5_0001331g0110/novel.5473/Nitab4.5_0006318g0030/Nitab4.5_0000564g0140/Nitab4.5_0000472g0170/Nitab4.5_0000496g0120/Nitab4.5_0000472g0320/Nitab4.5_0000914g0110/Nitab4.5_0006023g0010/Nitab4.5_0000978g0070/Nitab4.5_0001175g0170/Nitab4.5_0001925g0080/Nitab4.5_0000429g0030/Nitab4.5_00024…	20
nta03050	Proteasome	10/2345	90/7150	1	1	novel.4835/Nitab4.5_0000073g0160/Nitab4.5_0000899g0140/Nitab4.5_0002367g0050/Nitab4.5_0001535g0020/Nitab4.5_0000003g0480/Nitab4.5_0001769g0140/novel.8502/Nitab4.5_0000745g0020/novel.767	10

## Sheet: S24_VS_S0
Results of the shoot KEGG enrichment analysis
KEGG ID	Description	GeneRatio	BgRatio	pvalue	padj	gene ID	Count
nta00052	Galactose metabolism	38/2417	68/7150	0.000142878	0.00632369	Nitab4.5_0000325g0010/Nitab4.5_0004170g0070/Nitab4.5_0003542g0100/Nitab4.5_0003173g0010/Nitab4.5_0002649g0010/Nitab4.5_0000001g0100/Nitab4.5_0000222g0170/Nitab4.5_0001198g0330/novel.7405/Nitab4.5_0001983g0040/Nitab4.5_0000089g0070/Nitab4.5_0000317g0080/Nitab4.5_0002682g0060/Nitab4.5_0001735g0060/Nitab4.5_0000109g0560/Nitab4.5_0001013g0090/Nitab4.5_0001210g0130/Nitab4.5_0000129g0160/Nitab4.5_00001…	38
nta04016	MAPK signaling pathway - plant	100/2417	219/7150	0.000145681	0.00632369	Nitab4.5_0000058g0060/Nitab4.5_0000046g0020/Nitab4.5_0009037g0050/novel.6035/novel.4053/Nitab4.5_0000430g0170/Nitab4.5_0000407g0130/novel.3265/Nitab4.5_0005335g0030/Nitab4.5_0002184g0030/Nitab4.5_0000428g0210/Nitab4.5_0002687g0110/Nitab4.5_0001274g0010/Nitab4.5_0004783g0020/Nitab4.5_0000009g0510/Nitab4.5_0005418g0060/Nitab4.5_0009037g0070/Nitab4.5_0002670g0010/novel.4034/Nitab4.5_0002576g0010/Nit…	100
nta00480	Glutathione metabolism	59/2417	118/7150	0.000183752	0.00632369	Nitab4.5_0001142g0030/Nitab4.5_0001864g0080/Nitab4.5_0002470g0030/Nitab4.5_0001864g0090/Nitab4.5_0000551g0080/Nitab4.5_0000498g0140/novel.7244/Nitab4.5_0000505g0110/Nitab4.5_0000027g0520/Nitab4.5_0001831g0050/Nitab4.5_0000714g0010/Nitab4.5_0000264g0150/Nitab4.5_0003259g0080/Nitab4.5_0000691g0210/Nitab4.5_0002577g0050/Nitab4.5_0000914g0290/Nitab4.5_0000761g0030/Nitab4.5_0002381g0040/novel.8471/Nit…	59
nta00010	Glycolysis / Gluconeogenesis	78/2417	165/7150	0.000200752	0.00632369	Nitab4.5_0000377g0180/Nitab4.5_0000325g0010/Nitab4.5_0000272g0170/Nitab4.5_0000444g0150/Nitab4.5_0003173g0010/Nitab4.5_0002836g0060/novel.3778/Nitab4.5_0001309g0150/Nitab4.5_0000170g0230/Nitab4.5_0003777g0020/Nitab4.5_0000018g0230/Nitab4.5_0000764g0050/Nitab4.5_0001317g0050/Nitab4.5_0003423g0060/Nitab4.5_0000368g0240/novel.7405/Nitab4.5_0000388g0120/Nitab4.5_0000136g0100/Nitab4.5_0000194g0210/Nit…	78
nta03008	Ribosome biogenesis in eukaryotes	51/2417	100/7150	0.000266053	0.00670453	Nitab4.5_0000184g0230/novel.7741/Nitab4.5_0000467g0130/Nitab4.5_0002331g0060/Nitab4.5_0002972g0050/Nitab4.5_0000178g0060/Nitab4.5_0000108g0370/Nitab4.5_0001532g0050/Nitab4.5_0000539g0030/Nitab4.5_0000506g0190/Nitab4.5_0003173g0040/Nitab4.5_0000110g0210/Nitab4.5_0005495g0020/Nitab4.5_0003602g0040/Nitab4.5_0007409g0020/Nitab4.5_0001772g0010/Nitab4.5_0002792g0050/Nitab4.5_0000284g0060/Nitab4.5_00003…	51
nta00250	Alanine, aspartate and glutamate metabolism	33/2417	59/7150	0.000377718	0.00793207	Nitab4.5_0002232g0040/Nitab4.5_0002769g0080/Nitab4.5_0001984g0010/Nitab4.5_0000052g0220/Nitab4.5_0000412g0050/Nitab4.5_0000194g0150/Nitab4.5_0000007g0010/Nitab4.5_0000170g0430/Nitab4.5_0000244g0020/novel.2371/Nitab4.5_0001925g0250/Nitab4.5_0000540g0290/Nitab4.5_0000821g0050/Nitab4.5_0001543g0050/novel.3392/Nitab4.5_0001180g0150/Nitab4.5_0002015g0020/Nitab4.5_0000059g0010/Nitab4.5_0000486g0030/Nit…	33
nta00280	Valine, leucine and isoleucine degradation	37/2417	71/7150	0.00106876	0.0188289	Nitab4.5_0000252g0120/Nitab4.5_0006888g0010/Nitab4.5_0000678g0120/Nitab4.5_0000076g0220/Nitab4.5_0001646g0060/Nitab4.5_0002726g0020/novel.6380/novel.4653/Nitab4.5_0000846g0030/Nitab4.5_0000368g0240/Nitab4.5_0003110g0030/Nitab4.5_0008625g0010/Nitab4.5_0001200g0090/Nitab4.5_0002368g0160/Nitab4.5_0000999g0110/Nitab4.5_0000821g0050/Nitab4.5_0000647g0100/Nitab4.5_0000650g0010/Nitab4.5_0001646g0050/Nit…	37
nta01200	Carbon metabolism	145/2417	349/7150	0.00119548	0.0188289	Nitab4.5_0000076g0220/Nitab4.5_0000377g0180/Nitab4.5_0008776g0010/Nitab4.5_0002769g0080/Nitab4.5_0001176g0080/Nitab4.5_0000052g0220/Nitab4.5_0000272g0170/Nitab4.5_0000551g0080/Nitab4.5_0000682g0090/Nitab4.5_0000770g0030/novel.6035/Nitab4.5_0000407g0130/Nitab4.5_0004107g0050/Nitab4.5_0001003g0100/Nitab4.5_0000583g0180/Nitab4.5_0003173g0010/Nitab4.5_0000132g0410/Nitab4.5_0003616g0010/Nitab4.5_00028…	145
nta00620	Pyruvate metabolism	65/2417	141/7150	0.00149593	0.020943	Nitab4.5_0000377g0180/Nitab4.5_0003616g0010/Nitab4.5_0000451g0100/Nitab4.5_0000706g0160/Nitab4.5_0001321g0020/Nitab4.5_0000170g0230/Nitab4.5_0001823g0020/Nitab4.5_0000018g0230/Nitab4.5_0000764g0050/Nitab4.5_0000368g0240/Nitab4.5_0005564g0010/Nitab4.5_0001251g0090/Nitab4.5_0000059g0230/novel.2097/Nitab4.5_0002340g0010/Nitab4.5_0000385g0080/Nitab4.5_0000647g0100/Nitab4.5_0000588g0350/Nitab4.5_00007…	65
nta00650	Butanoate metabolism	20/2417	34/7150	0.00237094	0.027204	Nitab4.5_0002232g0040/Nitab4.5_0002726g0020/Nitab4.5_0000194g0150/Nitab4.5_0000170g0430/Nitab4.5_0001200g0090/novel.3392/Nitab4.5_0001457g0010/Nitab4.5_0000539g0020/Nitab4.5_0001180g0150/Nitab4.5_0002015g0020/novel.5908/Nitab4.5_0001450g0050/Nitab4.5_0000743g0210/Nitab4.5_0001677g0050/Nitab4.5_0001735g0040/Nitab4.5_0000140g0140/Nitab4.5_0002228g0030/Nitab4.5_0002570g0080/Nitab4.5_0000073g0550/Nit…	20
nta00600	Sphingolipid metabolism	24/2417	43/7150	0.00241484	0.027204	Nitab4.5_0000260g0010/Nitab4.5_0004170g0070/Nitab4.5_0000260g0020/Nitab4.5_0001180g0130/Nitab4.5_0001983g0040/Nitab4.5_0000213g0230/Nitab4.5_0001653g0030/Nitab4.5_0000109g0560/Nitab4.5_0000167g0090/Nitab4.5_0001000g0050/novel.7454/Nitab4.5_0000129g0160/Nitab4.5_0000703g0110/Nitab4.5_0002494g0020/Nitab4.5_0002123g0040/Nitab4.5_0002123g0050/Nitab4.5_0002123g0060/Nitab4.5_0000013g0140/Nitab4.5_00002…	24
nta00500	Starch and sucrose metabolism	78/2417	177/7150	0.00259086	0.027204	Nitab4.5_0000867g0010/Nitab4.5_0000325g0010/Nitab4.5_0000451g0050/Nitab4.5_0000328g0120/Nitab4.5_0000399g0030/Nitab4.5_0002553g0020/Nitab4.5_0003395g0020/novel.6530/Nitab4.5_0001198g0330/Nitab4.5_0000588g0040/Nitab4.5_0000244g0010/novel.7405/Nitab4.5_0000017g0130/Nitab4.5_0000194g0210/Nitab4.5_0000089g0070/Nitab4.5_0000052g0360/novel.717/Nitab4.5_0000401g0120/Nitab4.5_0000185g0250/novel.3552/Nita…	78
nta00561	Glycerolipid metabolism	43/2417	89/7150	0.00307719	0.0298251	Nitab4.5_0000082g0400/Nitab4.5_0000677g0020/Nitab4.5_0004170g0070/Nitab4.5_0000430g0040/Nitab4.5_0003072g0120/Nitab4.5_0002424g0040/Nitab4.5_0000244g0080/Nitab4.5_0000694g0080/Nitab4.5_0001983g0040/Nitab4.5_0006523g0010/Nitab4.5_0000652g0220/Nitab4.5_0004912g0010/Nitab4.5_0000109g0560/Nitab4.5_0005037g0010/Nitab4.5_0000129g0160/Nitab4.5_0002234g0080/Nitab4.5_0002494g0020/Nitab4.5_0002844g0060/Nit…	43
nta04141	Protein processing in endoplasmic reticulum	129/2417	314/7150	0.0035263	0.0317367	Nitab4.5_0002443g0040/Nitab4.5_0001800g0020/novel.8156/Nitab4.5_0000073g0350/Nitab4.5_0000604g0110/Nitab4.5_0000319g0220/Nitab4.5_0002700g0150/Nitab4.5_0000167g0130/Nitab4.5_0001579g0060/Nitab4.5_0003247g0010/Nitab4.5_0003339g0050/Nitab4.5_0000278g0020/Nitab4.5_0000312g0130/novel.8546/Nitab4.5_0000278g0010/Nitab4.5_0000278g0040/Nitab4.5_0000437g0050/Nitab4.5_0001318g0050/Nitab4.5_0003194g0080/Nit…	129
nta00603	Glycosphingolipid biosynthesis - globo and isoglobo series	10/2417	14/7150	0.00450094	0.0363338	Nitab4.5_0004170g0070/Nitab4.5_0001983g0040/Nitab4.5_0001653g0030/Nitab4.5_0000109g0560/Nitab4.5_0000129g0160/Nitab4.5_0002494g0020/Nitab4.5_0000119g0200/Nitab4.5_0001677g0100/novel.8413/Nitab4.5_0001983g0080	10
nta00220	Arginine biosynthesis	22/2417	40/7150	0.00461382	0.0363338	Nitab4.5_0002769g0080/Nitab4.5_0000052g0220/Nitab4.5_0004242g0020/Nitab4.5_0000007g0010/novel.2371/Nitab4.5_0000233g0210/Nitab4.5_0005460g0020/Nitab4.5_0001543g0050/Nitab4.5_0000142g0190/Nitab4.5_0000059g0010/Nitab4.5_0003265g0100/Nitab4.5_0002816g0040/Nitab4.5_0002077g0090/Nitab4.5_0000486g0030/Nitab4.5_0003490g0080/Nitab4.5_0001650g0160/Nitab4.5_0000131g0240/Nitab4.5_0002359g0020/Nitab4.5_00048…	22
nta00240	Pyrimidine metabolism	39/2417	82/7150	0.00654924	0.0485414	Nitab4.5_0000362g0060/novel.7489/Nitab4.5_0000027g0430/Nitab4.5_0001622g0020/Nitab4.5_0005418g0060/Nitab4.5_0001815g0080/Nitab4.5_0000145g0030/Nitab4.5_0002577g0050/Nitab4.5_0000540g0290/Nitab4.5_0006274g0020/Nitab4.5_0001135g0170/Nitab4.5_0001781g0210/Nitab4.5_0001661g0010/Nitab4.5_0000075g0010/Nitab4.5_0000430g0180/Nitab4.5_0000893g0050/Nitab4.5_0001815g0070/Nitab4.5_0002055g0090/Nitab4.5_00028…	39
nta04146	Peroxisome	53/2417	118/7150	0.00748335	0.0523834	Nitab4.5_0000071g0350/Nitab4.5_0000103g0130/Nitab4.5_0000551g0080/Nitab4.5_0000770g0030/novel.6035/Nitab4.5_0000407g0130/Nitab4.5_0004107g0050/Nitab4.5_0002726g0020/Nitab4.5_0002196g0050/Nitab4.5_0001127g0010/Nitab4.5_0000782g0020/Nitab4.5_0000014g0030/Nitab4.5_0000846g0030/Nitab4.5_0000073g0040/Nitab4.5_0001925g0250/Nitab4.5_0002209g0150/Nitab4.5_0004131g0050/Nitab4.5_0007963g0070/Nitab4.5_00007…	53
nta00053	Ascorbate and aldarate metabolism	34/2417	71/7150	0.00943734	0.0625845	Nitab4.5_0001142g0030/Nitab4.5_0000143g0120/Nitab4.5_0001477g0210/Nitab4.5_0002587g0040/Nitab4.5_0000300g0140/Nitab4.5_0002664g0010/Nitab4.5_0000317g0080/Nitab4.5_0000481g0040/Nitab4.5_0000914g0290/Nitab4.5_0000270g0080/Nitab4.5_0000372g0040/Nitab4.5_0001996g0010/Nitab4.5_0002579g0020/Nitab4.5_0005010g0010/Nitab4.5_0000941g0060/Nitab4.5_0000022g0310/Nitab4.5_0000023g0260/Nitab4.5_0004918g0040/Nit…	34
nta03440	Homologous recombination	28/2417	57/7150	0.0116998	0.0728091	Nitab4.5_0000383g0070/Nitab4.5_0000208g0130/Nitab4.5_0000622g0240/Nitab4.5_0003808g0090/Nitab4.5_0002165g0040/novel.1428/Nitab4.5_0000785g0010/Nitab4.5_0003295g0150/Nitab4.5_0000486g0210/Nitab4.5_0001137g0080/Nitab4.5_0000825g0060/Nitab4.5_0000062g0480/Nitab4.5_0000852g0140/novel.4069/Nitab4.5_0000120g0160/Nitab4.5_0000062g0530/novel.1905/Nitab4.5_0001301g0150/Nitab4.5_0001329g0130/Nitab4.5_00001…	28
nta00030	Pentose phosphate pathway	32/2417	67/7150	0.0121348	0.0728091	Nitab4.5_0008776g0010/Nitab4.5_0000325g0010/Nitab4.5_0003173g0010/novel.3778/Nitab4.5_0001309g0150/Nitab4.5_0001140g0050/Nitab4.5_0000027g0520/Nitab4.5_0001317g0050/Nitab4.5_0003423g0060/Nitab4.5_0000136g0100/Nitab4.5_0000194g0210/Nitab4.5_0000089g0070/Nitab4.5_0000008g0390/Nitab4.5_0002381g0040/Nitab4.5_0006134g0010/Nitab4.5_0000131g0420/Nitab4.5_0001118g0020/Nitab4.5_0004469g0070/Nitab4.5_00015…	32
nta00410	beta-Alanine metabolism	28/2417	59/7150	0.0201346	0.115316	Nitab4.5_0000076g0220/Nitab4.5_0000770g0030/Nitab4.5_0004107g0050/Nitab4.5_0000866g0040/Nitab4.5_0002196g0050/Nitab4.5_0000007g0210/Nitab4.5_0000866g0080/Nitab4.5_0003110g0030/Nitab4.5_0008625g0010/Nitab4.5_0002363g0030/novel.3392/Nitab4.5_0000104g0310/Nitab4.5_0001180g0150/Nitab4.5_0000430g0180/novel.8666/Nitab4.5_0004978g0010/Nitab4.5_0002579g0020/Nitab4.5_0001823g0070/Nitab4.5_0000023g0260/Nit…	28
nta03030	DNA replication	29/2417	62/7150	0.0227856	0.124825	Nitab4.5_0000383g0070/Nitab4.5_0000208g0130/Nitab4.5_0000622g0240/Nitab4.5_0003808g0090/Nitab4.5_0002165g0040/Nitab4.5_0004414g0010/novel.1428/Nitab4.5_0000329g0030/Nitab4.5_0001137g0080/Nitab4.5_0000329g0050/Nitab4.5_0000062g0480/Nitab4.5_0000391g0210/Nitab4.5_0002586g0090/Nitab4.5_0000062g0530/Nitab4.5_0004097g0030/Nitab4.5_0003590g0030/Nitab4.5_0000062g0490/Nitab4.5_0000062g0540/Nitab4.5_00004…	29
nta00460	Cyanoamino acid metabolism	24/2417	50/7150	0.0258999	0.135974	Nitab4.5_0001984g0010/Nitab4.5_0000412g0050/Nitab4.5_0000583g0180/novel.7244/Nitab4.5_0000359g0010/Nitab4.5_0000676g0020/Nitab4.5_0000651g0100/Nitab4.5_0001879g0050/Nitab4.5_0000733g0100/Nitab4.5_0001691g0010/Nitab4.5_0000157g0130/novel.3307/novel.684/Nitab4.5_0001644g0060/Nitab4.5_0002052g0080/Nitab4.5_0002247g0180/Nitab4.5_0006354g0020/Nitab4.5_0001644g0100/Nitab4.5_0001204g0020/Nitab4.5_000001…	24
nta01212	Fatty acid metabolism	46/2417	107/7150	0.0288991	0.145651	Nitab4.5_0001146g0100/Nitab4.5_0000001g0060/Nitab4.5_0000895g0010/Nitab4.5_0000770g0030/Nitab4.5_0004107g0050/novel.1162/Nitab4.5_0002196g0050/novel.5102/Nitab4.5_0003696g0030/Nitab4.5_0000846g0030/Nitab4.5_0003553g0020/Nitab4.5_0000073g0040/Nitab4.5_0000751g0170/Nitab4.5_0001040g0120/Nitab4.5_0002920g0010/Nitab4.5_0002443g0060/Nitab4.5_0000037g0030/Nitab4.5_0003434g0020/Nitab4.5_0000104g0310/Nit…	46
nta00511	Other glycan degradation	13/2417	24/7150	0.0316924	0.153586	Nitab4.5_0000072g0120/Nitab4.5_0001841g0100/Nitab4.5_0000213g0230/Nitab4.5_0001653g0030/Nitab4.5_0002123g0040/Nitab4.5_0002123g0050/Nitab4.5_0002123g0060/Nitab4.5_0000013g0140/Nitab4.5_0000864g0230/Nitab4.5_0000255g0220/Nitab4.5_0001057g0190/Nitab4.5_0001677g0100/Nitab4.5_0001480g0130	13
nta04712	Circadian rhythm - plant	24/2417	51/7150	0.0336075	0.156835	Nitab4.5_0005673g0010/Nitab4.5_0003380g0010/Nitab4.5_0002331g0060/Nitab4.5_0002396g0010/Nitab4.5_0000506g0190/Nitab4.5_0000575g0010/Nitab4.5_0000198g0120/Nitab4.5_0003476g0010/Nitab4.5_0001772g0010/Nitab4.5_0000284g0060/Nitab4.5_0001089g0050/Nitab4.5_0000421g0020/novel.1813/Nitab4.5_0000232g0110/Nitab4.5_0001119g0050/Nitab4.5_0000081g0020/novel.8306/Nitab4.5_0000319g0050/Nitab4.5_0000640g0140/Nit…	24
nta00531	Glycosaminoglycan degradation	12/2417	22/7150	0.0362097	0.162944	novel.7712/Nitab4.5_0008441g0010/Nitab4.5_0001653g0030/Nitab4.5_0003914g0070/Nitab4.5_0000770g0070/Nitab4.5_0000283g0430/Nitab4.5_0003844g0070/Nitab4.5_0003658g0100/Nitab4.5_0002113g0030/Nitab4.5_0000255g0220/Nitab4.5_0001677g0100/Nitab4.5_0000334g0300	12
nta00230	Purine metabolism	46/2417	109/7150	0.040334	0.175244	Nitab4.5_0000325g0010/Nitab4.5_0003281g0060/Nitab4.5_0000443g0070/Nitab4.5_0005418g0060/Nitab4.5_0000145g0030/Nitab4.5_0000679g0140/Nitab4.5_0000089g0070/Nitab4.5_0000244g0020/Nitab4.5_0002577g0050/Nitab4.5_0001781g0180/novel.4345/Nitab4.5_0000394g0020/Nitab4.5_0006246g0040/Nitab4.5_0002347g0020/Nitab4.5_0000973g0030/Nitab4.5_0001751g0080/Nitab4.5_0000895g0190/Nitab4.5_0001788g0020/Nitab4.5_00035…	46
nta01232	Nucleotide metabolism	42/2417	99/7150	0.0445061	0.186926	Nitab4.5_0000362g0060/novel.7489/Nitab4.5_0000027g0430/Nitab4.5_0001622g0020/Nitab4.5_0005418g0060/Nitab4.5_0001815g0080/Nitab4.5_0000145g0030/Nitab4.5_0000679g0140/Nitab4.5_0000244g0020/Nitab4.5_0002577g0050/novel.4345/Nitab4.5_0001781g0210/Nitab4.5_0001661g0010/Nitab4.5_0000075g0010/Nitab4.5_0001751g0080/Nitab4.5_0001815g0070/Nitab4.5_0002055g0090/Nitab4.5_0002828g0060/Nitab4.5_0000913g0160/Nit…	42
nta00100	Steroid biosynthesis	23/2417	50/7150	0.0487587	0.19307	Nitab4.5_0004557g0030/Nitab4.5_0000082g0400/Nitab4.5_0000677g0020/Nitab4.5_0006340g0030/Nitab4.5_0004867g0060/Nitab4.5_0001494g0100/Nitab4.5_0000292g0050/Nitab4.5_0003304g0030/Nitab4.5_0002894g0010/Nitab4.5_0000707g0230/novel.6451/Nitab4.5_0002887g0020/Nitab4.5_0001509g0020/Nitab4.5_0000069g0530/Nitab4.5_0000102g0360/Nitab4.5_0001922g0020/novel.1535/Nitab4.5_0000404g0170/Nitab4.5_0000559g0450/Nit…	23
nta04075	Plant hormone signal transduction	121/2417	316/7150	0.0490336	0.19307	Nitab4.5_0000028g0050/Nitab4.5_0000058g0060/Nitab4.5_0000628g0120/novel.6126/Nitab4.5_0001984g0070/Nitab4.5_0000238g0080/Nitab4.5_0000635g0100/novel.4053/Nitab4.5_0005335g0030/Nitab4.5_0002184g0030/Nitab4.5_0000119g0210/Nitab4.5_0000428g0210/Nitab4.5_0002687g0110/Nitab4.5_0000190g0020/Nitab4.5_0000287g0240/Nitab4.5_0004783g0020/Nitab4.5_0001044g0060/Nitab4.5_0002185g0060/novel.4034/Nitab4.5_00000…	121
nta00196	Photosynthesis - antenna proteins	16/2417	33/7150	0.0570771	0.2119	Nitab4.5_0001434g0050/Nitab4.5_0000441g0070/Nitab4.5_0000297g0150/Nitab4.5_0002342g0170/Nitab4.5_0000639g0060/Nitab4.5_0001229g0120/Nitab4.5_0002229g0060/Nitab4.5_0000923g0200/Nitab4.5_0000233g0050/Nitab4.5_0001448g0030/Nitab4.5_0000335g0220/Nitab4.5_0000060g0040/Nitab4.5_0004234g0050/Nitab4.5_0000505g0080/Nitab4.5_0000982g0200/Nitab4.5_0000495g0040	16
nta01040	Biosynthesis of unsaturated fatty acids	18/2417	38/7150	0.0571793	0.2119	Nitab4.5_0001146g0100/Nitab4.5_0000770g0030/Nitab4.5_0004107g0050/novel.1162/Nitab4.5_0002196g0050/Nitab4.5_0000846g0030/Nitab4.5_0000751g0170/Nitab4.5_0002920g0010/Nitab4.5_0000104g0310/Nitab4.5_0002488g0010/Nitab4.5_0000902g0360/Nitab4.5_0004120g0020/Nitab4.5_0000041g0210/Nitab4.5_0000119g0070/Nitab4.5_0002688g0020/Nitab4.5_0002688g0030/Nitab4.5_0000610g0300/Nitab4.5_0000041g0200	18
nta00630	Glyoxylate and dicarboxylate metabolism	45/2417	109/7150	0.0607353	0.218647	Nitab4.5_0001176g0080/Nitab4.5_0000682g0090/novel.6035/Nitab4.5_0000407g0130/Nitab4.5_0001003g0100/Nitab4.5_0000451g0100/Nitab4.5_0000706g0160/Nitab4.5_0003495g0050/novel.8208/Nitab4.5_0001823g0020/Nitab4.5_0000359g0010/Nitab4.5_0002424g0040/Nitab4.5_0000415g0090/Nitab4.5_0000007g0010/Nitab4.5_0000368g0240/Nitab4.5_0000676g0020/Nitab4.5_0000283g0400/novel.2371/novel.2097/Nitab4.5_0001925g0250/Nit…	45
nta03410	Base excision repair	34/2417	80/7150	0.0641772	0.219656	Nitab4.5_0008265g0010/Nitab4.5_0000383g0070/Nitab4.5_0001815g0060/Nitab4.5_0000257g0230/Nitab4.5_0000195g0210/Nitab4.5_0000843g0080/Nitab4.5_0000622g0240/Nitab4.5_0000614g0060/Nitab4.5_0000217g0070/Nitab4.5_0004414g0010/Nitab4.5_0003072g0060/novel.1428/Nitab4.5_0001639g0080/Nitab4.5_0000086g0180/Nitab4.5_0000329g0030/Nitab4.5_0001137g0080/Nitab4.5_0000329g0050/Nitab4.5_0000941g0030/Nitab4.5_00001…	34
nta03250	Viral life cycle - HIV-1	19/2417	41/7150	0.064502	0.219656	Nitab4.5_0000350g0210/Nitab4.5_0000123g0280/Nitab4.5_0000069g0570/Nitab4.5_0000381g0320/novel.4169/Nitab4.5_0000260g0070/Nitab4.5_0000318g0010/Nitab4.5_0000664g0050/Nitab4.5_0000113g0300/Nitab4.5_0000445g0150/Nitab4.5_0004701g0040/Nitab4.5_0000021g0460/Nitab4.5_0000003g0130/Nitab4.5_0000758g0080/Nitab4.5_0004567g0050/Nitab4.5_0001107g0020/novel.6244/Nitab4.5_0000187g0090/novel.6861	19
nta00260	Glycine, serine and threonine metabolism	34/2417	81/7150	0.0757693	0.251235	Nitab4.5_0003780g0010/Nitab4.5_0000132g0410/Nitab4.5_0000359g0010/Nitab4.5_0002424g0040/Nitab4.5_0000007g0010/Nitab4.5_0000007g0210/Nitab4.5_0000368g0240/Nitab4.5_0000676g0020/Nitab4.5_0000283g0400/Nitab4.5_0001925g0250/Nitab4.5_0000821g0050/Nitab4.5_0000647g0100/Nitab4.5_0004131g0050/Nitab4.5_0002101g0060/Nitab4.5_0001423g0050/Nitab4.5_0002654g0030/novel.8666/Nitab4.5_0002543g0160/Nitab4.5_00034…	34
nta03430	Mismatch repair	21/2417	47/7150	0.0787608	0.254458	Nitab4.5_0000383g0070/novel.1869/Nitab4.5_0000208g0130/Nitab4.5_0003808g0090/Nitab4.5_0002165g0040/Nitab4.5_0004414g0010/novel.1428/Nitab4.5_0001756g0160/Nitab4.5_0000329g0030/Nitab4.5_0001137g0080/Nitab4.5_0000329g0050/Nitab4.5_0000062g0480/Nitab4.5_0002469g0020/Nitab4.5_0000062g0530/Nitab4.5_0001641g0040/Nitab4.5_0004097g0030/Nitab4.5_0000716g0140/Nitab4.5_0000062g0490/Nitab4.5_0000062g0540/Nit…	21
nta00710	Carbon fixation in photosynthetic organisms	43/2417	106/7150	0.0851936	0.26836	Nitab4.5_0000377g0180/Nitab4.5_0000052g0220/Nitab4.5_0000272g0170/Nitab4.5_0000682g0090/Nitab4.5_0003616g0010/Nitab4.5_0002836g0060/Nitab4.5_0000451g0100/novel.3778/Nitab4.5_0000706g0160/Nitab4.5_0001321g0020/Nitab4.5_0003777g0020/Nitab4.5_0001823g0020/Nitab4.5_0001317g0050/Nitab4.5_0000007g0010/Nitab4.5_0000388g0120/Nitab4.5_0001251g0090/Nitab4.5_0000136g0100/Nitab4.5_0000059g0230/Nitab4.5_00000…	43
nta00130	Ubiquinone and other terpenoid-quinone biosynthesis	23/2417	53/7150	0.092374	0.283881	Nitab4.5_0000006g0440/Nitab4.5_0000628g0090/novel.4839/Nitab4.5_0001208g0140/Nitab4.5_0000543g0100/Nitab4.5_0000863g0140/Nitab4.5_0001121g0130/Nitab4.5_0001225g0090/Nitab4.5_0004881g0030/Nitab4.5_0001869g0020/Nitab4.5_0000055g0180/Nitab4.5_0001583g0010/Nitab4.5_0000658g0080/Nitab4.5_0000149g0230/Nitab4.5_0000411g0010/Nitab4.5_0000021g0560/Nitab4.5_0002201g0040/novel.7518/Nitab4.5_0002540g0090/Nit…	23
nta04814	Motor proteins	59/2417	151/7150	0.0983478	0.291102	Nitab4.5_0000827g0110/Nitab4.5_0006439g0030/Nitab4.5_0000487g0070/Nitab4.5_0000652g0110/Nitab4.5_0000322g0080/Nitab4.5_0003600g0030/Nitab4.5_0003466g0090/Nitab4.5_0001944g0060/Nitab4.5_0006252g0050/Nitab4.5_0000326g0030/Nitab4.5_0001944g0030/Nitab4.5_0000192g0180/Nitab4.5_0000349g0080/Nitab4.5_0002208g0050/Nitab4.5_0003791g0050/Nitab4.5_0000119g0300/novel.3947/Nitab4.5_0002405g0110/Nitab4.5_00013…	59
nta01230	Biosynthesis of amino acids	109/2417	291/7150	0.100624	0.291102	Nitab4.5_0006888g0010/Nitab4.5_0003780g0010/Nitab4.5_0001646g0060/Nitab4.5_0000052g0220/Nitab4.5_0000272g0170/Nitab4.5_0000551g0080/Nitab4.5_0000583g0180/Nitab4.5_0003173g0010/Nitab4.5_0000132g0410/Nitab4.5_0002836g0060/Nitab4.5_0001700g0090/Nitab4.5_0004242g0020/Nitab4.5_0000428g0190/Nitab4.5_0003777g0020/Nitab4.5_0003495g0050/Nitab4.5_0001970g0030/Nitab4.5_0000359g0010/Nitab4.5_0009617g0020/Nit…	109
nta03018	RNA degradation	52/2417	132/7150	0.101655	0.291102	novel.6616/Nitab4.5_0000888g0050/Nitab4.5_0000451g0170/Nitab4.5_0001456g0030/Nitab4.5_0002739g0020/Nitab4.5_0000533g0030/Nitab4.5_0003173g0010/Nitab4.5_0000086g0040/Nitab4.5_0002012g0030/novel.387/Nitab4.5_0004376g0010/Nitab4.5_0001467g0120/Nitab4.5_0000132g0250/Nitab4.5_0001922g0070/Nitab4.5_0002927g0060/Nitab4.5_0002982g0040/Nitab4.5_0001769g0100/Nitab4.5_0000380g0160/Nitab4.5_0000009g0460/Nita…	52
nta00071	Fatty acid degradation	24/2417	57/7150	0.11807	0.330597	Nitab4.5_0000895g0010/Nitab4.5_0000770g0030/Nitab4.5_0004107g0050/Nitab4.5_0002196g0050/Nitab4.5_0000302g0170/Nitab4.5_0000846g0030/Nitab4.5_0000073g0040/Nitab4.5_0000385g0080/Nitab4.5_0000588g0350/Nitab4.5_0002920g0010/Nitab4.5_0000037g0030/Nitab4.5_0000104g0310/Nitab4.5_0000270g0270/Nitab4.5_0002579g0020/Nitab4.5_0000699g0180/Nitab4.5_0000023g0260/Nitab4.5_0002266g0070/Nitab4.5_0004120g0020/nov…	24
nta00520	Amino sugar and nucleotide sugar metabolism	73/2417	193/7150	0.131807	0.361036	Nitab4.5_0003089g0010/novel.8354/Nitab4.5_0001942g0140/Nitab4.5_0000325g0010/Nitab4.5_0000965g0090/Nitab4.5_0001201g0050/Nitab4.5_0001714g0120/Nitab4.5_0002553g0020/Nitab4.5_0000227g0120/Nitab4.5_0001478g0070/Nitab4.5_0000001g0100/Nitab4.5_0000078g0160/Nitab4.5_0000416g0240/Nitab4.5_0005525g0050/Nitab4.5_0001274g0010/Nitab4.5_0002315g0070/Nitab4.5_0000009g0510/Nitab4.5_0001198g0330/Nitab4.5_00012…	73
nta01240	Biosynthesis of cofactors	120/2417	329/7150	0.161407	0.42748	Nitab4.5_0006888g0010/Nitab4.5_0000006g0440/Nitab4.5_0001646g0060/Nitab4.5_0000001g0060/Nitab4.5_0000965g0090/Nitab4.5_0005622g0040/Nitab4.5_0000628g0090/Nitab4.5_0000866g0040/Nitab4.5_0000143g0120/Nitab4.5_0001477g0210/Nitab4.5_0002646g0010/Nitab4.5_0000349g0120/Nitab4.5_0000359g0010/Nitab4.5_0005418g0060/Nitab4.5_0001815g0080/novel.5102/Nitab4.5_0001198g0330/Nitab4.5_0000742g0010/novel.4401/Nit…	120
nta03420	Nucleotide excision repair	40/2417	103/7150	0.16285	0.42748	Nitab4.5_0002113g0140/Nitab4.5_0002314g0100/Nitab4.5_0006472g0010/Nitab4.5_0000383g0070/Nitab4.5_0002209g0130/Nitab4.5_0008551g0030/Nitab4.5_0001569g0120/Nitab4.5_0007940g0010/Nitab4.5_0000622g0240/Nitab4.5_0000717g0060/Nitab4.5_0003808g0090/Nitab4.5_0002165g0040/Nitab4.5_0004414g0010/novel.1428/Nitab4.5_0000280g0260/Nitab4.5_0000100g0230/Nitab4.5_0005607g0010/Nitab4.5_0000027g0450/Nitab4.5_00002…	40
nta01210	2-Oxocarboxylic acid metabolism	28/2417	71/7150	0.188036	0.477534	Nitab4.5_0006888g0010/Nitab4.5_0001646g0060/Nitab4.5_0000052g0220/Nitab4.5_0000551g0080/Nitab4.5_0001700g0090/Nitab4.5_0004242g0020/Nitab4.5_0003495g0050/Nitab4.5_0001769g0010/Nitab4.5_0000007g0010/Nitab4.5_0000233g0210/Nitab4.5_0005460g0020/Nitab4.5_0001646g0050/Nitab4.5_0000142g0190/Nitab4.5_0002281g0090/novel.5724/novel.3391/Nitab4.5_0000537g0070/Nitab4.5_0002077g0090/Nitab4.5_0000486g0030/Nit…	28
nta00770	Pantothenate and CoA biosynthesis	17/2417	41/7150	0.189898	0.477534	Nitab4.5_0006888g0010/Nitab4.5_0001646g0060/Nitab4.5_0000866g0040/Nitab4.5_0001769g0010/Nitab4.5_0000866g0080/Nitab4.5_0001646g0050/Nitab4.5_0000430g0180/Nitab4.5_0000537g0070/Nitab4.5_0002579g0020/Nitab4.5_0000023g0260/Nitab4.5_0002266g0070/Nitab4.5_0002015g0070/Nitab4.5_0000313g0120/Nitab4.5_0000743g0210/Nitab4.5_0000203g0280/Nitab4.5_0001677g0050/novel.4405	17
nta00562	Inositol phosphate metabolism	38/2417	99/7150	0.193288	0.477534	Nitab4.5_0000272g0170/Nitab4.5_0001614g0070/Nitab4.5_0000143g0120/Nitab4.5_0002836g0060/Nitab4.5_0000715g0160/novel.4160/Nitab4.5_0000300g0140/Nitab4.5_0005911g0010/Nitab4.5_0002815g0170/Nitab4.5_0002100g0040/Nitab4.5_0000119g0060/Nitab4.5_0002665g0030/Nitab4.5_0001032g0080/Nitab4.5_0001663g0240/novel.2947/novel.8339/Nitab4.5_0001039g0030/Nitab4.5_0000307g0280/Nitab4.5_0000356g0100/Nitab4.5_00017…	38
nta00051	Fructose and mannose metabolism	30/2417	77/7150	0.199245	0.482786	Nitab4.5_0000965g0090/Nitab4.5_0000272g0170/Nitab4.5_0001146g0200/Nitab4.5_0000244g0180/Nitab4.5_0002553g0020/Nitab4.5_0003173g0010/Nitab4.5_0002836g0060/novel.3778/Nitab4.5_0001309g0150/Nitab4.5_0001317g0050/Nitab4.5_0003423g0060/novel.7405/Nitab4.5_0000136g0100/Nitab4.5_0000008g0390/Nitab4.5_0000026g0360/Nitab4.5_0000752g0070/Nitab4.5_0000779g0050/Nitab4.5_0004983g0020/Nitab4.5_0001036g0010/Nit…	30
nta00020	Citrate cycle (TCA cycle)	31/2417	80/7150	0.204537	0.486258	Nitab4.5_0000377g0180/Nitab4.5_0000551g0080/Nitab4.5_0001700g0090/Nitab4.5_0000451g0100/Nitab4.5_0000706g0160/Nitab4.5_0000170g0230/Nitab4.5_0003495g0050/Nitab4.5_0001823g0020/Nitab4.5_0002783g0070/Nitab4.5_0000368g0240/Nitab4.5_0000647g0100/Nitab4.5_0005525g0020/Nitab4.5_0005003g0050/Nitab4.5_0001952g0270/Nitab4.5_0000044g0330/Nitab4.5_0000145g0160/Nitab4.5_0002281g0090/Nitab4.5_0000073g0440/Nit…	31
nta00900	Terpenoid backbone biosynthesis	28/2417	72/7150	0.212943	0.492	Nitab4.5_0001435g0050/Nitab4.5_0001140g0030/Nitab4.5_0001269g0010/Nitab4.5_0001200g0090/novel.7963/Nitab4.5_0003024g0050/Nitab4.5_0005622g0070/novel.458/Nitab4.5_0003666g0010/Nitab4.5_0004529g0010/novel.4264/novel.7414/Nitab4.5_0000110g0240/Nitab4.5_0003337g0090/Nitab4.5_0000402g0040/Nitab4.5_0000618g0170/Nitab4.5_0000855g0140/Nitab4.5_0000959g0010/Nitab4.5_0000140g0140/novel.4399/Nitab4.5_000222…	28
nta00640	Propanoate metabolism	24/2417	61/7150	0.215333	0.492	Nitab4.5_0000076g0220/Nitab4.5_0000770g0030/Nitab4.5_0004107g0050/novel.6380/Nitab4.5_0002196g0050/novel.4653/Nitab4.5_0000368g0240/Nitab4.5_0003110g0030/Nitab4.5_0008625g0010/Nitab4.5_0000647g0100/Nitab4.5_0002363g0030/Nitab4.5_0000104g0310/Nitab4.5_0000469g0180/Nitab4.5_0000496g0100/Nitab4.5_0001823g0070/Nitab4.5_0000069g0080/Nitab4.5_0009336g0010/Nitab4.5_0004120g0020/Nitab4.5_0000119g0070/Nit…	24
nta00904	Diterpenoid biosynthesis	13/2417	31/7150	0.218667	0.492	Nitab4.5_0000869g0040/Nitab4.5_0001662g0020/novel.2931/Nitab4.5_0000923g0050/Nitab4.5_0001662g0030/Nitab4.5_0001573g0060/Nitab4.5_0000124g0040/Nitab4.5_0008288g0010/Nitab4.5_0001013g0080/Nitab4.5_0000745g0230/Nitab4.5_0002347g0190/Nitab4.5_0002280g0060/Nitab4.5_0001476g0100	13
nta01250	Biosynthesis of nucleotide sugars	52/2417	141/7150	0.243688	0.529333	novel.8354/Nitab4.5_0001942g0140/Nitab4.5_0000325g0010/Nitab4.5_0000965g0090/Nitab4.5_0001714g0120/Nitab4.5_0002553g0020/Nitab4.5_0000227g0120/Nitab4.5_0000001g0100/Nitab4.5_0005525g0050/Nitab4.5_0001198g0330/Nitab4.5_0001219g0050/novel.7405/novel.3324/Nitab4.5_0002587g0040/Nitab4.5_0000194g0210/Nitab4.5_0000089g0070/Nitab4.5_0000300g0140/Nitab4.5_0000317g0080/Nitab4.5_0000481g0040/Nitab4.5_00009…	52
nta00670	One carbon pool by folate	12/2417	29/7150	0.248781	0.529333	novel.8208/Nitab4.5_0000443g0070/Nitab4.5_0000359g0010/Nitab4.5_0000676g0020/Nitab4.5_0006246g0040/Nitab4.5_0000026g0320/Nitab4.5_0000143g0400/novel.3892/Nitab4.5_0000199g0070/Nitab4.5_0006354g0020/novel.4260/Nitab4.5_0000618g0110	12
nta00300	Lysine biosynthesis	6/2417	13/7150	0.252939	0.529333	Nitab4.5_0002654g0030/Nitab4.5_0002995g0070/Nitab4.5_0000245g0260/novel.4276/Nitab4.5_0000308g0370/Nitab4.5_0000640g0100	6
nta04130	SNARE interactions in vesicular transport	21/2417	54/7150	0.255611	0.529333	Nitab4.5_0000630g0070/Nitab4.5_0000353g0060/Nitab4.5_0003286g0030/Nitab4.5_0000151g0150/Nitab4.5_0000391g0270/novel.6656/Nitab4.5_0005785g0030/Nitab4.5_0004274g0010/Nitab4.5_0000556g0180/Nitab4.5_0003869g0080/Nitab4.5_0000062g0310/Nitab4.5_0000344g0160/Nitab4.5_0000117g0130/Nitab4.5_0000859g0340/Nitab4.5_0000486g0060/Nitab4.5_0001984g0080/Nitab4.5_0001195g0020/Nitab4.5_0000342g0230/Nitab4.5_00001…	21
nta00860	Porphyrin metabolism	26/2417	68/7150	0.256264	0.529333	Nitab4.5_0005622g0040/Nitab4.5_0001270g0120/novel.4401/Nitab4.5_0000451g0130/Nitab4.5_0002986g0100/Nitab4.5_0000123g0170/novel.4666/Nitab4.5_0008676g0010/Nitab4.5_0000383g0140/Nitab4.5_0004747g0010/Nitab4.5_0001089g0010/Nitab4.5_0002526g0100/Nitab4.5_0004701g0060/Nitab4.5_0000322g0180/Nitab4.5_0000140g0110/Nitab4.5_0001803g0050/Nitab4.5_0000075g0030/Nitab4.5_0000377g0190/Nitab4.5_0005264g0010/Nit…	26
nta00591	Linoleic acid metabolism	11/2417	27/7150	0.283103	0.575337	Nitab4.5_0000082g0400/Nitab4.5_0000677g0020/Nitab4.5_0003796g0010/Nitab4.5_0000240g0150/Nitab4.5_0000240g0140/Nitab4.5_0000472g0080/Nitab4.5_0000043g0340/Nitab4.5_0003120g0050/Nitab4.5_0003156g0110/Nitab4.5_0002518g0010/Nitab4.5_0000137g0100	11
nta00350	Tyrosine metabolism	22/2417	58/7150	0.295298	0.590596	Nitab4.5_0000006g0440/Nitab4.5_0000052g0220/Nitab4.5_0003077g0020/Nitab4.5_0001208g0140/Nitab4.5_0000007g0210/Nitab4.5_0000385g0080/Nitab4.5_0000588g0350/Nitab4.5_0000270g0270/novel.8666/Nitab4.5_0004057g0050/Nitab4.5_0000457g0340/Nitab4.5_0000699g0180/Nitab4.5_0000486g0030/Nitab4.5_0000491g0170/Nitab4.5_0001085g0020/novel.4158/Nitab4.5_0002201g0040/Nitab4.5_0001703g0040/Nitab4.5_0000043g0250/Nit…	22
nta00061	Fatty acid biosynthesis	24/2417	64/7150	0.306665	0.60254	Nitab4.5_0000001g0060/novel.5102/Nitab4.5_0000073g0040/Nitab4.5_0000751g0170/Nitab4.5_0001040g0120/Nitab4.5_0002443g0060/Nitab4.5_0000037g0030/Nitab4.5_0003434g0020/Nitab4.5_0001254g0040/Nitab4.5_0000469g0180/Nitab4.5_0001968g0110/Nitab4.5_0000021g1070/Nitab4.5_0000045g0470/Nitab4.5_0000069g0080/Nitab4.5_0009336g0010/Nitab4.5_0000073g0360/Nitab4.5_0000615g0040/novel.4847/Nitab4.5_0000037g0330/Nit…	24
nta04145	Phagosome	46/2417	127/7150	0.310834	0.60254	Nitab4.5_0000827g0110/Nitab4.5_0000437g0050/Nitab4.5_0006439g0030/Nitab4.5_0000353g0060/Nitab4.5_0002564g0010/Nitab4.5_0000357g0270/Nitab4.5_0000652g0110/Nitab4.5_0000098g0050/Nitab4.5_0002944g0180/Nitab4.5_0003698g0090/Nitab4.5_0003412g0050/Nitab4.5_0001944g0030/Nitab4.5_0000192g0020/Nitab4.5_0002665g0030/Nitab4.5_0000192g0180/Nitab4.5_0001663g0240/Nitab4.5_0000223g0050/Nitab4.5_0000184g0250/Nit…	46
nta00400	Phenylalanine, tyrosine and tryptophan biosynthesis	21/2417	56/7150	0.323912	0.618377	Nitab4.5_0000052g0220/Nitab4.5_0001970g0030/Nitab4.5_0001208g0140/Nitab4.5_0000102g0090/Nitab4.5_0001329g0120/Nitab4.5_0001423g0050/Nitab4.5_0000704g0080/Nitab4.5_0001591g0050/Nitab4.5_0000097g0190/novel.8689/Nitab4.5_0000786g0160/Nitab4.5_0000486g0030/Nitab4.5_0001892g0080/Nitab4.5_0000003g0690/Nitab4.5_0002342g0010/novel.4158/Nitab4.5_0000568g0270/Nitab4.5_0002315g0030/Nitab4.5_0002229g0210/Nit…	21
nta04120	Ubiquitin mediated proteolysis	64/2417	180/7150	0.333646	0.627188	Nitab4.5_0004708g0090/Nitab4.5_0003194g0080/Nitab4.5_0002314g0100/Nitab4.5_0006472g0010/Nitab4.5_0000723g0090/Nitab4.5_0000194g0280/Nitab4.5_0000103g0100/Nitab4.5_0006635g0030/Nitab4.5_0002396g0010/Nitab4.5_0002986g0020/Nitab4.5_0002751g0050/Nitab4.5_0004141g0050/novel.7343/Nitab4.5_0008551g0030/Nitab4.5_0000785g0160/Nitab4.5_0000369g0080/Nitab4.5_0001603g0040/Nitab4.5_0000174g0050/Nitab4.5_00001…	64
nta04626	Plant-pathogen interaction	98/2417	279/7150	0.338482	0.627188	Nitab4.5_0003339g0050/Nitab4.5_0000046g0020/Nitab4.5_0000082g0370/novel.8546/Nitab4.5_0009037g0050/Nitab4.5_0000617g0210/novel.3265/Nitab4.5_0000205g0150/Nitab4.5_0000292g0030/Nitab4.5_0001196g0020/Nitab4.5_0003072g0120/Nitab4.5_0000337g0060/Nitab4.5_0001622g0050/Nitab4.5_0009037g0070/Nitab4.5_0000978g0090/Nitab4.5_0000119g0100/Nitab4.5_0000850g0150/Nitab4.5_0000101g0230/Nitab4.5_0000295g0150/Nit…	98
nta00310	Lysine degradation	16/2417	43/7150	0.371867	0.673294	Nitab4.5_0001114g0030/Nitab4.5_0000055g0100/Nitab4.5_0000368g0240/Nitab4.5_0003540g0140/Nitab4.5_0000647g0100/Nitab4.5_0004131g0050/Nitab4.5_0000506g0070/Nitab4.5_0000633g0160/Nitab4.5_0002579g0020/Nitab4.5_0000023g0260/Nitab4.5_0002266g0070/Nitab4.5_0000555g0200/Nitab4.5_0002172g0190/Nitab4.5_0000519g0330/Nitab4.5_0000438g0160/Nitab4.5_0000006g0640	16
nta00906	Carotenoid biosynthesis	17/2417	46/7150	0.377562	0.673294	Nitab4.5_0001924g0060/Nitab4.5_0000091g0360/Nitab4.5_0000435g0120/Nitab4.5_0001504g0120/Nitab4.5_0000483g0270/Nitab4.5_0004854g0020/Nitab4.5_0000030g0420/Nitab4.5_0003412g0060/Nitab4.5_0002269g0030/Nitab4.5_0002267g0080/Nitab4.5_0000344g0030/Nitab4.5_0005208g0020/Nitab4.5_0000978g0190/Nitab4.5_0000532g0070/Nitab4.5_0002812g0020/Nitab4.5_0000615g0120/novel.25	17
nta00261	Monobactam biosynthesis	5/2417	12/7150	0.381941	0.673294	Nitab4.5_0002654g0030/Nitab4.5_0000245g0260/novel.4276/Nitab4.5_0001936g0110/Nitab4.5_0000640g0100	5
nta00780	Biotin metabolism	11/2417	29/7150	0.384739	0.673294	Nitab4.5_0000001g0060/novel.5102/Nitab4.5_0001040g0120/Nitab4.5_0002443g0060/Nitab4.5_0003434g0020/Nitab4.5_0001254g0040/Nitab4.5_0000073g0360/Nitab4.5_0000615g0040/novel.4847/Nitab4.5_0000078g0070/Nitab4.5_0002689g0040	11
nta03040	Spliceosome	95/2417	274/7150	0.401132	0.692365	Nitab4.5_0001800g0020/novel.8156/Nitab4.5_0002700g0150/Nitab4.5_0000167g0130/Nitab4.5_0001579g0060/Nitab4.5_0000212g0240/Nitab4.5_0000428g0020/Nitab4.5_0000244g0050/Nitab4.5_0005885g0010/Nitab4.5_0001364g0040/Nitab4.5_0000155g0010/Nitab4.5_0005169g0030/Nitab4.5_0001561g0080/Nitab4.5_0000571g0140/Nitab4.5_0000194g0280/Nitab4.5_0000113g0010/Nitab4.5_0000976g0330/Nitab4.5_0001149g0030/Nitab4.5_00022…	95
nta00592	alpha-Linolenic acid metabolism	24/2417	68/7150	0.442159	0.752865	Nitab4.5_0000082g0400/Nitab4.5_0000677g0020/Nitab4.5_0000895g0010/Nitab4.5_0000770g0030/Nitab4.5_0004107g0050/Nitab4.5_0003796g0010/Nitab4.5_0002196g0050/Nitab4.5_0001288g0020/Nitab4.5_0000846g0030/Nitab4.5_0000240g0150/Nitab4.5_0002920g0010/Nitab4.5_0000104g0310/Nitab4.5_0000270g0270/Nitab4.5_0000240g0140/Nitab4.5_0003281g0080/Nitab4.5_0004120g0020/novel.4049/Nitab4.5_0001952g0110/novel.4736/Nit…	24
nta03450	Non-homologous end-joining	4/2417	10/7150	0.453602	0.757609	Nitab4.5_0000257g0230/Nitab4.5_0001526g0130/Nitab4.5_0001687g0050/Nitab4.5_0005372g0070	4
nta00360	Phenylalanine metabolism	18/2417	51/7150	0.462983	0.757609	Nitab4.5_0000006g0440/Nitab4.5_0000052g0220/Nitab4.5_0001208g0140/Nitab4.5_0000007g0210/Nitab4.5_0000754g0260/Nitab4.5_0000717g0040/novel.8666/Nitab4.5_0004057g0050/Nitab4.5_0000486g0030/Nitab4.5_0000491g0170/Nitab4.5_0000615g0030/novel.4158/Nitab4.5_0002201g0040/Nitab4.5_0000582g0180/Nitab4.5_0001703g0040/Nitab4.5_0000043g0250/Nitab4.5_0000865g0040/Nitab4.5_0007794g0030	18
nta04136	Autophagy - other	18/2417	51/7150	0.462983	0.757609	novel.1047/Nitab4.5_0001393g0160/novel.5901/Nitab4.5_0001267g0110/Nitab4.5_0008117g0050/Nitab4.5_0000312g0190/Nitab4.5_0000712g0240/Nitab4.5_0000021g0220/Nitab4.5_0001663g0240/novel.8339/Nitab4.5_0002287g0100/Nitab4.5_0004506g0070/Nitab4.5_0002994g0040/Nitab4.5_0000775g0100/Nitab4.5_0000254g0160/Nitab4.5_0001663g0250/novel.6689/novel.1713	18
nta00910	Nitrogen metabolism	16/2417	46/7150	0.499497	0.80579	Nitab4.5_0000203g0110/Nitab4.5_0002769g0080/Nitab4.5_0000088g0040/Nitab4.5_0002857g0010/Nitab4.5_0000415g0090/novel.2371/Nitab4.5_0000651g0100/Nitab4.5_0001543g0050/Nitab4.5_0002014g0010/Nitab4.5_0000059g0010/Nitab4.5_0001650g0160/Nitab4.5_0002936g0040/Nitab4.5_0002359g0020/Nitab4.5_0001401g0030/Nitab4.5_0002410g0020/novel.5621	16
nta00330	Arginine and proline metabolism	24/2417	70/7150	0.51109	0.80579	Nitab4.5_0001196g0090/Nitab4.5_0000052g0220/Nitab4.5_0000714g0010/Nitab4.5_0002295g0050/Nitab4.5_0000113g0030/Nitab4.5_0004978g0010/Nitab4.5_0002579g0020/Nitab4.5_0002816g0040/Nitab4.5_0000486g0030/Nitab4.5_0003490g0080/Nitab4.5_0001965g0070/Nitab4.5_0001727g0170/Nitab4.5_0000023g0260/Nitab4.5_0002266g0070/Nitab4.5_0002015g0070/Nitab4.5_0000034g0230/Nitab4.5_0000615g0030/Nitab4.5_0000084g0070/Nit…	24
nta00270	Cysteine and methionine metabolism	52/2417	153/7150	0.511613	0.80579	Nitab4.5_0006888g0010/Nitab4.5_0000005g0070/Nitab4.5_0001196g0090/Nitab4.5_0001646g0060/Nitab4.5_0000052g0220/novel.8183/Nitab4.5_0000583g0180/Nitab4.5_0000451g0100/Nitab4.5_0000706g0160/Nitab4.5_0000428g0190/novel.5924/Nitab4.5_0000085g0320/Nitab4.5_0001823g0020/Nitab4.5_0009617g0020/Nitab4.5_0000714g0010/Nitab4.5_0001208g0140/Nitab4.5_0000193g0010/Nitab4.5_0000130g0130/Nitab4.5_0000821g0050/Nit…	52
nta00760	Nicotinate and nicotinamide metabolism	9/2417	26/7150	0.538732	0.811414	Nitab4.5_0002646g0010/Nitab4.5_0000742g0010/novel.4560/Nitab4.5_0004105g0030/novel.3323/Nitab4.5_0002045g0010/Nitab4.5_0000255g0280/Nitab4.5_0002736g0050/Nitab4.5_0001628g0030	9
nta00450	Selenocompound metabolism	12/2417	35/7150	0.539528	0.811414	novel.8183/Nitab4.5_0000428g0190/Nitab4.5_0009617g0020/Nitab4.5_0003247g0030/Nitab4.5_0000568g0140/novel.1444/Nitab4.5_0000914g0030/Nitab4.5_0000387g0090/Nitab4.5_0001936g0110/Nitab4.5_0000098g0100/Nitab4.5_0003307g0080/Nitab4.5_0007883g0020	12
nta00730	Thiamine metabolism	12/2417	35/7150	0.539528	0.811414	Nitab4.5_0000367g0010/novel.4345/Nitab4.5_0000396g0100/novel.3600/Nitab4.5_0000379g0010/Nitab4.5_0001751g0080/Nitab4.5_0000148g0020/Nitab4.5_0000402g0040/Nitab4.5_0002435g0030/Nitab4.5_0000845g0210/Nitab4.5_0000841g0010/Nitab4.5_0000397g0010	12
nta00905	Brassinosteroid biosynthesis	4/2417	11/7150	0.540942	0.811414	Nitab4.5_0000723g0080/novel.6053/Nitab4.5_0000008g0640/Nitab4.5_0001911g0020	4
nta00564	Glycerophospholipid metabolism	39/2417	117/7150	0.578099	0.856947	Nitab4.5_0000082g0400/Nitab4.5_0000677g0020/Nitab4.5_0004908g0060/novel.2017/Nitab4.5_0001127g0040/novel.3771/Nitab4.5_0001288g0020/Nitab4.5_0000244g0080/Nitab4.5_0000694g0080/Nitab4.5_0002172g0020/Nitab4.5_0006523g0010/Nitab4.5_0003658g0050/Nitab4.5_0000171g0160/Nitab4.5_0002612g0100/Nitab4.5_0000446g0070/Nitab4.5_0002234g0080/Nitab4.5_0002139g0050/Nitab4.5_0003030g0040/Nitab4.5_0000436g0040/Nit…	39
nta00590	Arachidonic acid metabolism	5/2417	15/7150	0.611124	0.888191	Nitab4.5_0000082g0400/Nitab4.5_0001000g0100/Nitab4.5_0000677g0020/Nitab4.5_0000433g0070/novel.7244	5
nta00941	Flavonoid biosynthesis	21/2417	64/7150	0.613274	0.888191	novel.4839/Nitab4.5_0002700g0220/Nitab4.5_0001485g0210/Nitab4.5_0002320g0020/novel.6507/Nitab4.5_0000123g0370/Nitab4.5_0002724g0070/Nitab4.5_0000041g0360/Nitab4.5_0000864g0050/Nitab4.5_0000045g0230/Nitab4.5_0002920g0060/Nitab4.5_0001492g0030/Nitab4.5_0002356g0060/Nitab4.5_0006276g0010/Nitab4.5_0001492g0060/Nitab4.5_0000900g0160/Nitab4.5_0000173g0310/Nitab4.5_0000024g0150/Nitab4.5_0000375g0270/Nit…	21
nta04070	Phosphatidylinositol signaling system	34/2417	104/7150	0.631531	0.904237	Nitab4.5_0001614g0070/Nitab4.5_0000143g0120/Nitab4.5_0000244g0080/Nitab4.5_0005911g0010/Nitab4.5_0002815g0170/Nitab4.5_0002100g0040/Nitab4.5_0000119g0060/Nitab4.5_0002665g0030/Nitab4.5_0001032g0080/Nitab4.5_0001663g0240/Nitab4.5_0000436g0040/novel.8339/Nitab4.5_0002724g0060/Nitab4.5_0001039g0030/Nitab4.5_0000307g0280/Nitab4.5_0001386g0070/Nitab4.5_0000002g0490/Nitab4.5_0004955g0060/Nitab4.5_00009…	34
nta00062	Fatty acid elongation	14/2417	44/7150	0.66438	0.940583	Nitab4.5_0003696g0030/Nitab4.5_0003553g0020/Nitab4.5_0004398g0080/Nitab4.5_0000508g0060/Nitab4.5_0002684g0150/Nitab4.5_0001953g0030/Nitab4.5_0000902g0360/Nitab4.5_0000041g0210/Nitab4.5_0001473g0020/Nitab4.5_0002224g0050/Nitab4.5_0002688g0020/Nitab4.5_0002688g0030/Nitab4.5_0000610g0300/Nitab4.5_0000041g0200	14
nta00430	Taurine and hypotaurine metabolism	4/2417	13/7150	0.690611	0.95623	novel.7244/novel.3392/Nitab4.5_0001180g0150/Nitab4.5_0001735g0040	4
nta00966	Glucosinolate biosynthesis	4/2417	13/7150	0.690611	0.95623	Nitab4.5_0006888g0010/Nitab4.5_0001646g0060/Nitab4.5_0001646g0050/Nitab4.5_0000257g0180	4
nta00999	Biosynthesis of various plant secondary metabolites	20/2417	64/7150	0.711034	0.973807	Nitab4.5_0001879g0050/Nitab4.5_0000733g0100/Nitab4.5_0002161g0050/Nitab4.5_0000155g0200/Nitab4.5_0000157g0130/novel.3307/novel.684/novel.8689/Nitab4.5_0001644g0060/Nitab4.5_0002052g0080/Nitab4.5_0002247g0180/Nitab4.5_0000040g0310/Nitab4.5_0001644g0100/Nitab4.5_0001204g0020/Nitab4.5_0000010g0130/Nitab4.5_0002469g0130/Nitab4.5_0003359g0020/Nitab4.5_0002093g0240/Nitab4.5_0005883g0030/Nitab4.5_000211…	20
nta00195	Photosynthesis	43/2417	137/7150	0.754901	0.999999	Nitab4.5_0000134g0030/Nitab4.5_0000258g0330/Nitab4.5_0001315g0130/Nitab4.5_0003865g0070/Nitab4.5_0003945g0040/Nitab4.5_0004129g0010/Nitab4.5_0005601g0020/Nitab4.5_0002342g0120/Nitab4.5_0000755g0160/Nitab4.5_0003773g0030/Nitab4.5_0000019g0250/Nitab4.5_0001276g0050/Nitab4.5_0001809g0020/Nitab4.5_0002435g0010/Nitab4.5_0000187g0260/Nitab4.5_0000382g0110/Nitab4.5_0000559g0040/Nitab4.5_0000109g0370/Nit…	43
nta00920	Sulfur metabolism	13/2417	44/7150	0.773634	0.999999	Nitab4.5_0000583g0180/Nitab4.5_0000394g0020/Nitab4.5_0000568g0140/Nitab4.5_0000451g0080/Nitab4.5_0000005g0310/Nitab4.5_0002967g0050/Nitab4.5_0002050g0110/Nitab4.5_0000900g0030/Nitab4.5_0001936g0110/Nitab4.5_0000386g0050/Nitab4.5_0000639g0070/novel.1733/Nitab4.5_0002827g0080	13
nta00750	Vitamin B6 metabolism	3/2417	11/7150	0.776053	0.999999	Nitab4.5_0004399g0070/novel.8572/Nitab4.5_0000255g0110	3
nta00340	Histidine metabolism	5/2417	18/7150	0.781818	0.999999	Nitab4.5_0002579g0020/Nitab4.5_0000496g0020/Nitab4.5_0000582g0210/Nitab4.5_0000023g0260/Nitab4.5_0002266g0070	5
nta00565	Ether lipid metabolism	10/2417	35/7150	0.796339	0.999999	Nitab4.5_0000082g0400/Nitab4.5_0000677g0020/Nitab4.5_0001127g0040/Nitab4.5_0002612g0100/Nitab4.5_0002234g0080/Nitab4.5_0003030g0040/Nitab4.5_0000356g0100/Nitab4.5_0000624g0100/Nitab4.5_0001714g0100/Nitab4.5_0000718g0320	10
nta03060	Protein export	16/2417	55/7150	0.810927	0.999999	Nitab4.5_0000437g0050/Nitab4.5_0002944g0010/novel.7177/Nitab4.5_0005653g0030/Nitab4.5_0002367g0170/Nitab4.5_0001800g0050/Nitab4.5_0004891g0060/Nitab4.5_0001140g0020/Nitab4.5_0002904g0060/Nitab4.5_0003279g0050/Nitab4.5_0001231g0130/Nitab4.5_0003658g0020/Nitab4.5_0003463g0040/Nitab4.5_0000097g0180/Nitab4.5_0000383g0080/novel.6609	16
nta00950	Isoquinoline alkaloid biosynthesis	8/2417	29/7150	0.816394	0.999999	Nitab4.5_0000052g0220/Nitab4.5_0001208g0140/Nitab4.5_0000007g0210/novel.8666/Nitab4.5_0000486g0030/novel.4158/Nitab4.5_0000043g0250/Nitab4.5_0007794g0030	8
nta03020	RNA polymerase	28/2417	94/7150	0.825656	0.999999	Nitab4.5_0004643g0010/Nitab4.5_0002113g0140/novel.6384/Nitab4.5_0002209g0130/Nitab4.5_0007940g0010/Nitab4.5_0001714g0190/Nitab4.5_0002211g0090/Nitab4.5_0001951g0070/Nitab4.5_0005607g0010/Nitab4.5_0002546g0010/Nitab4.5_0000163g0080/Nitab4.5_0000027g0450/Nitab4.5_0000035g0090/Nitab4.5_0000210g0140/Nitab4.5_0000337g0010/Nitab4.5_0000130g0090/Nitab4.5_0000647g0090/novel.4486/novel.5506/Nitab4.5_00048…	28
nta04122	Sulfur relay system	3/2417	12/7150	0.827923	0.999999	Nitab4.5_0004506g0020/Nitab4.5_0000396g0100/Nitab4.5_0000258g0220	3
nta00740	Riboflavin metabolism	7/2417	26/7150	0.82854	0.999999	Nitab4.5_0000863g0060/Nitab4.5_0000241g0140/Nitab4.5_0000512g0050/Nitab4.5_0003959g0030/Nitab4.5_0007225g0010/Nitab4.5_0004802g0010/Nitab4.5_0000430g0050	7
nta00290	Valine, leucine and isoleucine biosynthesis	9/2417	33/7150	0.836151	0.999999	Nitab4.5_0006888g0010/Nitab4.5_0001646g0060/Nitab4.5_0000132g0410/Nitab4.5_0001769g0010/Nitab4.5_0001646g0050/Nitab4.5_0000537g0070/Nitab4.5_0000743g0210/Nitab4.5_0000013g0570/Nitab4.5_0001677g0050	9
nta00513	Various types of N-glycan biosynthesis	11/2417	40/7150	0.84463	0.999999	Nitab4.5_0000401g0080/Nitab4.5_0002661g0110/Nitab4.5_0001653g0030/Nitab4.5_0000556g0250/Nitab4.5_0000783g0090/Nitab4.5_0000040g0280/Nitab4.5_0000797g0010/Nitab4.5_0002196g0020/Nitab4.5_0001691g0130/Nitab4.5_0003757g0020/Nitab4.5_0001677g0100	11
nta00790	Folate biosynthesis	10/2417	37/7150	0.853247	0.999999	Nitab4.5_0004506g0020/Nitab4.5_0000258g0220/Nitab4.5_0003527g0010/Nitab4.5_0001618g0320/Nitab4.5_0000103g0120/Nitab4.5_0000863g0060/Nitab4.5_0000241g0140/Nitab4.5_0000206g0170/Nitab4.5_0000199g0070/Nitab4.5_0003959g0030	10
nta04144	Endocytosis	70/2417	230/7150	0.879361	0.999999	Nitab4.5_0001800g0020/novel.8156/Nitab4.5_0002700g0150/Nitab4.5_0000167g0130/Nitab4.5_0001579g0060/Nitab4.5_0001278g0060/Nitab4.5_0005169g0030/Nitab4.5_0000350g0210/Nitab4.5_0000628g0160/Nitab4.5_0001953g0120/Nitab4.5_0001800g0070/Nitab4.5_0000297g0060/Nitab4.5_0001190g0040/Nitab4.5_0000256g0450/Nitab4.5_0001190g0020/Nitab4.5_0001773g0040/Nitab4.5_0005525g0040/Nitab4.5_0002612g0100/Nitab4.5_00009…	70
nta00945	Stilbenoid, diarylheptanoid and gingerol biosynthesis	13/2417	49/7150	0.892875	0.999999	novel.4839/Nitab4.5_0002700g0220/Nitab4.5_0002320g0020/novel.6507/Nitab4.5_0000123g0370/Nitab4.5_0002724g0070/Nitab4.5_0000041g0360/Nitab4.5_0000045g0230/Nitab4.5_0001492g0030/Nitab4.5_0002356g0060/Nitab4.5_0001492g0060/Nitab4.5_0000024g0150/Nitab4.5_0005901g0010	13
nta00514	Other types of O-glycan biosynthesis	2/2417	10/7150	0.901507	0.999999	Nitab4.5_0006338g0030/Nitab4.5_0001500g0070	2
nta03022	Basal transcription factors	16/2417	60/7150	0.907173	0.999999	novel.5633/Nitab4.5_0003307g0030/novel.1447/Nitab4.5_0001393g0010/Nitab4.5_0000410g0130/Nitab4.5_0001599g0210/Nitab4.5_0003780g0070/Nitab4.5_0002632g0040/Nitab4.5_0000001g0040/Nitab4.5_0000131g0050/Nitab4.5_0001522g0110/Nitab4.5_0008759g0010/Nitab4.5_0000578g0150/Nitab4.5_0000063g0040/Nitab4.5_0000233g0180/novel.3777	16
nta00190	Oxidative phosphorylation	113/2417	368/7150	0.911692	0.999999	Nitab4.5_0001788g0060/Nitab4.5_0000216g0120/Nitab4.5_0002546g0050/Nitab4.5_0000172g0580/Nitab4.5_0001788g0200/Nitab4.5_0005622g0040/Nitab4.5_0001057g0180/Nitab4.5_0004300g0130/Nitab4.5_0000258g0330/Nitab4.5_0002564g0010/Nitab4.5_0005613g0030/Nitab4.5_0000357g0270/Nitab4.5_0001127g0230/Nitab4.5_0002456g0010/novel.4401/Nitab4.5_0000098g0050/Nitab4.5_0002944g0180/Nitab4.5_0000135g0010/Nitab4.5_00007…	113
nta00510	N-Glycan biosynthesis	16/2417	61/7150	0.920524	0.999999	Nitab4.5_0000401g0080/Nitab4.5_0002661g0110/Nitab4.5_0000556g0250/Nitab4.5_0000028g0060/Nitab4.5_0000783g0090/Nitab4.5_0001632g0030/Nitab4.5_0000797g0010/Nitab4.5_0002196g0020/Nitab4.5_0001691g0130/Nitab4.5_0003757g0020/Nitab4.5_0001618g0330/Nitab4.5_0000065g0260/Nitab4.5_0000669g0160/Nitab4.5_0002778g0070/Nitab4.5_0005179g0020/Nitab4.5_0001366g0050	16
nta00660	C5-Branched dibasic acid metabolism	2/2417	11/7150	0.929386	0.999999	Nitab4.5_0000743g0210/Nitab4.5_0001677g0050	2
nta00960	Tropane, piperidine and pyridine alkaloid biosynthesis	10/2417	42/7150	0.941577	0.999999	Nitab4.5_0000052g0220/Nitab4.5_0001208g0140/Nitab4.5_0000007g0210/novel.8666/Nitab4.5_0000486g0030/novel.4158/Nitab4.5_0002920g0060/Nitab4.5_0000043g0250/Nitab4.5_0007794g0030/Nitab4.5_0004744g0050	10
nta00073	Cutin, suberine and wax biosynthesis	12/2417	53/7150	0.972682	0.999999	Nitab4.5_0000086g0290/Nitab4.5_0000255g0180/Nitab4.5_0000117g0050/Nitab4.5_0001895g0080/Nitab4.5_0002090g0010/Nitab4.5_0005643g0010/Nitab4.5_0000096g0120/Nitab4.5_0000583g0170/Nitab4.5_0002245g0030/Nitab4.5_0002245g0010/novel.3454/Nitab4.5_0000234g0050	12
nta00902	Monoterpenoid biosynthesis	2/2417	14/7150	0.974825	0.999999	Nitab4.5_0000402g0160/Nitab4.5_0000402g0180	2
nta00380	Tryptophan metabolism	16/2417	68/7150	0.975959	0.999999	novel.6035/Nitab4.5_0000407g0130/Nitab4.5_0000368g0240/Nitab4.5_0000647g0100/Nitab4.5_0002579g0020/Nitab4.5_0000023g0260/Nitab4.5_0002266g0070/Nitab4.5_0003288g0030/Nitab4.5_0000588g0030/Nitab4.5_0000027g0490/Nitab4.5_0001215g0150/Nitab4.5_0000615g0030/novel.5696/Nitab4.5_0000451g0110/Nitab4.5_0000257g0180/Nitab4.5_0000006g0640	16
nta03015	mRNA surveillance pathway	44/2417	164/7150	0.97852	0.999999	Nitab4.5_0004195g0060/Nitab4.5_0005263g0050/novel.1841/Nitab4.5_0000157g0090/Nitab4.5_0001052g0120/Nitab4.5_0002012g0030/Nitab4.5_0001051g0150/Nitab4.5_0001504g0050/Nitab4.5_0004376g0010/Nitab4.5_0003823g0090/Nitab4.5_0002333g0030/Nitab4.5_0002359g0040/Nitab4.5_0002916g0020/Nitab4.5_0001797g0090/Nitab4.5_0002982g0040/novel.7530/Nitab4.5_0000318g0150/Nitab4.5_0001036g0080/Nitab4.5_0000103g0190/Nit…	44
nta00940	Phenylpropanoid biosynthesis	55/2417	206/7150	0.989257	0.999999	Nitab4.5_0003858g0010/Nitab4.5_0001879g0160/Nitab4.5_0000078g0210/Nitab4.5_0000669g0080/novel.4839/novel.2020/novel.8147/Nitab4.5_0002700g0220/Nitab4.5_0000628g0110/Nitab4.5_0000543g0100/Nitab4.5_0000754g0260/Nitab4.5_0001217g0020/Nitab4.5_0002320g0020/Nitab4.5_0002827g0020/novel.8763/novel.6507/Nitab4.5_0000123g0370/Nitab4.5_0000965g0040/Nitab4.5_0002724g0070/Nitab4.5_0002815g0020/Nitab4.5_00017…	55
nta00909	Sesquiterpenoid and triterpenoid biosynthesis	4/2417	26/7150	0.990323	0.999999	Nitab4.5_0001494g0100/novel.6451/novel.3684/Nitab4.5_0000016g0060	4
nta00563	Glycosylphosphatidylinositol (GPI)-anchor biosynthesis	5/2417	32/7150	0.994077	0.999999	Nitab4.5_0005206g0050/Nitab4.5_0000345g0010/Nitab4.5_0001632g0030/novel.4656/Nitab4.5_0002778g0070	5
nta02010	ABC transporters	22/2417	106/7150	0.998967	0.999999	Nitab4.5_0000306g0200/Nitab4.5_0006252g0030/Nitab4.5_0001331g0110/Nitab4.5_0000306g0170/Nitab4.5_0006318g0030/Nitab4.5_0002564g0030/Nitab4.5_0002655g0040/Nitab4.5_0001788g0220/Nitab4.5_0000564g0140/Nitab4.5_0000277g0030/Nitab4.5_0000472g0170/Nitab4.5_0006134g0030/Nitab4.5_0000186g0070/Nitab4.5_0004421g0010/Nitab4.5_0001925g0080/Nitab4.5_0000472g0120/Nitab4.5_0001175g0170/Nitab4.5_0000863g0150/Nit…	22
nta03050	Proteasome	17/2417	90/7150	0.999465	0.999999	Nitab4.5_0002367g0050/novel.4835/Nitab4.5_0003085g0040/Nitab4.5_0001728g0070/Nitab4.5_0002085g0160/Nitab4.5_0001769g0140/Nitab4.5_0002577g0010/Nitab4.5_0001658g0070/Nitab4.5_0000062g0340/novel.439/Nitab4.5_0004105g0060/Nitab4.5_0000852g0140/Nitab4.5_0000014g0230/Nitab4.5_0000357g0190/Nitab4.5_0000438g0180/Nitab4.5_0000745g0020/Nitab4.5_0000010g0060	17
nta00908	Zeatin biosynthesis	9/2417	62/7150	0.999842	0.999999	Nitab4.5_0003307g0010/novel.8362/Nitab4.5_0000132g0530/Nitab4.5_0000442g0150/Nitab4.5_0002386g0030/Nitab4.5_0000636g0130/Nitab4.5_0001618g0190/novel.1630/Nitab4.5_0001585g0080	9
nta00040	Pentose and glucuronate interconversions	29/2417	153/7150	0.999987	0.999999	Nitab4.5_0000244g0290/Nitab4.5_0000664g0150/Nitab4.5_0001146g0200/Nitab4.5_0000244g0180/Nitab4.5_0000096g0270/Nitab4.5_0001198g0330/Nitab4.5_0003791g0030/novel.6334/Nitab4.5_0000317g0080/Nitab4.5_0001013g0060/Nitab4.5_0001735g0060/Nitab4.5_0000457g0020/Nitab4.5_0000143g0530/novel.8146/Nitab4.5_0001013g0070/Nitab4.5_0000222g0150/Nitab4.5_0003903g0030/Nitab4.5_0003791g0040/Nitab4.5_0003098g0080/Nit…	29
nta00970	Aminoacyl-tRNA biosynthesis	33/2417	172/7150	0.999994	0.999999	Nitab4.5_0001402g0160/Nitab4.5_0000691g0260/Nitab4.5_0000551g0090/Nitab4.5_0000976g0080/Nitab4.5_0000920g0050/Nitab4.5_0000491g0060/Nitab4.5_0002027g0090/novel.431/Nitab4.5_0004358g0030/Nitab4.5_0004743g0170/novel.5362/Nitab4.5_0000949g0050/Nitab4.5_0001495g0030/Nitab4.5_0002486g0050/Nitab4.5_0002445g0030/Nitab4.5_0002685g0030/Nitab4.5_0000119g0080/Nitab4.5_0000308g0090/novel.7144/Nitab4.5_000020…	33
nta03013	Nucleocytoplasmic transport	38/2417	201/7150	0.999999	0.999999	Nitab4.5_0000551g0270/Nitab4.5_0001802g0030/Nitab4.5_0002359g0040/Nitab4.5_0001040g0180/Nitab4.5_0007409g0020/Nitab4.5_0001603g0040/Nitab4.5_0000527g0120/Nitab4.5_0000610g0070/Nitab4.5_0000561g0080/novel.6627/Nitab4.5_0002094g0090/Nitab4.5_0001823g0090/novel.6629/Nitab4.5_0000245g0070/Nitab4.5_0003838g0100/Nitab4.5_0002465g0040/Nitab4.5_0003285g0070/Nitab4.5_0002129g0030/Nitab4.5_0002094g0070/Nit…	38
