# Supplementary material for: Integrated transcriptomics and metabolomics provides insights into the Nicotiana tabacum response to heat stress
Source: Front Plant Sci. 2024 Jul 22;15:1425944. doi: 10.3389/fpls.2024.1425944 (PMC11301762; doi:10.3389/fpls.2024.1425944)
Supplement: Supplementary file 10 [file DataSheet_1.zip › Supplementary Table 6.xlsx]

## Sheet: Root_HSP
Number of HSPs in the root
Name	gene_id	R24-1	R24-2	R24-3	R0-1	R0-2	R0-3
HSP20	Nitab4.5_0002443g0040	128652	95343.7	81458.2	8.98385	3.54253	6.11253
HSP20	Nitab4.5_0000073g0350	148078	108858	101704	26.9516	13.2845	3.82033
HSP20	Nitab4.5_0000933g0030	5492.13	7268.02	2854.31	3.59354	6.19942	9.16879
HSP20	Nitab4.5_0002190g0020	15463.6	7676.9	10860.1	99.7208	79.7068	45.0799
HSP20	Nitab4.5_0000312g0130	15946.3	23744.9	8417.15	117.688	107.161	64.1816
HSP20	Nitab4.5_0000640g0170	4553.96	4508.35	3122.2	4.49193	0.885631	0
HSP20	Nitab4.5_0000433g0070	4178.2	3449.32	3043.97	136.555	140.815	83.2832
HSP20	Nitab4.5_0000365g0160	3236.3	2934.75	2022.2	0	4.42816	0.764066
HSP20	Nitab4.5_0000286g0060	4042.57	4681.3	1550.43	0.898385	0.885631	4.5844
HSP20	Nitab4.5_0000278g0010	54719.7	54992.7	38436.1	0	0	0.764066
HSP20	Nitab4.5_0000278g0020	1241.76	1211.69	778.773	0.898385	4.42816	0.764066
HSP20	Nitab4.5_0001000g0100	4646.04	3342.57	2832.98	119.485	129.302	204.77
HSP20	Nitab4.5_0000286g0050	10867.3	13364.9	5188.26	34.1386	55.7948	7.64066
HSP20	Nitab4.5_0000008g0270	3399.3	2976.39	2209.49	0	0	2.2922
HSP20	Nitab4.5_0000604g0110	5293.05	5302.63	3160.13	148.234	116.903	45.0799
HSP20	Nitab4.5_0000319g0220	4766.73	4937.52	2427.59	0	0	0
HSP20	Nitab4.5_0000288g0110	4586.31	4950.33	2889.88	0	0	0.764066
HSP20	Nitab4.5_0000278g0040	1191.99	1940.84	737.286	53.9031	16.827	32.8548
HSP20	Nitab4.5_0000420g0030	778.901	356.569	374.57	20.6629	10.6276	7.64066
HSP20	Nitab4.5_0001318g0050	919.502	612.786	314.117	0	0	3.05626
HSP20	Nitab4.5_0000286g0040	1348.77	1932.3	611.639	0	0	0
HSP20	Nitab4.5_0000278g0030	571.111	660.827	469.397	0.898385	0	0
HSP20	Nitab4.5_0003247g0010	9504.84	6759.86	4849.25	0	0	6.11253
HSP20	Nitab4.5_0007482g0020	171.707	111.027	233.513	1086.15	1001.65	923.756
HSP20	Nitab4.5_0000933g0020	206.546	216.717	84.1596	0	0	2.2922
HSP20	Nitab4.5_0000286g0070	1551.58	1783.91	654.311	0	0	5.34846
HSP20	Nitab4.5_0002470g0010	469.083	402.474	401.833	109.603	100.962	158.926
HSP20	Nitab4.5_0004130g0020	1649.88	1777.51	1288.47	447.396	453.443	654.041
HSP20	Nitab4.5_0002238g0030	114.471	118.5	109.052	449.193	374.622	935.217
HSP20	Nitab4.5_0002469g0050	547.471	703.529	600.971	1199.34	1402.84	1751.24
HSP20	Nitab4.5_0001800g0040	24.885	42.7028	60.4527	127.571	131.073	137.532
HSP20	Nitab4.5_0000697g0010	9.95401	32.0271	14.2242	0	0	0.764066
HSP20	Nitab4.5_0003264g0010	52.2586	20.2839	37.9311	148.234	30.9971	680.783
HSP20	Nitab4.5_0000785g0230	6.22126	13.8784	5.92673	35.037	22.1408	34.383
HSP20	Nitab4.5_0002131g0030	0	6.40543	2.37069	13.4758	16.827	32.8548
HSP20	Nitab4.5_0000116g0410	175.439	88.6084	125.647	67.3789	56.6804	68.766
HSP20	Nitab4.5_0000098g0010	0	1.06757	3.55604	14.3742	3.54253	16.8095
HSP20	Nitab4.5_0000123g0010	0	0	0	3.59354	1.77126	8.40473
HSP20	Nitab4.5_0002031g0030	7.46551	4.27028	2.37069	0.898385	0	0
HSP40	Nitab4.5_0001955g0110	5495.86	4828.62	2727.48	26.9516	17.7126	27.5064
HSP40	Nitab4.5_0001542g0110	1898.73	1975.01	1357.22	315.333	294.915	351.47
HSP40	Nitab4.5_0001619g0010	863.511	1061.17	667.35	147.335	103.619	171.151
HSP40	Nitab4.5_0000621g0080	1163.38	1031.27	877.157	297.366	290.487	235.332
HSP40	Nitab4.5_0003463g0030	297.376	319.204	282.113	125.774	122.217	121.487
HSP40	Nitab4.5_0000863g0250	557.425	662.962	389.979	233.58	209.009	223.871
HSP40	Nitab4.5_0003110g0140	172.951	200.703	205.065	539.031	478.241	343.066
HSP40	Nitab4.5_0001093g0100	237.652	198.568	213.362	101.518	106.276	74.1144
HSP40	Nitab4.5_0000909g0020	262.537	272.231	199.138	124.876	80.5925	74.1144
HSP40	Nitab4.5_0000003g0030	205.301	244.474	195.582	113.197	108.933	95.5083
HSP40	Nitab4.5_0001301g0160	762.726	702.462	750.324	162.608	153.214	404.191
HSP40	Nitab4.5_0001781g0190	25785.9	13486.6	35853.2	66619.8	57982.3	27237.4
HSP70	Nitab4.5_0000043g0270	4539.03	4626.85	2522.42	6.2887	13.2845	5.34846
HSP70	Nitab4.5_0002700g0150	14663.5	17235.9	7352.71	6.2887	6.19942	22.1579
HSP70	novel.8156	63500.4	61095	35189.4	209.324	158.528	404.191
HSP70	Nitab4.5_0000463g0020	1498.08	1160.45	1680.82	39.529	28.3402	25.9783
HSP70	Nitab4.5_0000167g0130	5407.52	3487.75	2829.42	55.6999	30.9971	42.7877
HSP70	Nitab4.5_0001579g0060	1914.9	1966.47	1120.15	4.49193	0.885631	1.52813
HSP70	Nitab4.5_0000932g0020	6609.46	6404.36	4126.19	299.162	263.033	161.218
HSP70	Nitab4.5_0003658g0020	948.12	1281.09	730.174	0	0.885631	4.5844
HSP70	Nitab4.5_0001800g0020	19536	23201.5	9693.77	97.0256	54.9091	277.356
HSP70	Nitab4.5_0008547g0020	8847.87	8541.64	7682.23	2240.57	2230.02	2228.02
HSP70	Nitab4.5_0000705g0070	2427.53	2469.29	1462.72	139.25	216.98	204.006
HSP70	Nitab4.5_0002438g0010	14876.3	14684.4	11834.5	1633.26	1871.34	2582.54
HSP70	Nitab4.5_0002859g0020	6793.61	5715.78	4514.99	914.556	1068.96	1233.2
HSP70	Nitab4.5_0001707g0050	3894.51	3746.11	2684.81	73.6676	60.2229	245.265
HSP70	Nitab4.5_0004891g0060	303.597	336.285	171.875	0	0	0.764066
HSP70	Nitab4.5_0003983g0040	7501.59	7151.66	5971.78	2882.92	2942.07	2366.31
HSP70	Nitab4.5_0004482g0020	3002.38	3232.61	2537.83	680.976	553.52	1059
HSP70	Nitab4.5_0001843g0090	5385.12	4841.44	4736.65	722.302	820.095	1736.72
HSP70	Nitab4.5_0000065g0070	52.2586	64.0543	103.125	804.055	579.203	142.88
HSP70	Nitab4.5_0000100g0050	38.5718	45.9056	47.4139	9.88224	15.9414	6.8766
HSP70	Nitab4.5_0000351g0160	2981.23	2285.67	2836.53	750.152	902.458	1670.25
HSP70	Nitab4.5_0001800g0070	6538.54	6918.93	3781.26	1637.76	1997.98	3620.15
HSP70	novel.2570	1771.81	1486.06	1510.13	416.851	543.778	1265.29
HSP70	novel.7177	3160.4	2645.44	2745.26	523.759	366.651	2157.72
HSP70	Nitab4.5_0000027g0120	11.1983	17.0811	14.2242	29.6467	27.4546	62.6534
HSP70	Nitab4.5_0001356g0170	0	9.60814	8.29743	0	0	0
HSP90	Nitab4.5_0001622g0050	4743.09	4590.56	3611.75	565.084	454.329	657.861
HSP90	Nitab4.5_0008547g0020	8847.87	8541.64	7682.23	2240.57	2230.02	2228.02
HSP90	Nitab4.5_0002918g0080	16.1753	20.2839	21.3362	288.382	537.578	582.218
HSP90	novel.8546	3426.67	2623.02	2544.94	245.259	226.722	392.73
HSP90	Nitab4.5_0000707g0240	11.1983	21.3514	11.8535	221.901	418.904	499.699
HSP90	Nitab4.5_0001658g0020	148.066	175.082	138.686	3758.84	4250.14	1237.79
HSP90	Nitab4.5_0000019g0070	8307.87	6484.43	9019.3	1796.77	1540.11	1217.92
HSP90	Nitab4.5_0001707g0050	3894.51	3746.11	2684.81	73.6676	60.2229	245.265
HSP90	Nitab4.5_0004854g0010	1006.6	723.813	495.475	0.898385	0	0
HSP90	Nitab4.5_0001137g0010	3828.56	5277	2610.13	380.017	394.992	610.489
HSP90	Nitab4.5_0001892g0050	103.273	84.3381	52.1553	3138.96	4189.92	715.166
HSP90	Nitab4.5_0005743g0020	141.845	99.2841	103.125	4.49193	5.31379	0
HSP90	Nitab4.5_0003328g0120	788.855	869.003	585.561	70.9724	73.5074	170.387
HSP90	Nitab4.5_0003983g0040	7501.59	7151.66	5971.78	2882.92	2942.07	2366.31
HSP90	Nitab4.5_0003721g0020	36.0833	20.2839	18.9655	207.527	155.871	1107.13
HSP90	Nitab4.5_0000647g0220	70.9223	65.1218	68.7501	268.617	261.261	168.859
HSP90	Nitab4.5_0000505g0130	1256.69	1055.83	1267.14	534.539	643.854	527.97
HSP90	Nitab4.5_0000302g0110	58.4798	72.5948	34.3751	228.19	213.437	1517.44
HSP90	Nitab4.5_0006884g0010	4.97701	20.2839	30.819	147.335	229.379	79.4629
HSP90	Nitab4.5_0000855g0100	425.534	435.569	304.634	175.185	176.241	171.915
HSP90	Nitab4.5_0003339g0050	312.307	322.406	275	44.0209	79.7068	139.824
HSP90	Nitab4.5_0000996g0050	3630.73	1840.49	4205.61	11294.5	11799.3	6065.92
HSP90	Nitab4.5_0000502g0160	11.1983	48.0407	45.0432	143.742	220.522	114.61
HSP90	Nitab4.5_0003476g0010	487.747	549.799	535.777	1194.85	1450.66	769.415
HSP90	novel.4841	364.566	229.528	213.362	132.063	115.132	72.5863
HSP90	Nitab4.5_0000116g0290	277.468	334.15	348.492	523.759	520.751	1492.99
HSP90	Nitab4.5_0000337g0060	4986.96	3792.01	3500.33	782.494	908.658	3159.41
HSP90	Nitab4.5_0000895g0180	3.73275	7.473	2.37069	36.8338	18.5983	9.16879
HSP90	novel.7989	7.46551	9.60814	2.37069	0.898385	0	0

## Sheet: Shoot_HSP
Number of HSPs in the shoot
Name	gene_id	S24-1	S24-2	S24-3	S0-1	S0-2	S0-3
HSP20	Nitab4.5_0001318g0050	5655.84	5985.86	6873.73	0	0	0
HSP20	Nitab4.5_0000278g0010	19845.4	19446.5	19609.1	0	2.12152	0
HSP20	Nitab4.5_0000288g0110	5060.28	4851.76	4971.72	0	0	0
HSP20	Nitab4.5_0000286g0060	4052.18	5158.9	3835.64	0	1.06076	0
HSP20	Nitab4.5_0000008g0270	2183.39	2505.64	1943.04	0	0	0
HSP20	Nitab4.5_0000640g0170	1047.67	1985.81	1045.46	0	0	0
HSP20	Nitab4.5_0003247g0010	17914.3	10584.6	10354.6	0.898907	3.18228	2.50687
HSP20	Nitab4.5_0000365g0160	888.392	1109.34	1159.16	0	0	0
HSP20	Nitab4.5_0000278g0030	526.308	848.05	930.915	0	0	0
HSP20	Nitab4.5_0000319g0220	40312	22863.4	33579.6	28.765	16.9721	6.26718
HSP20	Nitab4.5_0000278g0020	2570.2	2815.53	3247.52	2.69672	1.06076	1.25344
HSP20	Nitab4.5_0002443g0040	60949.9	57596.8	40402.1	40.4508	58.3417	41.3634
HSP20	Nitab4.5_0000286g0070	525.319	919.561	901.851	0	3.18228	0
HSP20	Nitab4.5_0000286g0040	843.874	1467.81	1120.69	8.98907	0	1.25344
HSP20	Nitab4.5_0000073g0350	74533	46736.3	52966.4	332.596	310.802	374.777
HSP20	Nitab4.5_0000933g0030	2675.07	2605.58	2002.02	2.69672	23.3367	23.8153
HSP20	Nitab4.5_0000933g0020	134.545	198.031	123.096	0.898907	1.06076	3.76031
HSP20	Nitab4.5_0000604g0110	8784.01	8621.69	8626.99	120.454	156.992	156.68
HSP20	Nitab4.5_0000312g0130	5172.07	8331.06	6400.15	76.4071	83.7999	230.632
HSP20	Nitab4.5_0000278g0040	439.25	595.01	523.159	17.9781	27.5797	10.0275
HSP20	Nitab4.5_0000008g0240	2282.32	3099.74	394.934	97.0819	105.015	122.837
HSP20	Nitab4.5_0000420g0030	181.042	306.215	424.853	27.8661	8.48607	15.0412
HSP20	Nitab4.5_0002190g0020	3068.81	2578.07	5149.53	213.94	241.853	259.461
HSP20	Nitab4.5_0000286g0050	5059.29	5896.01	5664.14	240.907	1014.09	238.153
HSP20	Nitab4.5_0001000g0100	1419.65	1581.5	1710.52	177.984	126.23	142.892
HSP20	Nitab4.5_0000433g0070	1539.35	1540.24	1765.23	186.973	164.418	238.153
HSP20	Nitab4.5_0000527g0170	531.255	805.877	805.255	99.7787	191.997	145.399
HSP20	Nitab4.5_0000397g0160	45.5079	109.101	35.9031	8.98907	13.7899	28.829
HSP20	Nitab4.5_0000472g0280	3580.28	2821.94	2622.63	6177.29	5651.72	6682.07
HSP20	Nitab4.5_0005259g0040	773.634	1631.92	1053.16	1592.86	2521.42	3502.1
HSP20	Nitab4.5_0000116g0410	53.4223	59.5927	61.5481	115.959	129.413	152.919
HSP20	Nitab4.5_0000615g0070	10.8823	26.5875	41.0321	62.9235	105.015	36.3497
HSP20	Nitab4.5_0002131g0030	3.9572	14.669	8.54835	30.5628	47.7341	25.0687
HSP20	Nitab4.5_0000785g0230	9.89301	15.5858	10.258	43.1475	90.1645	22.5619
HSP20	Nitab4.5_0007482g0020	630.185	349.305	264.999	2600.54	1859.51	1966.64
HSP20	Nitab4.5_0000098g0010	6.92511	4.58405	5.12901	39.5519	33.9443	17.5481
HSP20	Nitab4.5_0000433g0150	0	0	0	22.4727	20.1544	2.50687
HSP40	Nitab4.5_0001955g0110	1359.3	1860.21	2114.86	62.0246	51.9772	42.6168
HSP40	Nitab4.5_0001619g0010	2410.93	2218.68	2156.75	407.205	285.344	315.866
HSP40	Nitab4.5_0000863g0250	1807.45	1661.26	1343.8	471.027	497.496	456.251
HSP40	Nitab4.5_0003463g0030	930.932	1374.3	1495.11	308.325	434.911	401.1
HSP40	Nitab4.5_0001301g0160	118.716	270.459	163.273	48.541	91.2253	38.8565
HSP40	Nitab4.5_0001093g0100	801.334	710.529	819.787	269.672	258.825	265.729
HSP40	Nitab4.5_0001542g0110	1203.98	1200.11	1170.27	394.62	354.293	513.909
HSP40	Nitab4.5_0000621g0080	700.425	628.932	654.804	276.863	219.577	318.373
HSP40	Nitab4.5_0003110g0140	289.865	214.534	245.338	693.956	535.683	670.588
HSP40	Nitab4.5_0000691g0030	2491.06	1367.88	1737.88	6108.07	5996.47	6244.62
HSP40	Nitab4.5_0001781g0190	18463.3	6827.49	14558.7	90318.6	76428.7	71287.9
HSP40	Nitab4.5_0001093g0010	0	0.916811	0	12.5847	8.48607	5.01375
HSP70	Nitab4.5_0004891g0060	102.887	195.281	106.854	0	0	0
HSP70	Nitab4.5_0002700g0150	5178.99	4935.19	4715.27	6.29235	13.7899	8.77405
HSP70	Nitab4.5_0001800g0020	9075.85	11676.5	10365.7	26.0683	24.3975	17.5481
HSP70	novel.8156	13199.3	16885.8	15634.1	64.7213	67.8886	38.8565
HSP70	Nitab4.5_0000463g0020	918.072	800.376	157.29	2.69672	5.30379	0
HSP70	Nitab4.5_0000167g0130	8561.41	7571.94	4663.12	33.2596	35.005	45.1237
HSP70	Nitab4.5_0001579g0060	13407	9803.46	6213.8	129.443	86.9822	132.864
HSP70	Nitab4.5_0001707g0050	1323.69	1274.37	1462.62	26.0683	19.0937	22.5619
HSP70	Nitab4.5_0000043g0270	2532.61	2726.6	1999.46	46.7432	49.8557	48.884
HSP70	Nitab4.5_0001356g0170	7.91441	1.83362	7.69352	0	0	0
HSP70	Nitab4.5_0003658g0020	80.1334	116.435	67.532	10.7869	1.06076	2.50687
HSP70	novel.7177	551.041	1109.34	697.545	47.6421	98.6506	78.9665
HSP70	Nitab4.5_0001843g0090	2049.83	2802.69	1637.86	344.281	397.785	338.428
HSP70	Nitab4.5_0001800g0070	2649.35	4172.41	2656.83	637.325	694.797	670.588
HSP70	Nitab4.5_0002367g0170	957.644	1945.47	1354.06	292.145	278.98	335.921
HSP70	Nitab4.5_0000100g0050	32.6469	30.2548	90.6125	7.19126	12.7291	13.7878
HSP70	Nitab4.5_0000932g0020	3024.29	2383.71	2055.88	635.527	503.86	542.738
HSP70	Nitab4.5_0005169g0030	17084.2	17009.6	13844.9	3663.94	4127.41	4483.54
HSP70	Nitab4.5_0002113g0090	100.909	134.771	145.322	45.8443	25.4582	38.8565
HSP70	Nitab4.5_0000705g0070	840.906	946.149	1012.12	337.989	206.848	287.037
HSP70	Nitab4.5_0002438g0010	7767	6942.09	6121.47	2112.43	2113.03	2298.8
HSP70	Nitab4.5_0001773g0040	9483.44	10767	8729.58	2773.13	2821.62	3648.75
HSP70	Nitab4.5_0000787g0070	5328.38	6303.99	4628.93	1926.36	1866.94	2572.05
HSP70	Nitab4.5_0004482g0020	3258.76	2742.18	2812.41	1209.93	1190.17	1230.87
HSP70	Nitab4.5_0002859g0020	3013.41	2608.33	2302.07	1262.07	1108.49	1466.52
HSP70	Nitab4.5_0000527g0160	13956.1	5481.61	10177.7	23165.7	23662.3	20491.2
HSP70	Nitab4.5_0000349g0130	34482.1	13264.4	22607.8	73425.4	71548.2	74435.3
HSP70	Nitab4.5_0001676g0020	5873.48	2437.8	4122.01	16718.8	15325.8	14125
HSP70	Nitab4.5_0001190g0020	467.939	155.858	277.821	2350.64	2532.03	2555.76
HSP70	Nitab4.5_0001190g0040	6301.85	2152.67	4532.34	37116.8	36424.3	35801.9
HSP90	Nitab4.5_0004854g0010	108.823	304.381	518.885	0	0	0
HSP90	Nitab4.5_0001707g0050	1323.69	1274.37	1462.62	26.0683	19.0937	22.5619
HSP90	novel.7989	8.90371	11.9185	4.27418	0	0	0
HSP90	Nitab4.5_0005743g0020	57.3795	69.6776	25.6451	1.79781	2.12152	0
HSP90	Nitab4.5_0000502g0160	6.92511	8.2513	1.70967	0	0	0
HSP90	Nitab4.5_0003339g0050	2741.35	3548.98	3204.78	162.702	118.805	193.029
HSP90	novel.8546	28134.7	26919.4	23696.9	1288.13	910.131	2081.96
HSP90	Nitab4.5_0001196g0020	3085.63	3881.78	3056.89	199.557	154.871	401.1
HSP90	Nitab4.5_0002951g0010	90.0264	237.454	259.015	34.1585	12.7291	33.8428
HSP90	Nitab4.5_0000855g0100	95.9622	251.206	223.967	30.5628	37.1266	20.055
HSP90	Nitab4.5_0003328g0120	210.721	236.537	268.418	50.3388	27.5797	43.8703
HSP90	Nitab4.5_0000337g0060	4369.74	4814.17	3806.58	626.538	1030	718.219
HSP90	Nitab4.5_0000337g0070	1241.57	2203.1	1343.8	304.729	347.929	303.332
HSP90	Nitab4.5_0003884g0020	226.55	535.418	678.739	150.117	136.838	80.2199
HSP90	Nitab4.5_0000019g0070	12301	3569.15	6342.88	2002.76	1964.53	1710.94
HSP90	Nitab4.5_0001622g0050	2016.2	2212.26	2481.59	643.617	571.749	696.911
HSP90	Nitab4.5_0001137g0010	2157.67	1763.94	1680.61	522.265	468.855	639.253
HSP90	Nitab4.5_0001892g0050	318.555	399.73	342.789	166.298	119.866	88.994
HSP90	Nitab4.5_0001756g0160	575.773	623.431	662.497	263.38	191.997	258.208
HSP90	Nitab4.5_0001658g0020	562.912	517.081	434.256	226.525	169.721	214.338
HSP90	Nitab4.5_0003714g0010	198.85	309.882	262.434	112.363	112.44	117.823
HSP90	Nitab4.5_0002469g0020	524.33	448.321	456.482	208.546	186.694	271.996
HSP90	Nitab4.5_0000505g0130	366.041	249.373	293.208	592.38	705.405	579.088
HSP90	Nitab4.5_0000996g0050	5532.17	3131.83	2705.55	8258.26	9187.23	7509.34
HSP90	Nitab4.5_0000639g0220	230.507	259.458	340.224	626.538	669.339	630.479
HSP90	Nitab4.5_0001334g0060	799.355	841.632	699.255	1777.14	1991.04	1949.09
HSP90	Nitab4.5_0000081g0020	1431.52	1267.03	1068.54	4052.27	2715.54	2912.99
HSP90	Nitab4.5_0000856g0210	909.168	375.893	347.063	1403.19	1595.38	1264.72
HSP90	Nitab4.5_0000368g0190	20.7753	35.7556	35.9031	106.071	85.9215	70.1924
HSP90	Nitab4.5_0003476g0010	1245.53	1225.78	1060	2942.12	3562.03	3751.54
HSP90	Nitab4.5_0001701g0010	2877.88	1629.17	1811.4	6453.25	6026.17	6153.12
HSP90	Nitab4.5_0002343g0010	50.4544	28.4211	70.9513	173.489	126.23	146.652
HSP90	Nitab4.5_0000647g0220	316.576	65.0936	194.048	1253.08	613.119	901.221
HSP90	Nitab4.5_0002918g0080	0	7.33449	5.12901	26.0683	30.762	3.76031
HSP90	Nitab4.5_0000302g0110	12.8609	5.50087	2.56451	24.2705	96.529	30.0825
HSP90	Nitab4.5_0003721g0020	32.6469	6.41768	22.2257	127.645	236.549	92.7543

## Sheet: Root_TF
Types and quantities of transcription factors in the root
gene_id	R24	R0	log2FoldChange	pvalue	gene_description	Family
Nitab4.5_0002113g0180	7949.82	58.984	7.07369	9.62849e-124	Multiprotein bridging factor 1%2C N-terminal%2C Cro/C1-type helix-turn-helix domain%2C Lambda repressor-like%2C DNA-binding domain && sp|Q9LV58|MBF1C_ARATH Multiprotein-bridging factor 1c OS=Arabidopsis thaliana OX=3702 GN=MBF1C PE=1 SV=1 && PF08523:Multiprotein bridging factor 1|PF01381:Helix-turn-helix	MBF1
Nitab4.5_0000622g0060	1810.54	18.9885	6.56906	4.26526e-110	Zinc finger%2C PHD-type%2C conserved site%2C Zinc finger%2C RING/FYVE/PHD-type%2C Bromo adjacent homology (BAH) domain%2C Zinc finger%2C PHD-finger%2C Zinc finger%2C PHD-type%2C Zinc finger%2C FYVE/PHD-type && sp|F4JL28|EBS_ARATH Chromatin remodeling protein EBS OS=Arabidopsis thaliana OX=3702 GN=EBS PE=1 SV=1 && PF01426:BAH domain|PF00628:PHD-finger	PHD
Nitab4.5_0000663g0110	4266.84	32.5741	7.03823	4.5229e-84	Heat shock factor (HSF)-type%2C DNA-binding%2C Heat shock transcription factor family%2C Winged helix-turn-helix DNA-binding domain%2C Heat shock transcription factor%2C plant && sp|Q8GYY1|HSFA3_ARATH Heat stress transcription factor A-3 OS=Arabidopsis thaliana OX=3702 GN=HSFA3 PE=1 SV=2 && PF00447:HSF-type DNA-binding	HSF
Nitab4.5_0002003g0070	13.1395	1547.04	-6.87792	2.99676e-81	Lateral organ boundaries%2C LOB && sp|Q9SN23|LBD38_ARATH LOB domain-containing protein 38 OS=Arabidopsis thaliana OX=3702 GN=LBD38 PE=1 SV=1 && PF03195:Lateral organ boundaries (LOB) domain	LOB
Nitab4.5_0000600g0080	176.142	2605.14	-3.88747	2.42428e-62	AP2/ERF domain%2C DNA-binding domain && sp|Q40479|ERF2_TOBAC Ethylene-responsive transcription factor 2 OS=Nicotiana tabacum OX=4097 GN=ERF2 PE=2 SV=1 && PF00847:AP2 domain	AP2/ERF->AP2/ERF-ERF
Nitab4.5_0002304g0070	200.904	6820.34	-5.08521	3.24663e-48	Zinc finger%2C GATA-type%2C Zinc finger%2C NHR/GATA-type%2C Transcription factor%2C GATA%2C plant && sp|O49743|GATA4_ARATH GATA transcription factor 4 OS=Arabidopsis thaliana OX=3702 GN=GATA4 PE=2 SV=1 && PF00320:GATA zinc finger	C2C2->C2C2-GATA
Nitab4.5_0000070g0110	19.3215	1092.95	-5.83228	5.37383e-45	SANT/Myb domain%2C Homeodomain-like%2C Myb domain && sp|Q4JL76|MYBA2_ORYSJ Myb-related protein MYBAS2 OS=Oryza sativa subsp. japonica OX=39947 GN=MYBAS2 PE=2 SV=1 && PF00249:Myb-like DNA-binding domain	MYB->MYB
Nitab4.5_0001582g0050	740.252	3892	-2.39444	3.41856e-44	Transcription factor IIS%2C N-terminal%2C Transcription elongation factor%2C TFIIS/CRSP70%2C N-terminal%2C sub-type && sp|F4KFC7|MD26C_ARATH Probable mediator of RNA polymerase II transcription subunit 26c OS=Arabidopsis thaliana OX=3702 GN=MED26C PE=1 SV=1 && PF08711:TFIIS helical bundle-like domain	IWS1
Nitab4.5_0004300g0180	140.529	3345.17	-4.57492	1.93272e-41	NAC domain && sp|K4BWV2|NAP1_SOLLC NAC domain-containing protein 1 OS=Solanum lycopersicum OX=4081 GN=NAP1 PE=2 SV=1 && PF02365:No apical meristem (NAM) protein	NAC
Nitab4.5_0002765g0040	509.355	53.6096	3.24683	1.55154e-35	SET domain%2C Histone-lysine N-methyltransferase%2C EZ%2C CXC domain && sp|P93831|CLF_ARATH Histone-lysine N-methyltransferase CLF OS=Arabidopsis thaliana OX=3702 GN=CLF PE=1 SV=2 && PF00856:SET domain|PF18264:CXC domain	SET
Nitab4.5_0000023g0120	1307.77	195.056	2.74583	5.81674e-35	GYF%2C Plus-3%2C SWIB domain%2C Zinc finger%2C CCCH-type%2C SWIB/MDM2 domain%2C Plus-3 domain%2C subgroup && sp|Q9SIV5|C3H19_ARATH Zinc finger CCCH domain-containing protein 19 OS=Arabidopsis thaliana OX=3702 GN=NERD PE=1 SV=3 && PF02201:SWIB/MDM2 domain|PF03126:Plus-3 domain|PF02213:GYF domain	SWI/SNF-BAF60b
Nitab4.5_0000318g0020	55.098	4366.05	-6.31142	1.83921e-33	Zinc finger%2C CCCH-type && sp|O82199|C3H20_ARATH Zinc finger CCCH domain-containing protein 20 OS=Arabidopsis thaliana OX=3702 GN=At2g19810 PE=2 SV=1 && -	C3H
Nitab4.5_0000171g0280	973.744	103.702	3.22873	6.60375e-33	Zinc finger%2C PHD-type%2C conserved site%2C Zinc finger%2C FYVE/PHD-type%2C Helicase%2C superfamily 1/2%2C ATP-binding domain%2C SNF2-related%2C Zinc finger%2C RING/FYVE/PHD-type%2C Zinc finger%2C PHD-type%2C P-loop containing nucleoside triphosphate hydrolase && sp|Q7TPQ3|SHPRH_MOUSE E3 ubiquitin-protein ligase SHPRH OS=Mus musculus OX=10090 GN=Shprh PE=1 SV=1 && PF00176:SNF2 family N-terminal …	SNF2
Nitab4.5_0001478g0200	150.992	895.933	-2.56977	1.28789e-32	Signal transduction response regulator%2C receiver domain%2C CheY-like superfamily%2C Myb domain%2C plants%2C Homeodomain-like && sp|Q6H805|ORR24_ORYSJ Two-component response regulator ORR24 OS=Oryza sativa subsp. japonica OX=39947 GN=RR24 PE=2 SV=1 && -	GARP->GARP-G2-like
Nitab4.5_0006360g0010	4967.05	159.926	4.95838	3.93644e-32	Heat shock factor (HSF)-type%2C DNA-binding%2C Heat shock transcription factor family%2C Heat shock transcription factor%2C plant%2C Winged helix-turn-helix DNA-binding domain && sp|Q8GYY1|HSFA3_ARATH Heat stress transcription factor A-3 OS=Arabidopsis thaliana OX=3702 GN=HSFA3 PE=1 SV=2 && PF00447:HSF-type DNA-binding	HSF
Nitab4.5_0004611g0010	1343.96	210.743	2.67388	7.11615e-32	Protein phosphatase 2C (PP2C)-like domain%2C Protein phosphatase 2C%2C manganese/magnesium aspartate binding site%2C Protein phosphatase 2C && sp|Q9SLA1|P2C22_ARATH Probable protein phosphatase 2C 22 OS=Arabidopsis thaliana OX=3702 GN=At2g25620 PE=1 SV=1 && PF00481:Protein phosphatase 2C	DBP
Nitab4.5_0000368g0350	13603.8	2989.92	2.18581	1.96715e-31	Transcription factor GRAS && sp|P0C883|SCL33_ARATH Scarecrow-like protein 33 OS=Arabidopsis thaliana OX=3702 GN=SCL33 PE=1 SV=1 && PF03514:GRAS domain family	GRAS
Nitab4.5_0001923g0010	42.7366	580.288	-3.76453	2.12791e-31	Zinc finger%2C Dof-type && sp|P68350|DOF15_ARATH Dof zinc finger protein DOF1.5 OS=Arabidopsis thaliana OX=3702 GN=DOF1.5 PE=1 SV=1 && PF02701:Dof domain, zinc finger	C2C2->C2C2-Dof
Nitab4.5_0001082g0060	100.559	849.087	-3.07426	7.28885e-31	Transcription factor TCP subgroup%2C Transcription factor%2C TCP && sp|Q9C518|TCP8_ARATH Transcription factor TCP8 OS=Arabidopsis thaliana OX=3702 GN=TCP8 PE=1 SV=1 && PF03634:TCP family transcription factor	TCP
Nitab4.5_0000563g0260	380.363	3.56684	6.71181	7.68396e-31	DNA-binding WRKY && sp|Q93WY4|WRK12_ARATH Probable WRKY transcription factor 12 OS=Arabidopsis thaliana OX=3702 GN=WRKY12 PE=1 SV=1 && PF03106:WRKY DNA -binding domain	WRKY
Nitab4.5_0000188g0350	2029.65	349.763	2.53689	8.17304e-31	Transcriptional coactivator p15 (PC4)%2C ssDNA-binding transcriptional regulator && sp|O65154|KIWI_ARATH RNA polymerase II transcriptional coactivator KIWI OS=Arabidopsis thaliana OX=3702 GN=KIWI PE=1 SV=1 && PF02229:Transcriptional Coactivator p15 (PC4)	Coactivator p15
Nitab4.5_0002367g0010	244.657	3233.87	-3.72502	1.28866e-30	Auxin response factor%2C B3 DNA binding domain%2C DNA-binding pseudobarrel domain%2C AUX/IAA protein%2C Aux/IAA-ARF-dimerisation && sp|Q9XED8|ARFI_ARATH Auxin response factor 9 OS=Arabidopsis thaliana OX=3702 GN=ARF9 PE=1 SV=1 && PF02362:B3 DNA binding domain|PF06507:Auxin response factor|PF02309:AUX/IAA family	B3->B3-ARF
Nitab4.5_0003278g0010	109.335	972.224	-3.15549	1.22741e-29	Transcription factor GRAS%2C Transcriptional factor DELLA%2C N-terminal && sp|Q7Y1B6|GAI_SOLLC DELLA protein GAI OS=Solanum lycopersicum OX=4081 GN=GAI PE=2 SV=1 && PF03514:GRAS domain family|PF12041:Transcriptional regulator DELLA protein N terminal	GRAS
novel.6126	159.125	1548.37	-3.28432	3.16872e-29	- && sp|Q9LVI4|TIF6B_ARATH Protein TIFY 6B OS=Arabidopsis thaliana OX=3702 GN=TIFY6B PE=1 SV=1 && -	Tify
Nitab4.5_0000610g0290	74.476	4053.61	-5.7694	3.30374e-29	Myb domain%2C SANT/Myb domain%2C Homeodomain-like && sp|Q9LX82|MYB48_ARATH Transcription factor MYB48 OS=Arabidopsis thaliana OX=3702 GN=MYB48 PE=2 SV=1 && PF00249:Myb-like DNA-binding domain	MYB->MYB
Nitab4.5_0009641g0020	264.18	10.2081	4.68013	5.2977e-28	SANT/Myb domain%2C Linker histone H1/H5%2C domain H15%2C Homeodomain-like%2C Myb domain%2C Winged helix-turn-helix DNA-binding domain && sp|F4I7L1|TRB4_ARATH Telomere repeat-binding factor 4 OS=Arabidopsis thaliana OX=3702 GN=At1g17520 PE=2 SV=2 && PF00538:linker histone H1 and H5 family|PF00249:Myb-like DNA-binding domain	MYB->MYB-related
Nitab4.5_0004087g0010	60.6765	614.047	-3.34127	6.22832e-28	Unknown && sp|F4K933|ET2_ARATH Protein EFFECTOR OF TRANSCRIPTION 2 OS=Arabidopsis thaliana OX=3702 GN=ET2 PE=1 SV=1 && -	HRT
Nitab4.5_0001540g0010	59.317	907.843	-3.93432	1.70122e-27	Zinc finger%2C C2H2%2C Poly(ADP-ribose) polymerase%2C catalytic domain && - && -	C2H2
Nitab4.5_0001004g0020	36.9473	447.37	-3.60096	5.1692e-27	Aux/IAA-ARF-dimerisation%2C AUX/IAA protein && sp|Q9ZSY8|IAA27_ARATH Auxin-responsive protein IAA27 OS=Arabidopsis thaliana OX=3702 GN=IAA27 PE=1 SV=1 && PF02309:AUX/IAA family	AUX/IAA
Nitab4.5_0000519g0170	12.1923	281.689	-4.51874	1.12326e-26	NAC domain && sp|Q84TD6|NAC47_ARATH NAC transcription factor 47 OS=Arabidopsis thaliana OX=3702 GN=NAC047 PE=2 SV=1 && PF02365:No apical meristem (NAM) protein	NAC
Nitab4.5_0005003g0020	1127.16	152.568	2.88681	3.8312e-26	Homeodomain-like%2C Winged helix-turn-helix DNA-binding domain%2C Myb domain%2C SANT/Myb domain%2C Linker histone H1/H5%2C domain H15 && sp|F4I7L1|TRB4_ARATH Telomere repeat-binding factor 4 OS=Arabidopsis thaliana OX=3702 GN=At1g17520 PE=2 SV=2 && PF00538:linker histone H1 and H5 family|PF00249:Myb-like DNA-binding domain	MYB->MYB-related
Nitab4.5_0001591g0020	62.7331	398.342	-2.66745	7.54983e-26	DNA-binding WRKY && sp|Q9XI90|WRKY4_ARATH Probable WRKY transcription factor 4 OS=Arabidopsis thaliana OX=3702 GN=WRKY4 PE=1 SV=2 && PF03106:WRKY DNA -binding domain	WRKY
Nitab4.5_0003725g0090	40.9573	1232.33	-4.9126	1.34927e-25	Zinc finger%2C LIM-type && sp|Q94JX5|WLIM1_ARATH LIM domain-containing protein WLIM1 OS=Arabidopsis thaliana OX=3702 GN=WLIM1 PE=1 SV=1 && PF00412:LIM domain	LIM
Nitab4.5_0000238g0080	194.401	2075.73	-3.41695	5.46955e-25	Tify%2C CO/COL/TOC1%2C conserved site && sp|Q9LVI4|TIF6B_ARATH Protein TIFY 6B OS=Arabidopsis thaliana OX=3702 GN=TIFY6B PE=1 SV=1 && PF09425:Divergent CCT motif|PF06200:tify domain	Tify
novel.7510	345.726	10.2926	5.07738	1.60459e-24	- && sp|Q9SLD4|ZAT11_ARATH Zinc finger protein ZAT11 OS=Arabidopsis thaliana OX=3702 GN=ZAT11 PE=2 SV=1 && -	C2H2
Nitab4.5_0004203g0040	144.28	812.098	-2.49222	7.49604e-24	AUX/IAA protein%2C Aux/IAA-ARF-dimerisation && sp|Q38832|IAA14_ARATH Auxin-responsive protein IAA14 OS=Arabidopsis thaliana OX=3702 GN=IAA14 PE=1 SV=2 && PF02309:AUX/IAA family	AUX/IAA
Nitab4.5_0000241g0170	207.607	1585.99	-2.93335	9.11387e-24	Homeobox%2C conserved site%2C Homeodomain-like%2C Leucine zipper%2C homeobox-associated%2C Homeobox domain%2C Helix-turn-helix motif && sp|P46667|ATHB5_ARATH Homeobox-leucine zipper protein ATHB-5 OS=Arabidopsis thaliana OX=3702 GN=ATHB-5 PE=1 SV=1 && PF00046:Homeodomain|PF02183:Homeobox associated leucine zipper	HB->HB-HD-ZIP
novel.7774	13.1371	455.661	-5.13122	1.5231e-23	- && sp|Q9LX82|MYB48_ARATH Transcription factor MYB48 OS=Arabidopsis thaliana OX=3702 GN=MYB48 PE=2 SV=1 && -	MYB->MYB-related
Nitab4.5_0000247g0080	130.058	1505.81	-3.53516	1.95621e-23	SANT/Myb domain%2C Homeodomain-like%2C Myb domain && sp|F1B281|EBIII_PETHY MYB-like transcription factor 4 OS=Petunia hybrida OX=4102 GN=MYB4 PE=2 SV=1 && PF00249:Myb-like DNA-binding domain	MYB->MYB
Nitab4.5_0000123g0580	71.3693	420.022	-2.5553	2.84803e-23	SANT/Myb domain%2C Myb domain%2C Homeodomain-like%2C Myb domain%2C plants && sp|O22210|MYBC1_ARATH Transcription factor MYBC1 OS=Arabidopsis thaliana OX=3702 GN=MYBC1 PE=1 SV=1 && PF00249:Myb-like DNA-binding domain	GARP->GARP-G2-like
Nitab4.5_0000143g0210	79.6667	761.841	-3.25687	4.43062e-23	SWIB domain%2C SWIB/MDM2 domain%2C Homeodomain-like%2C DEK%2C C-terminal && sp|Q08747|UAF30_YEAST Upstream activation factor subunit UAF30 OS=Saccharomyces cerevisiae (strain ATCC 204508 / S288c) OX=559292 GN=UAF30 PE=1 SV=1 && PF08766:DEK C terminal domain|PF02201:SWIB/MDM2 domain	SWI/SNF-BAF60b
Nitab4.5_0001658g0020	153.944	3082.26	-4.32303	1.99166e-22	Signal transduction response regulator%2C receiver domain%2C Histidine kinase-like ATPase%2C ATP-binding domain%2C Signal transduction histidine kinase-related protein%2C C-terminal%2C Signal transduction histidine kinase%2C homodimeric domain%2C Signal transduction histidine kinase EnvZ-like%2C dimerisation/phosphoacceptor domain%2C Signal transduction histidine kinase%2C core%2C CheY-like super…	Others
Nitab4.5_0000149g0170	6.81765	576.54	-6.38817	2.70004e-22	Basic-leucine zipper domain && sp|Q9CA46|BZIP8_ARATH Basic leucine zipper 8 OS=Arabidopsis thaliana OX=3702 GN=BZIP8 PE=1 SV=1 && PF00170:bZIP transcription factor	bZIP
Nitab4.5_0000745g0220	60.08	458.472	-2.93734	2.81743e-22	Homeodomain-like%2C SANT/Myb domain%2C Myb domain && sp|Q9FGY3|MYB78_ARATH Transcription factor MYB78 OS=Arabidopsis thaliana OX=3702 GN=MYB78 PE=1 SV=1 && PF00249:Myb-like DNA-binding domain	MYB->MYB-related
Nitab4.5_0002165g0020	194.85	1003.48	-2.36584	2.98272e-22	CCAAT-binding transcription factor%2C subunit B && sp|Q9M9X4|NFYA2_ARATH Nuclear transcription factor Y subunit A-2 OS=Arabidopsis thaliana OX=3702 GN=NFYA2 PE=2 SV=1 && PF02045:CCAAT-binding transcription factor (CBF-B/NF-YA) subunit B	NF-Y->NF-YA
Nitab4.5_0001298g0030	1324.94	264.493	2.32403	3.25096e-22	Zinc finger%2C LSD1-type && sp|Q93ZB1|LOL1_ARATH Protein LOL1 OS=Arabidopsis thaliana OX=3702 GN=LOL1 PE=2 SV=1 && PF06943:LSD1 zinc finger	C2C2->C2C2-LSD
Nitab4.5_0000036g0240	34.2232	277.446	-3.01535	5.64635e-22	Leucine zipper%2C homeobox-associated%2C Homeodomain-like%2C Homeobox domain%2C Homeobox%2C conserved site && sp|P46604|HAT22_ARATH Homeobox-leucine zipper protein HAT22 OS=Arabidopsis thaliana OX=3702 GN=HAT22 PE=1 SV=1 && PF00046:Homeodomain|PF02183:Homeobox associated leucine zipper	HB->HB-HD-ZIP
Nitab4.5_0002716g0070	4756.43	14788.1	-1.63654	7.68164e-22	AP2/ERF domain%2C DNA-binding domain && sp|Q9LUM4|RAP22_ARATH Ethylene-responsive transcription factor RAP2-2 OS=Arabidopsis thaliana OX=3702 GN=RAP2-2 PE=1 SV=2 && PF00847:AP2 domain	AP2/ERF->AP2/ERF-ERF
Nitab4.5_0000027g0550	3.4579	347.754	-6.64441	1.94561e-21	Transcription factor%2C Skn-1-like%2C DNA-binding domain%2C Basic-leucine zipper domain && sp|Q9FMC2|BZP43_ARATH Basic leucine zipper 43 OS=Arabidopsis thaliana OX=3702 GN=BZIP43 PE=1 SV=1 && PF00170:bZIP transcription factor	bZIP
Nitab4.5_0000605g0210	29.1652	313.359	-3.42054	3.60138e-21	Zinc finger%2C Dof-type && sp|P68350|DOF15_ARATH Dof zinc finger protein DOF1.5 OS=Arabidopsis thaliana OX=3702 GN=DOF1.5 PE=1 SV=1 && PF02701:Dof domain, zinc finger	C2C2->C2C2-Dof
Nitab4.5_0002778g0080	83.3431	503.549	-2.59354	7.14985e-21	Transcription factor jumonji%2C JmjN%2C Zinc finger%2C C5HC2-type%2C JmjC domain && sp|Q336N8|JM706_ORYSJ Lysine-specific demethylase JMJ706 OS=Oryza sativa subsp. japonica OX=39947 GN=JMJ706 PE=2 SV=1 && PF02373:JmjC domain, hydroxylase|PF02928:C5HC2 zinc finger|PF02375:jmjN domain	Jumonji
Nitab4.5_0000280g0010	6.43968	234.41	-5.21934	7.59638e-21	AP2/ERF domain%2C DNA-binding pseudobarrel domain%2C B3 DNA binding domain%2C DNA-binding domain && sp|Q9ZWM9|RAV1_ARATH AP2/ERF and B3 domain-containing transcription factor RAV1 OS=Arabidopsis thaliana OX=3702 GN=RAV1 PE=1 SV=1 && PF00847:AP2 domain|PF02362:B3 DNA binding domain	AP2/ERF->AP2/ERF-RAV
Nitab4.5_0000850g0070	37.205	691.461	-4.21601	9.1245e-21	Homeodomain-like%2C Myb domain%2C plants%2C Myb domain%2C SANT/Myb domain%2C MYB-CC type transcription factor%2C LHEQLE-containing domain && sp|Q94A57|PHL2_ARATH Protein PHR1-LIKE 2 OS=Arabidopsis thaliana OX=3702 GN=PHL2 PE=1 SV=1 && PF00249:Myb-like DNA-binding domain|PF14379:MYB-CC type transfactor, LHEQLE motif	GARP->GARP-G2-like
Nitab4.5_0000647g0060	39.4554	325.256	-3.04829	9.46559e-21	Transcription factor GRAS && sp|Q9XE58|SCL14_ARATH Scarecrow-like protein 14 OS=Arabidopsis thaliana OX=3702 GN=SCL14 PE=1 SV=2 && PF03514:GRAS domain family	GRAS
Nitab4.5_0002184g0030	49.2573	477.903	-3.2787	1.20872e-20	Ethylene insensitive 3-like protein%2C DNA-binding domain && sp|O24606|EIN3_ARATH Protein ETHYLENE INSENSITIVE 3 OS=Arabidopsis thaliana OX=3702 GN=EIN3 PE=1 SV=1 && PF04873:Ethylene insensitive 3	EIL
novel.5682	425.175	42.4455	3.32036	1.43008e-20	- && sp|F4JL28|EBS_ARATH Chromatin remodeling protein EBS OS=Arabidopsis thaliana OX=3702 GN=EBS PE=1 SV=1 && PF01426:BAH domain	PHD
Nitab4.5_0000278g0070	693.359	101.683	2.76777	2.21943e-20	Myb domain%2C SANT/Myb domain%2C Homeodomain-like && sp|Q42575|MYB1_ARATH Transcription factor MYB1 OS=Arabidopsis thaliana OX=3702 GN=MYB1 PE=2 SV=1 && PF00249:Myb-like DNA-binding domain	MYB->MYB
Nitab4.5_0003374g0070	40.6679	355.827	-3.12165	2.45571e-20	Myc-type%2C basic helix-loop-helix (bHLH) domain && sp|Q9SK91|BH094_ARATH Transcription factor bHLH94 OS=Arabidopsis thaliana OX=3702 GN=BHLH94 PE=1 SV=2 && PF00010:Helix-loop-helix DNA-binding domain	bHLH
Nitab4.5_0000306g0370	474.974	4177.9	-3.13618	5.3377e-20	AP2/ERF domain%2C DNA-binding domain && sp|P42736|RAP23_ARATH Ethylene-responsive transcription factor RAP2-3 OS=Arabidopsis thaliana OX=3702 GN=RAP2-3 PE=1 SV=2 && PF00847:AP2 domain	AP2/ERF->AP2/ERF-ERF
Nitab4.5_0000864g0100	1407.28	154.855	3.18159	6.39427e-20	Zinc finger%2C CCHC-type%2C Cold-shock protein%2C DNA-binding%2C Cold-shock conserved site%2C Nucleic acid-binding%2C OB-fold%2C Cold shock protein && sp|Q94C69|CSP3_ARATH Cold shock domain-containing protein 3 OS=Arabidopsis thaliana OX=3702 GN=CSP3 PE=1 SV=1 && PF00313:'Cold-shock' DNA-binding domain|PF00098:Zinc knuckle	CSD
Nitab4.5_0001326g0090	4649.01	807.998	2.52436	6.67235e-20	Transcription factor GRAS && sp|Q9XE58|SCL14_ARATH Scarecrow-like protein 14 OS=Arabidopsis thaliana OX=3702 GN=SCL14 PE=1 SV=2 && PF03514:GRAS domain family	GRAS
Nitab4.5_0000899g0130	121.942	1108.3	-3.18183	7.3257e-20	DNA-binding pseudobarrel domain%2C Auxin response factor%2C B3 DNA binding domain%2C AUX/IAA protein%2C Aux/IAA-ARF-dimerisation && sp|Q0D9R7|ARFS_ORYSJ Auxin response factor 19 OS=Oryza sativa subsp. japonica OX=39947 GN=ARF19 PE=2 SV=2 && PF02362:B3 DNA binding domain|PF02309:AUX/IAA family|PF06507:Auxin response factor	B3->B3-ARF
Nitab4.5_0001320g0010	0	397.697	-10.8602	3.12818e-19	Zinc finger%2C B-box && sp|O23379|COL11_ARATH Putative zinc finger protein CONSTANS-LIKE 11 OS=Arabidopsis thaliana OX=3702 GN=COL11 PE=1 SV=2 && PF00643:B-box zinc finger	Others
Nitab4.5_0000777g0080	3.1413	593.76	-7.57298	3.38968e-19	AP2/ERF domain%2C DNA-binding domain && sp|A0A3Q7I5Y9|ERFC3_SOLLC Ethylene-response factor C3 OS=Solanum lycopersicum OX=4081 GN=ERF.C.3 PE=2 SV=1 && PF00847:AP2 domain	AP2/ERF->AP2/ERF-ERF
Nitab4.5_0005191g0020	4.24815	157.207	-5.20702	3.66213e-19	Zinc finger C2H2-type/integrase DNA-binding domain%2C Zinc finger%2C C2H2%2C Zinc finger%2C C2H2-like && sp|Q9ZWA6|IDD3_ARATH Zinc finger protein MAGPIE OS=Arabidopsis thaliana OX=3702 GN=MGP PE=1 SV=1 && -	C2H2
Nitab4.5_0003799g0010	782.898	117.581	2.73232	4.33453e-19	DDT domain%2C DDT domain superfamily%2C DDT domain%2C subgroup && sp|F4JRF5|RLT3_ARATH Homeobox-DDT domain protein RLT3 OS=Arabidopsis thaliana OX=3702 GN=RLT3 PE=3 SV=1 && PF15612:WSTF, HB1, Itc1p, MBD9 motif 1|PF02791:DDT domain|PF15613:Williams-Beuren syndrome DDT (WSD), D-TOX E motif	DDT
Nitab4.5_0000103g0070	456.217	65.4177	2.80151	4.3825e-19	SET domain%2C Tetratricopeptide TPR1%2C Tetratricopeptide repeat%2C Tetratricopeptide repeat-containing domain%2C Tetratricopeptide-like helical && sp|Q3ZBZ8|STIP1_BOVIN Stress-induced-phosphoprotein 1 OS=Bos taurus OX=9913 GN=STIP1 PE=2 SV=1 && PF00856:SET domain	SET
Nitab4.5_0001892g0050	79.9221	2681.35	-5.06841	4.76252e-19	Histidine kinase-like ATPase%2C ATP-binding domain%2C Signal transduction histidine kinase EnvZ-like%2C dimerisation/phosphoacceptor domain%2C Signal transduction histidine kinase-related protein%2C C-terminal%2C Signal transduction response regulator%2C receiver domain%2C Signal transduction histidine kinase%2C core%2C CheY-like superfamily%2C Signal transduction histidine kinase%2C homodimeric …	Others
Nitab4.5_0000278g0160	390.711	2653.24	-2.76378	5.46949e-19	SANT/Myb domain%2C Homeodomain-like%2C SANT domain%2C Myb domain%2C Myb domain%2C plants && sp|Q8S9H7|DIV_ANTMA Transcription factor DIVARICATA OS=Antirrhinum majus OX=4151 GN=DIVARICATA PE=2 SV=1 && PF00249:Myb-like DNA-binding domain	MYB->MYB
Nitab4.5_0000136g0340	28.2939	422.643	-3.90127	5.51559e-19	Myc-type%2C basic helix-loop-helix (bHLH) domain && sp|Q9ZPW3|HBI1_ARATH Transcription factor HBI1 OS=Arabidopsis thaliana OX=3702 GN=HBI1 PE=1 SV=3 && PF00010:Helix-loop-helix DNA-binding domain	bHLH
Nitab4.5_0000287g0080	312.981	41.8315	2.89818	9.97868e-19	NAC domain && sp|Q93VY3|NAC72_ARATH NAC domain-containing protein 72 OS=Arabidopsis thaliana OX=3702 GN=NAC072 PE=2 SV=1 && PF02365:No apical meristem (NAM) protein	NAC
Nitab4.5_0003748g0030	33.9877	375.175	-3.46005	1.05636e-18	NAC domain && sp|Q8GWK6|NC104_ARATH NAC domain-containing protein 104 OS=Arabidopsis thaliana OX=3702 GN=NAC104 PE=2 SV=1 && PF02365:No apical meristem (NAM) protein	NAC
Nitab4.5_0000604g0060	138.08	718.96	-2.38334	1.11945e-18	DNA-binding WRKY%2C Zn-cluster domain && sp|O22176|WRK15_ARATH Probable WRKY transcription factor 15 OS=Arabidopsis thaliana OX=3702 GN=WRKY15 PE=2 SV=1 && PF10533:Plant zinc cluster domain|PF03106:WRKY DNA -binding domain	WRKY
Nitab4.5_0000040g0110	223.872	4406.06	-4.29958	1.17794e-18	NAC domain && sp|K4BWV2|NAP1_SOLLC NAC domain-containing protein 1 OS=Solanum lycopersicum OX=4081 GN=NAP1 PE=2 SV=1 && PF02365:No apical meristem (NAM) protein	NAC
Nitab4.5_0002429g0010	907.423	3380.21	-1.89723	2.68609e-18	Transcription factor IIS%2C N-terminal && sp|F4ICK8|IWS1_ARATH Protein IWS1 homolog 1 OS=Arabidopsis thaliana OX=3702 GN=IWS1 PE=1 SV=1 && PF08711:TFIIS helical bundle-like domain	IWS1
Nitab4.5_0000490g0020	250.689	16.2528	3.93684	2.82546e-18	C2H2- zinc finger protein family%2C Trihelix transcription factor GT3%2C Myb-like domain && sp|Q9SDW0|TGT3A_ARATH Trihelix transcription factor GT-3a OS=Arabidopsis thaliana OX=3702 GN=GT-3A PE=1 SV=1 && PF13837:Myb/SANT-like DNA-binding domain	Trihelix
Nitab4.5_0001105g0150	134.009	912.222	-2.76554	4.53526e-18	Lateral organ boundaries%2C LOB && sp|Q9FN11|LBD37_ARATH LOB domain-containing protein 37 OS=Arabidopsis thaliana OX=3702 GN=LBD37 PE=2 SV=1 && PF03195:Lateral organ boundaries (LOB) domain	LOB
Nitab4.5_0001369g0030	48.4596	610.199	-3.66052	5.48198e-18	SANT/Myb domain%2C Homeodomain-like%2C Myb domain%2C Myb-like domain && sp|F1B281|EBIII_PETHY MYB-like transcription factor 4 OS=Petunia hybrida OX=4102 GN=MYB4 PE=2 SV=1 && PF00249:Myb-like DNA-binding domain	MYB->MYB-related
Nitab4.5_0007306g0010	24.4213	288.216	-3.56166	7.35475e-18	Signal transduction response regulator%2C receiver domain%2C CheY-like superfamily && sp|B8BLZ4|ORR10_ORYSI Two-component response regulator ORR10 OS=Oryza sativa subsp. indica OX=39946 GN=RR10 PE=2 SV=1 && PF00072:Response regulator receiver domain	Others
Nitab4.5_0003083g0010	79.851	441.297	-2.46268	1.58199e-17	Zinc finger%2C GATA-type%2C Zinc finger%2C NHR/GATA-type && sp|Q8LAU9|GATA1_ARATH GATA transcription factor 1 OS=Arabidopsis thaliana OX=3702 GN=GATA1 PE=2 SV=2 && PF00320:GATA zinc finger	C2C2->C2C2-GATA
Nitab4.5_0000617g0300	1141.72	200.728	2.50638	1.60197e-17	SET domain%2C AWS%2C Post-SET domain && sp|Q84WW6|ASHH1_ARATH Histone-lysine N-methyltransferase ASHH1 OS=Arabidopsis thaliana OX=3702 GN=ASHH1 PE=1 SV=1 && PF17907:AWS domain|PF00856:SET domain	SET
Nitab4.5_0000059g0420	548.614	155.886	1.81549	1.82098e-17	BTB/POZ fold%2C BTB/POZ%2C BTB/POZ-like && - && PF00651:BTB/POZ domain	TRAF
Nitab4.5_0003314g0110	2585.05	712.951	1.85806	2.30931e-17	High mobility group box domain%2C Structure-specific recognition protein%2C Domain of unknown function DUF1747%2C SSRP1 domain%2C Pleckstrin homology-like domain && sp|O04235|SSRP1_VICFA FACT complex subunit SSRP1 OS=Vicia faba OX=3906 GN=SSRP1 PE=2 SV=1 && PF00505:HMG (high mobility group) box|PF08512:Histone chaperone Rttp106-like|PF17292:POB3-like N-terminal PH domain|PF03531:Structure-specifi…	HMG
Nitab4.5_0001925g0260	155.517	644.266	-2.05093	3.17796e-17	GNAT domain%2C Acyl-CoA N-acyltransferase && - && PF00583:Acetyltransferase (GNAT) family	GNAT
Nitab4.5_0002076g0010	16.7153	218.983	-3.71425	3.604e-17	Homeodomain-like%2C SANT/Myb domain%2C Myb domain%2C Myb domain%2C plants && sp|A3AWH5|MOF1_ORYSJ Myb family transcription factor MOF1 OS=Oryza sativa subsp. japonica OX=39947 GN=MOF1 PE=1 SV=1 && PF00249:Myb-like DNA-binding domain	GARP->GARP-G2-like
novel.4237	179.887	1227.72	-2.7706	4.15784e-17	- && sp|P46668|ATHB6_ARATH Homeobox-leucine zipper protein ATHB-6 OS=Arabidopsis thaliana OX=3702 GN=ATHB-6 PE=1 SV=1 && PF02183:Homeobox associated leucine zipper|PF00046:Homeodomain	HB->HB-HD-ZIP
Nitab4.5_0001817g0020	464.635	34.7633	3.74615	6.00332e-17	AP2/ERF domain%2C DNA-binding domain && sp|O82132|DRE2A_ARATH Dehydration-responsive element-binding protein 2A OS=Arabidopsis thaliana OX=3702 GN=DREB2A PE=1 SV=1 && PF00847:AP2 domain	AP2/ERF->AP2/ERF-ERF
Nitab4.5_0001814g0020	73.9877	476.612	-2.69169	1.00993e-16	SANT/Myb domain%2C Homeodomain-like%2C Myb domain && sp|Q9FGY3|MYB78_ARATH Transcription factor MYB78 OS=Arabidopsis thaliana OX=3702 GN=MYB78 PE=1 SV=1 && PF00249:Myb-like DNA-binding domain	MYB->MYB
novel.489	80.1062	371.54	-2.20983	1.18604e-16	- && sp|Q93WV0|WRK20_ARATH Probable WRKY transcription factor 20 OS=Arabidopsis thaliana OX=3702 GN=WRKY20 PE=2 SV=1 && PF03106:WRKY DNA -binding domain	WRKY
Nitab4.5_0002998g0060	478.384	101.216	2.24118	1.19567e-16	Heat shock factor (HSF)-type%2C DNA-binding%2C Heat shock transcription factor family%2C Winged helix-turn-helix DNA-binding domain%2C Heat shock transcription factor%2C plant && sp|Q84T61|HSFA1_ORYSJ Heat stress transcription factor A-1 OS=Oryza sativa subsp. japonica OX=39947 GN=HSFA1 PE=2 SV=1 && PF00447:HSF-type DNA-binding	HSF
Nitab4.5_0001535g0030	159.633	625.665	-1.97016	1.55091e-16	B3 DNA binding domain%2C DNA-binding pseudobarrel domain%2C Aux/IAA-ARF-dimerisation%2C AUX/IAA protein%2C Auxin response factor && sp|Q0D9R7|ARFS_ORYSJ Auxin response factor 19 OS=Oryza sativa subsp. japonica OX=39947 GN=ARF19 PE=2 SV=2 && PF02362:B3 DNA binding domain|PF06507:Auxin response factor|PF02309:AUX/IAA family	B3->B3-ARF
Nitab4.5_0000496g0130	2.4296	334.677	-7.14545	1.78368e-16	NAC domain && sp|Q8GWK6|NC104_ARATH NAC domain-containing protein 104 OS=Arabidopsis thaliana OX=3702 GN=NAC104 PE=2 SV=1 && PF02365:No apical meristem (NAM) protein	NAC
Nitab4.5_0000021g0670	2053.14	630.011	1.70446	2.0628e-16	Heat shock factor (HSF)-type%2C DNA-binding%2C Heat shock transcription factor%2C plant%2C Winged helix-turn-helix DNA-binding domain%2C Heat shock transcription factor family && sp|Q84T61|HSFA1_ORYSJ Heat stress transcription factor A-1 OS=Oryza sativa subsp. japonica OX=39947 GN=HSFA1 PE=2 SV=1 && PF00447:HSF-type DNA-binding	HSF
Nitab4.5_0000949g0070	515.873	153.006	1.75226	2.56137e-16	Post-SET domain%2C SET domain%2C AWS && sp|Q84WW6|ASHH1_ARATH Histone-lysine N-methyltransferase ASHH1 OS=Arabidopsis thaliana OX=3702 GN=ASHH1 PE=1 SV=1 && PF17907:AWS domain|PF00856:SET domain	SET
Nitab4.5_0001021g0050	336.209	2109.04	-2.65033	3.60034e-16	Homeobox KN domain%2C KNOX1%2C Homeobox domain%2C KNOX2%2C Homeodomain-like && sp|O22300|LET12_SOLLC Homeobox protein knotted-1-like LET12 OS=Solanum lycopersicum OX=4081 GN=LET12 PE=2 SV=1 && PF03791:KNOX2 domain|PF03790:KNOX1 domain|PF05920:Homeobox KN domain	HB->HB-KNOX
Nitab4.5_0004300g0010	0.770608	296.243	-8.58039	5.48775e-16	Tetratricopeptide-like helical%2C SET domain%2C Tetratricopeptide TPR1%2C Tetratricopeptide repeat && - && PF00856:SET domain	SET
Nitab4.5_0003291g0010	2.39033	258.068	-6.78032	5.69289e-16	Transcription factor TCP subgroup%2C Transcription factor%2C TCP && sp|Q8LPR5|TCP4_ARATH Transcription factor TCP4 OS=Arabidopsis thaliana OX=3702 GN=TCP4 PE=1 SV=1 && PF03634:TCP family transcription factor	TCP
Nitab4.5_0000882g0030	1.48232	199.771	-7.02302	7.24539e-16	Zinc finger%2C NHR/GATA-type%2C Transcription factor%2C GATA%2C plant%2C Zinc finger%2C GATA-type && sp|O49743|GATA4_ARATH GATA transcription factor 4 OS=Arabidopsis thaliana OX=3702 GN=GATA4 PE=2 SV=1 && PF00320:GATA zinc finger	C2C2->C2C2-GATA
Nitab4.5_0000496g0030	820.112	78.0902	3.38972	1.28638e-15	WSTF/Acf1/Cbp146%2C DDT domain superfamily%2C DDT domain%2C DDT domain%2C subgroup && sp|Q54ST3|Y2237_DICDI DDT domain-containing protein DDB_G0282237 OS=Dictyostelium discoideum OX=44689 GN=DDB_G0282237 PE=3 SV=1 && PF15613:Williams-Beuren syndrome DDT (WSD), D-TOX E motif|PF02791:DDT domain|PF10537:ATP-utilising chromatin assembly and remodelling N-terminal	DDT
Nitab4.5_0000628g0120	291.043	1784.47	-2.61603	1.3522e-15	BZR1%2C transcriptional repressor && sp|Q94A43|BEH2_ARATH BES1/BZR1 homolog protein 2 OS=Arabidopsis thaliana OX=3702 GN=BEH2 PE=1 SV=1 && PF05687:BES1/BZR1 plant transcription factor, N-terminal	BES1
Nitab4.5_0000365g0240	139.904	587.111	-2.07053	1.8487e-15	Transcription factor%2C TCP%2C Transcription factor TCP subgroup && sp|Q9LQF0|TCP23_ARATH Transcription factor TCP23 OS=Arabidopsis thaliana OX=3702 GN=TCP23 PE=1 SV=1 && PF03634:TCP family transcription factor	TCP
Nitab4.5_0000190g0050	209.917	11.6787	4.15273	2.38691e-15	Heat shock factor (HSF)-type%2C DNA-binding%2C Winged helix-turn-helix DNA-binding domain%2C Heat shock transcription factor family && sp|P41152|HSF30_SOLPE Heat shock factor protein HSF30 OS=Solanum peruvianum OX=4082 GN=HSF30 PE=2 SV=1 && PF00447:HSF-type DNA-binding	HSF
Nitab4.5_0001714g0080	41.8482	227.326	-2.44121	2.44043e-15	Homeobox KN domain%2C Homeobox domain%2C Homeodomain-like && sp|P46606|HD1_BRANA Homeobox protein HD1 OS=Brassica napus OX=3708 GN=HD1 PE=2 SV=1 && -	HB->HB-other
Nitab4.5_0007812g0060	31.4524	229.684	-2.87535	2.59114e-15	Zinc finger%2C lateral root primordium type 1%2C Lateral Root Primordium type 1%2C C-terminal%2C Protein of unknown function DUF702 && sp|Q9SD40|SRS1_ARATH Protein SHI RELATED SEQUENCE 1 OS=Arabidopsis thaliana OX=3702 GN=SRS1 PE=1 SV=2 && PF05142:Domain of unknown function (DUF702)	SRS
novel.2869	51.8783	400.358	-2.95463	4.04976e-15	- && sp|Q94CK9|LRP1_ARATH Protein LATERAL ROOT PRIMORDIUM 1 OS=Arabidopsis thaliana OX=3702 GN=LRP1 PE=1 SV=1 && -	SRS
Nitab4.5_0004010g0010	1972.43	310.601	2.66741	4.41588e-15	Zinc finger%2C PHD-type%2C Zinc finger%2C PHD-finger%2C Zinc finger%2C RING-type%2C Zinc finger%2C RING/FYVE/PHD-type%2C Zinc finger%2C FYVE/PHD-type && sp|Q8L7I1|Y4193_ARATH Uncharacterized protein At4g10930 OS=Arabidopsis thaliana OX=3702 GN=At4g10930 PE=2 SV=1 && PF00628:PHD-finger	PHD
Nitab4.5_0000602g0120	71.9632	377.269	-2.38794	4.67606e-15	Aux/IAA-ARF-dimerisation%2C B3 DNA binding domain%2C Auxin response factor%2C DNA-binding pseudobarrel domain && sp|Q9AV47|ARFV_ORYSJ Auxin response factor 22 OS=Oryza sativa subsp. japonica OX=39947 GN=ARF22 PE=2 SV=1 && PF02362:B3 DNA binding domain|PF06507:Auxin response factor	B3->B3-ARF
Nitab4.5_0001097g0070	243.146	16.6704	3.8558	8.35232e-15	Zinc finger%2C GATA-type%2C Zinc finger%2C NHR/GATA-type && sp|Q8LG10|GAT15_ARATH GATA transcription factor 15 OS=Arabidopsis thaliana OX=3702 GN=GATA15 PE=2 SV=2 && PF00320:GATA zinc finger	C2C2->C2C2-GATA
Nitab4.5_0001057g0060	883.315	247.384	1.83612	9.12092e-15	Zinc finger%2C SWIM-type%2C MULE transposase domain%2C Zinc finger%2C PMZ-type%2C FAR1 DNA binding domain && sp|Q9SY66|FRS11_ARATH Protein FAR1-RELATED SEQUENCE 11 OS=Arabidopsis thaliana OX=3702 GN=FRS11 PE=1 SV=1 && PF10551:MULE transposase domain|PF03101:FAR1 DNA-binding domain|PF04434:SWIM zinc finger	FAR1
Nitab4.5_0001817g0060	290.775	1041.75	-1.84158	1.13717e-14	Helicase%2C C-terminal%2C P-loop containing nucleoside triphosphate hydrolase%2C SNF2-related%2C Helicase%2C superfamily 1/2%2C ATP-binding domain && sp|Q9M297|CLSY1_ARATH SNF2 domain-containing protein CLASSY 1 OS=Arabidopsis thaliana OX=3702 GN=CLSY1 PE=1 SV=1 && PF00271:Helicase conserved C-terminal domain|PF00176:SNF2 family N-terminal domain	SNF2
Nitab4.5_0000159g0180	409.065	3794.42	-3.21357	1.30186e-14	Zinc finger%2C C2H2%2C Zinc finger%2C C2H2-like%2C Zinc finger C2H2-type/integrase DNA-binding domain && sp|Q9C8N5|STOP1_ARATH Protein SENSITIVE TO PROTON RHIZOTOXICITY 1 OS=Arabidopsis thaliana OX=3702 GN=STOP1 PE=2 SV=1 && -	C2H2
Nitab4.5_0001480g0090	2079.63	499.263	2.05852	1.41929e-14	Homeodomain-like%2C Zinc finger%2C PHD-type%2C conserved site%2C Zinc finger%2C RING/FYVE/PHD-type%2C Homeobox domain%2C Zinc finger%2C FYVE/PHD-type%2C Zinc finger%2C PHD-type%2C Zinc finger%2C PHD-finger && sp|P48786|PRH_PETCR Pathogenesis-related homeodomain protein OS=Petroselinum crispum OX=4043 GN=PRH PE=2 SV=1 && PF00046:Homeodomain|PF00628:PHD-finger	HB->HB-PHD
Nitab4.5_0000278g0150	228.83	773.769	-1.75692	1.61467e-14	Zinc finger%2C LIM-type && sp|Q9M047|WLI2B_ARATH LIM domain-containing protein WLIM2b OS=Arabidopsis thaliana OX=3702 GN=WLIM2B PE=1 SV=1 && PF00412:LIM domain	LIM
Nitab4.5_0001632g0050	746.484	4029.1	-2.43239	2.17719e-14	Transcription factor IIS%2C N-terminal && sp|F4ICK8|IWS1_ARATH Protein IWS1 homolog 1 OS=Arabidopsis thaliana OX=3702 GN=IWS1 PE=1 SV=1 && PF08711:TFIIS helical bundle-like domain	IWS1
Nitab4.5_0000303g0270	84.0745	523.698	-2.63771	2.37137e-14	Transcription factor%2C TCP%2C Transcription factor TCP subgroup && sp|Q9C518|TCP8_ARATH Transcription factor TCP8 OS=Arabidopsis thaliana OX=3702 GN=TCP8 PE=1 SV=1 && PF03634:TCP family transcription factor	TCP
Nitab4.5_0001311g0050	189.088	606.938	-1.68281	2.60589e-14	Transcription factor CBF/NF-Y/archaeal histone%2C Transcriptional activator NFYC/HAP5 subunit%2C Histone-fold && sp|Q9SMP0|NFYC1_ARATH Nuclear transcription factor Y subunit C-1 OS=Arabidopsis thaliana OX=3702 GN=NFYC1 PE=1 SV=1 && PF00808:Histone-like transcription factor (CBF/NF-Y) and archaeal histone	NF-Y->NF-YC
Nitab4.5_0000575g0010	979.45	3536.17	-1.8523	2.70511e-14	Signal transduction response regulator%2C receiver domain%2C CCT domain%2C CheY-like superfamily && sp|Q0D3B6|PRR37_ORYSJ Two-component response regulator-like PRR37 OS=Oryza sativa subsp. japonica OX=39947 GN=PRR37 PE=2 SV=1 && PF06203:CCT motif|PF00072:Response regulator receiver domain	Pseudo ARR-B
Nitab4.5_0000745g0040	2.35108	173.248	-6.21474	5.06111e-14	Homeodomain-like%2C SANT/Myb domain%2C Myb domain && sp|Q10MB4|MYB2_ORYSJ Transcription factor MYB2 OS=Oryza sativa subsp. japonica OX=39947 GN=MYB2 PE=2 SV=1 && PF00249:Myb-like DNA-binding domain	MYB->MYB-related
novel.3394	66.6033	387.079	-2.54017	7.61422e-14	- && sp|Q39263|ZFP4_ARATH Zinc finger protein 4 OS=Arabidopsis thaliana OX=3702 GN=ZFP4 PE=2 SV=2 && -	C2H2
Nitab4.5_0001094g0080	94.2223	438.164	-2.21945	9.46185e-14	Signal transduction response regulator%2C receiver domain%2C SANT/Myb domain%2C Myb domain%2C CheY-like superfamily%2C Myb domain%2C plants%2C Homeodomain-like%2C Response regulator%2C plant B-type && sp|B8AEH1|ORR23_ORYSI Two-component response regulator ORR23 OS=Oryza sativa subsp. indica OX=39946 GN=RR23 PE=3 SV=1 && PF00072:Response regulator receiver domain	Others
Nitab4.5_0000978g0050	531.236	176.557	1.58888	1.01855e-13	Helicase%2C C-terminal%2C Helicase%2C superfamily 1/2%2C ATP-binding domain%2C HARP domain%2C P-loop containing nucleoside triphosphate hydrolase%2C SNF2-related && sp|Q498E7|SMAL1_XENLA SWI/SNF-related matrix-associated actin-dependent regulator of chromatin subfamily A-like protein 1 OS=Xenopus laevis OX=8355 GN=smarcal1 PE=2 SV=1 && PF00271:Helicase conserved C-terminal domain|PF00176:SNF2 fam…	SNF2
Nitab4.5_0000363g0160	14.9752	712.634	-5.57654	1.20577e-13	Homeodomain-like%2C Myb-like domain%2C SANT/Myb domain && sp|Q9FGY3|MYB78_ARATH Transcription factor MYB78 OS=Arabidopsis thaliana OX=3702 GN=MYB78 PE=1 SV=1 && PF00249:Myb-like DNA-binding domain	MYB->MYB
Nitab4.5_0000142g0030	122.182	454.329	-1.89573	1.67937e-13	Transcription factor GRAS && sp|Q9SZF7|SHR_ARATH Protein SHORT-ROOT OS=Arabidopsis thaliana OX=3702 GN=SHR PE=1 SV=1 && PF03514:GRAS domain family	GRAS
Nitab4.5_0002182g0080	139.69	455.401	-1.70572	1.97078e-13	Zinc finger%2C GATA-type%2C Zinc finger%2C NHR/GATA-type && sp|Q8LAU9|GATA1_ARATH GATA transcription factor 1 OS=Arabidopsis thaliana OX=3702 GN=GATA1 PE=2 SV=2 && PF00320:GATA zinc finger	C2C2->C2C2-GATA
Nitab4.5_0001497g0010	95.4691	457.627	-2.26329	2.08105e-13	Aux/IAA-ARF-dimerisation%2C AUX/IAA protein && sp|P33077|IAA4_ARATH Auxin-responsive protein IAA4 OS=Arabidopsis thaliana OX=3702 GN=IAA4 PE=1 SV=2 && PF02309:AUX/IAA family	AUX/IAA
Nitab4.5_0000256g0150	797.903	4398.25	-2.46251	2.09427e-13	Protein of unknown function DUF597 && sp|Q1G3Q4|RITF1_ARATH Protein RGF1 INDUCIBLE TRANSCRIPTION FACTOR 1 OS=Arabidopsis thaliana OX=3702 GN=RITF1 PE=1 SV=1 && PF04640:PLATZ transcription factor	PLATZ
Nitab4.5_0002211g0060	2528.51	5907.59	-1.22427	2.93152e-13	AP2/ERF domain%2C DNA-binding domain && sp|Q40478|ERF5_TOBAC Ethylene-responsive transcription factor 5 OS=Nicotiana tabacum OX=4097 GN=ERF5 PE=2 SV=1 && PF00847:AP2 domain	AP2/ERF->AP2/ERF-ERF
Nitab4.5_0001542g0060	361.032	2915.55	-3.01408	2.96278e-13	Myc-type%2C basic helix-loop-helix (bHLH) domain && sp|Q66GR3|BH130_ARATH Transcription factor bHLH130 OS=Arabidopsis thaliana OX=3702 GN=BHLH130 PE=1 SV=1 && PF00010:Helix-loop-helix DNA-binding domain	bHLH
Nitab4.5_0000798g0140	356.985	2994.34	-3.06869	2.9873e-13	DNA-binding pseudobarrel domain%2C AUX/IAA protein%2C B3 DNA binding domain%2C Aux/IAA-ARF-dimerisation%2C Auxin response factor && sp|Q9XED8|ARFI_ARATH Auxin response factor 9 OS=Arabidopsis thaliana OX=3702 GN=ARF9 PE=1 SV=1 && PF02362:B3 DNA binding domain|PF06507:Auxin response factor|PF02309:AUX/IAA family	B3->B3-ARF
Nitab4.5_0000223g0250	0.750973	221.146	-8.16289	3.25321e-13	High mobility group box domain && sp|Q9SUP7|HMGB6_ARATH High mobility group B protein 6 OS=Arabidopsis thaliana OX=3702 GN=HMGB6 PE=2 SV=1 && PF00505:HMG (high mobility group) box	HMG
novel.1723	386.694	1847.16	-2.25588	3.81015e-13	- && - && PF00439:Bromodomain	MYB->MYB-related
Nitab4.5_0001501g0040	1.54122	121.376	-6.29355	4.20325e-13	Zinc finger%2C GATA-type%2C Zinc finger%2C NHR/GATA-type%2C Transcription factor%2C GATA%2C plant && sp|O49743|GATA4_ARATH GATA transcription factor 4 OS=Arabidopsis thaliana OX=3702 GN=GATA4 PE=2 SV=1 && PF00320:GATA zinc finger	C2C2->C2C2-GATA
Nitab4.5_0001180g0220	581.337	114.937	2.33894	4.22239e-13	Myb domain%2C Myb domain%2C plants%2C SANT/Myb domain%2C Homeodomain-like && sp|F4KGY6|RVE1_ARATH Protein REVEILLE 1 OS=Arabidopsis thaliana OX=3702 GN=RVE1 PE=1 SV=1 && PF00249:Myb-like DNA-binding domain	MYB->MYB-related
Nitab4.5_0000342g0020	230.835	679.223	-1.5574	4.72605e-13	Myc-type%2C basic helix-loop-helix (bHLH) domain && sp|Q8L467|BH104_ARATH Transcription factor bHLH104 OS=Arabidopsis thaliana OX=3702 GN=BHLH104 PE=1 SV=1 && PF00010:Helix-loop-helix DNA-binding domain	bHLH
Nitab4.5_0000312g0160	122.001	674.169	-2.46373	6.20034e-13	Transcription factor GRAS && sp|O81316|SCL6_ARATH Scarecrow-like protein 6 OS=Arabidopsis thaliana OX=3702 GN=SCL6 PE=1 SV=1 && PF03514:GRAS domain family	GRAS
Nitab4.5_0001021g0140	885.173	146.425	2.594	9.2211e-13	Protein phosphatase 2C (PP2C)-like domain%2C Protein phosphatase 2C && sp|Q69QZ0|P2C27_ORYSJ Probable protein phosphatase 2C 27 OS=Oryza sativa subsp. japonica OX=39947 GN=Os02g0799000 PE=2 SV=1 && PF00481:Protein phosphatase 2C	DBP
Nitab4.5_0003600g0070	1964.33	707.474	1.47353	1.1729e-12	Zinc finger%2C CCCH-type%2C K Homology domain%2C type 1%2C K Homology domain && sp|Q7F8R0|C3H14_ORYSJ Zinc finger CCCH domain-containing protein 14 OS=Oryza sativa subsp. japonica OX=39947 GN=Os02g0194200 PE=2 SV=1 && PF00642:Zinc finger C-x8-C-x5-C-x3-H type (and similar)|PF00013:KH domain	C3H
Nitab4.5_0006037g0010	8.14042	112.775	-3.79446	1.64766e-12	Homeodomain-like%2C SANT/Myb domain%2C Myb domain && sp|Q5NBM8|CSA_ORYSJ Transcription factor CSA OS=Oryza sativa subsp. japonica OX=39947 GN=CSA PE=2 SV=2 && PF13921:Myb-like DNA-binding domain	MYB->MYB
Nitab4.5_0002350g0030	186.999	1331.97	-2.83362	1.98568e-12	AP2/ERF domain%2C DNA-binding domain && sp|Q9LW49|ERF4_NICSY Ethylene-responsive transcription factor 4 OS=Nicotiana sylvestris OX=4096 GN=ERF4 PE=2 SV=1 && PF00847:AP2 domain	AP2/ERF->AP2/ERF-ERF
Nitab4.5_0000014g0100	53.4416	433.59	-3.02414	2.0066e-12	NAC domain && sp|K4BNG7|NAP2_SOLLC NAC domain-containing protein 2 OS=Solanum lycopersicum OX=4081 GN=NAP2 PE=2 SV=1 && PF02365:No apical meristem (NAM) protein	NAC
Nitab4.5_0000600g0060	551.279	2049.73	-1.8948	2.05331e-12	AP2/ERF domain%2C DNA-binding domain && sp|Q9LW48|ERF5_NICSY Ethylene-responsive transcription factor 5 OS=Nicotiana sylvestris OX=4096 GN=ERF5 PE=2 SV=1 && PF00847:AP2 domain	AP2/ERF->AP2/ERF-ERF
Nitab4.5_0000110g0100	124.161	535.8	-2.11007	2.21703e-12	Homeodomain-like%2C POX domain%2C Homeobox domain%2C Homeobox KN domain && sp|Q9SW80|BLH2_ARATH BEL1-like homeodomain protein 2 OS=Arabidopsis thaliana OX=3702 GN=BLH2 PE=1 SV=3 && PF05920:Homeobox KN domain|PF07526:Associated with HOX	HB->HB-BELL
novel.8475	111.593	361.497	-1.69727	2.6976e-12	- && sp|P0DH85|REM10_ARATH B3 domain-containing protein REM10 OS=Arabidopsis thaliana OX=3702 GN=REM10 PE=1 SV=1 && PF02362:B3 DNA binding domain	B3->B3
Nitab4.5_0000563g0150	982.117	393.469	1.32017	3.0111e-12	Myb-like domain%2C MADF domain && sp|Q9LJG8|ASIL2_ARATH Trihelix transcription factor ASIL2 OS=Arabidopsis thaliana OX=3702 GN=ASIL2 PE=1 SV=1 && PF13837:Myb/SANT-like DNA-binding domain	Trihelix
novel.5932	1.24425	142.083	-6.91593	3.59455e-12	- && sp|Q9SW80|BLH2_ARATH BEL1-like homeodomain protein 2 OS=Arabidopsis thaliana OX=3702 GN=BLH2 PE=1 SV=3 && PF05920:Homeobox KN domain	HB->HB-other
Nitab4.5_0001697g0090	3.87265	72.869	-4.23452	3.78537e-12	Transcription factor CBF/NF-Y/archaeal histone%2C Histone-fold%2C Transcription factor%2C NFYB/HAP3 subunit%2C Transcription factor%2C NFYB/HAP3%2C conserved site && sp|O82248|NFYB5_ARATH Nuclear transcription factor Y subunit B-5 OS=Arabidopsis thaliana OX=3702 GN=NFYB5 PE=1 SV=1 && PF00808:Histone-like transcription factor (CBF/NF-Y) and archaeal histone	NF-Y->NF-YB
Nitab4.5_0000303g0050	102.353	409.711	-2.00023	3.84803e-12	Zinc finger%2C C2H2%2C Zinc finger C2H2-type/integrase DNA-binding domain%2C Zinc finger%2C C2H2-like && sp|Q9C8N5|STOP1_ARATH Protein SENSITIVE TO PROTON RHIZOTOXICITY 1 OS=Arabidopsis thaliana OX=3702 GN=STOP1 PE=2 SV=1 && -	C2H2
Nitab4.5_0002694g0060	321.534	32.1759	3.31282	5.07942e-12	SET domain && sp|P93831|CLF_ARATH Histone-lysine N-methyltransferase CLF OS=Arabidopsis thaliana OX=3702 GN=CLF PE=1 SV=2 && PF00856:SET domain	SET
Nitab4.5_0003361g0020	158.406	32.0593	2.30812	6.24258e-12	Plus-3%2C SWIB/MDM2 domain%2C GYF%2C Plus-3 domain%2C subgroup && sp|Q9FT92|Y5843_ARATH Uncharacterized protein At5g08430 OS=Arabidopsis thaliana OX=3702 GN=At5g08430 PE=1 SV=2 && PF02201:SWIB/MDM2 domain|PF02213:GYF domain|PF03126:Plus-3 domain	SWI/SNF-BAF60b
Nitab4.5_0001102g0060	57.1058	376.074	-2.7176	6.48813e-12	Zinc finger%2C CCCH-type && sp|Q84W91|C3H32_ARATH Zinc finger CCCH domain-containing protein 32 OS=Arabidopsis thaliana OX=3702 GN=At2g47850 PE=2 SV=2 && PF00642:Zinc finger C-x8-C-x5-C-x3-H type (and similar)	C3H
Nitab4.5_0002532g0020	226.379	58.8783	1.94049	6.93915e-12	SET domain && sp|Q9FG08|ATXR4_ARATH Histone-lysine N-methyltransferase ATXR4 OS=Arabidopsis thaliana OX=3702 GN=ATXR4 PE=2 SV=2 && PF00856:SET domain	SET
Nitab4.5_0001157g0020	782.055	136.844	2.5136	8.00547e-12	GNAT domain%2C Acyl-CoA N-acyltransferase && sp|O31633|YJCK_BACSU Putative [ribosomal protein S5]-alanine N-acetyltransferase OS=Bacillus subtilis (strain 168) OX=224308 GN=yjcK PE=3 SV=1 && PF13302:Acetyltransferase (GNAT) domain	GNAT
Nitab4.5_0000831g0030	15.3139	103.768	-2.75284	8.08658e-12	Basic-leucine zipper domain && sp|Q9M2K4|BZP61_ARATH Basic leucine zipper 61 OS=Arabidopsis thaliana OX=3702 GN=BZIP61 PE=1 SV=1 && PF00170:bZIP transcription factor	bZIP
Nitab4.5_0000010g0170	337.994	1150.37	-1.76664	8.35957e-12	Poly(ADP-ribose) polymerase%2C catalytic domain%2C Zinc finger%2C C2H2%2C Zinc finger%2C C2H2-like && - && -	C2H2
Nitab4.5_0002687g0110	1937.95	5753.96	-1.57014	8.75693e-12	Ethylene insensitive 3-like protein%2C DNA-binding domain && sp|Q9SLH0|EIL1_ARATH ETHYLENE INSENSITIVE 3-like 1 protein OS=Arabidopsis thaliana OX=3702 GN=EIL1 PE=1 SV=1 && PF04873:Ethylene insensitive 3	EIL
novel.7330	1743.26	527.268	1.72511	8.78714e-12	- && sp|Q9LKG8|NAC91_ARATH NAC domain-containing protein 91 OS=Arabidopsis thaliana OX=3702 GN=NAC091 PE=1 SV=1 && PF02365:No apical meristem (NAM) protein	NAC
Nitab4.5_0003515g0010	174.245	707.577	-2.02029	9.26008e-12	MEKHLA%2C START-like domain%2C START domain%2C Homeodomain-like%2C Homeobox domain && sp|Q9ZU11|ATB15_ARATH Homeobox-leucine zipper protein ATHB-15 OS=Arabidopsis thaliana OX=3702 GN=ATHB-15 PE=1 SV=1 && PF08670:MEKHLA domain|PF01852:START domain|PF00046:Homeodomain	HB->HB-HD-ZIP
novel.8064	205.273	713.471	-1.79674	1.29421e-11	- && sp|Q84LG2|BZP68_ARATH bZIP transcription factor 68 OS=Arabidopsis thaliana OX=3702 GN=BZIP68 PE=1 SV=1 && PF00170:bZIP transcription factor	bZIP
novel.4837	7349.72	2201.06	1.73936	1.40443e-11	- && sp|O04682|PTI6_SOLLC Pathogenesis-related genes transcriptional activator PTI6 OS=Solanum lycopersicum OX=4081 GN=PTI6 PE=2 SV=1 && PF00847:AP2 domain|PF00179:Ubiquitin-conjugating enzyme	AP2/ERF->AP2/ERF-ERF
novel.7748	574.488	1678.01	-1.54667	1.43814e-11	- && sp|O24606|EIN3_ARATH Protein ETHYLENE INSENSITIVE 3 OS=Arabidopsis thaliana OX=3702 GN=EIN3 PE=1 SV=1 && PF04873:Ethylene insensitive 3	EIL
Nitab4.5_0005379g0040	25.6484	172.358	-2.74261	1.60376e-11	Transcription factor%2C TCP%2C Transcription factor TCP subgroup && sp|Q9LT89|TCP19_ARATH Transcription factor TCP19 OS=Arabidopsis thaliana OX=3702 GN=TCP19 PE=1 SV=1 && PF03634:TCP family transcription factor	TCP
Nitab4.5_0005362g0010	54.7497	1.99393	4.79073	1.68227e-11	Transcription factor%2C MADS-box && sp|Q9FLH5|AGL72_ARATH MADS-box protein AGL72 OS=Arabidopsis thaliana OX=3702 GN=AGL72 PE=2 SV=1 && PF00319:SRF-type transcription factor (DNA-binding and dimerisation domain)	MADS->MADS-M-type
Nitab4.5_0001772g0020	27.9503	476.711	-4.10145	1.74894e-11	Lateral organ boundaries%2C LOB && sp|Q9SN23|LBD38_ARATH LOB domain-containing protein 38 OS=Arabidopsis thaliana OX=3702 GN=LBD38 PE=1 SV=1 && PF03195:Lateral organ boundaries (LOB) domain	LOB
Nitab4.5_0004905g0060	606.4	110.731	2.45039	2.33054e-11	Transcription factor E2F/dimerisation partner (TDP)%2C Winged helix-turn-helix DNA-binding domain%2C E2F Family && sp|Q8RWL0|E2FF_ARATH E2F transcription factor-like E2FF OS=Arabidopsis thaliana OX=3702 GN=E2FF PE=2 SV=1 && PF02319:E2F/DP family winged-helix DNA-binding domain	E2F-DP
Nitab4.5_0004391g0040	633.231	213.105	1.57127	2.54436e-11	CRC domain && sp|Q9SZD1|TCX5_ARATH Protein tesmin/TSO1-like CXC 5 OS=Arabidopsis thaliana OX=3702 GN=TCX5 PE=1 SV=1 && PF03638:Tesmin/TSO1-like CXC domain, cysteine-rich domain	CPP
Nitab4.5_0001434g0110	386.227	110.49	1.80675	2.63968e-11	Myc-type%2C basic helix-loop-helix (bHLH) domain && sp|Q9CAA4|BIM2_ARATH Transcription factor BIM2 OS=Arabidopsis thaliana OX=3702 GN=BIM2 PE=1 SV=1 && -	bHLH
Nitab4.5_0000525g0140	81.4807	612.065	-2.90506	2.65345e-11	Aux/IAA-ARF-dimerisation%2C AUX/IAA protein && sp|Q38832|IAA14_ARATH Auxin-responsive protein IAA14 OS=Arabidopsis thaliana OX=3702 GN=IAA14 PE=1 SV=2 && PF02309:AUX/IAA family	AUX/IAA
Nitab4.5_0000824g0110	163.69	600.603	-1.87433	2.98237e-11	F-box domain%2C Tubby%2C C-terminal%2C Tubby C-terminal-like domain && sp|Q8VY21|TLP3_ARATH Tubby-like F-box protein 3 OS=Arabidopsis thaliana OX=3702 GN=TULP3 PE=1 SV=1 && PF01167:Tub family|PF00646:F-box domain	TUB
Nitab4.5_0000463g0190	187.414	583.781	-1.63814	3.66166e-11	Myb domain%2C Myb domain%2C plants%2C Homeodomain-like%2C SANT/Myb domain && sp|Q9LTH4|PCLL_ARATH Transcription factor BOA OS=Arabidopsis thaliana OX=3702 GN=BOA PE=2 SV=1 && PF00249:Myb-like DNA-binding domain	GARP->GARP-G2-like
Nitab4.5_0001868g0060	142.451	20.0566	2.83422	3.80743e-11	Signal transduction response regulator%2C receiver domain%2C CheY-like superfamily && sp|Q4GZK7|ORR4_ORYSI Two-component response regulator ORR4 OS=Oryza sativa subsp. indica OX=39946 GN=RR4 PE=2 SV=1 && -	Others
Nitab4.5_0000049g0070	252.255	625.051	-1.30947	3.85149e-11	Myb-like domain%2C Homeodomain-like && sp|Q8VZ20|ASR3_ARATH Trihelix transcription factor ASR3 OS=Arabidopsis thaliana OX=3702 GN=ASR3 PE=1 SV=1 && PF13837:Myb/SANT-like DNA-binding domain	Trihelix
Nitab4.5_0008077g0010	308.963	86.3581	1.83724	4.08935e-11	Zinc finger%2C CCCH-type && sp|Q9LTS7|C3H65_ARATH Zinc finger CCCH domain-containing protein 65 OS=Arabidopsis thaliana OX=3702 GN=EMB1789 PE=2 SV=1 && PF18044:CCCH-type zinc finger	C3H
Nitab4.5_0000604g0120	31.5113	217.352	-2.79153	4.18637e-11	DNA-binding domain%2C AP2/ERF domain && sp|P47927|AP2_ARATH Floral homeotic protein APETALA 2 OS=Arabidopsis thaliana OX=3702 GN=AP2 PE=1 SV=1 && PF00847:AP2 domain	AP2/ERF->AP2/ERF-AP2
Nitab4.5_0002715g0060	8773.19	3603.41	1.28382	4.65553e-11	Transcription factor GRAS && sp|P0C883|SCL33_ARATH Scarecrow-like protein 33 OS=Arabidopsis thaliana OX=3702 GN=SCL33 PE=1 SV=1 && PF03514:GRAS domain family	GRAS
Nitab4.5_0004415g0060	162.742	28.644	2.51134	4.76495e-11	P-loop containing nucleoside triphosphate hydrolase%2C SNF2-related%2C Helicase%2C superfamily 1/2%2C ATP-binding domain && sp|F4IV45|CHR10_ARATH Probable helicase CHR10 OS=Arabidopsis thaliana OX=3702 GN=CHR10 PE=3 SV=1 && PF00176:SNF2 family N-terminal domain	SNF2
Nitab4.5_0000142g0350	23.5108	221.18	-3.23945	5.45051e-11	Basic-leucine zipper domain && - && PF00170:bZIP transcription factor	bZIP
Nitab4.5_0002578g0010	916.866	3354.02	-1.87139	5.89807e-11	Myb domain%2C Homeodomain-like%2C SANT/Myb domain && sp|O23160|MYB73_ARATH Transcription factor MYB73 OS=Arabidopsis thaliana OX=3702 GN=MYB73 PE=1 SV=1 && PF00249:Myb-like DNA-binding domain	MYB->MYB
Nitab4.5_0000706g0110	89.4293	829.333	-3.21246	5.928e-11	Zinc finger%2C NHR/GATA-type%2C Zinc finger%2C GATA-type && sp|O49743|GATA4_ARATH GATA transcription factor 4 OS=Arabidopsis thaliana OX=3702 GN=GATA4 PE=2 SV=1 && PF00320:GATA zinc finger	C2C2->C2C2-GATA
Nitab4.5_0002163g0070	1.46269	101.053	-6.04646	6.88077e-11	Homeodomain-like%2C SANT/Myb domain%2C Myb domain && sp|Q9LX82|MYB48_ARATH Transcription factor MYB48 OS=Arabidopsis thaliana OX=3702 GN=MYB48 PE=2 SV=1 && PF00249:Myb-like DNA-binding domain	MYB->MYB
Nitab4.5_0002131g0060	97.2191	11.3689	3.10241	6.98034e-11	Basic-leucine zipper domain && sp|Q9LES3|AI5L2_ARATH ABSCISIC ACID-INSENSITIVE 5-like protein 2 OS=Arabidopsis thaliana OX=3702 GN=DPBF3 PE=1 SV=1 && PF00170:bZIP transcription factor	bZIP
Nitab4.5_0000130g0170	302.274	91.8917	1.71772	7.0668e-11	BTB/POZ%2C BTB/POZ-like%2C Ankyrin repeat-containing domain%2C BTB/POZ fold%2C Ankyrin repeat && sp|Q9SJ85|Y2474_ARATH BTB/POZ domain-containing protein At2g04740 OS=Arabidopsis thaliana OX=3702 GN=At2g04740 PE=2 SV=2 && PF00651:BTB/POZ domain|PF13637:Ankyrin repeats (many copies)	TRAF
Nitab4.5_0000605g0080	48.1062	267.088	-2.47838	7.64808e-11	Myb domain%2C plants%2C Myb domain%2C Homeodomain-like%2C SANT/Myb domain && sp|A3AWH5|MOF1_ORYSJ Myb family transcription factor MOF1 OS=Oryza sativa subsp. japonica OX=39947 GN=MOF1 PE=1 SV=1 && PF00249:Myb-like DNA-binding domain	GARP->GARP-G2-like
Nitab4.5_0000303g0330	187.664	532.483	-1.50538	8.28894e-11	Homeodomain-like%2C SANT/Myb domain%2C Myb domain && sp|P81395|MYB30_ANTMA Myb-related protein 330 OS=Antirrhinum majus OX=4151 GN=MYB330 PE=2 SV=1 && PF00249:Myb-like DNA-binding domain	MYB->MYB
novel.387	413.062	22.7029	4.17468	9.26504e-11	- && sp|Q6IP65|CNOT9_XENLA CCR4-NOT transcription complex subunit 9 OS=Xenopus laevis OX=8355 GN=cnot9 PE=2 SV=1 && -	Rcd1-like
Nitab4.5_0004752g0020	0.809866	107.901	-7.11719	9.3872e-11	Mitochodrial transcription termination factor-related && sp|Q84X53|MTEF1_ARATH Transcription termination factor MTEF1, chloroplastic OS=Arabidopsis thaliana OX=3702 GN=MTERF1 PE=2 SV=2 && PF02536:mTERF	mTERF
novel.6487	1266.06	508.006	1.31733	1.02479e-10	- && sp|Q9SUE7|ATX4_ARATH Histone-lysine N-methyltransferase ATX4 OS=Arabidopsis thaliana OX=3702 GN=ATX4 PE=2 SV=3 && PF00856:SET domain	PHD
Nitab4.5_0000368g0070	91.3411	374.579	-2.03619	1.04211e-10	Homeodomain-like%2C ELK%2C Homeobox domain%2C KNOX2%2C Homeobox%2C conserved site%2C Homeobox KN domain%2C KNOX1 && sp|A2Y007|KNOSA_ORYSI Homeobox protein knotted-1-like 10 OS=Oryza sativa subsp. indica OX=39946 GN=OSH71 PE=2 SV=2 && PF05920:Homeobox KN domain|PF03789:ELK domain|PF03791:KNOX2 domain|PF03790:KNOX1 domain	HB->HB-KNOX
Nitab4.5_0002342g0110	1361.54	617.687	1.14027	1.36003e-10	Myc-type%2C basic helix-loop-helix (bHLH) domain && sp|Q9FH37|ILR3_ARATH Transcription factor ILR3 OS=Arabidopsis thaliana OX=3702 GN=ILR3 PE=1 SV=1 && PF00010:Helix-loop-helix DNA-binding domain	bHLH
Nitab4.5_0001541g0050	5.94641	82.2389	-3.80924	1.62569e-10	Transcription factor%2C MADS-box%2C Transcription factor%2C K-box && sp|D7SMN6|FULL_VITVI Agamous-like MADS-box protein FUL-L OS=Vitis vinifera OX=29760 GN=FULL PE=2 SV=1 && PF01486:K-box region|PF00319:SRF-type transcription factor (DNA-binding and dimerisation domain)	MADS->MADS-MIKC
Nitab4.5_0000442g0240	1811.42	606.819	1.57752	1.6623e-10	Zinc finger%2C PHD-finger%2C Zinc finger%2C FYVE/PHD-type%2C DDT domain%2C subgroup%2C DDT domain%2C Zinc finger%2C RING/FYVE/PHD-type%2C DDT domain superfamily%2C Zinc finger%2C PHD-type%2C conserved site%2C Zinc finger%2C PHD-type && sp|F4JYC8|PTM_ARATH DDT domain-containing protein PTM OS=Arabidopsis thaliana OX=3702 GN=PTM PE=1 SV=1 && PF02791:DDT domain|PF15612:WSTF, HB1, Itc1p, MBD9 motif 1	DDT
Nitab4.5_0001833g0020	3098.46	1121.93	1.46538	1.85966e-10	P-loop containing nucleoside triphosphate hydrolase%2C Zinc finger%2C RING/FYVE/PHD-type%2C Helicase%2C C-terminal%2C Zinc finger%2C RING-type%2C Helicase%2C superfamily 1/2%2C ATP-binding domain%2C Zinc finger%2C RING-type%2C conserved site%2C SNF2-related && sp|Q94BR5|CHR28_ARATH Helicase-like transcription factor CHR28 OS=Arabidopsis thaliana OX=3702 GN=CHR28 PE=1 SV=1 && PF00271:Helicase cons…	SNF2
Nitab4.5_0004992g0010	82.0496	632.279	-2.94738	1.86328e-10	Basic-leucine zipper domain%2C Transcription factor TGA like domain && sp|Q39237|TGA1_ARATH Transcription factor TGA1 OS=Arabidopsis thaliana OX=3702 GN=TGA1 PE=1 SV=2 && PF00170:bZIP transcription factor|PF14144:Seed dormancy control	bZIP
Nitab4.5_0001050g0010	13.888	153.681	-3.47872	2.13611e-10	Homeodomain-like%2C Myb domain%2C SANT/Myb domain && sp|Q9FKL2|MYB36_ARATH Transcription factor MYB36 OS=Arabidopsis thaliana OX=3702 GN=MYB36 PE=1 SV=1 && PF00249:Myb-like DNA-binding domain	MYB->MYB
Nitab4.5_0002053g0060	86.6511	529.859	-2.61449	2.46291e-10	Signal transduction response regulator%2C receiver domain%2C CCT domain%2C CheY-like superfamily && sp|Q6LA42|APRR5_ARATH Two-component response regulator-like APRR5 OS=Arabidopsis thaliana OX=3702 GN=APRR5 PE=1 SV=2 && PF00072:Response regulator receiver domain|PF06203:CCT motif	Pseudo ARR-B
novel.1204	153.095	31.2006	2.30134	2.65231e-10	- && sp|Q9CA27|EF118_ARATH Ethylene-responsive transcription factor ERF118 OS=Arabidopsis thaliana OX=3702 GN=ERF118 PE=1 SV=1 && PF00847:AP2 domain	AP2/ERF->AP2/ERF-ERF
Nitab4.5_0000003g0900	2516.56	613.403	2.03707	2.78666e-10	Zinc finger%2C TAZ-type%2C BTB/POZ fold%2C BTB/POZ-like%2C BTB/POZ && sp|Q9FMK7|BT1_ARATH BTB/POZ and TAZ domain-containing protein 1 OS=Arabidopsis thaliana OX=3702 GN=BT1 PE=1 SV=1 && PF00651:BTB/POZ domain|PF02135:TAZ zinc finger	TAZ
Nitab4.5_0000378g0080	681.73	206.587	1.72065	2.89791e-10	Zinc finger%2C LSD1-type && sp|Q93ZB1|LOL1_ARATH Protein LOL1 OS=Arabidopsis thaliana OX=3702 GN=LOL1 PE=2 SV=1 && PF06943:LSD1 zinc finger	C2C2->C2C2-LSD
Nitab4.5_0001238g0010	103.764	384.588	-1.89276	3.16648e-10	Myc-type%2C basic helix-loop-helix (bHLH) domain && sp|Q9SRT2|BH062_ARATH Transcription factor bHLH62 OS=Arabidopsis thaliana OX=3702 GN=BHLH62 PE=2 SV=1 && PF00010:Helix-loop-helix DNA-binding domain	bHLH
Nitab4.5_0002707g0040	0	70.5575	-8.36707	3.25158e-10	High mobility group box domain && sp|Q8LDF9|HMGB7_ARATH High mobility group B protein 7 OS=Arabidopsis thaliana OX=3702 GN=HMGB7 PE=1 SV=1 && PF00505:HMG (high mobility group) box	HMG
Nitab4.5_0002211g0120	63.5918	608.852	-3.26275	3.30094e-10	DNA-binding domain%2C AP2/ERF domain && sp|Q9LY05|EF106_ARATH Ethylene-responsive transcription factor ERF106 OS=Arabidopsis thaliana OX=3702 GN=ERF106 PE=2 SV=1 && PF00847:AP2 domain	AP2/ERF->AP2/ERF-ERF
Nitab4.5_0001426g0010	11.8586	237.159	-4.30599	3.77713e-10	WRC%2C Glutamine-Leucine-Glutamine%2C QLQ && sp|Q6AWY3|GRF6_ORYSJ Growth-regulating factor 6 OS=Oryza sativa subsp. japonica OX=39947 GN=GRF6 PE=2 SV=2 && PF08880:QLQ|PF08879:WRC	GRF
Nitab4.5_0000081g0200	2.25293	67.3291	-4.87054	4.72968e-10	SANT/Myb domain%2C Homeodomain-like%2C Myb domain && sp|Q8VZQ2|MYB61_ARATH Transcription factor MYB61 OS=Arabidopsis thaliana OX=3702 GN=MYB61 PE=2 SV=1 && PF00249:Myb-like DNA-binding domain	MYB->MYB
Nitab4.5_0000860g0010	481.638	182.306	1.40142	4.96674e-10	Trihelix transcription factor GT3%2C C2H2- zinc finger protein family && sp|Q9SDW0|TGT3A_ARATH Trihelix transcription factor GT-3a OS=Arabidopsis thaliana OX=3702 GN=GT-3A PE=1 SV=1 && -	Trihelix
Nitab4.5_0000845g0130	260.741	892.264	-1.7753	5.72113e-10	SET domain%2C Histone-lysine N-methyltransferase SUVR1/2/4%2C Pre-SET domain%2C WIYLD domain%2C Pre-SET zinc-binding sub-group && sp|Q9FNC7|SUVR2_ARATH Probable inactive histone-lysine N-methyltransferase SUVR2 OS=Arabidopsis thaliana OX=3702 GN=SUVR2 PE=1 SV=2 && PF00856:SET domain|PF05033:Pre-SET motif|PF10440:Ubiquitin-binding WIYLD domain	SET
Nitab4.5_0000058g0020	400.78	50.8781	2.98144	5.84539e-10	AP2/ERF domain%2C DNA-binding domain && sp|Q8LFR2|DRE2C_ARATH Dehydration-responsive element-binding protein 2C OS=Arabidopsis thaliana OX=3702 GN=DREB2C PE=2 SV=2 && PF00847:AP2 domain	AP2/ERF->AP2/ERF-ERF
Nitab4.5_0002592g0020	2555.67	1107.96	1.20606	6.32685e-10	BTB/POZ fold%2C MATH%2C TRAF-like%2C BTB/POZ-like%2C BTB/POZ && sp|Q9M8J9|BPM2_ARATH BTB/POZ and MATH domain-containing protein 2 OS=Arabidopsis thaliana OX=3702 GN=BPM2 PE=1 SV=1 && PF00651:BTB/POZ domain	TRAF
Nitab4.5_0002553g0030	14.5801	126.89	-3.12934	6.66985e-10	Zinc finger%2C B-box && sp|Q96288|BBX24_ARATH B-box zinc finger protein 24 OS=Arabidopsis thaliana OX=3702 GN=BBX24 PE=1 SV=1 && PF00643:B-box zinc finger	Others
Nitab4.5_0001003g0080	31.4992	436.483	-3.78861	7.05075e-10	AP2/ERF domain%2C DNA-binding domain && sp|Q8LSN2|BBM2_BRANA AP2-like ethylene-responsive transcription factor BBM2 OS=Brassica napus OX=3708 GN=BBM2 PE=2 SV=1 && PF00847:AP2 domain	AP2/ERF->AP2/ERF-ERF
novel.6527	1180.16	2819.23	-1.25661	7.09442e-10	- && - && -	PHD
Nitab4.5_0000540g0020	0	70.7132	-8.36674	8.34879e-10	SANT/Myb domain%2C Homeodomain-like%2C Myb domain && sp|Q9FKL2|MYB36_ARATH Transcription factor MYB36 OS=Arabidopsis thaliana OX=3702 GN=MYB36 PE=1 SV=1 && PF00249:Myb-like DNA-binding domain	MYB->MYB-related
Nitab4.5_0001002g0070	423.238	2346.02	-2.47116	8.95951e-10	Basic-leucine zipper domain%2C Transcription factor TGA like domain && sp|P14232|TGA1A_TOBAC TGACG-sequence-specific DNA-binding protein TGA-1A OS=Nicotiana tabacum OX=4097 GN=TGA1A PE=1 SV=1 && PF14144:Seed dormancy control|PF00170:bZIP transcription factor	bZIP
novel.8340	1313.64	207.451	2.66111	9.73709e-10	- && sp|Q9SV30|GATA8_ARATH GATA transcription factor 8 OS=Arabidopsis thaliana OX=3702 GN=GATA8 PE=1 SV=1 && PF00320:GATA zinc finger	C2C2->C2C2-GATA
Nitab4.5_0000506g0070	316.169	1149.67	-1.86173	9.74499e-10	SRA-YDG%2C SET domain%2C Pre-SET domain%2C PUA-like domain%2C Pre-SET zinc-binding sub-group%2C Histone H3-K9 methyltransferase%2C plant%2C Post-SET domain && sp|O82175|SUVH5_ARATH Histone-lysine N-methyltransferase, H3 lysine-9 specific SUVH5 OS=Arabidopsis thaliana OX=3702 GN=SUVH5 PE=1 SV=1 && PF02182:SAD/SRA domain|PF00856:SET domain|PF05033:Pre-SET motif	SET
Nitab4.5_0001088g0130	0.414751	91.1333	-7.77397	9.79253e-10	DNA-binding domain%2C AP2/ERF domain && sp|A0A3Q7I5Y9|ERFC3_SOLLC Ethylene-response factor C3 OS=Solanum lycopersicum OX=4081 GN=ERF.C.3 PE=2 SV=1 && PF00847:AP2 domain	AP2/ERF->AP2/ERF-ERF
Nitab4.5_0000168g0240	870.726	292.362	1.57488	1.10797e-09	Armadillo-type fold%2C Armadillo-like helical%2C Rcd1 && sp|Q6IP65|CNOT9_XENLA CCR4-NOT transcription complex subunit 9 OS=Xenopus laevis OX=8355 GN=cnot9 PE=2 SV=1 && PF04078:Cell differentiation family, Rcd1-like	Rcd1-like
Nitab4.5_0003721g0020	25.1109	490.177	-4.2898	1.31786e-09	Signal transduction histidine kinase EnvZ-like%2C dimerisation/phosphoacceptor domain%2C Signal transduction histidine kinase%2C hybrid-type%2C ethylene sensor%2C Signal transduction histidine kinase%2C homodimeric domain%2C GAF domain%2C Signal transduction response regulator%2C receiver domain%2C Histidine kinase-like ATPase%2C ATP-binding domain%2C Signal transduction histidine kinase%2C core%…	Others
Nitab4.5_0001467g0020	35.8822	143.501	-1.9982	1.35582e-09	Homeobox domain%2C Homeodomain-like && sp|Q5QMM3|WOX8_ORYSJ WUSCHEL-related homeobox 8 OS=Oryza sativa subsp. japonica OX=39947 GN=WOX8 PE=2 SV=1 && PF00046:Homeodomain	HB->HB-WOX
Nitab4.5_0002224g0150	54.5977	4.58679	3.58946	1.64724e-09	F-box domain%2C Tubby%2C C-terminal%2C conserved site%2C Tubby C-terminal-like domain%2C Tubby%2C C-terminal && sp|Q6Z2G9|TLP5_ORYSJ Tubby-like F-box protein 5 OS=Oryza sativa subsp. japonica OX=39947 GN=TULP5 PE=2 SV=1 && PF01167:Tub family|PF00646:F-box domain	TUB
Nitab4.5_0000343g0360	460.686	1756.79	-1.93166	1.65163e-09	Tify%2C CO/COL/TOC1%2C conserved site && sp|Q9LMA8|TI10A_ARATH Protein TIFY 10A OS=Arabidopsis thaliana OX=3702 GN=TIFY10A PE=1 SV=1 && PF09425:Divergent CCT motif|PF06200:tify domain	Tify
Nitab4.5_0000437g0130	164.416	669.49	-2.02703	1.66132e-09	DNA-binding WRKY && sp|Q9LP56|WRK65_ARATH Probable WRKY transcription factor 65 OS=Arabidopsis thaliana OX=3702 GN=WRKY65 PE=2 SV=1 && PF03106:WRKY DNA -binding domain	WRKY
novel.3728	15.5716	114.907	-2.87225	1.67287e-09	- && sp|Q69WS3|BH094_ORYSJ Transcription factor BHLH094 OS=Oryza sativa subsp. japonica OX=39947 GN=BHLH094 PE=1 SV=2 && PF00010:Helix-loop-helix DNA-binding domain	bHLH
novel.637	332.952	868.295	-1.38411	1.70483e-09	- && sp|Q9SJ56|BLH1_ARATH BEL1-like homeodomain protein 1 OS=Arabidopsis thaliana OX=3702 GN=BLH1 PE=1 SV=1 && PF05920:Homeobox KN domain	HB->HB-BELL
Nitab4.5_0000680g0040	155.363	481.012	-1.62966	1.70982e-09	Aspartate/glutamate/uridylate kinase%2C Uridylate kinase%2C bacteria && sp|Q10Y48|PYRH_TRIEI Uridylate kinase OS=Trichodesmium erythraeum (strain IMS101) OX=203124 GN=pyrH PE=3 SV=1 && PF00696:Amino acid kinase family|PF13837:Myb/SANT-like DNA-binding domain	Trihelix
Nitab4.5_0000556g0190	173.231	714.378	-2.04475	2.02892e-09	JmjC domain%2C Transcription factor jumonji%2C JmjN%2C Zinc finger%2C C5HC2-type && sp|Q336N8|JM706_ORYSJ Lysine-specific demethylase JMJ706 OS=Oryza sativa subsp. japonica OX=39947 GN=JMJ706 PE=2 SV=1 && PF02375:jmjN domain|PF02928:C5HC2 zinc finger|PF02373:JmjC domain, hydroxylase	Jumonji
Nitab4.5_0000142g0370	79.3083	395.772	-2.31935	2.1975e-09	Glutamine-Leucine-Glutamine%2C QLQ%2C WRC && sp|O81001|GRF1_ARATH Growth-regulating factor 1 OS=Arabidopsis thaliana OX=3702 GN=GRF1 PE=1 SV=1 && PF08880:QLQ|PF08879:WRC	GRF
Nitab4.5_0000173g0120	26.6546	212.918	-2.99643	2.64803e-09	Zinc finger%2C C2H2%2C Zinc finger%2C C2H2-like && sp|Q681X4|ZAT5_ARATH Zinc finger protein ZAT5 OS=Arabidopsis thaliana OX=3702 GN=ZAT5 PE=2 SV=1 && PF13912:C2H2-type zinc finger	C2H2
Nitab4.5_0000583g0230	261.853	81.9534	1.67709	2.76512e-09	ARID/BRIGHT DNA-binding domain%2C ELM2 domain && sp|Q84JT7|ARID1_ARATH AT-rich interactive domain-containing protein 1 OS=Arabidopsis thaliana OX=3702 GN=ARID1 PE=2 SV=1 && PF01388:ARID/BRIGHT DNA binding domain	ARID
Nitab4.5_0003314g0120	8.96993	81.5304	-3.18764	2.96477e-09	Zinc finger%2C C2H2-like%2C Zinc finger%2C C2H2 && sp|Q681X4|ZAT5_ARATH Zinc finger protein ZAT5 OS=Arabidopsis thaliana OX=3702 GN=ZAT5 PE=2 SV=1 && PF13912:C2H2-type zinc finger	C2H2
novel.7746	178.861	43.0241	2.05196	3.01159e-09	- && sp|A2WW87|GAM1_ORYSI Transcription factor GAMYB OS=Oryza sativa subsp. indica OX=39946 GN=GAM1 PE=2 SV=1 && -	MYB->MYB
novel.5445	894.998	407.014	1.13729	3.29585e-09	- && sp|Q6Z2G9|TLP5_ORYSJ Tubby-like F-box protein 5 OS=Oryza sativa subsp. japonica OX=39947 GN=TULP5 PE=2 SV=1 && PF00646:F-box domain	TUB
Nitab4.5_0000163g0350	185.112	510.833	-1.46501	3.44597e-09	DNA-binding WRKY && sp|Q93WV0|WRK20_ARATH Probable WRKY transcription factor 20 OS=Arabidopsis thaliana OX=3702 GN=WRKY20 PE=2 SV=1 && PF03106:WRKY DNA -binding domain	WRKY
novel.7521	44.5919	303.284	-2.76738	3.8715e-09	- && sp|D8VNC6|WK72B_SOLLC WRKY transcription factor 72B OS=Solanum lycopersicum OX=4081 GN=WRKY72B PE=2 SV=1 && PF03106:WRKY DNA -binding domain	WRKY
Nitab4.5_0000786g0170	2416	789.608	1.61332	4.05743e-09	JmjC domain%2C F-box domain%2C Protein kinase-like domain && sp|Q9M9E8|FB92_ARATH F-box protein At1g78280 OS=Arabidopsis thaliana OX=3702 GN=At1g78280 PE=2 SV=3 && PF12937:F-box-like|PF13621:Cupin-like domain	Jumonji
Nitab4.5_0001072g0020	24.6372	198.943	-3.01575	4.12218e-09	Basic-leucine zipper domain && - && PF00170:bZIP transcription factor	bZIP
Nitab4.5_0000003g0210	601.394	1477.79	-1.29645	4.16442e-09	Myb domain%2C Myb domain%2C plants%2C SANT/Myb domain%2C Homeodomain-like && sp|Q2V9B0|MY1R1_SOLTU Transcription factor MYB1R1 OS=Solanum tuberosum OX=4113 PE=2 SV=1 && PF00249:Myb-like DNA-binding domain	MYB->MYB-related
novel.4240	8.14295	109.945	-3.7295	4.32112e-09	- && sp|Q52QU2|AIL6_ARATH AP2-like ethylene-responsive transcription factor AIL6 OS=Arabidopsis thaliana OX=3702 GN=AIL6 PE=2 SV=1 && PF00847:AP2 domain	AP2/ERF->AP2/ERF-AP2
Nitab4.5_0000294g0180	307.466	721.657	-1.23093	4.61232e-09	DNA-binding WRKY && sp|Q9FG77|WRKY2_ARATH Probable WRKY transcription factor 2 OS=Arabidopsis thaliana OX=3702 GN=WRKY2 PE=1 SV=1 && PF03106:WRKY DNA -binding domain	WRKY
Nitab4.5_0000569g0020	761.383	2982.83	-1.97046	5.58338e-09	Zinc finger%2C C2H2%2C Zinc finger C2H2-type/integrase DNA-binding domain%2C Zinc finger%2C C2H2-like && sp|Q96289|ZAT10_ARATH Zinc finger protein ZAT10 OS=Arabidopsis thaliana OX=3702 GN=ZAT10 PE=2 SV=1 && PF13912:C2H2-type zinc finger	C2H2
Nitab4.5_0000202g0490	79.5172	11.6321	2.77968	5.62466e-09	DNA-binding WRKY && sp|Q9XI90|WRKY4_ARATH Probable WRKY transcription factor 4 OS=Arabidopsis thaliana OX=3702 GN=WRKY4 PE=1 SV=2 && PF03106:WRKY DNA -binding domain	WRKY
Nitab4.5_0001843g0120	922.787	1853.54	-1.00619	6.4427e-09	B3 DNA binding domain%2C DNA-binding pseudobarrel domain%2C Auxin response factor && sp|A2YG67|ARFQ_ORYSI Auxin response factor 17 OS=Oryza sativa subsp. indica OX=39946 GN=ARF17 PE=3 SV=1 && PF06507:Auxin response factor|PF02362:B3 DNA binding domain	B3->B3-ARF
novel.580	1.6001	64.2312	-5.36085	6.46052e-09	- && sp|Q9SR34|TA1_ARATH Transcriptional regulator TAC1 OS=Arabidopsis thaliana OX=3702 GN=TAC1 PE=2 SV=1 && -	C2H2
Nitab4.5_0000555g0110	59.8863	245.359	-2.03541	6.65557e-09	DNA-binding pseudobarrel domain%2C B3 DNA binding domain && sp|O81782|REM6_ARATH B3 domain-containing protein REM6 OS=Arabidopsis thaliana OX=3702 GN=REM6 PE=3 SV=1 && PF02362:B3 DNA binding domain	B3->B3
Nitab4.5_0000913g0020	511.006	2426.48	-2.24778	6.7106e-09	NAC domain && sp|Q9FY93|NAC83_ARATH NAC domain-containing protein 83 OS=Arabidopsis thaliana OX=3702 GN=NAC083 PE=1 SV=1 && PF02365:No apical meristem (NAM) protein	NAC
Nitab4.5_0004144g0030	227.346	1027.37	-2.17463	6.76885e-09	Poly(ADP-ribose) polymerase%2C catalytic domain%2C Zinc finger%2C C2H2%2C Zinc finger%2C C2H2-like && - && -	C2H2
Nitab4.5_0001360g0110	395.587	927.53	-1.23021	6.98976e-09	Zinc finger%2C CCCH-type && sp|Q9STM4|C3H43_ARATH Zinc finger CCCH domain-containing protein 43 OS=Arabidopsis thaliana OX=3702 GN=At3g48440 PE=2 SV=1 && PF00642:Zinc finger C-x8-C-x5-C-x3-H type (and similar)	C3H
Nitab4.5_0001663g0210	1214.49	137.442	3.14134	7.05832e-09	Zinc finger%2C GATA-type%2C Zinc finger%2C NHR/GATA-type && sp|Q9SV30|GATA8_ARATH GATA transcription factor 8 OS=Arabidopsis thaliana OX=3702 GN=GATA8 PE=1 SV=1 && PF00320:GATA zinc finger	C2C2->C2C2-GATA
Nitab4.5_0000629g0030	249.025	80.6722	1.62482	8.17415e-09	Myb domain%2C CheY-like superfamily%2C Myb domain%2C plants%2C SANT/Myb domain%2C Signal transduction response regulator%2C receiver domain%2C Response regulator%2C plant B-type%2C Homeodomain-like && sp|Q940D0|ARR1_ARATH Two-component response regulator ARR1 OS=Arabidopsis thaliana OX=3702 GN=ARR1 PE=1 SV=2 && PF00249:Myb-like DNA-binding domain|PF00072:Response regulator receiver domain	GARP->GARP-ARR-B
Nitab4.5_0000171g0190	39.8259	828.949	-4.3825	8.21051e-09	DNA-binding WRKY && sp|K4BIZ9|WRK70_SOLLC WRKY DNA-binding transcription factor 70 OS=Solanum lycopersicum OX=4081 GN=WRKY70 PE=2 SV=1 && PF03106:WRKY DNA -binding domain	WRKY
Nitab4.5_0002870g0010	9.84118	78.7469	-2.98642	8.2565e-09	Zinc finger C2H2-type/integrase DNA-binding domain && sp|F4IPE3|IDD15_ARATH Zinc finger protein SHOOT GRAVITROPISM 5 OS=Arabidopsis thaliana OX=3702 GN=SGR5 PE=1 SV=1 && -	C2H2
Nitab4.5_0004743g0150	153.276	542.246	-1.82444	8.75007e-09	JmjC domain%2C Zinc finger%2C RING-type && sp|Q9SSE9|JMJ25_ARATH Lysine-specific demethylase JMJ25 OS=Arabidopsis thaliana OX=3702 GN=JMJ25 PE=1 SV=1 && PF02373:JmjC domain, hydroxylase|PF10497:Zinc-finger domain of monoamine-oxidase A repressor R1	Jumonji
Nitab4.5_0002315g0010	178.321	464.494	-1.3812	1.06132e-08	Response regulator%2C plant B-type%2C Signal transduction response regulator%2C receiver domain%2C Homeodomain-like%2C CheY-like superfamily%2C Myb domain%2C plants && sp|Q6H805|ORR24_ORYSJ Two-component response regulator ORR24 OS=Oryza sativa subsp. japonica OX=39947 GN=RR24 PE=2 SV=1 && -	Others
Nitab4.5_0006770g0050	86.1824	314.934	-1.87164	1.18021e-08	Zinc finger%2C Dof-type && sp|Q43385|DOF37_ARATH Dof zinc finger protein DOF3.7 OS=Arabidopsis thaliana OX=3702 GN=DOF3.7 PE=1 SV=2 && PF02701:Dof domain, zinc finger	C2C2->C2C2-Dof
novel.7385	4.76104	66.2677	-3.81677	1.25411e-08	- && sp|O23379|COL11_ARATH Putative zinc finger protein CONSTANS-LIKE 11 OS=Arabidopsis thaliana OX=3702 GN=COL11 PE=1 SV=2 && PF00643:B-box zinc finger	Others
Nitab4.5_0000096g0240	2043.83	877.942	1.219	1.3636e-08	NAC domain && sp|Q84K00|NAC78_ARATH NAC domain-containing protein 78 OS=Arabidopsis thaliana OX=3702 GN=NAC078 PE=2 SV=2 && PF02365:No apical meristem (NAM) protein	NAC
Nitab4.5_0004624g0050	595.452	1268.08	-1.09032	1.38483e-08	START domain%2C Homeodomain-like%2C Homeobox domain%2C MEKHLA%2C START-like domain && sp|Q9SE43|REV_ARATH Homeobox-leucine zipper protein REVOLUTA OS=Arabidopsis thaliana OX=3702 GN=REV PE=1 SV=2 && PF08670:MEKHLA domain|PF01852:START domain|PF00046:Homeodomain	HB->HB-HD-ZIP
Nitab4.5_0000337g0160	1.06757	60.3498	-5.7201	1.4758e-08	Zinc finger%2C C2H2%2C Poly(ADP-ribose) polymerase%2C catalytic domain && - && -	C2H2
novel.6516	128.695	902.551	-2.81074	1.61462e-08	- && sp|Q8H1F5|IDD7_ARATH Protein indeterminate-domain 7 OS=Arabidopsis thaliana OX=3702 GN=IDD7 PE=2 SV=1 && -	C2H2
Nitab4.5_0001242g0050	236.57	883.492	-1.90165	1.77692e-08	GAGA-binding transcriptional activator && sp|Q8L999|BPC6_ARATH Protein BASIC PENTACYSTEINE6 OS=Arabidopsis thaliana OX=3702 GN=BPC6 PE=1 SV=1 && PF06217:GAGA binding protein-like family	BBR-BPC
Nitab4.5_0000351g0080	32.5225	139.856	-2.10612	1.80925e-08	Homeobox domain%2C Homeodomain-like%2C START domain%2C Homeobox%2C conserved site && sp|P46607|HGL2_ARATH Homeobox-leucine zipper protein GLABRA 2 OS=Arabidopsis thaliana OX=3702 GN=GL2 PE=1 SV=3 && PF01852:START domain|PF00046:Homeodomain	HB->HB-HD-ZIP
novel.6721	114.275	18.8936	2.59592	1.8231e-08	- && sp|Q6R0H0|RVE3_ARATH Protein REVEILLE 3 OS=Arabidopsis thaliana OX=3702 GN=RVE3 PE=2 SV=1 && -	MYB->MYB-related
Nitab4.5_0000040g0070	1.97558	69.9495	-5.16571	1.89142e-08	Tetratricopeptide repeat%2C SET domain%2C Tetratricopeptide-like helical && - && PF00856:SET domain	SET
Nitab4.5_0002692g0070	1816.05	844.802	1.10395	1.91494e-08	NAC domain && sp|Q84K00|NAC78_ARATH NAC domain-containing protein 78 OS=Arabidopsis thaliana OX=3702 GN=NAC078 PE=2 SV=2 && PF02365:No apical meristem (NAM) protein	NAC
Nitab4.5_0000663g0220	1862.85	5622.21	-1.59376	1.9454e-08	AUX/IAA protein%2C DNA-binding pseudobarrel domain%2C Aux/IAA-ARF-dimerisation%2C B3 DNA binding domain%2C Auxin response factor && sp|Q2LAJ3|ARF2A_SOLLC Auxin response factor 2A OS=Solanum lycopersicum OX=4081 GN=ARF2A PE=1 SV=1 && PF02309:AUX/IAA family|PF02362:B3 DNA binding domain|PF06507:Auxin response factor	B3->B3-ARF
Nitab4.5_0002778g0010	697.552	314.646	1.14854	1.96625e-08	Heat shock transcription factor%2C plant%2C Winged helix-turn-helix DNA-binding domain%2C Heat shock factor (HSF)-type%2C DNA-binding%2C Heat shock transcription factor family && sp|P41153|HSF8_SOLPE Heat shock factor protein HSF8 OS=Solanum peruvianum OX=4082 GN=HSF8 PE=2 SV=1 && PF00447:HSF-type DNA-binding	HSF
Nitab4.5_0003259g0120	150.244	478.39	-1.67098	1.99564e-08	Basic-leucine zipper domain%2C Basic leucine-zipper%2C C-terminal && sp|Q6ETX0|RSBZ3_ORYSJ bZIP transcription factor RISBZ3 OS=Oryza sativa subsp. japonica OX=39947 GN=RISBZ3 PE=1 SV=1 && PF00170:bZIP transcription factor	bZIP
Nitab4.5_0000893g0030	625.993	229.652	1.44767	2.00001e-08	Transcription factor E2F/dimerisation partner (TDP)%2C Winged helix-turn-helix DNA-binding domain%2C E2F Family && sp|Q9FV71|E2FB_ARATH Transcription factor E2FB OS=Arabidopsis thaliana OX=3702 GN=E2FB PE=1 SV=1 && PF16421:E2F transcription factor CC-MB domain|PF02319:E2F/DP family winged-helix DNA-binding domain	E2F-DP
Nitab4.5_0001500g0080	69.3298	216.165	-1.64298	2.04134e-08	Lateral Root Primordium type 1%2C C-terminal%2C Protein of unknown function DUF702%2C Zinc finger%2C lateral root primordium type 1 && sp|Q94CK9|LRP1_ARATH Protein LATERAL ROOT PRIMORDIUM 1 OS=Arabidopsis thaliana OX=3702 GN=LRP1 PE=1 SV=1 && PF05142:Domain of unknown function (DUF702)	SRS
Nitab4.5_0000069g0220	1019.96	374.391	1.4462	2.21321e-08	Transcription factor TCP subgroup%2C Transcription factor%2C TCP && sp|Q9FMX2|TCP7_ARATH Transcription factor TCP7 OS=Arabidopsis thaliana OX=3702 GN=TCP7 PE=1 SV=1 && PF03634:TCP family transcription factor	TCP
Nitab4.5_0001653g0090	314.375	732.421	-1.22011	2.68925e-08	Zinc finger%2C CCCH-type && sp|Q9SWF9|ZFNL_PEA Zinc finger CCCH domain-containing protein ZFN-like OS=Pisum sativum OX=3888 PE=2 SV=1 && PF00642:Zinc finger C-x8-C-x5-C-x3-H type (and similar)	C3H
Nitab4.5_0006823g0010	11.1418	154.008	-3.7984	3.16402e-08	Basic-leucine zipper domain && sp|F4IN23|BZP34_ARATH Basic leucine zipper 34 OS=Arabidopsis thaliana OX=3702 GN=BZIP34 PE=1 SV=1 && PF00170:bZIP transcription factor	bZIP
Nitab4.5_0002517g0040	156.924	46.2339	1.75967	3.18157e-08	Mitochodrial transcription termination factor-related && sp|Q9FM80|MTEF9_ARATH Transcription termination factor MTERF9, chloroplastic OS=Arabidopsis thaliana OX=3702 GN=MTERF9 PE=2 SV=1 && PF02536:mTERF	mTERF
Nitab4.5_0004479g0040	415.738	128.008	1.69682	3.2109e-08	SANT/Myb domain%2C Homeodomain-like%2C Myb domain && - && PF00249:Myb-like DNA-binding domain	MYB->MYB-related
Nitab4.5_0001676g0100	866.55	420.353	1.04363	3.35623e-08	GNAT domain%2C Acyl-CoA N-acyltransferase && sp|Q9FKI4|NAA10_ARATH N-terminal acetyltransferase A complex catalytic subunit NAA10 OS=Arabidopsis thaliana OX=3702 GN=NAA10 PE=1 SV=1 && PF00583:Acetyltransferase (GNAT) family	GNAT
Nitab4.5_0001797g0070	99.9084	474.673	-2.24988	3.80015e-08	Transcription factor%2C SBP-box && sp|Q94JW8|SPL6_ARATH Squamosa promoter-binding-like protein 6 OS=Arabidopsis thaliana OX=3702 GN=SPL6 PE=1 SV=2 && PF03110:SBP domain	SBP
Nitab4.5_0002664g0090	2.40996	61.8183	-4.7141	4.22134e-08	Myc-type%2C basic helix-loop-helix (bHLH) domain && sp|Q9C707|RHD6_ARATH Transcription factor RHD6 OS=Arabidopsis thaliana OX=3702 GN=RHD6 PE=1 SV=1 && PF00010:Helix-loop-helix DNA-binding domain	bHLH
Nitab4.5_0001176g0150	293.706	96.6208	1.60154	4.24022e-08	SET domain%2C Zinc finger%2C MYND-type && sp|Q5PP37|ATXR2_ARATH Histone-lysine N-methyltransferase ATXR2 OS=Arabidopsis thaliana OX=3702 GN=ATXR2 PE=2 SV=1 && PF00856:SET domain|PF01753:MYND finger	SET
Nitab4.5_0000170g0450	7.33056	62.0581	-3.08068	4.57161e-08	Transcription factor GRAS && sp|Q9FHZ1|SCL23_ARATH Scarecrow-like protein 23 OS=Arabidopsis thaliana OX=3702 GN=SCL23 PE=1 SV=1 && PF03514:GRAS domain family	GRAS
Nitab4.5_0000062g0160	587.408	1747.22	-1.57293	4.93909e-08	Transcription factor IIS%2C N-terminal%2C Transcription elongation factor%2C TFIIS/CRSP70%2C N-terminal%2C sub-type && sp|Q9FHK9|MD26B_ARATH Probable mediator of RNA polymerase II transcription subunit 26b OS=Arabidopsis thaliana OX=3702 GN=MED26B PE=2 SV=1 && PF08711:TFIIS helical bundle-like domain	IWS1
Nitab4.5_0002766g0040	30.8906	235.613	-2.92154	5.09154e-08	AP2/ERF domain%2C DNA-binding domain && sp|Q5YGP7|PLET2_ARATH AP2-like ethylene-responsive transcription factor PLT2 OS=Arabidopsis thaliana OX=3702 GN=PLT2 PE=2 SV=1 && PF00847:AP2 domain	AP2/ERF->AP2/ERF-AP2
Nitab4.5_0001623g0030	507.406	149.847	1.76093	5.30122e-08	Post-SET domain%2C SET domain%2C Pre-SET domain && sp|Q9SRV2|SUVR3_ARATH Histone-lysine N-methyltransferase SUVR3 OS=Arabidopsis thaliana OX=3702 GN=SUVR3 PE=2 SV=4 && PF00856:SET domain	SET
Nitab4.5_0002629g0100	4.16961	54.3785	-3.68531	5.61373e-08	Basic-leucine zipper domain && sp|F4IN23|BZP34_ARATH Basic leucine zipper 34 OS=Arabidopsis thaliana OX=3702 GN=BZIP34 PE=1 SV=1 && PF00170:bZIP transcription factor	bZIP
Nitab4.5_0000048g0080	31.9457	664.708	-4.38132	5.82485e-08	DNA-binding WRKY && sp|K4BIZ9|WRK70_SOLLC WRKY DNA-binding transcription factor 70 OS=Solanum lycopersicum OX=4081 GN=WRKY70 PE=2 SV=1 && PF03106:WRKY DNA -binding domain	WRKY
Nitab4.5_0001751g0110	55.4562	696.862	-3.65255	5.98029e-08	Protein of unknown function DUF597 && sp|Q1G3Q4|RITF1_ARATH Protein RGF1 INDUCIBLE TRANSCRIPTION FACTOR 1 OS=Arabidopsis thaliana OX=3702 GN=RITF1 PE=1 SV=1 && PF04640:PLATZ transcription factor	PLATZ
Nitab4.5_0004242g0020	415.702	970.543	-1.22406	6.4868e-08	Aspartate/glutamate/uridylate kinase%2C Acyl-CoA N-acyltransferase%2C GNAT domain%2C Amino-acid N-acetyltransferase (ArgA) && sp|Q84JF4|NAGS1_ARATH Probable amino-acid acetyltransferase NAGS1, chloroplastic OS=Arabidopsis thaliana OX=3702 GN=NAGS1 PE=2 SV=1 && PF00583:Acetyltransferase (GNAT) family|PF00696:Amino acid kinase family	GNAT
Nitab4.5_0005046g0030	101.668	4.73612	4.4449	6.64678e-08	Transcription factor%2C MADS-box && sp|Q9FKK2|AGL62_ARATH Agamous-like MADS-box protein AGL62 OS=Arabidopsis thaliana OX=3702 GN=AGL62 PE=1 SV=1 && PF00319:SRF-type transcription factor (DNA-binding and dimerisation domain)	MADS->MADS-M-type
Nitab4.5_0000244g0260	38.4492	195.534	-2.34623	7.46628e-08	Homeodomain-like%2C Myb domain%2C SANT/Myb domain && sp|Q9FKL2|MYB36_ARATH Transcription factor MYB36 OS=Arabidopsis thaliana OX=3702 GN=MYB36 PE=1 SV=1 && PF00249:Myb-like DNA-binding domain	MYB->MYB
Nitab4.5_0000063g0150	2.27255	55.0803	-4.57746	8.15026e-08	Homeodomain-like%2C SANT/Myb domain%2C Myb domain && sp|Q9M2Y9|RAX3_ARATH Transcription factor RAX3 OS=Arabidopsis thaliana OX=3702 GN=RAX3 PE=2 SV=1 && PF00249:Myb-like DNA-binding domain	MYB->MYB
Nitab4.5_0000246g0100	16.9951	135.174	-2.98302	8.29822e-08	Basic-leucine zipper domain && sp|F4IN23|BZP34_ARATH Basic leucine zipper 34 OS=Arabidopsis thaliana OX=3702 GN=BZIP34 PE=1 SV=1 && PF00170:bZIP transcription factor	bZIP
Nitab4.5_0001373g0030	1234.85	3003.26	-1.28236	8.59934e-08	Homeodomain-like%2C Myb domain%2C SANT/Myb domain && sp|O23160|MYB73_ARATH Transcription factor MYB73 OS=Arabidopsis thaliana OX=3702 GN=MYB73 PE=1 SV=1 && PF00249:Myb-like DNA-binding domain	MYB->MYB
Nitab4.5_0003937g0010	724.188	2616.17	-1.85356	8.78762e-08	Homeobox domain%2C POX domain%2C Homeobox KN domain%2C Homeodomain-like && sp|Q9SJ56|BLH1_ARATH BEL1-like homeodomain protein 1 OS=Arabidopsis thaliana OX=3702 GN=BLH1 PE=1 SV=1 && PF07526:Associated with HOX|PF05920:Homeobox KN domain	HB->HB-BELL
Nitab4.5_0000165g0090	87.1594	301.412	-1.78745	9.12908e-08	Unknown && - && PF13837:Myb/SANT-like DNA-binding domain	Trihelix
Nitab4.5_0000319g0230	33.3102	213.236	-2.68051	9.49215e-08	WRC%2C Glutamine-Leucine-Glutamine%2C QLQ && sp|Q9FJB8|GRF7_ARATH Growth-regulating factor 7 OS=Arabidopsis thaliana OX=3702 GN=GRF7 PE=2 SV=1 && PF08879:WRC|PF08880:QLQ	GRF
Nitab4.5_0000628g0140	16.4379	103.964	-2.66677	1.00956e-07	DNA-binding WRKY && sp|Q93WV5|WRK69_ARATH Probable WRKY transcription factor 69 OS=Arabidopsis thaliana OX=3702 GN=WRKY69 PE=2 SV=1 && PF03106:WRKY DNA -binding domain	WRKY
Nitab4.5_0000024g0190	0	31.7181	-7.21194	1.09693e-07	GNAT domain%2C Acyl-CoA N-acyltransferase && - && PF13508:Acetyltransferase (GNAT) domain	GNAT
Nitab4.5_0002402g0010	322.191	745.938	-1.21154	1.11351e-07	AP2/ERF domain%2C DNA-binding domain && sp|Q70II3|EF110_ARATH Ethylene-responsive transcription factor ERF110 OS=Arabidopsis thaliana OX=3702 GN=ERF110 PE=2 SV=2 && PF00847:AP2 domain	AP2/ERF->AP2/ERF-ERF
Nitab4.5_0000662g0120	85.1027	499.205	-2.55208	1.16988e-07	NAC domain && sp|Q9SQL0|JA2_SOLLC NAC domain-containing protein JA2 OS=Solanum lycopersicum OX=4081 GN=JA2 PE=2 SV=1 && PF02365:No apical meristem (NAM) protein	NAC
Nitab4.5_0000210g0060	25.9625	0	7.38012	1.22882e-07	Homeodomain-like%2C Myb domain%2C SANT/Myb domain && sp|A0A178VEK7|DUO1_ARATH Transcription factor DUO1 OS=Arabidopsis thaliana OX=3702 GN=DUO1 PE=1 SV=1 && PF13921:Myb-like DNA-binding domain|PF00249:Myb-like DNA-binding domain	MYB->MYB
novel.5413	38.9254	236.851	-2.60328	1.29034e-07	- && sp|Q9FZ90|ERF87_ARATH Ethylene-responsive transcription factor ERF087 OS=Arabidopsis thaliana OX=3702 GN=ERF087 PE=2 SV=1 && PF00847:AP2 domain	AP2/ERF->AP2/ERF-ERF
Nitab4.5_0003620g0010	4179.09	728.272	2.52019	1.32761e-07	Transcription factor GRAS && sp|Q69VG1|CIGR1_ORYSJ Chitin-inducible gibberellin-responsive protein 1 OS=Oryza sativa subsp. japonica OX=39947 GN=CIGR1 PE=2 SV=1 && PF03514:GRAS domain family	GRAS
Nitab4.5_0000428g0210	3249.02	8511.34	-1.38945	1.33946e-07	Unknown && sp|O24606|EIN3_ARATH Protein ETHYLENE INSENSITIVE 3 OS=Arabidopsis thaliana OX=3702 GN=EIN3 PE=1 SV=1 && PF04873:Ethylene insensitive 3	EIL
Nitab4.5_0000101g0340	313.4	1106.71	-1.82026	1.35521e-07	SANT/Myb domain%2C Homeodomain-like%2C Myb domain && - && PF00249:Myb-like DNA-binding domain	MYB->MYB-related
Nitab4.5_0000222g0290	2939.22	10861.3	-1.88572	1.42599e-07	Transcription factor%2C SBP-box%2C Ankyrin repeat-containing domain && sp|Q9SMX9|SPL1_ARATH Squamosa promoter-binding-like protein 1 OS=Arabidopsis thaliana OX=3702 GN=SPL1 PE=1 SV=2 && PF03110:SBP domain	SBP
Nitab4.5_0003437g0010	936.672	4282.8	-2.19292	1.43086e-07	Protein of unknown function DUF597 && sp|Q1G3Q4|RITF1_ARATH Protein RGF1 INDUCIBLE TRANSCRIPTION FACTOR 1 OS=Arabidopsis thaliana OX=3702 GN=RITF1 PE=1 SV=1 && PF04640:PLATZ transcription factor	PLATZ
Nitab4.5_0000068g0400	106.633	405.689	-1.92931	1.48458e-07	Homeodomain-like%2C Myb domain%2C SANT/Myb domain && sp|O23160|MYB73_ARATH Transcription factor MYB73 OS=Arabidopsis thaliana OX=3702 GN=MYB73 PE=1 SV=1 && PF13921:Myb-like DNA-binding domain	MYB->MYB
Nitab4.5_0002126g0060	89.7606	21.0622	2.08363	1.51451e-07	DNA-binding pseudobarrel domain%2C B3 DNA binding domain && - && PF02362:B3 DNA binding domain	B3->B3
Nitab4.5_0000463g0090	1475.81	686.878	1.10343	1.53656e-07	Transcription factor GRAS && sp|Q9XE58|SCL14_ARATH Scarecrow-like protein 14 OS=Arabidopsis thaliana OX=3702 GN=SCL14 PE=1 SV=2 && PF03514:GRAS domain family	GRAS
Nitab4.5_0004993g0020	59.9425	331.066	-2.46683	1.54058e-07	Myb domain%2C Homeodomain-like%2C SANT/Myb domain && sp|Q9FKL2|MYB36_ARATH Transcription factor MYB36 OS=Arabidopsis thaliana OX=3702 GN=MYB36 PE=1 SV=1 && PF00249:Myb-like DNA-binding domain	MYB->MYB
Nitab4.5_0001279g0130	63.6949	430.91	-2.75963	1.57518e-07	Helix-turn-helix motif%2C Homeodomain-like%2C Homeobox%2C conserved site%2C Homeobox domain && sp|O23208|ATB40_ARATH Homeobox-leucine zipper protein ATHB-40 OS=Arabidopsis thaliana OX=3702 GN=ATHB-40 PE=2 SV=3 && PF00046:Homeodomain	HB->HB-other
Nitab4.5_0001110g0140	58.2418	308.321	-2.40763	1.59505e-07	CCT domain%2C Zinc finger%2C B-box && sp|Q9FHH8|COL5_ARATH Zinc finger protein CONSTANS-LIKE 5 OS=Arabidopsis thaliana OX=3702 GN=COL5 PE=2 SV=2 && PF06203:CCT motif|PF00643:B-box zinc finger	C2C2->C2C2-CO-like
Nitab4.5_0001478g0050	85.3998	360.193	-2.07476	1.65916e-07	Myc-type%2C basic helix-loop-helix (bHLH) domain && sp|D0PX88|RHL1_LOTJA bHLH transcription factor RHL1 OS=Lotus japonicus OX=34305 GN=RHL1 PE=2 SV=1 && PF00010:Helix-loop-helix DNA-binding domain	bHLH
Nitab4.5_0000483g0290	7.09249	58.1404	-3.04805	1.81366e-07	NAC domain && sp|Q9FFI5|NAC86_ARATH NAC domain-containing protein 86 OS=Arabidopsis thaliana OX=3702 GN=NAC086 PE=2 SV=1 && PF02365:No apical meristem (NAM) protein	NAC
Nitab4.5_0000568g0260	364.53	1008.13	-1.46783	1.85132e-07	DNA-binding WRKY%2C Protein kinase%2C ATP binding site%2C Serine/threonine-protein kinase%2C active site%2C Serine/threonine- / dual specificity protein kinase%2C catalytic domain%2C Protein kinase domain%2C Protein kinase-like domain && sp|F4ICB6|IBS1_ARATH Protein IMPAIRED IN BABA-INDUCED STERILITY 1 OS=Arabidopsis thaliana OX=3702 GN=IBS1 PE=3 SV=1 && PF03106:WRKY DNA -binding domain|PF00069:P…	WRKY
Nitab4.5_0002810g0030	43.5808	223.497	-2.36325	2.08907e-07	Myc-type%2C basic helix-loop-helix (bHLH) domain && sp|Q9S7Y1|BH030_ARATH Transcription factor bHLH30 OS=Arabidopsis thaliana OX=3702 GN=BHLH30 PE=1 SV=1 && PF00010:Helix-loop-helix DNA-binding domain	bHLH
Nitab4.5_0001259g0040	22.9783	95.8545	-2.06547	2.1261e-07	Zinc finger%2C C2H2%2C Zinc finger C2H2-type/integrase DNA-binding domain && sp|Q39262|ZFP3_ARATH Zinc finger protein 3 OS=Arabidopsis thaliana OX=3702 GN=ZFP3 PE=1 SV=1 && -	C2H2
novel.8519	4.48622	68.2641	-3.9027	2.20294e-07	- && sp|Q9ZVH0|FEZ_ARATH Protein FEZ OS=Arabidopsis thaliana OX=3702 GN=FEZ PE=2 SV=1 && PF02365:No apical meristem (NAM) protein	NAC
Nitab4.5_0007189g0040	10.5896	196.321	-4.21538	2.21314e-07	Zinc finger%2C Dof-type && sp|Q8LFV3|CDF3_ARATH Cyclic dof factor 3 OS=Arabidopsis thaliana OX=3702 GN=CDF3 PE=1 SV=2 && PF02701:Dof domain, zinc finger	C2C2->C2C2-Dof
Nitab4.5_0000555g0080	8.77361	91.1363	-3.36756	2.48056e-07	DNA-binding pseudobarrel domain%2C B3 DNA binding domain && sp|P0DH85|REM10_ARATH B3 domain-containing protein REM10 OS=Arabidopsis thaliana OX=3702 GN=REM10 PE=1 SV=1 && PF02362:B3 DNA binding domain	B3->B3
Nitab4.5_0002046g0020	246.765	633.277	-1.35995	2.77169e-07	Tify%2C CO/COL/TOC1%2C conserved site && sp|Q9LVI4|TIF6B_ARATH Protein TIFY 6B OS=Arabidopsis thaliana OX=3702 GN=TIFY6B PE=1 SV=1 && PF09425:Divergent CCT motif|PF06200:tify domain	Tify
Nitab4.5_0000235g0020	91.2897	296.351	-1.69652	2.78585e-07	DNA-binding pseudobarrel domain%2C AUX/IAA protein%2C B3 DNA binding domain%2C Auxin response factor%2C Aux/IAA-ARF-dimerisation && sp|Q9FGV1|ARFH_ARATH Auxin response factor 8 OS=Arabidopsis thaliana OX=3702 GN=ARF8 PE=1 SV=2 && PF06507:Auxin response factor|PF02309:AUX/IAA family|PF02362:B3 DNA binding domain	B3->B3-ARF
Nitab4.5_0002574g0010	141.88	39.8844	1.82478	3.00599e-07	Mitochodrial transcription termination factor-related && - && PF02536:mTERF	mTERF
Nitab4.5_0000505g0130	1193.22	568.788	1.06889	3.46965e-07	Histidine kinase-like ATPase%2C ATP-binding domain%2C Signal transduction response regulator%2C receiver domain%2C Signal transduction histidine kinase%2C core%2C GAF domain%2C CheY-like superfamily%2C Signal transduction histidine kinase-related protein%2C C-terminal && sp|Q41342|ETR1_SOLLC Ethylene receptor 1 OS=Solanum lycopersicum OX=4081 GN=ETR1 PE=1 SV=1 && PF00072:Response regulator receiv…	Others
Nitab4.5_0000103g0420	50.4477	3.55408	3.80905	3.49963e-07	Pre-SET domain%2C SET domain%2C Histone H3-K9 methyltransferase%2C plant%2C SRA-YDG%2C Post-SET domain%2C PUA-like domain%2C Pre-SET zinc-binding sub-group && sp|O82175|SUVH5_ARATH Histone-lysine N-methyltransferase, H3 lysine-9 specific SUVH5 OS=Arabidopsis thaliana OX=3702 GN=SUVH5 PE=1 SV=1 && PF05033:Pre-SET motif|PF00856:SET domain|PF02182:SAD/SRA domain	SET
Nitab4.5_0000287g0030	643.745	1591.7	-1.30571	3.59746e-07	AP2/ERF domain%2C DNA-binding domain && sp|Q9FH94|ERF10_ARATH Ethylene-responsive transcription factor ERF010 OS=Arabidopsis thaliana OX=3702 GN=ERF010 PE=2 SV=1 && PF00847:AP2 domain	AP2/ERF->AP2/ERF-ERF
Nitab4.5_0001925g0040	133.828	368.681	-1.46056	3.68868e-07	Myc-type%2C basic helix-loop-helix (bHLH) domain && sp|Q66GR3|BH130_ARATH Transcription factor bHLH130 OS=Arabidopsis thaliana OX=3702 GN=BHLH130 PE=1 SV=1 && PF00010:Helix-loop-helix DNA-binding domain	bHLH
Nitab4.5_0001232g0110	508.611	243.819	1.061	3.96238e-07	RWP-RK domain && sp|Q9M1B0|NLP9_ARATH Protein NLP9 OS=Arabidopsis thaliana OX=3702 GN=NLP9 PE=2 SV=1 && PF02042:RWP-RK domain	RWP-RK
Nitab4.5_0003237g0030	68.6624	214.204	-1.63963	4.0071e-07	B3 DNA binding domain%2C DNA-binding pseudobarrel domain && sp|Q8H2D1|REM8_ARATH B3 domain-containing protein REM8 OS=Arabidopsis thaliana OX=3702 GN=REM8 PE=2 SV=1 && PF02362:B3 DNA binding domain	B3->B3
Nitab4.5_0000355g0250	149.527	13.8128	3.44594	4.20339e-07	AP2/ERF domain%2C DNA-binding domain && sp|O82132|DRE2A_ARATH Dehydration-responsive element-binding protein 2A OS=Arabidopsis thaliana OX=3702 GN=DREB2A PE=1 SV=1 && PF00847:AP2 domain	AP2/ERF->AP2/ERF-ERF
Nitab4.5_0000036g0010	122.639	23.1561	2.39505	4.21341e-07	GNAT domain%2C Acyl-CoA N-acyltransferase && sp|O64815|HLS1L_ARATH Probable N-acetyltransferase HLS1-like OS=Arabidopsis thaliana OX=3702 GN=At2g23060 PE=2 SV=1 && PF00583:Acetyltransferase (GNAT) family	GNAT
Nitab4.5_0001158g0050	1027.77	413.552	1.31387	4.24846e-07	Homeodomain-like%2C Myb domain%2C SANT/Myb domain%2C Myb-like domain && sp|Q9S7G7|MB3R1_ARATH Transcription factor MYB3R-1 OS=Arabidopsis thaliana OX=3702 GN=MYB3R1 PE=2 SV=1 && PF13921:Myb-like DNA-binding domain|PF00249:Myb-like DNA-binding domain	MYB->MYB
Nitab4.5_0003062g0050	0.750973	53.7228	-6.12676	4.65394e-07	Homeobox domain%2C Helix-turn-helix motif%2C Leucine zipper%2C homeobox-associated%2C Homeodomain-like%2C Homeobox%2C conserved site && sp|Q8LC03|ATB13_ARATH Homeobox-leucine zipper protein ATHB-13 OS=Arabidopsis thaliana OX=3702 GN=ATHB-13 PE=2 SV=2 && PF02183:Homeobox associated leucine zipper|PF00046:Homeodomain	HB->HB-HD-ZIP
Nitab4.5_0004608g0050	70.2429	190.13	-1.43648	4.72332e-07	Homeobox domain%2C Homeodomain-like && sp|Q5QMM3|WOX8_ORYSJ WUSCHEL-related homeobox 8 OS=Oryza sativa subsp. japonica OX=39947 GN=WOX8 PE=2 SV=1 && PF00046:Homeodomain	HB->HB-WOX
Nitab4.5_0000537g0020	0	47.9604	-7.81019	4.75373e-07	Basic-leucine zipper domain && sp|Q9M2K4|BZP61_ARATH Basic leucine zipper 61 OS=Arabidopsis thaliana OX=3702 GN=BZIP61 PE=1 SV=1 && PF00170:bZIP transcription factor	bZIP
Nitab4.5_0001204g0110	79.9392	304.093	-1.92812	4.85035e-07	NAC domain && sp|Q9LD44|NAC56_ARATH NAC transcription factor 56 OS=Arabidopsis thaliana OX=3702 GN=NAC056 PE=2 SV=1 && PF02365:No apical meristem (NAM) protein	NAC
novel.6452	248.775	809.484	-1.70281	4.87533e-07	- && sp|Q9FH57|GATA5_ARATH GATA transcription factor 5 OS=Arabidopsis thaliana OX=3702 GN=GATA5 PE=2 SV=1 && PF00320:GATA zinc finger	C2C2->C2C2-GATA
Nitab4.5_0000669g0050	62.5785	180.636	-1.52703	5.05547e-07	Zinc finger%2C C2H2%2C Zinc finger%2C C2H2-like%2C Zinc finger C2H2-type/integrase DNA-binding domain && sp|Q700D2|IDD10_ARATH Zinc finger protein JACKDAW OS=Arabidopsis thaliana OX=3702 GN=JKD PE=1 SV=1 && -	C2H2
Nitab4.5_0004301g0070	875.634	339.145	1.36945	5.26685e-07	Transcription factor TCP subgroup%2C Transcription factor%2C TCP && sp|Q9FMX2|TCP7_ARATH Transcription factor TCP7 OS=Arabidopsis thaliana OX=3702 GN=TCP7 PE=1 SV=1 && PF03634:TCP family transcription factor	TCP
Nitab4.5_0000564g0190	3.53642	66.8584	-4.2523	5.27455e-07	Homeobox%2C conserved site%2C Homeobox domain%2C Helix-turn-helix motif%2C Homeodomain-like%2C Leucine zipper%2C homeobox-associated && sp|Q8LC03|ATB13_ARATH Homeobox-leucine zipper protein ATHB-13 OS=Arabidopsis thaliana OX=3702 GN=ATHB-13 PE=2 SV=2 && PF00046:Homeodomain|PF02183:Homeobox associated leucine zipper	HB->HB-HD-ZIP
Nitab4.5_0000406g0070	886.179	2402.16	-1.43902	5.34401e-07	Acyl-CoA N-acyltransferase%2C GNAT domain && sp|Q9SMB8|THT11_TOBAC Tyramine N-feruloyltransferase 4/11 OS=Nicotiana tabacum OX=4097 GN=THT4 PE=2 SV=1 && -	GNAT
Nitab4.5_0000664g0320	3.85303	39.4317	-3.35239	5.40555e-07	Homeodomain-like%2C SANT/Myb domain%2C Myb domain && sp|Q94FL9|MB3R4_ARATH Transcription factor MYB3R-4 OS=Arabidopsis thaliana OX=3702 GN=MYB3R4 PE=1 SV=1 && PF00249:Myb-like DNA-binding domain|PF13921:Myb-like DNA-binding domain	MYB->MYB
Nitab4.5_0001393g0100	104.285	6.03268	4.08684	5.41055e-07	Rcd1%2C Armadillo-like helical%2C Armadillo-type fold && sp|Q6IP65|CNOT9_XENLA CCR4-NOT transcription complex subunit 9 OS=Xenopus laevis OX=8355 GN=cnot9 PE=2 SV=1 && PF04078:Cell differentiation family, Rcd1-like	Rcd1-like
Nitab4.5_0000638g0140	893.388	338.739	1.39971	5.42411e-07	P-loop containing nucleoside triphosphate hydrolase%2C Helicase%2C superfamily 1/2%2C ATP-binding domain%2C Helicase%2C C-terminal%2C SNF2-related && sp|F4I2H2|CHR9_ARATH Switch 2 OS=Arabidopsis thaliana OX=3702 GN=SWI2 PE=3 SV=1 && PF00271:Helicase conserved C-terminal domain|PF00176:SNF2 family N-terminal domain	SNF2
Nitab4.5_0000302g0110	55.1499	653.021	-3.56526	5.50764e-07	Signal transduction response regulator%2C receiver domain%2C Signal transduction histidine kinase EnvZ-like%2C dimerisation/phosphoacceptor domain%2C GAF domain%2C Histidine kinase-like ATPase%2C ATP-binding domain%2C CheY-like superfamily%2C Signal transduction histidine kinase%2C core%2C Signal transduction histidine kinase%2C homodimeric domain%2C Signal transduction histidine kinase%2C hybrid…	Others
Nitab4.5_0001984g0040	516.925	1499	-1.53684	5.5086e-07	Homeodomain-like%2C SANT/Myb domain%2C Myb domain && sp|O23160|MYB73_ARATH Transcription factor MYB73 OS=Arabidopsis thaliana OX=3702 GN=MYB73 PE=1 SV=1 && PF00249:Myb-like DNA-binding domain	MYB->MYB
Nitab4.5_0000144g0090	472.918	209.907	1.17123	5.53446e-07	P-loop containing nucleoside triphosphate hydrolase%2C Helicase%2C C-terminal%2C Helicase%2C superfamily 1/2%2C ATP-binding domain%2C SNF2-related && sp|F4J9M5|CHR12_ARATH Probable ATP-dependent DNA helicase CHR12 OS=Arabidopsis thaliana OX=3702 GN=CHR12 PE=2 SV=1 && PF14619:Snf2-ATP coupling, chromatin remodelling complex|PF00176:SNF2 family N-terminal domain|PF00271:Helicase conserved C-termina…	SNF2
Nitab4.5_0003930g0020	46.5161	311.452	-2.74026	5.88725e-07	DNA-binding domain%2C AP2/ERF domain && sp|Q52QU2|AIL6_ARATH AP2-like ethylene-responsive transcription factor AIL6 OS=Arabidopsis thaliana OX=3702 GN=AIL6 PE=2 SV=1 && PF00847:AP2 domain	AP2/ERF->AP2/ERF-AP2
Nitab4.5_0003110g0070	417.189	187.565	1.1533	6.17705e-07	Helicase%2C superfamily 1/2%2C ATP-binding domain%2C SNF2-related%2C P-loop containing nucleoside triphosphate hydrolase%2C Helicase%2C C-terminal && sp|F4IV45|CHR10_ARATH Probable helicase CHR10 OS=Arabidopsis thaliana OX=3702 GN=CHR10 PE=3 SV=1 && PF00176:SNF2 family N-terminal domain|PF00271:Helicase conserved C-terminal domain	SNF2
Nitab4.5_0000154g0110	174.92	63.2429	1.4706	6.19879e-07	Myc-type%2C basic helix-loop-helix (bHLH) domain && sp|Q9CAA4|BIM2_ARATH Transcription factor BIM2 OS=Arabidopsis thaliana OX=3702 GN=BIM2 PE=1 SV=1 && PF00010:Helix-loop-helix DNA-binding domain	bHLH
Nitab4.5_0000847g0080	101.74	28.2708	1.84966	6.39056e-07	SANT associated && - && PF09133:SANTA (SANT Associated)	Others
Nitab4.5_0000355g0060	74.9012	433.524	-2.52969	6.73542e-07	Aux/IAA-ARF-dimerisation%2C AUX/IAA protein && sp|Q38831|IAA13_ARATH Auxin-responsive protein IAA13 OS=Arabidopsis thaliana OX=3702 GN=IAA13 PE=1 SV=2 && PF02309:AUX/IAA family	AUX/IAA
Nitab4.5_0000645g0120	261.719	96.4918	1.44136	6.85276e-07	Winged helix-turn-helix DNA-binding domain%2C Heat shock transcription factor family%2C Heat shock transcription factor%2C plant%2C Heat shock factor (HSF)-type%2C DNA-binding && sp|Q84T61|HSFA1_ORYSJ Heat stress transcription factor A-1 OS=Oryza sativa subsp. japonica OX=39947 GN=HSFA1 PE=2 SV=1 && PF00447:HSF-type DNA-binding	HSF
novel.3145	8.79327	88.9944	-3.33383	6.92051e-07	- && sp|A0A3Q7HH64|JA2L_SOLLC NAC domain-containing protein JA2L OS=Solanum lycopersicum OX=4081 GN=JA2L PE=2 SV=1 && PF02365:No apical meristem (NAM) protein	NAC
Nitab4.5_0002842g0120	42.4004	297.072	-2.81042	6.99945e-07	CCAAT-binding transcription factor%2C subunit B%2C CCAAT-binding factor%2C conserved site && sp|Q93ZH2|NFYA3_ARATH Nuclear transcription factor Y subunit A-3 OS=Arabidopsis thaliana OX=3702 GN=NFYA3 PE=2 SV=2 && PF02045:CCAAT-binding transcription factor (CBF-B/NF-YA) subunit B	NF-Y->NF-YA
Nitab4.5_0000220g0150	452.625	1060.73	-1.22846	7.33122e-07	CCAAT-binding transcription factor%2C subunit B && sp|Q9M9X4|NFYA2_ARATH Nuclear transcription factor Y subunit A-2 OS=Arabidopsis thaliana OX=3702 GN=NFYA2 PE=2 SV=1 && PF02045:CCAAT-binding transcription factor (CBF-B/NF-YA) subunit B	NF-Y->NF-YA
Nitab4.5_0000633g0160	424.699	150.948	1.49344	7.45431e-07	SET domain%2C Tetratricopeptide-like helical%2C Zinc finger%2C MYND-type && sp|Q7XJS0|ASHR1_ARATH Histone-lysine N-methyltransferase ASHR1 OS=Arabidopsis thaliana OX=3702 GN=ASHR1 PE=1 SV=2 && PF00856:SET domain|PF01753:MYND finger	SET
Nitab4.5_0002887g0110	151.838	51.6188	1.55282	7.80381e-07	Mitochodrial transcription termination factor-related && sp|F4JVI3|MTEF5_ARATH Transcription termination factor MTERF5, chloroplastic OS=Arabidopsis thaliana OX=3702 GN=MTERF5 PE=1 SV=1 && PF02536:mTERF	mTERF
Nitab4.5_0000058g0030	302.668	771.966	-1.35112	7.83618e-07	SNF2-related%2C Helicase%2C C-terminal%2C Helicase%2C superfamily 1/2%2C ATP-binding domain%2C P-loop containing nucleoside triphosphate hydrolase && sp|Q9M297|CLSY1_ARATH SNF2 domain-containing protein CLASSY 1 OS=Arabidopsis thaliana OX=3702 GN=CLSY1 PE=1 SV=1 && PF00271:Helicase conserved C-terminal domain|PF00176:SNF2 family N-terminal domain	SNF2
Nitab4.5_0005104g0050	349.707	150.275	1.2194	8.01347e-07	Zinc finger%2C CCCH-type && sp|Q9LTS7|C3H65_ARATH Zinc finger CCCH domain-containing protein 65 OS=Arabidopsis thaliana OX=3702 GN=EMB1789 PE=2 SV=1 && PF18044:CCCH-type zinc finger	C3H
Nitab4.5_0000191g0010	773.792	1712.88	-1.14692	8.16376e-07	Tubby%2C C-terminal%2C Tubby C-terminal-like domain%2C Tubby%2C C-terminal%2C conserved site%2C F-box domain && sp|Q8VY21|TLP3_ARATH Tubby-like F-box protein 3 OS=Arabidopsis thaliana OX=3702 GN=TULP3 PE=1 SV=1 && PF00646:F-box domain|PF01167:Tub family	TUB
Nitab4.5_0000578g0120	149.477	643.965	-2.10806	8.24893e-07	Homeodomain-like%2C SANT/Myb domain%2C Myb domain && sp|Q9FKL2|MYB36_ARATH Transcription factor MYB36 OS=Arabidopsis thaliana OX=3702 GN=MYB36 PE=1 SV=1 && PF00249:Myb-like DNA-binding domain	MYB->MYB
Nitab4.5_0001911g0080	123.996	326.361	-1.39803	8.27825e-07	Homeodomain-like%2C SANT/Myb domain%2C Myb domain && sp|Q6R032|MB3R5_ARATH Transcription factor MYB3R-5 OS=Arabidopsis thaliana OX=3702 GN=MYB3R5 PE=2 SV=1 && PF00249:Myb-like DNA-binding domain	MYB->MYB
Nitab4.5_0000541g0100	35.3864	148.344	-2.06904	8.58153e-07	SANT/Myb domain%2C Homeodomain-like%2C Myb domain && sp|Q8VZQ2|MYB61_ARATH Transcription factor MYB61 OS=Arabidopsis thaliana OX=3702 GN=MYB61 PE=2 SV=1 && PF00249:Myb-like DNA-binding domain	MYB->MYB
Nitab4.5_0000902g0340	3.0039	46.8633	-3.94067	9.13995e-07	Transcription factor%2C MADS-box%2C Transcription factor%2C K-box && sp|Q9FUY6|JOIN_SOLLC MADS-box protein JOINTLESS OS=Solanum lycopersicum OX=4081 GN=J PE=1 SV=1 && PF00319:SRF-type transcription factor (DNA-binding and dimerisation domain)	MADS->MADS-MIKC
Nitab4.5_0000249g0070	22.0676	162.424	-2.88419	1.03365e-06	DNA-binding WRKY && sp|Q93WV5|WRK69_ARATH Probable WRKY transcription factor 69 OS=Arabidopsis thaliana OX=3702 GN=WRKY69 PE=2 SV=1 && PF03106:WRKY DNA -binding domain	WRKY
Nitab4.5_0000397g0120	567.076	1519.99	-1.4227	1.04033e-06	Myc-type%2C basic helix-loop-helix (bHLH) domain && sp|Q9FH37|ILR3_ARATH Transcription factor ILR3 OS=Arabidopsis thaliana OX=3702 GN=ILR3 PE=1 SV=1 && PF00010:Helix-loop-helix DNA-binding domain	bHLH
Nitab4.5_0000263g0130	10.9652	63.8166	-2.54989	1.05888e-06	BTB/POZ fold%2C BTB/POZ-like%2C BTB/POZ && sp|Q9LYL9|Y3623_ARATH BTB/POZ domain-containing protein At3g56230 OS=Arabidopsis thaliana OX=3702 GN=At3g56230 PE=2 SV=1 && PF00651:BTB/POZ domain	TRAF
novel.7527	1.06757	54.9416	-5.59979	1.07728e-06	- && sp|Q9CA64|PRE3_ARATH Transcription factor PRE3 OS=Arabidopsis thaliana OX=3702 GN=PRE3 PE=1 SV=1 && PF00010:Helix-loop-helix DNA-binding domain	bHLH
Nitab4.5_0002568g0050	19.2259	104.004	-2.43124	1.1306e-06	Acyl-CoA N-acyltransferase%2C GNAT domain && sp|Q42381|HLS1_ARATH Probable N-acetyltransferase HLS1 OS=Arabidopsis thaliana OX=3702 GN=HLS1 PE=1 SV=1 && PF00583:Acetyltransferase (GNAT) family	GNAT
Nitab4.5_0000441g0140	106.775	404.017	-1.91929	1.2361e-06	Transcription factor GRAS && sp|Q9LDL7|PAT1_ARATH Scarecrow-like transcription factor PAT1 OS=Arabidopsis thaliana OX=3702 GN=PAT1 PE=1 SV=1 && PF03514:GRAS domain family	GRAS
Nitab4.5_0003540g0070	15.1519	132.347	-3.13733	1.24993e-06	DNA-binding WRKY && sp|O64747|WRK35_ARATH Probable WRKY transcription factor 35 OS=Arabidopsis thaliana OX=3702 GN=WRKY35 PE=2 SV=1 && PF03106:WRKY DNA -binding domain	WRKY
Nitab4.5_0003871g0010	215.892	78.1662	1.46467	1.47286e-06	DNA binding protein S1FA && sp|P42552|S1FA_SPIOL DNA-binding protein S1FA OS=Spinacia oleracea OX=3562 GN=S1FA PE=3 SV=1 && -	S1Fa-like
Nitab4.5_0000340g0090	114.025	497.927	-2.12626	1.55464e-06	NAC domain && sp|Q9FY93|NAC83_ARATH NAC domain-containing protein 83 OS=Arabidopsis thaliana OX=3702 GN=NAC083 PE=1 SV=1 && PF02365:No apical meristem (NAM) protein	NAC
Nitab4.5_0002152g0050	158.631	47.5829	1.73158	1.57067e-06	Homeodomain-like%2C SANT/Myb domain%2C Myb domain && sp|Q42575|MYB1_ARATH Transcription factor MYB1 OS=Arabidopsis thaliana OX=3702 GN=MYB1 PE=2 SV=1 && PF13921:Myb-like DNA-binding domain	MYB->MYB
Nitab4.5_0000607g0100	271.83	105.395	1.36452	1.68472e-06	Zinc finger%2C CCCH-type%2C YTH domain && sp|A9LNK9|CPSF_ARATH 30-kDa cleavage and polyadenylation specificity factor 30 OS=Arabidopsis thaliana OX=3702 GN=CPSF30 PE=1 SV=1 && PF04146:YT521-B-like domain	C3H
Nitab4.5_0000023g0020	2.25293	55.1731	-4.58857	1.69699e-06	AP2/ERF domain%2C DNA-binding domain && sp|Q5YGP7|PLET2_ARATH AP2-like ethylene-responsive transcription factor PLT2 OS=Arabidopsis thaliana OX=3702 GN=PLT2 PE=2 SV=1 && PF00847:AP2 domain	AP2/ERF->AP2/ERF-AP2
novel.7465	293.606	39.9081	2.87372	1.72173e-06	- && sp|Q9LUH8|HFA6B_ARATH Heat stress transcription factor A-6b OS=Arabidopsis thaliana OX=3702 GN=HSFA6b PE=2 SV=1 && PF00447:HSF-type DNA-binding	HSF
Nitab4.5_0007278g0010	146.277	966.994	-2.72533	1.72274e-06	NAC domain && sp|Q9FLJ2|NC100_ARATH NAC domain-containing protein 100 OS=Arabidopsis thaliana OX=3702 GN=NAC100 PE=2 SV=1 && PF02365:No apical meristem (NAM) protein	NAC
Nitab4.5_0006884g0010	18.6933	152.059	-3.01907	1.78154e-06	Histidine kinase-like ATPase%2C ATP-binding domain%2C Signal transduction histidine kinase EnvZ-like%2C dimerisation/phosphoacceptor domain%2C Signal transduction response regulator%2C receiver domain%2C Signal transduction histidine kinase%2C homodimeric domain%2C CheY-like superfamily%2C Signal transduction histidine kinase-related protein%2C C-terminal%2C Signal transduction histidine kinase%2…	Others
Nitab4.5_0000274g0250	54.8847	184.993	-1.75575	1.87186e-06	Zinc finger%2C Dof-type && sp|Q93ZL5|CDF2_ARATH Cyclic dof factor 2 OS=Arabidopsis thaliana OX=3702 GN=CDF2 PE=1 SV=2 && PF02701:Dof domain, zinc finger	C2C2->C2C2-Dof
Nitab4.5_0000246g0120	39.399	119.197	-1.5954	1.90757e-06	Transcription factor%2C TCP%2C Transcription factor TCP subgroup && sp|Q8LPR5|TCP4_ARATH Transcription factor TCP4 OS=Arabidopsis thaliana OX=3702 GN=TCP4 PE=1 SV=1 && PF03634:TCP family transcription factor	TCP
Nitab4.5_0003212g0030	42.6163	180.83	-2.08654	1.9577e-06	Homeodomain-like%2C Myb domain%2C SANT/Myb domain && sp|Q9LX82|MYB48_ARATH Transcription factor MYB48 OS=Arabidopsis thaliana OX=3702 GN=MYB48 PE=2 SV=1 && PF00249:Myb-like DNA-binding domain	MYB->MYB
Nitab4.5_0001565g0070	117.218	312.551	-1.41168	1.99527e-06	Auxin response factor%2C B3 DNA binding domain%2C Aux/IAA-ARF-dimerisation%2C DNA-binding pseudobarrel domain%2C AUX/IAA protein && sp|Q8RYC8|ARFS_ARATH Auxin response factor 19 OS=Arabidopsis thaliana OX=3702 GN=ARF19 PE=1 SV=2 && PF02362:B3 DNA binding domain|PF06507:Auxin response factor|PF02309:AUX/IAA family	B3->B3-ARF
Nitab4.5_0000223g0100	11.7383	78.1995	-2.7236	2.00825e-06	DNA-binding domain%2C AP2/ERF domain && sp|Q9SUQ2|CRF2_ARATH Ethylene-responsive transcription factor CRF2 OS=Arabidopsis thaliana OX=3702 GN=CRF2 PE=1 SV=1 && PF00847:AP2 domain	AP2/ERF->AP2/ERF-ERF
Nitab4.5_0002139g0080	96.0362	352.092	-1.87139	2.03675e-06	Transcription factor GRAS && sp|Q2Z2E9|SCR_IPONI Protein SCARECROW OS=Ipomoea nil OX=35883 GN=SCR PE=1 SV=1 && PF03514:GRAS domain family	GRAS
Nitab4.5_0006635g0060	5.94639	55.2206	-3.23283	2.07192e-06	Homeobox%2C conserved site%2C Helix-turn-helix motif%2C Homeobox domain%2C Homeodomain-like && sp|Q8LC03|ATB13_ARATH Homeobox-leucine zipper protein ATHB-13 OS=Arabidopsis thaliana OX=3702 GN=ATHB-13 PE=2 SV=2 && PF00046:Homeodomain	HB->HB-other
novel.4959	124.08	34.176	1.86526	2.13258e-06	- && sp|Q6A332|ALY3_ARATH Protein ALWAYS EARLY 3 OS=Arabidopsis thaliana OX=3702 GN=ALY3 PE=1 SV=1 && -	MYB->MYB-related
Nitab4.5_0000084g0130	406.168	170.565	1.25047	2.1534e-06	Zinc finger%2C C2H2 && - && -	C2H2
Nitab4.5_0000459g0060	157.105	616.775	-1.97426	2.15481e-06	Heat shock transcription factor family%2C Winged helix-turn-helix DNA-binding domain%2C Heat shock factor (HSF)-type%2C DNA-binding%2C Heat shock transcription factor%2C plant && sp|Q6VBB2|HFA2B_ORYSJ Heat stress transcription factor A-2b OS=Oryza sativa subsp. japonica OX=39947 GN=HSFA2B PE=2 SV=1 && PF00447:HSF-type DNA-binding	HSF
Nitab4.5_0002312g0040	49.7949	162.074	-1.69853	2.28418e-06	Signal transduction response regulator%2C receiver domain%2C CheY-like superfamily && sp|O82798|ARR4_ARATH Two-component response regulator ARR4 OS=Arabidopsis thaliana OX=3702 GN=ARR4 PE=1 SV=1 && PF00072:Response regulator receiver domain	Others
Nitab4.5_0000482g0110	271.81	118.784	1.195	2.30113e-06	Zinc finger%2C PHD-type%2C conserved site%2C Zinc finger%2C PHD-finger%2C Zinc finger%2C FYVE/PHD-type%2C Bromo adjacent homology (BAH) domain%2C Zinc finger%2C PHD-type%2C Zinc finger%2C RING/FYVE/PHD-type && sp|F4JL28|EBS_ARATH Chromatin remodeling protein EBS OS=Arabidopsis thaliana OX=3702 GN=EBS PE=1 SV=1 && PF01426:BAH domain|PF00628:PHD-finger	PHD
Nitab4.5_0000944g0030	120.128	261.991	-1.12664	2.82564e-06	Zinc finger%2C double-stranded RNA binding%2C Zinc finger C2H2-type/integrase DNA-binding domain%2C Zinc finger%2C C2H2%2C Zinc finger%2C C2H2-like && sp|Q9ZUL3|IDD5_ARATH Protein indeterminate-domain 5, chloroplastic OS=Arabidopsis thaliana OX=3702 GN=IDD5 PE=1 SV=1 && -	C2H2
Nitab4.5_0000067g0130	263.171	715.74	-1.44374	3.01636e-06	Transcription factor%2C SBP-box && sp|A2X0Q6|SPL3_ORYSI Squamosa promoter-binding-like protein 3 OS=Oryza sativa subsp. indica OX=39946 GN=SPL3 PE=2 SV=1 && PF03110:SBP domain	SBP
Nitab4.5_0001424g0060	19.6602	112.577	-2.51446	3.24492e-06	WRC%2C Glutamine-Leucine-Glutamine%2C QLQ && sp|Q6ZIK5|GRF4_ORYSJ Growth-regulating factor 4 OS=Oryza sativa subsp. japonica OX=39947 GN=GRF4 PE=1 SV=1 && PF08880:QLQ|PF08879:WRC	GRF
Nitab4.5_0000499g0110	841.159	378.197	1.15388	3.39202e-06	Mitochodrial transcription termination factor-related && - && PF02536:mTERF	mTERF
Nitab4.5_0004854g0060	238.652	102.788	1.2172	3.64425e-06	Myb domain%2C Homeodomain-like%2C SANT/Myb domain%2C Myb domain%2C plants && sp|Q8H0W3|RVE6_ARATH Protein REVEILLE 6 OS=Arabidopsis thaliana OX=3702 GN=RVE6 PE=2 SV=1 && PF00249:Myb-like DNA-binding domain	MYB->MYB-related
Nitab4.5_0000187g0130	201.211	458.998	-1.18798	3.7819e-06	Myc-type%2C basic helix-loop-helix (bHLH) domain && sp|O22768|UNE12_ARATH Transcription factor UNE12 OS=Arabidopsis thaliana OX=3702 GN=UNE12 PE=1 SV=2 && PF00010:Helix-loop-helix DNA-binding domain	bHLH
Nitab4.5_0000030g0470	193.231	74.589	1.37445	3.94874e-06	SWIB/MDM2 domain%2C SWIB domain && sp|Q05024|TRI1_YEAST Protein TRI1 OS=Saccharomyces cerevisiae (strain ATCC 204508 / S288c) OX=559292 GN=TRI1 PE=1 SV=1 && PF02201:SWIB/MDM2 domain	SWI/SNF-BAF60b
novel.3952	118.803	39.3755	1.59633	3.97651e-06	- && - && PF02536:mTERF	mTERF
Nitab4.5_0003553g0130	0.770608	40.6164	-5.71401	4.18354e-06	Leucine zipper%2C homeobox-associated%2C HD-ZIP protein%2C N-terminal%2C Homeobox domain%2C Homeodomain-like%2C Homeobox%2C conserved site && sp|Q05466|HAT4_ARATH Homeobox-leucine zipper protein HAT4 OS=Arabidopsis thaliana OX=3702 GN=HAT4 PE=1 SV=1 && PF04618:HD-ZIP protein N terminus|PF00046:Homeodomain|PF02183:Homeobox associated leucine zipper	HB->HB-HD-ZIP
Nitab4.5_0000040g0250	14.1653	88.0679	-2.64137	4.23881e-06	Zinc finger%2C Dof-type && sp|Q93ZL5|CDF2_ARATH Cyclic dof factor 2 OS=Arabidopsis thaliana OX=3702 GN=CDF2 PE=1 SV=2 && PF02701:Dof domain, zinc finger	C2C2->C2C2-Dof
Nitab4.5_0003711g0030	7.07287	46.1316	-2.71843	4.34092e-06	Myb domain%2C Homeodomain-like%2C SANT/Myb domain%2C Myb domain%2C plants && sp|A3AWH5|MOF1_ORYSJ Myb family transcription factor MOF1 OS=Oryza sativa subsp. japonica OX=39947 GN=MOF1 PE=1 SV=1 && PF00249:Myb-like DNA-binding domain	GARP->GARP-G2-like
Nitab4.5_0003774g0010	16.3644	106.265	-2.68471	4.34281e-06	Transcription factor%2C MADS-box && - && PF00319:SRF-type transcription factor (DNA-binding and dimerisation domain)	MADS->MADS-M-type
Nitab4.5_0001552g0090	744.81	1664.17	-1.16029	4.35058e-06	BTB/POZ fold%2C Ankyrin repeat-containing domain%2C BTB/POZ-like%2C Ankyrin repeat%2C BTB/POZ%2C NPR1/NIM1-like%2C C-terminal%2C Domain of unknown function DUF3420 && sp|E7BQV0|NPR1_MALHU BTB/POZ domain and ankyrin repeat-containing protein NPR1 OS=Malus hupehensis OX=106556 GN=NPR1 PE=2 SV=2 && PF11900:Domain of unknown function (DUF3420)|PF00651:BTB/POZ domain|PF12313:NPR1/NIM1 like defence pro…	TRAF
novel.8573	157.902	461.739	-1.54867	4.3738e-06	- && - && PF00046:Homeodomain	HB->HB-other
Nitab4.5_0000106g0080	133.405	347.332	-1.38077	4.45295e-06	Zinc finger%2C C2H2%2C Zinc finger C2H2-type/integrase DNA-binding domain%2C Zinc finger%2C C2H2-like && sp|Q700D2|IDD10_ARATH Zinc finger protein JACKDAW OS=Arabidopsis thaliana OX=3702 GN=JKD PE=1 SV=1 && -	C2H2
Nitab4.5_0000100g0020	481.971	231.541	1.05731	4.64523e-06	Zinc finger%2C CCCH-type%2C YTH domain && sp|A9LNK9|CPSF_ARATH 30-kDa cleavage and polyadenylation specificity factor 30 OS=Arabidopsis thaliana OX=3702 GN=CPSF30 PE=1 SV=1 && PF04146:YT521-B-like domain	C3H
Nitab4.5_0000173g0150	30.7431	229.102	-2.89777	4.88604e-06	Zinc finger%2C C2H2%2C Zinc finger C2H2-type/integrase DNA-binding domain%2C Zinc finger%2C C2H2-like && sp|Q0WT24|STOP2_ARATH Protein SENSITIVE TO PROTON RHIZOTOXICITY 2 OS=Arabidopsis thaliana OX=3702 GN=STOP2 PE=1 SV=1 && -	C2H2
Nitab4.5_0003110g0130	12.7837	58.9232	-2.20502	4.92339e-06	DNA-binding domain%2C AP2/ERF domain && sp|Q8LBQ7|ERF34_ARATH Ethylene-responsive transcription factor ERF034 OS=Arabidopsis thaliana OX=3702 GN=ERF034 PE=2 SV=2 && PF00847:AP2 domain	AP2/ERF->AP2/ERF-ERF
Nitab4.5_0004087g0040	36.8611	6582.95	-7.48122	4.94704e-06	Zinc finger%2C CCHC-type%2C SANT/Myb domain%2C Myb domain%2C Myb domain%2C plants%2C Homeodomain-like && sp|Q9LVS0|KUA1_ARATH Transcription factor KUA1 OS=Arabidopsis thaliana OX=3702 GN=KUA1 PE=1 SV=1 && PF00249:Myb-like DNA-binding domain	MYB->MYB-related
Nitab4.5_0000365g0050	61.8251	203.932	-1.72022	4.99956e-06	SANT/Myb domain%2C Homeodomain-like%2C Myb domain && sp|P81395|MYB30_ANTMA Myb-related protein 330 OS=Antirrhinum majus OX=4151 GN=MYB330 PE=2 SV=1 && PF00249:Myb-like DNA-binding domain	MYB->MYB
novel.5590	0	22.5929	-6.71969	5.25681e-06	- && - && PF02362:B3 DNA binding domain	B3->B3
novel.5939	2.76582	35.899	-3.71489	5.43028e-06	- && sp|Q9FKZ3|LBD36_ARATH LOB domain-containing protein 36 OS=Arabidopsis thaliana OX=3702 GN=LBD36 PE=2 SV=1 && -	LOB
Nitab4.5_0001194g0040	1.50195	33.3079	-4.4419	5.43711e-06	NAC domain && sp|Q9FLR3|NAC79_ARATH NAC domain-containing protein 79 OS=Arabidopsis thaliana OX=3702 GN=NAC079 PE=2 SV=1 && PF02365:No apical meristem (NAM) protein	NAC
novel.4352	30.6254	114.345	-1.90325	5.45356e-06	- && sp|Q9SK03|RAP27_ARATH Ethylene-responsive transcription factor RAP2-7 OS=Arabidopsis thaliana OX=3702 GN=RAP2-7 PE=2 SV=2 && PF00847:AP2 domain	AP2/ERF->AP2/ERF-ERF
novel.7256	45.9811	138.484	-1.58584	5.51141e-06	- && sp|Q9ZQ85|EFM_ARATH Myb family transcription factor EFM OS=Arabidopsis thaliana OX=3702 GN=EFM PE=1 SV=2 && -	GARP->GARP-G2-like
Nitab4.5_0001142g0020	2161.9	975.319	1.14857	5.58757e-06	Histone-fold%2C Transcription factor CBF/NF-Y/archaeal histone%2C Transcription factor%2C NFYB/HAP3%2C conserved site%2C Transcription factor%2C NFYB/HAP3 subunit && sp|Q8VYK4|NFYB8_ARATH Nuclear transcription factor Y subunit B-8 OS=Arabidopsis thaliana OX=3702 GN=NFYB8 PE=1 SV=1 && PF00808:Histone-like transcription factor (CBF/NF-Y) and archaeal histone	NF-Y->NF-YB
Nitab4.5_0003294g0010	934.033	2104.37	-1.17215	5.74066e-06	Ankyrin repeat%2C IQ motif%2C EF-hand binding site%2C Ankyrin repeat-containing domain%2C Immunoglobulin E-set%2C CG-1 DNA-binding domain && sp|O23463|CMTA5_ARATH Calmodulin-binding transcription activator 5 OS=Arabidopsis thaliana OX=3702 GN=CAMTA5 PE=2 SV=2 && PF12796:Ankyrin repeats (3 copies)|PF03859:CG-1 domain	CAMTA
Nitab4.5_0002877g0010	113.254	368.516	-1.702	5.93411e-06	Transcription factor GRAS && sp|Q9LDL7|PAT1_ARATH Scarecrow-like transcription factor PAT1 OS=Arabidopsis thaliana OX=3702 GN=PAT1 PE=1 SV=1 && PF03514:GRAS domain family	GRAS
Nitab4.5_0000363g0110	205.187	435.294	-1.08642	6.57768e-06	Transcription factor%2C SBP-box%2C Ankyrin repeat-containing domain && sp|Q9SMX9|SPL1_ARATH Squamosa promoter-binding-like protein 1 OS=Arabidopsis thaliana OX=3702 GN=SPL1 PE=1 SV=2 && PF03110:SBP domain	SBP
Nitab4.5_0004977g0010	0	45.1005	-7.72141	6.61204e-06	DNA-binding WRKY && sp|Q8VWQ5|WRK50_ARATH Probable WRKY transcription factor 50 OS=Arabidopsis thaliana OX=3702 GN=WRKY50 PE=2 SV=1 && PF03106:WRKY DNA -binding domain	WRKY
Nitab4.5_0001663g0280	554.364	1548	-1.4813	6.72757e-06	Myb domain%2C Homeodomain-like%2C SANT/Myb domain%2C Myb domain%2C plants%2C MYB-CC type transcription factor%2C LHEQLE-containing domain && sp|Q94A57|PHL2_ARATH Protein PHR1-LIKE 2 OS=Arabidopsis thaliana OX=3702 GN=PHL2 PE=1 SV=1 && PF14379:MYB-CC type transfactor, LHEQLE motif|PF00249:Myb-like DNA-binding domain	GARP->GARP-G2-like
Nitab4.5_0004439g0040	296.485	117.706	1.33402	6.93024e-06	Zinc finger%2C C2H2 && - && -	C2H2
Nitab4.5_0001242g0080	101.818	29.8711	1.76379	7.02742e-06	Basic-leucine zipper domain && sp|Q8H1F0|BZP29_ARATH bZIP transcription factor 29 OS=Arabidopsis thaliana OX=3702 GN=BZIP29 PE=2 SV=1 && PF00170:bZIP transcription factor	bZIP
Nitab4.5_0003617g0030	783.196	379.187	1.04644	7.02765e-06	Acyl-CoA N-acyltransferase%2C GNAT domain%2C Zinc finger%2C RING/FYVE/PHD-type%2C Zinc finger%2C FYVE/PHD-type%2C Zinc finger%2C PHD-finger%2C Zinc finger%2C PHD-type && sp|F4IXE7|IDM1_ARATH Increased DNA methylation 1 OS=Arabidopsis thaliana OX=3702 GN=IDM1 PE=1 SV=1 && PF00628:PHD-finger|PF16135:TPL-binding domain in jasmonate signalling	PHD
Nitab4.5_0006178g0010	0	22.7082	-6.72688	7.20231e-06	ZF-HD homeobox protein%2C Cys/His-rich dimerisation domain%2C Homeodomain-like%2C Homeodomain%2C ZF-HD class && sp|Q9M9S0|ZHD4_ARATH Zinc-finger homeodomain protein 4 OS=Arabidopsis thaliana OX=3702 GN=ZHD4 PE=1 SV=1 && PF04770:ZF-HD protein dimerisation region	zf-HD
Nitab4.5_0000927g0060	45.6988	148.536	-1.70255	7.21371e-06	Transcription factor%2C MADS-box && sp|Q38841|AGL12_ARATH Agamous-like MADS-box protein AGL12 OS=Arabidopsis thaliana OX=3702 GN=AGL12 PE=1 SV=2 && -	MADS->MADS-M-type
Nitab4.5_0001740g0080	2.33145	34.4107	-3.89067	8.05969e-06	Myc-type%2C basic helix-loop-helix (bHLH) domain && sp|Q8GZM7|PIF1_ARATH Transcription factor PIF1 OS=Arabidopsis thaliana OX=3702 GN=PIF1 PE=1 SV=1 && PF00010:Helix-loop-helix DNA-binding domain	bHLH
Nitab4.5_0000989g0080	85.4486	225.212	-1.40163	8.45227e-06	Zinc finger%2C B-box%2C CCT domain && sp|Q9FHH8|COL5_ARATH Zinc finger protein CONSTANS-LIKE 5 OS=Arabidopsis thaliana OX=3702 GN=COL5 PE=2 SV=2 && PF06203:CCT motif|PF00643:B-box zinc finger	C2C2->C2C2-CO-like
novel.6746	11320.3	5609.59	1.01291	8.49723e-06	- && sp|Q1RMH9|DNJC2_BOVIN DnaJ homolog subfamily C member 2 OS=Bos taurus OX=9913 GN=DNAJC2 PE=2 SV=1 && -	MYB->MYB
Nitab4.5_0000283g0080	134.434	413.769	-1.62178	8.65945e-06	Myc-type%2C basic helix-loop-helix (bHLH) domain && sp|Q9LT23|BH121_ARATH Transcription factor bHLH121 OS=Arabidopsis thaliana OX=3702 GN=BHLH121 PE=1 SV=1 && PF00010:Helix-loop-helix DNA-binding domain	bHLH
Nitab4.5_0000915g0190	73.7522	19.3126	1.93408	8.73794e-06	Transcription factor%2C MADS-box && sp|Q38847|AGL15_ARATH Agamous-like MADS-box protein AGL15 OS=Arabidopsis thaliana OX=3702 GN=AGL15 PE=1 SV=1 && PF00319:SRF-type transcription factor (DNA-binding and dimerisation domain)	MADS->MADS-M-type
Nitab4.5_0000375g0030	1630.38	438.399	1.89521	8.76746e-06	AP2/ERF domain%2C DNA-binding domain && sp|O82132|DRE2A_ARATH Dehydration-responsive element-binding protein 2A OS=Arabidopsis thaliana OX=3702 GN=DREB2A PE=1 SV=1 && PF00847:AP2 domain	AP2/ERF->AP2/ERF-ERF
Nitab4.5_0001616g0070	28.5345	113.888	-1.98923	8.86701e-06	Zinc finger C2H2-type/integrase DNA-binding domain%2C Zinc finger%2C C2H2 && sp|Q9C9H1|GIS3_ARATH Zinc finger protein GIS3 OS=Arabidopsis thaliana OX=3702 GN=GIS3 PE=1 SV=1 && PF13912:C2H2-type zinc finger	C2H2
Nitab4.5_0001034g0090	108.55	263.361	-1.2803	8.89032e-06	B3 DNA binding domain%2C DNA-binding pseudobarrel domain%2C Protein of unknown function DUF724 && sp|Q0JP99|Y1341_ORYSJ B3 domain-containing protein Os01g0234100 OS=Oryza sativa subsp. japonica OX=39947 GN=Os01g0234100 PE=2 SV=1 && PF02362:B3 DNA binding domain	B3->B3
Nitab4.5_0002256g0020	37.8186	109.943	-1.53716	9.24745e-06	Myb-like domain%2C Homeodomain-like && - && PF13837:Myb/SANT-like DNA-binding domain	Trihelix
Nitab4.5_0001435g0040	16.9508	0	6.76289	9.29907e-06	DNA-binding WRKY && sp|Q6VWJ6|WRK46_HORVU WRKY transcription factor SUSIBA2 OS=Hordeum vulgare OX=4513 GN=WRKY46 PE=1 SV=1 && PF03106:WRKY DNA -binding domain	WRKY
Nitab4.5_0000396g0230	90.119	376.926	-2.06506	9.93251e-06	Myc-type%2C basic helix-loop-helix (bHLH) domain && sp|Q9T072|BH025_ARATH Transcription factor bHLH25 OS=Arabidopsis thaliana OX=3702 GN=BHLH25 PE=2 SV=2 && PF00010:Helix-loop-helix DNA-binding domain	bHLH
novel.6338	1.06757	37.8459	-5.0633	1.00916e-05	- && sp|Q94FL9|MB3R4_ARATH Transcription factor MYB3R-4 OS=Arabidopsis thaliana OX=3702 GN=MYB3R4 PE=1 SV=1 && -	MYB->MYB-related
Nitab4.5_0005090g0020	32.9543	3.7822	3.14287	1.17369e-05	LisH dimerisation motif%2C LisH dimerisation motif%2C subgroup && sp|Q9FUY2|LEUNG_ARATH Transcriptional corepressor LEUNIG OS=Arabidopsis thaliana OX=3702 GN=LUG PE=1 SV=2 && PF08513:LisH	LUG
Nitab4.5_0000483g0060	1199.98	574.698	1.06202	1.18103e-05	SET domain%2C Zinc finger%2C C2H2%2C Post-SET domain%2C Pre-SET domain%2C Zinc finger%2C C2H2-like%2C Pre-SET zinc-binding sub-group && sp|O64827|SUVR5_ARATH Histone-lysine N-methyltransferase SUVR5 OS=Arabidopsis thaliana OX=3702 GN=SUVR5 PE=1 SV=3 && PF05033:Pre-SET motif|PF00856:SET domain|PF18868:Zinc finger C2H2-type, 3 repeats	SET
Nitab4.5_0002700g0050	0	18.6145	-6.44421	1.19357e-05	Tubby%2C C-terminal%2C Tubby C-terminal-like domain && sp|Q9S9M8|TLP8_ARATH Tubby-like protein 8 OS=Arabidopsis thaliana OX=3702 GN=TULP8 PE=2 SV=1 && PF01167:Tub family	TUB
Nitab4.5_0000082g0020	0	19.3679	-6.49882	1.21496e-05	CCAAT-binding transcription factor%2C subunit B && sp|Q9LXV5|NFYA1_ARATH Nuclear transcription factor Y subunit A-1 OS=Arabidopsis thaliana OX=3702 GN=NFYA1 PE=2 SV=1 && PF02045:CCAAT-binding transcription factor (CBF-B/NF-YA) subunit B	NF-Y->NF-YA
Nitab4.5_0000103g0310	0	40.3605	-7.5614	1.28805e-05	Homeodomain-like%2C Myb domain%2C SANT/Myb domain && sp|Q7XBH4|MYB4_ORYSJ Transcription factor MYB4 OS=Oryza sativa subsp. japonica OX=39947 GN=MYB4 PE=2 SV=2 && PF00249:Myb-like DNA-binding domain	MYB->MYB
Nitab4.5_0000644g0190	71.0527	177.438	-1.32047	1.30355e-05	Zinc finger%2C CCCH-type && sp|Q5NAW2|C3H6_ORYSJ Zinc finger CCCH domain-containing protein 6 OS=Oryza sativa subsp. japonica OX=39947 GN=Os01g0258700 PE=2 SV=2 && PF00642:Zinc finger C-x8-C-x5-C-x3-H type (and similar)	C3H
Nitab4.5_0003282g0040	282.719	78.793	1.83989	1.34807e-05	B3 DNA binding domain%2C DNA-binding pseudobarrel domain && - && PF02362:B3 DNA binding domain	B3->B3
Nitab4.5_0002328g0020	288.971	2047.64	-2.82543	1.35221e-05	Heat shock transcription factor%2C plant%2C Heat shock factor (HSF)-type%2C DNA-binding%2C Winged helix-turn-helix DNA-binding domain%2C Heat shock transcription factor family && sp|O22230|HSFB3_ARATH Heat stress transcription factor B-3 OS=Arabidopsis thaliana OX=3702 GN=HSFB3 PE=1 SV=1 && PF00447:HSF-type DNA-binding	HSF
Nitab4.5_0004657g0020	1126.23	552.2	1.02811	1.41991e-05	B3 DNA binding domain%2C DNA-binding pseudobarrel domain && sp|Q8L7G0|ARFA_ARATH Auxin response factor 1 OS=Arabidopsis thaliana OX=3702 GN=ARF1 PE=1 SV=2 && PF02362:B3 DNA binding domain	B3->B3-ARF
Nitab4.5_0004176g0040	87.542	26.0435	1.74844	1.48062e-05	Zinc finger%2C CCCH-type && - && -	C3H
Nitab4.5_0000651g0110	682.902	1392.24	-1.02715	1.4882e-05	Lateral organ boundaries%2C LOB && sp|Q9FN11|LBD37_ARATH LOB domain-containing protein 37 OS=Arabidopsis thaliana OX=3702 GN=LBD37 PE=2 SV=1 && PF03195:Lateral organ boundaries (LOB) domain	LOB
Nitab4.5_0001290g0060	119.397	295.572	-1.30813	1.54748e-05	Homeobox domain%2C Homeodomain-like && sp|F4HY56|RLT1_ARATH Homeobox-DDT domain protein RLT1 OS=Arabidopsis thaliana OX=3702 GN=RLT1 PE=1 SV=1 && PF00046:Homeodomain	HB->HB-other
Nitab4.5_0001298g0010	33.514	218.618	-2.70405	1.61955e-05	START domain%2C Homeodomain-like%2C MEKHLA%2C Homeobox domain%2C START-like domain && sp|O04291|ATB14_ARATH Homeobox-leucine zipper protein ATHB-14 OS=Arabidopsis thaliana OX=3702 GN=ATHB-14 PE=1 SV=1 && PF00046:Homeodomain|PF08670:MEKHLA domain|PF01852:START domain	HB->HB-HD-ZIP
Nitab4.5_0000024g0170	0.355857	26.1616	-5.97205	1.63051e-05	Glutamine-Leucine-Glutamine%2C QLQ%2C WRC && sp|Q8L8A6|GRF5_ARATH Growth-regulating factor 5 OS=Arabidopsis thaliana OX=3702 GN=GRF5 PE=1 SV=1 && PF08879:WRC|PF08880:QLQ	GRF
Nitab4.5_0000761g0050	120.232	47.1717	1.34909	1.63156e-05	SANT associated && sp|F4KCE9|KNL2_ARATH Kinetochore-associated protein KNL-2 homolog OS=Arabidopsis thaliana OX=3702 GN=KNL2 PE=1 SV=1 && PF09133:SANTA (SANT Associated)	Others
Nitab4.5_0000188g0320	229.935	506.732	-1.13895	1.63205e-05	B3 DNA binding domain%2C DNA-binding pseudobarrel domain && sp|Q8L3W1|VRN1_ARATH B3 domain-containing transcription factor VRN1 OS=Arabidopsis thaliana OX=3702 GN=VRN1 PE=1 SV=1 && PF02362:B3 DNA binding domain	B3->B3
Nitab4.5_0000193g0120	76.0739	416.082	-2.45023	1.72004e-05	Transcription factor GRAS && sp|Q5NE24|NSP2_MEDTR Protein NODULATION SIGNALING PATHWAY 2 OS=Medicago truncatula OX=3880 GN=NSP2 PE=1 SV=1 && PF03514:GRAS domain family	GRAS
Nitab4.5_0004548g0010	105.057	391.275	-1.8998	1.76232e-05	Transcription factor TCP subgroup%2C Transcription factor%2C TCP%2C CYC/TB1%2C R domain && sp|Q93V43|TCP2_ARATH Transcription factor TCP2 OS=Arabidopsis thaliana OX=3702 GN=TCP2 PE=1 SV=1 && PF03634:TCP family transcription factor	TCP
Nitab4.5_0000255g0230	410.547	1131.04	-1.46299	1.80794e-05	Zinc finger%2C C2H2-like%2C Zinc finger%2C double-stranded RNA binding%2C Zinc finger C2H2-type/integrase DNA-binding domain%2C Zinc finger%2C C2H2 && sp|Q8H1F5|IDD7_ARATH Protein indeterminate-domain 7 OS=Arabidopsis thaliana OX=3702 GN=IDD7 PE=2 SV=1 && PF12171:Zinc-finger double-stranded RNA-binding	C2H2
Nitab4.5_0000490g0040	466.314	1009.21	-1.11425	2.01088e-05	Zinc finger%2C PHD-finger%2C Zinc finger%2C FYVE/PHD-type%2C Zinc finger%2C PHD-type%2C Alfin%2C Zinc finger%2C RING/FYVE/PHD-type%2C Zinc finger%2C PHD-type%2C conserved site && sp|Q9FFF5|ALFL1_ARATH PHD finger protein ALFIN-LIKE 1 OS=Arabidopsis thaliana OX=3702 GN=AL1 PE=1 SV=1 && PF00628:PHD-finger|PF12165:Alfin	Alfin-like
Nitab4.5_0002510g0040	391.408	821.008	-1.06878	2.03973e-05	Ankyrin repeat%2C Ankyrin repeat-containing domain%2C Zinc finger%2C CCCH-type && sp|Q10EL1|C3H24_ORYSJ Zinc finger CCCH domain-containing protein 24 OS=Oryza sativa subsp. japonica OX=39947 GN=Os03g0698800 PE=2 SV=1 && PF12796:Ankyrin repeats (3 copies)	C3H
Nitab4.5_0001898g0070	190.506	548.942	-1.52675	2.29251e-05	Trihelix transcription factor GT3%2C Myb-like domain%2C C2H2- zinc finger protein family%2C Homeodomain-like%2C SANT/Myb domain && sp|Q9LU92|TGT4_ARATH Trihelix transcription factor GT-4 OS=Arabidopsis thaliana OX=3702 GN=GT-4 PE=2 SV=1 && PF13837:Myb/SANT-like DNA-binding domain	Trihelix
novel.8721	3.95116	71.4784	-4.18611	2.37653e-05	- && sp|A0A3Q7GFB5|WK72A_SOLLC WRKY transcription factor 72A OS=Solanum lycopersicum OX=4081 GN=WRKY72A PE=2 SV=1 && PF03106:WRKY DNA -binding domain	WRKY
Nitab4.5_0000287g0240	479.075	194.133	1.30231	2.50188e-05	Basic-leucine zipper domain && sp|Q9M7Q4|AI5L5_ARATH ABSCISIC ACID-INSENSITIVE 5-like protein 5 OS=Arabidopsis thaliana OX=3702 GN=ABF2 PE=1 SV=1 && PF00170:bZIP transcription factor	bZIP
Nitab4.5_0000564g0350	1193.64	558.787	1.0955	2.61929e-05	High mobility group box domain%2C Structure-specific recognition protein%2C SSRP1 domain%2C Pleckstrin homology-like domain && sp|O04235|SSRP1_VICFA FACT complex subunit SSRP1 OS=Vicia faba OX=3906 GN=SSRP1 PE=2 SV=1 && PF03531:Structure-specific recognition protein (SSRP1)|PF00505:HMG (high mobility group) box|PF17292:POB3-like N-terminal PH domain	HMG
Nitab4.5_0004750g0030	257.205	546.417	-1.08592	2.83372e-05	Zinc finger%2C C2H2 && - && -	C2H2
novel.4808	23.9698	95.6308	-1.98813	2.83373e-05	- && sp|Q9FKL2|MYB36_ARATH Transcription factor MYB36 OS=Arabidopsis thaliana OX=3702 GN=MYB36 PE=1 SV=1 && -	MYB->MYB
Nitab4.5_0000083g0190	126.121	402.682	-1.67523	2.90838e-05	Zinc finger%2C C2H2-like%2C Zinc finger%2C C2H2%2C Zinc finger C2H2-type/integrase DNA-binding domain && sp|Q9C8N5|STOP1_ARATH Protein SENSITIVE TO PROTON RHIZOTOXICITY 1 OS=Arabidopsis thaliana OX=3702 GN=STOP1 PE=2 SV=1 && -	C2H2
novel.668	273.049	612.884	-1.16718	2.92745e-05	- && sp|Q9LDL7|PAT1_ARATH Scarecrow-like transcription factor PAT1 OS=Arabidopsis thaliana OX=3702 GN=PAT1 PE=1 SV=1 && -	GRAS
Nitab4.5_0000938g0020	27.8006	91.7683	-1.72139	2.932e-05	Unknown && sp|F4K933|ET2_ARATH Protein EFFECTOR OF TRANSCRIPTION 2 OS=Arabidopsis thaliana OX=3702 GN=ET2 PE=1 SV=1 && -	HRT
Nitab4.5_0000343g0120	0	19.5425	-6.5158	2.98007e-05	WRC%2C Glutamine-Leucine-Glutamine%2C QLQ && sp|Q8L8A6|GRF5_ARATH Growth-regulating factor 5 OS=Arabidopsis thaliana OX=3702 GN=GRF5 PE=1 SV=1 && PF08879:WRC|PF08880:QLQ	GRF
Nitab4.5_0000129g0360	3187.54	1511.75	1.07623	2.99574e-05	Zinc finger%2C FYVE/PHD-type%2C Zinc finger%2C RING/FYVE/PHD-type%2C Zinc finger%2C TAZ-type%2C Zinc finger%2C ZZ-type%2C Histone H3-K56 acetyltransferase%2C RTT109%2C Coactivator CBP%2C KIX domain%2C Zinc finger%2C PHD-type && sp|Q9C5X9|HAC1_ARATH Histone acetyltransferase HAC1 OS=Arabidopsis thaliana OX=3702 GN=HAC1 PE=1 SV=2 && PF08214:Histone acetylation protein|PF02135:TAZ zinc finger	TAZ
Nitab4.5_0000667g0160	42.03	4.40889	3.27599	3.00477e-05	DNA-binding pseudobarrel domain%2C B3 DNA binding domain && - && PF02362:B3 DNA binding domain	B3->B3
Nitab4.5_0000071g0010	141.752	48.9332	1.53066	3.15274e-05	Zinc finger%2C GATA-type%2C Zinc finger%2C NHR/GATA-type && sp|Q9SV30|GATA8_ARATH GATA transcription factor 8 OS=Arabidopsis thaliana OX=3702 GN=GATA8 PE=1 SV=1 && PF00320:GATA zinc finger	C2C2->C2C2-GATA
Nitab4.5_0000525g0120	104.302	429.205	-2.03929	3.21027e-05	AUX/IAA protein%2C Aux/IAA-ARF-dimerisation && sp|P33077|IAA4_ARATH Auxin-responsive protein IAA4 OS=Arabidopsis thaliana OX=3702 GN=IAA4 PE=1 SV=2 && PF02309:AUX/IAA family	AUX/IAA
Nitab4.5_0001089g0050	214.469	538.728	-1.32865	3.23942e-05	Transcription factor%2C TCP%2C Transcription factor TCP subgroup && sp|Q9FMX2|TCP7_ARATH Transcription factor TCP7 OS=Arabidopsis thaliana OX=3702 GN=TCP7 PE=1 SV=1 && PF03634:TCP family transcription factor	TCP
Nitab4.5_0000159g0150	1.10683	26.4694	-4.5305	3.30519e-05	Transcription factor GRAS && sp|Q9LDL7|PAT1_ARATH Scarecrow-like transcription factor PAT1 OS=Arabidopsis thaliana OX=3702 GN=PAT1 PE=1 SV=1 && PF03514:GRAS domain family	GRAS
Nitab4.5_0007189g0080	3.21984	32.6036	-3.37413	3.32642e-05	NAC domain && sp|Q9FLJ2|NC100_ARATH NAC domain-containing protein 100 OS=Arabidopsis thaliana OX=3702 GN=NAC100 PE=2 SV=1 && PF02365:No apical meristem (NAM) protein	NAC
Nitab4.5_0006246g0050	126.072	327.378	-1.37743	3.33181e-05	FAR1 DNA binding domain%2C Zinc finger%2C SWIM-type%2C Zinc finger%2C PMZ-type && sp|Q9SWG3|FAR1_ARATH Protein FAR-RED IMPAIRED RESPONSE 1 OS=Arabidopsis thaliana OX=3702 GN=FAR1 PE=1 SV=1 && PF03101:FAR1 DNA-binding domain|PF04434:SWIM zinc finger	FAR1
Nitab4.5_0000794g0110	37.9953	107.289	-1.49954	3.37617e-05	GNAT domain%2C Acyl-CoA N-acyltransferase && sp|Q9LFU9|GNA1_ARATH Glucosamine 6-phosphate N-acetyltransferase OS=Arabidopsis thaliana OX=3702 GN=GNA1 PE=1 SV=1 && PF00583:Acetyltransferase (GNAT) family	GNAT
Nitab4.5_0001889g0060	10.2927	59.7486	-2.55111	3.46462e-05	Homeodomain-like%2C Myb domain%2C Myb-like domain%2C SANT/Myb domain && sp|F1B281|EBIII_PETHY MYB-like transcription factor 4 OS=Petunia hybrida OX=4102 GN=MYB4 PE=2 SV=1 && PF00249:Myb-like DNA-binding domain	MYB->MYB-related
Nitab4.5_0000119g0220	1.9167	25.4869	-3.72601	3.6103e-05	Myb-like domain%2C Homeodomain-like%2C SANT/Myb domain%2C Myb domain%2C plants && sp|Q8S9H7|DIV_ANTMA Transcription factor DIVARICATA OS=Antirrhinum majus OX=4151 GN=DIVARICATA PE=2 SV=1 && PF00249:Myb-like DNA-binding domain	MYB->MYB
Nitab4.5_0000786g0030	58.1266	194.208	-1.7433	3.61662e-05	Homeobox domain%2C Homeodomain-like%2C Helix-turn-helix motif%2C Leucine zipper%2C homeobox-associated%2C Homeobox%2C conserved site && sp|P46667|ATHB5_ARATH Homeobox-leucine zipper protein ATHB-5 OS=Arabidopsis thaliana OX=3702 GN=ATHB-5 PE=1 SV=1 && PF02183:Homeobox associated leucine zipper|PF00046:Homeodomain	HB->HB-HD-ZIP
Nitab4.5_0001556g0100	45.2915	154.946	-1.77061	3.66945e-05	AUX/IAA protein%2C Aux/IAA-ARF-dimerisation && sp|O24542|AX22D_VIGRR Auxin-induced protein 22D OS=Vigna radiata var. radiata OX=3916 GN=AUX22D PE=2 SV=1 && PF02309:AUX/IAA family	AUX/IAA
Nitab4.5_0000118g0030	32.4636	5.35511	2.60063	3.7051e-05	NAC domain && sp|Q9FLJ2|NC100_ARATH NAC domain-containing protein 100 OS=Arabidopsis thaliana OX=3702 GN=NAC100 PE=2 SV=1 && PF02365:No apical meristem (NAM) protein	NAC
Nitab4.5_0003970g0050	42.8962	171.601	-1.99867	3.98754e-05	Glutamine-Leucine-Glutamine%2C QLQ%2C WRC && sp|Q6AWY6|GRF3_ORYSJ Growth-regulating factor 3 OS=Oryza sativa subsp. japonica OX=39947 GN=GRF3 PE=3 SV=2 && PF08879:WRC|PF08880:QLQ	GRF
Nitab4.5_0002786g0010	61.96	166.76	-1.43157	4.12225e-05	CCAAT-binding transcription factor%2C subunit B && sp|Q9LXV5|NFYA1_ARATH Nuclear transcription factor Y subunit A-1 OS=Arabidopsis thaliana OX=3702 GN=NFYA1 PE=2 SV=1 && PF02045:CCAAT-binding transcription factor (CBF-B/NF-YA) subunit B	NF-Y->NF-YA
Nitab4.5_0004721g0060	1.06757	29.0761	-4.68346	4.14656e-05	Ovate protein family%2C C-terminal && sp|Q9ZU65|OFP7_ARATH Transcription repressor OFP7 OS=Arabidopsis thaliana OX=3702 GN=OFP7 PE=2 SV=1 && PF04844:Transcriptional repressor, ovate	OFP
Nitab4.5_0001485g0130	1235.56	597.63	1.04795	4.25894e-05	DnaJ domain%2C conserved site%2C DnaJ domain%2C Zinc finger%2C U1-type%2C Zinc finger%2C double-stranded RNA binding%2C Zinc finger%2C C2H2 && sp|Q9C911|JJJ1_ARATH DNAJ protein JJJ1 homolog OS=Arabidopsis thaliana OX=3702 GN=JJJ1 PE=1 SV=1 && PF00226:DnaJ domain|PF12171:Zinc-finger double-stranded RNA-binding	C2H2
novel.1882	94.4285	33.1135	1.51713	4.37516e-05	- && sp|Q941Q3|C3H37_ARATH Zinc finger CCCH domain-containing protein 37 OS=Arabidopsis thaliana OX=3702 GN=HUA1 PE=1 SV=1 && PF00642:Zinc finger C-x8-C-x5-C-x3-H type (and similar)	C3H
Nitab4.5_0002994g0100	2772.52	6777.53	-1.28961	4.69384e-05	Transcription factor%2C SBP-box%2C Ankyrin repeat-containing domain && sp|Q9SMX9|SPL1_ARATH Squamosa promoter-binding-like protein 1 OS=Arabidopsis thaliana OX=3702 GN=SPL1 PE=1 SV=2 && PF03110:SBP domain	SBP
Nitab4.5_0003282g0080	288.444	694.71	-1.26814	4.76519e-05	Zinc finger%2C C2H2 && - && -	C2H2
Nitab4.5_0002211g0030	991.352	2120.12	-1.0967	4.80982e-05	AP2/ERF domain%2C DNA-binding domain && sp|Q40476|ERF1_TOBAC Ethylene-responsive transcription factor 1 OS=Nicotiana tabacum OX=4097 GN=ERF1 PE=2 SV=1 && PF00847:AP2 domain	AP2/ERF->AP2/ERF-ERF
novel.8754	393.254	188.526	1.06124	4.82762e-05	- && sp|Q9CAA9|BH049_ARATH Transcription factor bHLH49 OS=Arabidopsis thaliana OX=3702 GN=BHLH49 PE=1 SV=1 && PF00010:Helix-loop-helix DNA-binding domain	bHLH
Nitab4.5_0000676g0220	13.2991	59.6991	-2.15773	4.94843e-05	SANT/Myb domain%2C Myb domain%2C Homeodomain-like%2C MYB-CC type transcription factor%2C LHEQLE-containing domain%2C Myb domain%2C plants && sp|Q94A57|PHL2_ARATH Protein PHR1-LIKE 2 OS=Arabidopsis thaliana OX=3702 GN=PHL2 PE=1 SV=1 && PF14379:MYB-CC type transfactor, LHEQLE motif|PF00249:Myb-like DNA-binding domain	GARP->GARP-G2-like
Nitab4.5_0000206g0010	115.051	326.638	-1.50561	4.99974e-05	Transcription factor TCP subgroup%2C Transcription factor%2C TCP%2C CYC/TB1%2C R domain && sp|Q93V43|TCP2_ARATH Transcription factor TCP2 OS=Arabidopsis thaliana OX=3702 GN=TCP2 PE=1 SV=1 && PF03634:TCP family transcription factor	TCP
Nitab4.5_0001318g0010	81.36	200.522	-1.30346	5.03374e-05	Response regulator%2C plant B-type%2C Signal transduction response regulator%2C receiver domain%2C Homeodomain-like%2C SANT/Myb domain%2C CheY-like superfamily%2C Myb domain%2C Myb domain%2C plants && sp|Q9FXD6|ARR11_ARATH Two-component response regulator ARR11 OS=Arabidopsis thaliana OX=3702 GN=ARR11 PE=1 SV=1 && PF00072:Response regulator receiver domain|PF00249:Myb-like DNA-binding domain	GARP->GARP-ARR-B
Nitab4.5_0002147g0010	0.790231	27.2763	-5.13422	5.07725e-05	Myc-type%2C basic helix-loop-helix (bHLH) domain && sp|Q9SK91|BH094_ARATH Transcription factor bHLH94 OS=Arabidopsis thaliana OX=3702 GN=BHLH94 PE=1 SV=2 && PF00010:Helix-loop-helix DNA-binding domain	bHLH
Nitab4.5_0000019g0260	195.5	410.397	-1.07177	5.0972e-05	BTB/POZ-like%2C Ankyrin repeat-containing domain%2C BTB/POZ%2C BTB/POZ fold%2C NPR1/NIM1-like%2C C-terminal%2C Domain of unknown function DUF3420 && sp|E7BQV0|NPR1_MALHU BTB/POZ domain and ankyrin repeat-containing protein NPR1 OS=Malus hupehensis OX=106556 GN=NPR1 PE=2 SV=2 && PF12313:NPR1/NIM1 like defence protein C terminal|PF00651:BTB/POZ domain|PF11900:Domain of unknown function (DUF3420)	TRAF
Nitab4.5_0006356g0010	404.206	158.293	1.35314	5.11639e-05	Zinc finger%2C RING-type%2C Helicase%2C C-terminal%2C P-loop containing nucleoside triphosphate hydrolase%2C Zinc finger%2C C3HC4 RING-type%2C Zinc finger%2C RING-type%2C conserved site%2C SNF2-related%2C Zinc finger%2C RING/FYVE/PHD-type && sp|Q149N8|SHPRH_HUMAN E3 ubiquitin-protein ligase SHPRH OS=Homo sapiens OX=9606 GN=SHPRH PE=1 SV=2 && PF13445:RING-type zinc-finger|PF00176:SNF2 family N-ter…	SNF2
Nitab4.5_0001494g0050	280.878	657.01	-1.22595	5.12682e-05	Myc-type%2C basic helix-loop-helix (bHLH) domain && sp|Q6NKN9|BH074_ARATH Transcription factor bHLH74 OS=Arabidopsis thaliana OX=3702 GN=BHLH74 PE=1 SV=1 && PF00010:Helix-loop-helix DNA-binding domain	bHLH
Nitab4.5_0000078g0170	266.732	78.5412	1.76535	5.16521e-05	Zinc finger%2C CCCH-type && - && PF00642:Zinc finger C-x8-C-x5-C-x3-H type (and similar)	C3H
Nitab4.5_0000996g0050	3225.61	9719.9	-1.59143	5.17524e-05	Signal transduction response regulator%2C receiver domain%2C CheY-like superfamily%2C Histidine kinase-like ATPase%2C ATP-binding domain%2C Signal transduction histidine kinase EnvZ-like%2C dimerisation/phosphoacceptor domain%2C Signal transduction histidine kinase%2C homodimeric domain%2C CHASE%2C Signal transduction histidine kinase-related protein%2C C-terminal%2C Signal transduction histidine…	Others
Nitab4.5_0001416g0010	30.6842	115.666	-1.91462	5.1805e-05	Myb domain%2C plants%2C SANT/Myb domain%2C MYB-CC type transcription factor%2C LHEQLE-containing domain%2C Homeodomain-like%2C Myb domain && sp|Q94A57|PHL2_ARATH Protein PHR1-LIKE 2 OS=Arabidopsis thaliana OX=3702 GN=PHL2 PE=1 SV=1 && PF14379:MYB-CC type transfactor, LHEQLE motif|PF00249:Myb-like DNA-binding domain	GARP->GARP-G2-like
Nitab4.5_0003319g0030	62.716	12.4471	2.31922	5.31613e-05	Mitochodrial transcription termination factor-related && - && PF02536:mTERF	mTERF
Nitab4.5_0000712g0030	14.2267	72.8301	-2.35211	5.45401e-05	Helix-turn-helix motif%2C Homeobox domain%2C Leucine zipper%2C homeobox-associated%2C HD-ZIP protein%2C N-terminal%2C Homeodomain-like%2C Homeobox%2C conserved site && sp|Q05466|HAT4_ARATH Homeobox-leucine zipper protein HAT4 OS=Arabidopsis thaliana OX=3702 GN=HAT4 PE=1 SV=1 && PF02183:Homeobox associated leucine zipper|PF04618:HD-ZIP protein N terminus|PF00046:Homeodomain	HB->HB-HD-ZIP
Nitab4.5_0000859g0260	218.11	468.29	-1.10309	5.46757e-05	Transcription factor GRAS && sp|O81316|SCL6_ARATH Scarecrow-like protein 6 OS=Arabidopsis thaliana OX=3702 GN=SCL6 PE=1 SV=1 && PF03514:GRAS domain family	GRAS
Nitab4.5_0000180g0040	545.541	261.464	1.06065	5.56255e-05	P-loop containing nucleoside triphosphate hydrolase%2C Helicase%2C C-terminal%2C SNF2-related%2C Helicase%2C superfamily 1/2%2C ATP-binding domain && sp|F4J9M5|CHR12_ARATH Probable ATP-dependent DNA helicase CHR12 OS=Arabidopsis thaliana OX=3702 GN=CHR12 PE=2 SV=1 && PF00271:Helicase conserved C-terminal domain|PF00176:SNF2 family N-terminal domain|PF14619:Snf2-ATP coupling, chromatin remodelling…	SNF2
Nitab4.5_0000502g0160	34.7607	159.625	-2.19354	5.77952e-05	Histidine kinase-like ATPase%2C ATP-binding domain%2C Signal transduction histidine kinase-related protein%2C C-terminal%2C Signal transduction response regulator%2C receiver domain%2C Signal transduction histidine kinase%2C homodimeric domain%2C Signal transduction histidine kinase EnvZ-like%2C dimerisation/phosphoacceptor domain%2C Signal transduction histidine kinase%2C core%2C CheY-like super…	Others
Nitab4.5_0000093g0100	0	14.3974	-6.07415	5.87267e-05	Myc-type%2C basic helix-loop-helix (bHLH) domain && sp|Q9T072|BH025_ARATH Transcription factor bHLH25 OS=Arabidopsis thaliana OX=3702 GN=BHLH25 PE=2 SV=2 && PF00010:Helix-loop-helix DNA-binding domain	bHLH
Nitab4.5_0001860g0040	72.9477	12.3642	2.56336	6.2717e-05	NAC domain && sp|Q6NQK2|NAC8_ARATH SUPPRESSOR OF GAMMA RESPONSE 1 OS=Arabidopsis thaliana OX=3702 GN=SOG1 PE=1 SV=1 && PF02365:No apical meristem (NAM) protein	NAC
Nitab4.5_0001072g0050	110.797	313.833	-1.50307	6.44504e-05	Glutamine-Leucine-Glutamine%2C QLQ%2C WRC && sp|O81001|GRF1_ARATH Growth-regulating factor 1 OS=Arabidopsis thaliana OX=3702 GN=GRF1 PE=1 SV=1 && PF08880:QLQ|PF08879:WRC	GRF
Nitab4.5_0000202g0460	229.569	742.534	-1.69265	6.52242e-05	Myb domain%2C plants%2C Myb domain%2C SANT/Myb domain%2C Homeodomain-like && sp|Q8RWU3|RVE8_ARATH Protein REVEILLE 8 OS=Arabidopsis thaliana OX=3702 GN=RVE8 PE=2 SV=1 && PF00249:Myb-like DNA-binding domain	MYB->MYB-related
novel.6990	51.4268	194.439	-1.92243	6.6835e-05	- && sp|Q940J1|ATB16_ARATH Homeobox-leucine zipper protein ATHB-16 OS=Arabidopsis thaliana OX=3702 GN=ATHB-16 PE=2 SV=2 && PF00046:Homeodomain|PF02183:Homeobox associated leucine zipper	HB->HB-HD-ZIP
Nitab4.5_0000109g0070	94.8775	29.8481	1.67331	6.8178e-05	AP2/ERF domain%2C DNA-binding domain && sp|Q6X5Y6|WRI1_ARATH Ethylene-responsive transcription factor WRI1 OS=Arabidopsis thaliana OX=3702 GN=WRI1 PE=1 SV=1 && PF00847:AP2 domain	AP2/ERF->AP2/ERF-AP2
Nitab4.5_0000016g0610	68.3457	18.2787	1.89701	6.96756e-05	NAC domain && - && PF02365:No apical meristem (NAM) protein	NAC
Nitab4.5_0000564g0120	0.414751	22.5079	-5.75261	7.23914e-05	NAC domain && sp|Q9ZVH0|FEZ_ARATH Protein FEZ OS=Arabidopsis thaliana OX=3702 GN=FEZ PE=2 SV=1 && PF02365:No apical meristem (NAM) protein	NAC
Nitab4.5_0005726g0020	115.851	359.736	-1.63617	7.57955e-05	Homeobox domain%2C Homeobox%2C conserved site%2C Homeodomain-like%2C Leucine zipper%2C homeobox-associated && sp|P46604|HAT22_ARATH Homeobox-leucine zipper protein HAT22 OS=Arabidopsis thaliana OX=3702 GN=HAT22 PE=1 SV=1 && PF02183:Homeobox associated leucine zipper|PF00046:Homeodomain	HB->HB-HD-ZIP
Nitab4.5_0005030g0050	54.7105	14.5437	1.91623	7.60417e-05	Mitochodrial transcription termination factor-related && - && PF02536:mTERF	mTERF
Nitab4.5_0001318g0060	0.395116	21.061	-5.66237	7.64225e-05	Homeodomain-like%2C SANT/Myb domain%2C Myb domain && sp|Q9C7U7|MYB20_ARATH Transcription factor MYB20 OS=Arabidopsis thaliana OX=3702 GN=MYB20 PE=2 SV=1 && PF00249:Myb-like DNA-binding domain	MYB->MYB
Nitab4.5_0004721g0030	121.088	945.698	-2.96567	7.947e-05	Homeobox domain%2C Homeobox%2C conserved site%2C Helix-turn-helix motif%2C Homeodomain-like && sp|O23208|ATB40_ARATH Homeobox-leucine zipper protein ATHB-40 OS=Arabidopsis thaliana OX=3702 GN=ATHB-40 PE=2 SV=3 && PF00046:Homeodomain	HB->HB-other
novel.4999	0	18.2067	-6.40795	8.305e-05	- && sp|Q8GW75|RADL5_ARATH Protein RADIALIS-like 5 OS=Arabidopsis thaliana OX=3702 GN=RL5 PE=3 SV=1 && -	MYB->MYB-related
Nitab4.5_0002452g0070	684.677	1662.89	-1.28011	8.65006e-05	Tubby C-terminal-like domain%2C F-box domain%2C Tubby%2C C-terminal%2C conserved site%2C Tubby%2C C-terminal && sp|Q75HX5|TLP8_ORYSJ Tubby-like F-box protein 8 OS=Oryza sativa subsp. japonica OX=39947 GN=TULP8 PE=2 SV=1 && PF01167:Tub family|PF00646:F-box domain	TUB
novel.716	8.65583	47.5206	-2.43966	8.85631e-05	- && sp|Q9LM46|AG104_ARATH Agamous-like MADS-box protein AGL104 OS=Arabidopsis thaliana OX=3702 GN=AGL104 PE=1 SV=1 && PF00319:SRF-type transcription factor (DNA-binding and dimerisation domain)	MADS->MADS-M-type
Nitab4.5_0002531g0090	941.161	1903.15	-1.01579	8.92016e-05	Zinc finger%2C CCCH-type && sp|Q5RJC5|C3H67_ARATH Zinc finger CCCH domain-containing protein 67 OS=Arabidopsis thaliana OX=3702 GN=At5g63260 PE=2 SV=2 && PF00642:Zinc finger C-x8-C-x5-C-x3-H type (and similar)	C3H
Nitab4.5_0001135g0140	1.61973	29.128	-4.20557	9.08113e-05	Ovate protein family%2C C-terminal && sp|Q3EAL1|OFP6_ARATH Transcription repressor OFP6 OS=Arabidopsis thaliana OX=3702 GN=OFP6 PE=1 SV=1 && PF04844:Transcriptional repressor, ovate	OFP
Nitab4.5_0000036g0030	18.2736	96.8477	-2.41557	9.18029e-05	BTB/POZ fold%2C BTB/POZ%2C Zinc finger%2C TAZ-type%2C BTB/POZ-like && sp|Q9FJX5|BT4_ARATH BTB/POZ and TAZ domain-containing protein 4 OS=Arabidopsis thaliana OX=3702 GN=BT4 PE=1 SV=1 && PF02135:TAZ zinc finger|PF00651:BTB/POZ domain	TAZ
Nitab4.5_0001603g0050	97.5821	214.604	-1.13963	9.24839e-05	AP2/ERF domain%2C DNA-binding domain && sp|Q9FH94|ERF10_ARATH Ethylene-responsive transcription factor ERF010 OS=Arabidopsis thaliana OX=3702 GN=ERF010 PE=2 SV=1 && PF00847:AP2 domain	AP2/ERF->AP2/ERF-ERF
Nitab4.5_0002107g0010	16.2441	74.3683	-2.18373	9.34682e-05	Homeobox domain%2C Homeodomain-like%2C START domain && sp|Q9M2E8|HDG1_ARATH Homeobox-leucine zipper protein HDG1 OS=Arabidopsis thaliana OX=3702 GN=HDG1 PE=2 SV=1 && PF01852:START domain|PF00046:Homeodomain	HB->HB-HD-ZIP
Nitab4.5_0000559g0130	9.40682	49.0974	-2.36898	9.44007e-05	Myb domain%2C Myb-like domain%2C SANT/Myb domain%2C Homeodomain-like && sp|Q9C7U7|MYB20_ARATH Transcription factor MYB20 OS=Arabidopsis thaliana OX=3702 GN=MYB20 PE=2 SV=1 && PF00249:Myb-like DNA-binding domain	MYB->MYB-related
Nitab4.5_0000628g0080	519.866	1473.4	-1.50274	9.55774e-05	Basic-leucine zipper domain%2C G-box binding%2C MFMR && - && PF00170:bZIP transcription factor	bZIP
Nitab4.5_0000142g0120	323.185	156.831	1.04439	9.78434e-05	Homeodomain-like%2C SANT/Myb domain%2C Myb domain%2C Linker histone H1/H5%2C domain H15%2C Winged helix-turn-helix DNA-binding domain && sp|Q8VWK4|TRB1_ARATH Telomere repeat-binding factor 1 OS=Arabidopsis thaliana OX=3702 GN=TRB1 PE=1 SV=1 && PF00538:linker histone H1 and H5 family|PF00249:Myb-like DNA-binding domain	MYB->MYB-related
Nitab4.5_0000494g0030	1.42343	31.3468	-4.38707	9.90387e-05	Poly(ADP-ribose) polymerase%2C catalytic domain%2C Zinc finger%2C C2H2 && - && -	C2H2
Nitab4.5_0000225g0020	2.31181	27.7423	-3.57803	9.91206e-05	Transcription factor%2C SBP-box%2C Ankyrin repeat-containing domain && sp|Q9SMX9|SPL1_ARATH Squamosa promoter-binding-like protein 1 OS=Arabidopsis thaliana OX=3702 GN=SPL1 PE=1 SV=2 && PF03110:SBP domain	SBP
Nitab4.5_0000222g0080	185.257	416.728	-1.16881	9.92794e-05	DNA-binding WRKY && sp|Q8VWJ2|WRK28_ARATH WRKY transcription factor 28 OS=Arabidopsis thaliana OX=3702 GN=WRKY28 PE=2 SV=1 && PF03106:WRKY DNA -binding domain	WRKY
novel.6055	197.187	421.036	-1.09295	9.9329e-05	- && sp|Q9XFH4|DDM1_ARATH ATP-dependent DNA helicase DDM1 OS=Arabidopsis thaliana OX=3702 GN=DDM1 PE=1 SV=1 && PF00176:SNF2 family N-terminal domain	SNF2
Nitab4.5_0001163g0060	25.7858	137.481	-2.41205	0.000103373	Zinc finger%2C C2H2-like%2C Zinc finger%2C C2H2 && sp|Q681X4|ZAT5_ARATH Zinc finger protein ZAT5 OS=Arabidopsis thaliana OX=3702 GN=ZAT5 PE=2 SV=1 && PF13912:C2H2-type zinc finger	C2H2
Nitab4.5_0001603g0110	173.987	580.392	-1.73891	0.000107223	DNA-binding WRKY && sp|O22176|WRK15_ARATH Probable WRKY transcription factor 15 OS=Arabidopsis thaliana OX=3702 GN=WRKY15 PE=2 SV=1 && PF03106:WRKY DNA -binding domain	WRKY
novel.5698	107.274	292.917	-1.44933	0.000107547	- && sp|O23661|ARFC_ARATH Auxin response factor 3 OS=Arabidopsis thaliana OX=3702 GN=ARF3 PE=1 SV=2 && PF02362:B3 DNA binding domain|PF06507:Auxin response factor	B3->B3-ARF
Nitab4.5_0004666g0020	249.891	67.1884	1.89439	0.000107896	AP2/ERF domain%2C DNA-binding domain && sp|Q9SZ06|EF109_ARATH Ethylene-responsive transcription factor ERF109 OS=Arabidopsis thaliana OX=3702 GN=ERF109 PE=1 SV=1 && PF00847:AP2 domain	AP2/ERF->AP2/ERF-ERF
novel.3263	137.273	52.0007	1.40157	0.000108037	- && sp|F4IXE7|IDM1_ARATH Increased DNA methylation 1 OS=Arabidopsis thaliana OX=3702 GN=IDM1 PE=1 SV=1 && -	PHD
Nitab4.5_0004605g0080	351.434	1122.57	-1.6757	0.000110394	Homeobox%2C conserved site%2C Homeodomain-like%2C Helix-turn-helix motif%2C Homeobox domain%2C Leucine zipper%2C homeobox-associated && sp|P46668|ATHB6_ARATH Homeobox-leucine zipper protein ATHB-6 OS=Arabidopsis thaliana OX=3702 GN=ATHB-6 PE=1 SV=1 && PF00046:Homeodomain|PF02183:Homeobox associated leucine zipper	HB->HB-HD-ZIP
novel.6405	313.698	146.81	1.09394	0.000115982	- && sp|Q9SZL8|FRS5_ARATH Protein FAR1-RELATED SEQUENCE 5 OS=Arabidopsis thaliana OX=3702 GN=FRS5 PE=1 SV=1 && PF04434:SWIM zinc finger	FAR1
Nitab4.5_0001041g0130	174.453	636.161	-1.86754	0.000124687	Homeodomain-like%2C Myb domain%2C SANT/Myb domain && sp|L7R9Z0|EOBI_PETHY MYB-like transcription factor EOBI OS=Petunia hybrida OX=4102 GN=EOBI PE=2 SV=1 && PF00249:Myb-like DNA-binding domain	MYB->MYB
Nitab4.5_0000312g0120	258.094	558.956	-1.11386	0.000125761	Transcription factor GRAS && sp|O81316|SCL6_ARATH Scarecrow-like protein 6 OS=Arabidopsis thaliana OX=3702 GN=SCL6 PE=1 SV=1 && PF03514:GRAS domain family	GRAS
Nitab4.5_0000991g0110	15.4121	55.2244	-1.83718	0.00012742	Myc-type%2C basic helix-loop-helix (bHLH) domain && sp|Q8VZ02|BH048_ARATH Transcription factor bHLH48 OS=Arabidopsis thaliana OX=3702 GN=BHLH48 PE=2 SV=1 && PF00010:Helix-loop-helix DNA-binding domain	bHLH
Nitab4.5_0002184g0130	1024.95	407.216	1.33215	0.000129591	FAR1 DNA binding domain && sp|Q9ZVC9|FRS3_ARATH Protein FAR1-RELATED SEQUENCE 3 OS=Arabidopsis thaliana OX=3702 GN=FRS3 PE=1 SV=2 && -	FAR1
novel.1001	18.7719	1.65395	3.48824	0.000134614	- && sp|A2YGR5|SPL12_ORYSI Squamosa promoter-binding-like protein 12 OS=Oryza sativa subsp. indica OX=39946 GN=SPL12 PE=2 SV=1 && PF03110:SBP domain	SBP
Nitab4.5_0000832g0020	78.7195	161.762	-1.03789	0.000140435	Transcription factor TCP subgroup%2C Transcription factor%2C TCP && sp|Q9LT89|TCP19_ARATH Transcription factor TCP19 OS=Arabidopsis thaliana OX=3702 GN=TCP19 PE=1 SV=1 && PF03634:TCP family transcription factor	TCP
Nitab4.5_0002257g0150	14.9385	96.5909	-2.69214	0.00014386	Transcription factor%2C TCP%2C Transcription factor TCP subgroup && sp|Q93Z00|TCP14_ARATH Transcription factor TCP14 OS=Arabidopsis thaliana OX=3702 GN=TCP14 PE=1 SV=1 && PF03634:TCP family transcription factor	TCP
Nitab4.5_0000313g0020	12.4646	88.5749	-2.83915	0.000145453	NAC domain && sp|Q84TE6|NAC22_ARATH NAC domain-containing protein 21/22 OS=Arabidopsis thaliana OX=3702 GN=NAC021 PE=1 SV=2 && PF02365:No apical meristem (NAM) protein	NAC
Nitab4.5_0000179g0100	245.881	543.44	-1.14454	0.000146071	Basic-leucine zipper domain%2C G-box binding%2C MFMR && sp|Q84LG2|BZP68_ARATH bZIP transcription factor 68 OS=Arabidopsis thaliana OX=3702 GN=BZIP68 PE=1 SV=1 && PF00170:bZIP transcription factor|PF16596:Disordered region downstream of MFMR|PF07777:G-box binding protein MFMR	bZIP
Nitab4.5_0001047g0050	8.65584	56.1811	-2.68344	0.000149499	Ovate protein family%2C C-terminal && sp|Q9FMC8|OPF13_ARATH Transcription repressor OFP13 OS=Arabidopsis thaliana OX=3702 GN=OFP13 PE=1 SV=1 && PF04844:Transcriptional repressor, ovate	OFP
Nitab4.5_0001295g0240	338.61	691.286	-1.02994	0.000149503	Zinc finger%2C C2H2-like%2C Zinc finger%2C C2H2%2C Zinc finger C2H2-type/integrase DNA-binding domain && sp|Q8H1F5|IDD7_ARATH Protein indeterminate-domain 7 OS=Arabidopsis thaliana OX=3702 GN=IDD7 PE=2 SV=1 && -	C2H2
Nitab4.5_0009741g0020	2.96463	38.4042	-3.66514	0.000154445	Lateral organ boundaries%2C LOB && sp|Q8LBW3|LBD12_ARATH LOB domain-containing protein 12 OS=Arabidopsis thaliana OX=3702 GN=LBD12 PE=1 SV=2 && PF03195:Lateral organ boundaries (LOB) domain	LOB
Nitab4.5_0000752g0030	21.5181	76.8118	-1.83129	0.000158841	GNAT domain%2C Acyl-CoA N-acyltransferase && sp|Q42381|HLS1_ARATH Probable N-acetyltransferase HLS1 OS=Arabidopsis thaliana OX=3702 GN=HLS1 PE=1 SV=1 && PF00583:Acetyltransferase (GNAT) family	GNAT
Nitab4.5_0000002g0060	99.2485	35.6223	1.48416	0.000163262	DNA-binding pseudobarrel domain%2C B3 DNA binding domain%2C Zinc finger%2C CW-type && sp|Q6Z3U3|Y7797_ORYSJ B3 domain-containing protein Os07g0679700 OS=Oryza sativa subsp. japonica OX=39947 GN=Os07g0679700 PE=2 SV=1 && PF02362:B3 DNA binding domain|PF07496:CW-type Zinc Finger	B3->B3
Nitab4.5_0001304g0070	235	497.754	-1.0828	0.000165045	Zinc finger%2C Dof-type && sp|Q9M2U1|DOF36_ARATH Dof zinc finger protein DOF3.6 OS=Arabidopsis thaliana OX=3702 GN=DOF3.6 PE=1 SV=2 && PF02701:Dof domain, zinc finger	C2C2->C2C2-Dof
Nitab4.5_0001232g0120	6.5771	71.7534	-3.46991	0.000167429	DNA-binding WRKY && sp|Q8VWJ2|WRK28_ARATH WRKY transcription factor 28 OS=Arabidopsis thaliana OX=3702 GN=WRKY28 PE=2 SV=1 && PF03106:WRKY DNA -binding domain	WRKY
Nitab4.5_0005858g0090	14.5212	0.299462	5.57783	0.000168388	Transcription factor GRAS && sp|A0A0M4FMK2|RAM1_PETHY GRAS family protein RAM1 OS=Petunia hybrida OX=4102 GN=RAM1 PE=2 SV=1 && PF03514:GRAS domain family	GRAS
Nitab4.5_0000608g0010	60.7967	148.399	-1.28885	0.000173975	Myc-type%2C basic helix-loop-helix (bHLH) domain && sp|Q8VZ02|BH048_ARATH Transcription factor bHLH48 OS=Arabidopsis thaliana OX=3702 GN=BHLH48 PE=2 SV=1 && PF00010:Helix-loop-helix DNA-binding domain	bHLH
Nitab4.5_0000446g0220	7.92449	41.3033	-2.36707	0.000176954	Myb-like domain && sp|Q9C6K3|DF1_ARATH Trihelix transcription factor DF1 OS=Arabidopsis thaliana OX=3702 GN=DF1 PE=4 SV=1 && PF13837:Myb/SANT-like DNA-binding domain	Trihelix
Nitab4.5_0000131g0310	106.243	224.032	-1.07702	0.000178194	Transcription factor%2C MADS-box && sp|O82794|AGL24_ARATH MADS-box protein AGL24 OS=Arabidopsis thaliana OX=3702 GN=AGL24 PE=1 SV=1 && PF00319:SRF-type transcription factor (DNA-binding and dimerisation domain)	MADS->MADS-M-type
Nitab4.5_0000014g0070	8.96992	40.8558	-2.18972	0.000180838	Zinc finger%2C Dof-type && sp|Q8LFV3|CDF3_ARATH Cyclic dof factor 3 OS=Arabidopsis thaliana OX=3702 GN=CDF3 PE=1 SV=2 && PF02701:Dof domain, zinc finger	C2C2->C2C2-Dof
Nitab4.5_0002046g0170	1.58047	21.9744	-3.8209	0.000187217	High mobility group box domain && sp|P93047|HMGB3_ARATH High mobility group B protein 3 OS=Arabidopsis thaliana OX=3702 GN=HMGB3 PE=1 SV=1 && PF00505:HMG (high mobility group) box	HMG
Nitab4.5_0000647g0320	16.9533	0.84511	4.32731	0.000187981	DNA-binding WRKY && sp|Q9FGZ4|WRK48_ARATH Probable WRKY transcription factor 48 OS=Arabidopsis thaliana OX=3702 GN=WRKY48 PE=2 SV=1 && PF03106:WRKY DNA -binding domain	WRKY
Nitab4.5_0002177g0160	25.5428	176.87	-2.79732	0.000190475	CCAAT-binding transcription factor%2C subunit B%2C CCAAT-binding factor%2C conserved site && sp|Q93ZH2|NFYA3_ARATH Nuclear transcription factor Y subunit A-3 OS=Arabidopsis thaliana OX=3702 GN=NFYA3 PE=2 SV=2 && PF02045:CCAAT-binding transcription factor (CBF-B/NF-YA) subunit B	NF-Y->NF-YA
Nitab4.5_0001843g0060	0.829501	31.7205	-5.32612	0.000204491	Basic helix-loop-helix leucine zipper transcription factor%2C plant%2C Myc-type%2C basic helix-loop-helix (bHLH) domain%2C Basic helix-loop-helix leucine zipper transcription factor && sp|Q10CH5|PIL13_ORYSJ Transcription factor PHYTOCHROME INTERACTING FACTOR-LIKE 13 OS=Oryza sativa subsp. japonica OX=39947 GN=PIL13 PE=1 SV=1 && PF00010:Helix-loop-helix DNA-binding domain	bHLH
Nitab4.5_0002863g0040	0	21.5489	-6.6552	0.000205152	Zinc finger%2C Dof-type && sp|Q9LSL6|DOF57_ARATH Dof zinc finger protein DOF5.7 OS=Arabidopsis thaliana OX=3702 GN=DOF5.7 PE=2 SV=1 && PF02701:Dof domain, zinc finger	C2C2->C2C2-Dof
Nitab4.5_0000363g0170	11.3406	52.9092	-2.22527	0.000208909	AP2/ERF domain%2C DNA-binding domain && - && PF00847:AP2 domain	AP2/ERF->AP2/ERF-AP2
Nitab4.5_0003291g0060	337.012	674.92	-1.00188	0.000210627	P-loop containing nucleoside triphosphate hydrolase%2C Zinc finger%2C RING/FYVE/PHD-type%2C Zinc finger%2C PHD-finger%2C Zinc finger%2C FYVE/PHD-type%2C Zinc finger%2C PHD-type%2C conserved site%2C Strawberry notch%2C helicase C domain%2C Protein strawberry notch%2C Zinc finger%2C PHD-type && sp|F4IF36|FGT1_ARATH Protein FORGETTER 1 OS=Arabidopsis thaliana OX=3702 GN=FGT1 PE=1 SV=1 && PF13872:P-l…	PHD
Nitab4.5_0000696g0030	71.1262	182.923	-1.3662	0.000227724	DNA-binding WRKY && sp|Q9C519|WRKY6_ARATH WRKY transcription factor 6 OS=Arabidopsis thaliana OX=3702 GN=WRKY6 PE=1 SV=1 && PF03106:WRKY DNA -binding domain	WRKY
Nitab4.5_0000225g0010	70.0098	229.743	-1.71173	0.000231899	Myb domain%2C SANT/Myb domain%2C Homeodomain-like && sp|Q9FGY3|MYB78_ARATH Transcription factor MYB78 OS=Arabidopsis thaliana OX=3702 GN=MYB78 PE=1 SV=1 && PF00249:Myb-like DNA-binding domain	MYB->MYB
Nitab4.5_0000274g0090	6.59921	39.0028	-2.56831	0.000236555	Homeodomain-like%2C Homeobox%2C conserved site%2C Leucine zipper%2C homeobox-associated%2C Helix-turn-helix motif%2C Homeobox domain && sp|Q8LC03|ATB13_ARATH Homeobox-leucine zipper protein ATHB-13 OS=Arabidopsis thaliana OX=3702 GN=ATHB-13 PE=2 SV=2 && PF00046:Homeodomain|PF02183:Homeobox associated leucine zipper	HB->HB-HD-ZIP
Nitab4.5_0000022g0200	0	13.5106	-5.98423	0.000239078	Lateral organ boundaries%2C LOB && sp|Q9SK08|LBD11_ARATH LOB domain-containing protein 11 OS=Arabidopsis thaliana OX=3702 GN=LBD11 PE=2 SV=2 && PF03195:Lateral organ boundaries (LOB) domain	LOB
Nitab4.5_0002682g0130	4.16961	36.1083	-3.09846	0.000241921	Unknown && sp|Q8L8Q3|LBD25_ARATH LOB domain-containing protein 25 OS=Arabidopsis thaliana OX=3702 GN=LBD25 PE=2 SV=3 && -	LOB
Nitab4.5_0000263g0220	11.2254	69.3092	-2.61244	0.00024281	Lateral organ boundaries%2C LOB && sp|Q8L5T5|LBD15_ARATH LOB domain-containing protein 15 OS=Arabidopsis thaliana OX=3702 GN=LBD15 PE=1 SV=2 && PF03195:Lateral organ boundaries (LOB) domain	LOB
Nitab4.5_0000342g0270	67.639	239.6	-1.82395	0.000255377	Signal transduction histidine kinase%2C core%2C Signal transduction histidine kinase EnvZ-like%2C dimerisation/phosphoacceptor domain%2C Signal transduction histidine kinase%2C homodimeric domain%2C Histidine kinase-like ATPase%2C ATP-binding domain%2C Signal transduction response regulator%2C receiver domain%2C GAF domain%2C Signal transduction histidine kinase%2C hybrid-type%2C ethylene sensor%…	Others
Nitab4.5_0002024g0040	83.8265	209.864	-1.32689	0.000270346	Homeodomain-like%2C Myb domain%2C Myb domain%2C plants%2C SANT/Myb domain && sp|Q700D9|MYBF_ARATH Putative Myb family transcription factor At1g14600 OS=Arabidopsis thaliana OX=3702 GN=At1g14600 PE=2 SV=2 && PF00249:Myb-like DNA-binding domain	GARP->GARP-G2-like
Nitab4.5_0000079g0030	3.1413	30.5539	-3.28918	0.0002767	NAC domain && sp|Q9SV87|BRN2_ARATH Protein BEARSKIN2 OS=Arabidopsis thaliana OX=3702 GN=BRN2 PE=2 SV=1 && PF02365:No apical meristem (NAM) protein	NAC
Nitab4.5_0000634g0010	129.044	58.8979	1.13202	0.000281437	GYF%2C Plus-3%2C SWIB/MDM2 domain%2C Plus-3 domain%2C subgroup && sp|Q9FT92|Y5843_ARATH Uncharacterized protein At5g08430 OS=Arabidopsis thaliana OX=3702 GN=At5g08430 PE=1 SV=2 && PF03126:Plus-3 domain|PF02213:GYF domain|PF02201:SWIB/MDM2 domain	SWI/SNF-BAF60b
Nitab4.5_0006246g0030	6.00527	69.783	-3.54885	0.000287654	Protein of unknown function DUF597 && sp|Q1G3Q4|RITF1_ARATH Protein RGF1 INDUCIBLE TRANSCRIPTION FACTOR 1 OS=Arabidopsis thaliana OX=3702 GN=RITF1 PE=1 SV=1 && PF04640:PLATZ transcription factor	PLATZ
Nitab4.5_0003511g0010	86.0008	196.153	-1.19358	0.000291287	Myb domain%2C Homeodomain-like%2C SANT/Myb domain && sp|Q8VZQ2|MYB61_ARATH Transcription factor MYB61 OS=Arabidopsis thaliana OX=3702 GN=MYB61 PE=2 SV=1 && PF00249:Myb-like DNA-binding domain	MYB->MYB
Nitab4.5_0001728g0050	17.9424	0.764066	4.46034	0.000292367	AP2/ERF domain%2C DNA-binding domain && sp|Q70II3|EF110_ARATH Ethylene-responsive transcription factor ERF110 OS=Arabidopsis thaliana OX=3702 GN=ERF110 PE=2 SV=2 && PF00847:AP2 domain	AP2/ERF->AP2/ERF-ERF
Nitab4.5_0002424g0010	18.6344	66.2947	-1.82463	0.000292862	AUX/IAA protein%2C Aux/IAA-ARF-dimerisation && sp|P93830|IAA17_ARATH Auxin-responsive protein IAA17 OS=Arabidopsis thaliana OX=3702 GN=IAA17 PE=1 SV=2 && PF02309:AUX/IAA family	AUX/IAA
novel.8722	260.529	106.721	1.2886	0.000296535	- && sp|Q9LL85|WHY1_SOLTU Single-stranded DNA-binding protein WHY1, chloroplastic OS=Solanum tuberosum OX=4113 GN=WHY1 PE=1 SV=1 && PF08536:Whirly transcription factor	Whirly
Nitab4.5_0001135g0200	434.565	211.853	1.0379	0.000297522	Transcription factor E2F/dimerisation partner (TDP)%2C E2F Family%2C Winged helix-turn-helix DNA-binding domain && sp|Q9FNY0|E2FA_ARATH Transcription factor E2FA OS=Arabidopsis thaliana OX=3702 GN=E2FA PE=1 SV=1 && PF02319:E2F/DP family winged-helix DNA-binding domain|PF16421:E2F transcription factor CC-MB domain	E2F-DP
Nitab4.5_0000040g0140	103.794	37.234	1.47413	0.000300662	Mitochodrial transcription termination factor-related && sp|Q84X53|MTEF1_ARATH Transcription termination factor MTEF1, chloroplastic OS=Arabidopsis thaliana OX=3702 GN=MTERF1 PE=2 SV=2 && PF02536:mTERF	mTERF
Nitab4.5_0001004g0220	39.6668	3.73198	3.38944	0.000312682	AP2/ERF domain%2C DNA-binding domain && sp|Q9LYD3|DREB3_ARATH Dehydration-responsive element-binding protein 3 OS=Arabidopsis thaliana OX=3702 GN=DREB3 PE=2 SV=1 && PF00847:AP2 domain	AP2/ERF->AP2/ERF-ERF
Nitab4.5_0000308g0140	45.3625	137.382	-1.59951	0.000328447	Mitochodrial transcription termination factor-related && sp|F4IHL3|MTEF2_ARATH Transcription termination factor MTERF2, chloroplastic OS=Arabidopsis thaliana OX=3702 GN=MTERF2 PE=3 SV=1 && PF02536:mTERF	mTERF
Nitab4.5_0000693g0030	764.524	164.388	2.21859	0.00033592	NAC domain && sp|Q9FK44|NAC87_ARATH NAC domain-containing protein 87 OS=Arabidopsis thaliana OX=3702 GN=NAC087 PE=2 SV=1 && PF02365:No apical meristem (NAM) protein	NAC
Nitab4.5_0000023g0710	107.585	226.791	-1.07485	0.000352653	CCAAT-binding factor%2C conserved site%2C CCAAT-binding transcription factor%2C subunit B && sp|Q9LXV5|NFYA1_ARATH Nuclear transcription factor Y subunit A-1 OS=Arabidopsis thaliana OX=3702 GN=NFYA1 PE=2 SV=1 && PF02045:CCAAT-binding transcription factor (CBF-B/NF-YA) subunit B	NF-Y->NF-YA
Nitab4.5_0000016g0210	55.1987	214.458	-1.95954	0.000359448	Basic-leucine zipper domain%2C Transcription factor TGA like domain && sp|Q52MZ2|TGA10_TOBAC bZIP transcription factor TGA10 OS=Nicotiana tabacum OX=4097 GN=TGA10 PE=1 SV=1 && PF07716:Basic region leucine zipper|PF14144:Seed dormancy control	bZIP
Nitab4.5_0000509g0040	12.3493	64.5298	-2.38205	0.000370028	Transcription factor%2C SBP-box && sp|Q94JW8|SPL6_ARATH Squamosa promoter-binding-like protein 6 OS=Arabidopsis thaliana OX=3702 GN=SPL6 PE=1 SV=2 && PF03110:SBP domain	SBP
Nitab4.5_0001510g0040	463.202	931.012	-1.00675	0.000387068	P-loop containing nucleoside triphosphate hydrolase%2C Ankyrin repeat-containing domain%2C IQ motif%2C EF-hand binding site%2C Immunoglobulin-like fold%2C Immunoglobulin E-set%2C Ankyrin repeat%2C CG-1 DNA-binding domain%2C IPT domain && sp|Q9FYG2|CMTA4_ARATH Calmodulin-binding transcription activator 4 OS=Arabidopsis thaliana OX=3702 GN=CAMTA4 PE=1 SV=1 && PF12796:Ankyrin repeats (3 copies)|PF01…	CAMTA
novel.1018	97.7953	552.433	-2.499	0.000388134	- && sp|Q9M886|LBD41_ARATH LOB domain-containing protein 41 OS=Arabidopsis thaliana OX=3702 GN=LBD41 PE=2 SV=1 && -	LOB
Nitab4.5_0000680g0050	6.16483	43.5954	-2.82097	0.000394745	Unknown && - && PF13837:Myb/SANT-like DNA-binding domain	Trihelix
Nitab4.5_0000784g0120	57.8518	118.151	-1.03176	0.000398696	Zinc finger%2C CCCH-type && sp|Q5NAW2|C3H6_ORYSJ Zinc finger CCCH domain-containing protein 6 OS=Oryza sativa subsp. japonica OX=39947 GN=Os01g0258700 PE=2 SV=2 && PF00642:Zinc finger C-x8-C-x5-C-x3-H type (and similar)	C3H
Nitab4.5_0002753g0010	131.275	535.244	-2.02853	0.000407186	Homeobox domain%2C Helix-turn-helix motif%2C Homeodomain-like%2C Homeobox%2C conserved site && sp|O23208|ATB40_ARATH Homeobox-leucine zipper protein ATHB-40 OS=Arabidopsis thaliana OX=3702 GN=ATHB-40 PE=2 SV=3 && PF00046:Homeodomain	HB->HB-other
novel.1591	2.4296	24.459	-3.3646	0.000414918	- && sp|Q0WVU3|PHL5_ARATH Myb family transcription factor PHL5 OS=Arabidopsis thaliana OX=3702 GN=PHL5 PE=2 SV=1 && -	GARP->GARP-G2-like
Nitab4.5_0001634g0060	94.5779	329.041	-1.79908	0.00042186	Myc-type%2C basic helix-loop-helix (bHLH) domain && sp|Q0V7X4|FIT_ARATH Transcription factor FER-LIKE IRON DEFICIENCY-INDUCED TRANSCRIPTION FACTOR OS=Arabidopsis thaliana OX=3702 GN=FIT PE=1 SV=1 && PF00010:Helix-loop-helix DNA-binding domain	bHLH
Nitab4.5_0000078g0320	40.1157	9.17783	2.13981	0.00042688	Myb-like domain && - && PF13837:Myb/SANT-like DNA-binding domain	Trihelix
Nitab4.5_0000338g0130	2.56952	30.3376	-3.52817	0.000429957	Homeobox domain%2C ELK%2C Homeodomain-like%2C Homeobox%2C conserved site%2C Homeobox KN domain && sp|Q84JS6|KNAT6_ARATH Homeobox protein knotted-1-like 6 OS=Arabidopsis thaliana OX=3702 GN=KNAT6 PE=1 SV=1 && PF03789:ELK domain|PF05920:Homeobox KN domain	HB->HB-other
Nitab4.5_0004436g0030	0	11.2782	-5.72239	0.000470829	Myc-type%2C basic helix-loop-helix (bHLH) domain && sp|Q8GW32|PRE6_ARATH Transcription factor PRE6 OS=Arabidopsis thaliana OX=3702 GN=PRE6 PE=1 SV=1 && -	bHLH
Nitab4.5_0002615g0010	37.146	94.1284	-1.34188	0.000472309	DNA-binding pseudobarrel domain%2C B3 DNA binding domain && sp|Q2R9D2|Y1176_ORYSJ B3 domain-containing protein Os11g0197600 OS=Oryza sativa subsp. japonica OX=39947 GN=Os11g0197600 PE=2 SV=1 && PF02362:B3 DNA binding domain	B3->B3
Nitab4.5_0000349g0320	13.0217	49.8375	-1.92949	0.000487183	Transcription factor GRAS && sp|O80933|SCL9_ARATH Scarecrow-like protein 9 OS=Arabidopsis thaliana OX=3702 GN=SCL9 PE=2 SV=1 && PF03514:GRAS domain family	GRAS
Nitab4.5_0004944g0010	8.35887	36.6555	-2.1237	0.000498564	AP2/ERF domain%2C DNA-binding domain && sp|Q6PQQ3|AIL5_ARATH AP2-like ethylene-responsive transcription factor AIL5 OS=Arabidopsis thaliana OX=3702 GN=AIL5 PE=2 SV=2 && PF00847:AP2 domain	AP2/ERF->AP2/ERF-AP2
Nitab4.5_0000673g0090	8.45703	34.929	-2.04468	0.000507723	Zinc finger%2C Dof-type && sp|Q84JQ8|DOF18_ARATH Dof zinc finger protein DOF1.8 OS=Arabidopsis thaliana OX=3702 GN=DOF1.8 PE=2 SV=1 && PF02701:Dof domain, zinc finger	C2C2->C2C2-Dof
Nitab4.5_0002271g0010	14.9556	80.4143	-2.43396	0.000517022	AP2/ERF domain%2C DNA-binding domain && sp|Q9LW50|ERF2_NICSY Ethylene-responsive transcription factor 2 OS=Nicotiana sylvestris OX=4096 GN=ERF2 PE=2 SV=1 && PF00847:AP2 domain	AP2/ERF->AP2/ERF-ERF
Nitab4.5_0000483g0010	81.9269	212.657	-1.3795	0.000535429	Homeobox KN domain%2C POX domain%2C Homeobox domain%2C Homeodomain-like && sp|Q9SW80|BLH2_ARATH BEL1-like homeodomain protein 2 OS=Arabidopsis thaliana OX=3702 GN=BLH2 PE=1 SV=3 && PF07526:Associated with HOX|PF05920:Homeobox KN domain	HB->HB-BELL
Nitab4.5_0002853g0080	1.12646	24.7694	-4.43684	0.000554251	Transcription factor GRAS && sp|Q9CAN3|SCL28_ARATH Scarecrow-like protein 28 OS=Arabidopsis thaliana OX=3702 GN=SCL28 PE=1 SV=1 && PF03514:GRAS domain family	GRAS
Nitab4.5_0000444g0200	27.1061	71.8032	-1.41215	0.000569413	Homeodomain-like%2C Myb domain%2C plants%2C SANT/Myb domain%2C Myb domain && sp|A3AWH5|MOF1_ORYSJ Myb family transcription factor MOF1 OS=Oryza sativa subsp. japonica OX=39947 GN=MOF1 PE=1 SV=1 && PF00249:Myb-like DNA-binding domain	GARP->GARP-G2-like
Nitab4.5_0001237g0030	71.5365	13.7845	2.36743	0.000575623	Acyl-CoA N-acyltransferase%2C GNAT domain && sp|O31633|YJCK_BACSU Putative [ribosomal protein S5]-alanine N-acetyltransferase OS=Bacillus subtilis (strain 168) OX=224308 GN=yjcK PE=3 SV=1 && PF13302:Acetyltransferase (GNAT) domain	GNAT
Nitab4.5_0004963g0030	18.3742	54.3048	-1.56705	0.000584457	GNAT domain%2C Acyl-CoA N-acyltransferase && - && PF00583:Acetyltransferase (GNAT) family	GNAT
Nitab4.5_0003435g0020	30.2328	76.1931	-1.32813	0.000586362	GNAT domain%2C Acyl-CoA N-acyltransferase && sp|Q42381|HLS1_ARATH Probable N-acetyltransferase HLS1 OS=Arabidopsis thaliana OX=3702 GN=HLS1 PE=1 SV=1 && PF00583:Acetyltransferase (GNAT) family	GNAT
Nitab4.5_0000016g0360	166.404	490.179	-1.55826	0.000649422	SANT/Myb domain%2C Myb domain%2C plants%2C Myb domain%2C MYB-CC type transcription factor%2C LHEQLE-containing domain%2C Homeodomain-like && sp|Q0WVU3|PHL5_ARATH Myb family transcription factor PHL5 OS=Arabidopsis thaliana OX=3702 GN=PHL5 PE=2 SV=1 && PF00249:Myb-like DNA-binding domain|PF14379:MYB-CC type transfactor, LHEQLE motif	GARP->GARP-G2-like
Nitab4.5_0000309g0070	58.3843	17.746	1.7226	0.000671996	Mitochodrial transcription termination factor-related && sp|Q9C6A1|MTEFE_ARATH Transcription termination factor MTERF15, mitochondrial OS=Arabidopsis thaliana OX=3702 GN=MTERF15 PE=2 SV=1 && PF02536:mTERF	mTERF
Nitab4.5_0001215g0230	0	9.97272	-5.54439	0.000672094	DNA-binding WRKY && sp|Q9LZV6|WRK62_ARATH Probable WRKY transcription factor 62 OS=Arabidopsis thaliana OX=3702 GN=WRKY62 PE=1 SV=2 && PF03106:WRKY DNA -binding domain	WRKY
Nitab4.5_0000002g0180	616.949	298.449	1.04837	0.000683242	Homeodomain-like%2C Myb domain%2C SANT/Myb domain && - && PF00249:Myb-like DNA-binding domain	MYB->MYB-related
Nitab4.5_0000980g0160	124.892	366.925	-1.55439	0.000695668	Myc-type%2C basic helix-loop-helix (bHLH) domain && sp|Q9LT23|BH121_ARATH Transcription factor bHLH121 OS=Arabidopsis thaliana OX=3702 GN=BHLH121 PE=1 SV=1 && PF00010:Helix-loop-helix DNA-binding domain	bHLH
Nitab4.5_0000568g0080	491.036	1467.1	-1.57919	0.000707367	NAC domain && sp|Q9FLJ2|NC100_ARATH NAC domain-containing protein 100 OS=Arabidopsis thaliana OX=3702 GN=NAC100 PE=2 SV=1 && PF02365:No apical meristem (NAM) protein	NAC
Nitab4.5_0000036g0460	13.3384	51.2088	-1.93282	0.00072763	Transcription factor%2C MADS-box%2C Transcription factor%2C K-box && sp|Q6Z6W2|MAD57_ORYSJ MADS-box transcription factor 57 OS=Oryza sativa subsp. japonica OX=39947 GN=MADS57 PE=1 SV=2 && PF00319:SRF-type transcription factor (DNA-binding and dimerisation domain)|PF01486:K-box region	MADS->MADS-MIKC
Nitab4.5_0002280g0040	61.0323	123.44	-1.0177	0.000732444	B3 DNA binding domain%2C DNA-binding pseudobarrel domain && sp|Q2R9D2|Y1176_ORYSJ B3 domain-containing protein Os11g0197600 OS=Oryza sativa subsp. japonica OX=39947 GN=Os11g0197600 PE=2 SV=1 && PF02362:B3 DNA binding domain	B3->B3
Nitab4.5_0001044g0060	68.4022	154.085	-1.17435	0.000759893	Aux/IAA-ARF-dimerisation%2C AUX/IAA protein && sp|O24542|AX22D_VIGRR Auxin-induced protein 22D OS=Vigna radiata var. radiata OX=3916 GN=AUX22D PE=2 SV=1 && PF02309:AUX/IAA family	AUX/IAA
novel.3895	78.7441	31.4784	1.32468	0.000767659	- && sp|Q940J1|ATB16_ARATH Homeobox-leucine zipper protein ATHB-16 OS=Arabidopsis thaliana OX=3702 GN=ATHB-16 PE=2 SV=2 && PF02183:Homeobox associated leucine zipper|PF00046:Homeodomain	HB->HB-HD-ZIP
Nitab4.5_0000435g0080	195.645	63.5404	1.61848	0.000779419	AP2/ERF domain%2C DNA-binding domain && sp|Q9SZ06|EF109_ARATH Ethylene-responsive transcription factor ERF109 OS=Arabidopsis thaliana OX=3702 GN=ERF109 PE=1 SV=1 && PF00847:AP2 domain	AP2/ERF->AP2/ERF-ERF
Nitab4.5_0002450g0160	2.78546	22.5606	-3.04211	0.000788221	High mobility group box domain%2C Zinc-finger domain of monoamine-oxidase A repressor R1 && sp|P40619|HMGL_IPONI HMG1/2-like protein OS=Ipomoea nil OX=35883 PE=2 SV=1 && PF00505:HMG (high mobility group) box|PF10497:Zinc-finger domain of monoamine-oxidase A repressor R1	HMG
Nitab4.5_0001163g0150	22.6984	94.7004	-2.06788	0.000831371	Homeodomain-like%2C SANT/Myb domain%2C Myb domain && sp|Q9FKL2|MYB36_ARATH Transcription factor MYB36 OS=Arabidopsis thaliana OX=3702 GN=MYB36 PE=1 SV=1 && PF00249:Myb-like DNA-binding domain	MYB->MYB
Nitab4.5_0000140g0130	131.941	54.9977	1.2666	0.000837764	Transcription factor%2C K-box%2C Transcription factor%2C MADS-box && sp|O82743|AGL19_ARATH Agamous-like MADS-box protein AGL19 OS=Arabidopsis thaliana OX=3702 GN=AGL19 PE=1 SV=1 && PF01486:K-box region|PF00319:SRF-type transcription factor (DNA-binding and dimerisation domain)	MADS->MADS-MIKC
Nitab4.5_0000136g0450	450.242	917.318	-1.02597	0.000844365	Helicase%2C superfamily 1/2%2C ATP-binding domain%2C P-loop containing nucleoside triphosphate hydrolase%2C Helicase%2C C-terminal%2C SNF2-related && sp|Q9XFH4|DDM1_ARATH ATP-dependent DNA helicase DDM1 OS=Arabidopsis thaliana OX=3702 GN=DDM1 PE=1 SV=1 && PF00271:Helicase conserved C-terminal domain|PF00176:SNF2 family N-terminal domain	SNF2
novel.4014	30.6868	79.5878	-1.37293	0.000849361	- && sp|Q9SSE9|JMJ25_ARATH Lysine-specific demethylase JMJ25 OS=Arabidopsis thaliana OX=3702 GN=JMJ25 PE=1 SV=1 && -	Jumonji
Nitab4.5_0000368g0110	293.81	890	-1.59938	0.000859706	Basic-leucine zipper domain && sp|Q9LZP8|BZP53_ARATH bZIP transcription factor 53 OS=Arabidopsis thaliana OX=3702 GN=BZIP53 PE=1 SV=1 && PF00170:bZIP transcription factor	bZIP
Nitab4.5_0000553g0130	73.4356	24.5118	1.57457	0.000870525	Mitochodrial transcription termination factor-related && - && PF02536:mTERF	mTERF
Nitab4.5_0001097g0090	1051.58	2209	-1.07101	0.000883392	Homeodomain-like%2C SANT/Myb domain%2C Myb domain%2C Signal transduction response regulator%2C receiver domain%2C Response regulator%2C plant B-type%2C Myb domain%2C plants%2C CheY-like superfamily && sp|Q940D0|ARR1_ARATH Two-component response regulator ARR1 OS=Arabidopsis thaliana OX=3702 GN=ARR1 PE=1 SV=2 && PF00249:Myb-like DNA-binding domain|PF00072:Response regulator receiver domain	GARP->GARP-ARR-B
Nitab4.5_0002300g0110	49.7112	146.374	-1.55792	0.00089604	Homeodomain-like%2C Myb domain%2C SANT/Myb domain && sp|A2WW87|GAM1_ORYSI Transcription factor GAMYB OS=Oryza sativa subsp. indica OX=39946 GN=GAM1 PE=2 SV=1 && PF00249:Myb-like DNA-binding domain	MYB->MYB
Nitab4.5_0001663g0030	52.7178	17.5711	1.58868	0.000941294	B3 DNA binding domain%2C DNA-binding pseudobarrel domain && sp|Q8L3W1|VRN1_ARATH B3 domain-containing transcription factor VRN1 OS=Arabidopsis thaliana OX=3702 GN=VRN1 PE=1 SV=1 && PF02362:B3 DNA binding domain	B3->B3
novel.8136	425.415	1054.43	-1.30957	0.00097302	- && sp|Q8LAJ7|PHL3_ARATH Protein PHR1-LIKE 3 OS=Arabidopsis thaliana OX=3702 GN=PHL3 PE=1 SV=1 && -	GARP->GARP-G2-like
Nitab4.5_0001468g0090	293.991	143.487	1.03287	0.00100288	Transcription factor%2C MADS-box%2C Transcription factor%2C K-box && sp|Q9FVC1|SVP_ARATH MADS-box protein SVP OS=Arabidopsis thaliana OX=3702 GN=SVP PE=1 SV=1 && PF01486:K-box region|PF00319:SRF-type transcription factor (DNA-binding and dimerisation domain)	MADS->MADS-MIKC
Nitab4.5_0001820g0010	69.823	164.117	-1.23358	0.00103741	Homeodomain-like%2C SANT/Myb domain%2C Bromodomain%2C Myb-like domain && - && PF00439:Bromodomain	MYB->MYB-related
Nitab4.5_0004625g0020	93.4863	222.93	-1.25262	0.00103889	Zinc finger%2C B-box && sp|Q1G3I2|MIP1A_ARATH B-box domain protein 30 OS=Arabidopsis thaliana OX=3702 GN=MIP1A PE=1 SV=1 && PF00643:B-box zinc finger	Others
Nitab4.5_0003900g0020	30.0929	92.0334	-1.61432	0.00106918	Transcription factor%2C SBP-box && sp|A2X0Q6|SPL3_ORYSI Squamosa promoter-binding-like protein 3 OS=Oryza sativa subsp. indica OX=39946 GN=SPL3 PE=2 SV=1 && PF03110:SBP domain	SBP
Nitab4.5_0003413g0030	45.1345	114.775	-1.34072	0.00110005	Basic-leucine zipper domain && sp|Q6S4P4|RF2B_ORYSJ Transcription factor RF2b OS=Oryza sativa subsp. japonica OX=39947 GN=RF2b PE=1 SV=2 && PF00170:bZIP transcription factor	bZIP
Nitab4.5_0001614g0180	6.87656	240.75	-5.12839	0.00110884	KNOX2%2C Homeobox domain%2C Homeobox%2C conserved site%2C ELK%2C Homeobox KN domain%2C KNOX1%2C Homeodomain-like && sp|Q41330|KN1_SOLLC Homeotic protein knotted-1 OS=Solanum lycopersicum OX=4081 GN=KN1 PE=2 SV=1 && PF03789:ELK domain|PF05920:Homeobox KN domain|PF03791:KNOX2 domain|PF03790:KNOX1 domain	HB->HB-KNOX
Nitab4.5_0003498g0040	1404.45	414.763	1.75894	0.00111695	Zinc finger%2C C2H2-like%2C Zinc finger%2C C2H2%2C Zinc finger C2H2-type/integrase DNA-binding domain && sp|Q9SLD4|ZAT11_ARATH Zinc finger protein ZAT11 OS=Arabidopsis thaliana OX=3702 GN=ZAT11 PE=2 SV=1 && PF13912:C2H2-type zinc finger	C2H2
Nitab4.5_0000798g0110	182.849	84.4524	1.11206	0.0011952	RNA polymerase II transcriptional coactivator KELP%2C DEK%2C C-terminal%2C ssDNA-binding transcriptional regulator%2C Homeodomain-like%2C Transcriptional coactivator p15 (PC4) && sp|O65155|KELP_ARATH RNA polymerase II transcriptional coactivator KELP OS=Arabidopsis thaliana OX=3702 GN=KELP PE=1 SV=1 && PF08766:DEK C terminal domain|PF02229:Transcriptional Coactivator p15 (PC4)	Coactivator p15
Nitab4.5_0001552g0080	0	8.88142	-5.37694	0.00133363	NAC domain && sp|Q9SK55|NAC42_ARATH Transcription factor JUNGBRUNNEN 1 OS=Arabidopsis thaliana OX=3702 GN=JUB1 PE=1 SV=1 && PF02365:No apical meristem (NAM) protein	NAC
Nitab4.5_0000506g0090	63.4816	128.722	-1.02243	0.00142317	Zinc finger%2C GATA-type%2C ASX homology domain%2C Zinc finger%2C NHR/GATA-type && sp|Q8W4H1|GAT26_ARATH GATA transcription factor 26 OS=Arabidopsis thaliana OX=3702 GN=GATA26 PE=2 SV=1 && PF00320:GATA zinc finger|PF13919:Asx homology domain	C2C2->C2C2-GATA
novel.7980	1508.38	3426.8	-1.18398	0.00145047	- && sp|Q9LVS0|KUA1_ARATH Transcription factor KUA1 OS=Arabidopsis thaliana OX=3702 GN=KUA1 PE=1 SV=1 && -	MYB->MYB-related
Nitab4.5_0001509g0030	363.355	155.602	1.22147	0.00148492	Zinc finger%2C C2H2%2C Zinc finger%2C C2H2-like%2C Zinc finger%2C AN1-type && sp|Q9SCM4|SAP13_ARATH Zinc finger AN1 and C2H2 domain-containing stress-associated protein 13 OS=Arabidopsis thaliana OX=3702 GN=SAP13 PE=2 SV=1 && PF01428:AN1-like Zinc finger	C2H2
novel.686	2262.67	740.838	1.61035	0.00150143	- && sp|Q69VG1|CIGR1_ORYSJ Chitin-inducible gibberellin-responsive protein 1 OS=Oryza sativa subsp. japonica OX=39947 GN=CIGR1 PE=2 SV=1 && -	GRAS
Nitab4.5_0002584g0030	0	13.2855	-5.96064	0.00151609	AP2/ERF domain%2C DNA-binding domain && sp|Q9LYU3|EF113_ARATH Ethylene-responsive transcription factor ERF113 OS=Arabidopsis thaliana OX=3702 GN=ERF113 PE=2 SV=1 && PF00847:AP2 domain	AP2/ERF->AP2/ERF-ERF
Nitab4.5_0001799g0010	8.12078	0	5.70391	0.00157588	Protein of unknown function DUF573 && - && PF04504:Protein of unknown function, DUF573	GeBP
Nitab4.5_0002299g0010	145.227	685.94	-2.24007	0.00157821	DNA-binding WRKY && sp|Q9FYA2|WRK75_ARATH Probable WRKY transcription factor 75 OS=Arabidopsis thaliana OX=3702 GN=WRKY75 PE=1 SV=1 && PF03106:WRKY DNA -binding domain	WRKY
Nitab4.5_0000178g0100	0	9.52738	-5.47699	0.00158175	Zinc finger%2C GATA-type%2C Zinc finger%2C NHR/GATA-type && sp|Q6QPM2|GAT19_ARATH GATA transcription factor 19 OS=Arabidopsis thaliana OX=3702 GN=GATA19 PE=1 SV=2 && PF00320:GATA zinc finger	C2C2->C2C2-GATA
Nitab4.5_0000613g0190	4.38807	54.3987	-3.61406	0.0016212	Homeodomain-like%2C Myb domain%2C SANT/Myb domain && sp|Q6R053|MYB56_ARATH Transcription factor MYB56 OS=Arabidopsis thaliana OX=3702 GN=MYB56 PE=1 SV=1 && PF00249:Myb-like DNA-binding domain	MYB->MYB-related
Nitab4.5_0000138g0030	104.461	45.2442	1.20902	0.00163639	DNA-binding domain%2C AP2/ERF domain && sp|A2WL19|DRE2A_ORYSI Dehydration-responsive element-binding protein 2A OS=Oryza sativa subsp. indica OX=39946 GN=DREB2A PE=3 SV=2 && PF00847:AP2 domain	AP2/ERF->AP2/ERF-ERF
Nitab4.5_0006479g0010	1250.98	535.394	1.2246	0.00168171	AP2/ERF domain%2C DNA-binding domain && sp|Q8H1E4|RAP24_ARATH Ethylene-responsive transcription factor RAP2-4 OS=Arabidopsis thaliana OX=3702 GN=RAP2-4 PE=1 SV=1 && PF00847:AP2 domain	AP2/ERF->AP2/ERF-ERF
Nitab4.5_0005990g0050	15.3703	136.694	-3.15634	0.00177104	AP2/ERF domain%2C DNA-binding domain && sp|Q9FJ93|DRE1D_ARATH Dehydration-responsive element-binding protein 1D OS=Arabidopsis thaliana OX=3702 GN=DREB1D PE=2 SV=1 && PF00847:AP2 domain	AP2/ERF->AP2/ERF-ERF
Nitab4.5_0000073g0330	316.777	859.732	-1.44123	0.00179273	DNA-binding domain%2C AP2/ERF domain && sp|Q84QC2|ERF17_ARATH Ethylene-responsive transcription factor ERF017 OS=Arabidopsis thaliana OX=3702 GN=ERF017 PE=2 SV=1 && PF00847:AP2 domain	AP2/ERF->AP2/ERF-ERF
Nitab4.5_0005402g0040	109.787	280.058	-1.35236	0.0018378	Helix-turn-helix motif%2C Homeobox domain%2C Homeodomain-like%2C Homeobox%2C conserved site%2C Leucine zipper%2C homeobox-associated && sp|P46668|ATHB6_ARATH Homeobox-leucine zipper protein ATHB-6 OS=Arabidopsis thaliana OX=3702 GN=ATHB-6 PE=1 SV=1 && PF00046:Homeodomain|PF02183:Homeobox associated leucine zipper	HB->HB-HD-ZIP
Nitab4.5_0003219g0010	2463.24	4926.8	-1.00027	0.00187739	AP2/ERF domain%2C DNA-binding domain && sp|Q40477|ERF4_TOBAC Ethylene-responsive transcription factor 4 OS=Nicotiana tabacum OX=4097 GN=ERF4 PE=1 SV=1 && PF00847:AP2 domain	AP2/ERF->AP2/ERF-ERF
Nitab4.5_0004679g0010	65.1576	20.9812	1.62767	0.0018908	Protein of unknown function DUF573 && sp|Q9CAV7|STKLJ_ARATH Probable transcription factor At3g04930 OS=Arabidopsis thaliana OX=3702 GN=At3g04930 PE=1 SV=1 && PF04504:Protein of unknown function, DUF573	GeBP
Nitab4.5_0004843g0050	13.969	75.0402	-2.42464	0.00192976	START domain%2C Homeodomain-like%2C Homeobox domain && sp|Q9M2E8|HDG1_ARATH Homeobox-leucine zipper protein HDG1 OS=Arabidopsis thaliana OX=3702 GN=HDG1 PE=2 SV=1 && PF00046:Homeodomain|PF01852:START domain	HB->HB-HD-ZIP
Nitab4.5_0000614g0110	2.6873	21.5372	-3.00215	0.00194616	Myb domain%2C Homeodomain-like%2C SANT/Myb domain && sp|Q8VZQ2|MYB61_ARATH Transcription factor MYB61 OS=Arabidopsis thaliana OX=3702 GN=MYB61 PE=2 SV=1 && PF00249:Myb-like DNA-binding domain	MYB->MYB
Nitab4.5_0001894g0060	0.414751	24.1476	-5.85927	0.00196254	AP2/ERF domain%2C DNA-binding domain && sp|Q9LYD3|DREB3_ARATH Dehydration-responsive element-binding protein 3 OS=Arabidopsis thaliana OX=3702 GN=DREB3 PE=2 SV=1 && PF00847:AP2 domain	AP2/ERF->AP2/ERF-ERF
Nitab4.5_0000607g0130	44.6287	159.766	-1.84165	0.0020342	DNA-binding WRKY && sp|Q9SA80|WRK14_ARATH Probable WRKY transcription factor 14 OS=Arabidopsis thaliana OX=3702 GN=WRKY14 PE=2 SV=2 && PF03106:WRKY DNA -binding domain	WRKY
Nitab4.5_0000770g0010	31.4523	2.28064	3.78967	0.00204911	C2H2- zinc finger protein family%2C Trihelix transcription factor GT3%2C Myb-like domain && sp|O80450|TGT3B_ARATH Trihelix transcription factor GT-3b OS=Arabidopsis thaliana OX=3702 GN=GT-3B PE=1 SV=1 && PF13837:Myb/SANT-like DNA-binding domain	Trihelix
Nitab4.5_0002567g0120	1117.24	537.861	1.05506	0.00207655	Histone-fold%2C Transcription factor CBF/NF-Y/archaeal histone && sp|Q14919|NC2A_HUMAN Dr1-associated corepressor OS=Homo sapiens OX=9606 GN=DRAP1 PE=1 SV=3 && PF00808:Histone-like transcription factor (CBF/NF-Y) and archaeal histone	NF-Y->NF-YC
Nitab4.5_0003477g0040	49.358	99.2846	-1.0056	0.002082	Myc-type%2C basic helix-loop-helix (bHLH) domain && sp|Q8VZ02|BH048_ARATH Transcription factor bHLH48 OS=Arabidopsis thaliana OX=3702 GN=BHLH48 PE=2 SV=1 && PF00010:Helix-loop-helix DNA-binding domain	bHLH
Nitab4.5_0003586g0060	2.94501	24.6865	-3.03931	0.00209303	Homeodomain-like%2C Leucine zipper%2C homeobox-associated%2C Homeobox domain%2C Homeobox%2C conserved site%2C Helix-turn-helix motif && sp|Q8LC03|ATB13_ARATH Homeobox-leucine zipper protein ATHB-13 OS=Arabidopsis thaliana OX=3702 GN=ATHB-13 PE=2 SV=2 && PF02183:Homeobox associated leucine zipper|PF00046:Homeodomain	HB->HB-HD-ZIP
Nitab4.5_0000175g0070	58.35	145.987	-1.32038	0.0021201	Myc-type%2C basic helix-loop-helix (bHLH) domain && sp|Q66GR3|BH130_ARATH Transcription factor bHLH130 OS=Arabidopsis thaliana OX=3702 GN=BHLH130 PE=1 SV=1 && PF00010:Helix-loop-helix DNA-binding domain	bHLH
Nitab4.5_0001088g0170	3.49718	34.2153	-3.29599	0.00212866	AP2/ERF domain%2C DNA-binding domain && sp|A0A3Q7I5Y9|ERFC3_SOLLC Ethylene-response factor C3 OS=Solanum lycopersicum OX=4081 GN=ERF.C.3 PE=2 SV=1 && PF00847:AP2 domain	AP2/ERF->AP2/ERF-ERF
Nitab4.5_0000073g0050	143.023	313.752	-1.13543	0.00219219	CCAAT-binding factor%2C conserved site%2C CCAAT-binding transcription factor%2C subunit B && sp|Q9LNP6|NFYA8_ARATH Nuclear transcription factor Y subunit A-8 OS=Arabidopsis thaliana OX=3702 GN=NFYA8 PE=1 SV=2 && PF02045:CCAAT-binding transcription factor (CBF-B/NF-YA) subunit B	NF-Y->NF-YA
Nitab4.5_0000440g0040	9.50495	44.777	-2.22623	0.00225571	Lateral organ boundaries%2C LOB && sp|Q9FKZ3|LBD36_ARATH LOB domain-containing protein 36 OS=Arabidopsis thaliana OX=3702 GN=LBD36 PE=2 SV=1 && PF03195:Lateral organ boundaries (LOB) domain	LOB
Nitab4.5_0001334g0020	206.534	420.833	-1.02626	0.00228546	Myb domain%2C SANT/Myb domain%2C Homeodomain-like && sp|Q9FGY3|MYB78_ARATH Transcription factor MYB78 OS=Arabidopsis thaliana OX=3702 GN=MYB78 PE=1 SV=1 && PF00249:Myb-like DNA-binding domain	MYB->MYB
Nitab4.5_0001757g0030	0.355857	10.7816	-4.69577	0.00230532	Myc-type%2C basic helix-loop-helix (bHLH) domain%2C Achaete-scute transcription factor-related && sp|Q9LN95|BH055_ARATH Transcription factor bHLH55 OS=Arabidopsis thaliana OX=3702 GN=BHLH55 PE=2 SV=1 && PF00010:Helix-loop-helix DNA-binding domain	bHLH
Nitab4.5_0000244g0130	8.71225	36.7698	-2.08919	0.00237606	CCT domain && sp|Q9FHH8|COL5_ARATH Zinc finger protein CONSTANS-LIKE 5 OS=Arabidopsis thaliana OX=3702 GN=COL5 PE=2 SV=2 && PF06203:CCT motif	Others
Nitab4.5_0000892g0150	69.7838	164.522	-1.24031	0.00245651	Homeodomain-like%2C Leucine zipper%2C homeobox-associated%2C HD-ZIP protein%2C N-terminal%2C Homeobox domain%2C Homeobox%2C conserved site && sp|P46665|HAT14_ARATH Homeobox-leucine zipper protein HAT14 OS=Arabidopsis thaliana OX=3702 GN=HAT14 PE=2 SV=3 && PF00046:Homeodomain|PF02183:Homeobox associated leucine zipper	HB->HB-HD-ZIP
Nitab4.5_0002766g0090	105.971	213.547	-1.01019	0.00248143	Homeodomain-like%2C RWP-RK domain%2C Phox/Bem1p && sp|F4IHS2|SYD_ARATH Chromatin structure-remodeling complex protein SYD OS=Arabidopsis thaliana OX=3702 GN=SYD PE=1 SV=1 && PF02042:RWP-RK domain|PF00564:PB1 domain	RWP-RK
Nitab4.5_0002334g0100	26.8705	6.9122	1.96842	0.00250975	DNA-binding domain%2C AP2/ERF domain && sp|Q9FGF8|ABR1_ARATH Ethylene-responsive transcription factor ABR1 OS=Arabidopsis thaliana OX=3702 GN=ABR1 PE=2 SV=1 && PF00847:AP2 domain	AP2/ERF->AP2/ERF-ERF
Nitab4.5_0000023g0270	289.338	706.513	-1.28701	0.00254924	Zinc finger%2C FYVE/PHD-type%2C Bromo adjacent homology (BAH) domain%2C Zinc finger%2C PHD-type%2C Origin recognition complex%2C subunit 1%2C Zinc finger%2C PHD-type%2C conserved site%2C Zinc finger%2C RING/FYVE/PHD-type%2C AAA+ ATPase domain%2C Zinc finger%2C PHD-finger%2C P-loop containing nucleoside triphosphate hydrolase%2C ATPase%2C AAA-type%2C core && sp|Q710E8|ORC1A_ARATH Origin of replica…	PHD
Nitab4.5_0001441g0080	21.2039	75.8285	-1.83091	0.00256061	Myb domain%2C SANT/Myb domain%2C Homeodomain-like%2C Myb-like domain && sp|Q9LTC4|MYB15_ARATH Transcription factor MYB15 OS=Arabidopsis thaliana OX=3702 GN=MYB15 PE=1 SV=1 && PF00249:Myb-like DNA-binding domain	MYB->MYB-related
Nitab4.5_0002692g0010	0	8.17714	-5.25586	0.00260295	Zinc finger%2C C2H2%2C Zinc finger%2C C2H2-like && sp|Q681X4|ZAT5_ARATH Zinc finger protein ZAT5 OS=Arabidopsis thaliana OX=3702 GN=ZAT5 PE=2 SV=1 && PF13912:C2H2-type zinc finger	C2H2
novel.1908	430.823	208.424	1.04762	0.00267147	- && sp|Q9FLP3|MGE1_ARATH GrpE protein homolog 1, mitochondrial OS=Arabidopsis thaliana OX=3702 GN=Mge1 PE=2 SV=1 && PF02201:SWIB/MDM2 domain|PF01025:GrpE	SWI/SNF-BAF60b
Nitab4.5_0000576g0010	3.12167	26.4422	-3.08469	0.00268117	Myc-type%2C basic helix-loop-helix (bHLH) domain && sp|Q9LSL1|BH093_ARATH Transcription factor bHLH93 OS=Arabidopsis thaliana OX=3702 GN=BHLH93 PE=1 SV=1 && PF00010:Helix-loop-helix DNA-binding domain	bHLH
Nitab4.5_0007972g0010	174.052	42.9527	2.01408	0.00269152	Zinc finger%2C GATA-type%2C Zinc finger%2C NHR/GATA-type && sp|Q9FJ10|GAT16_ARATH GATA transcription factor 16 OS=Arabidopsis thaliana OX=3702 GN=GATA16 PE=2 SV=1 && -	C2C2->C2C2-GATA
Nitab4.5_0000861g0050	40.9769	93.9444	-1.19931	0.00274695	Transcription factor%2C SBP-box && sp|A2X0Q6|SPL3_ORYSI Squamosa promoter-binding-like protein 3 OS=Oryza sativa subsp. indica OX=39946 GN=SPL3 PE=2 SV=1 && PF03110:SBP domain	SBP
Nitab4.5_0000302g0200	88.1801	284.677	-1.69198	0.00280824	SANT/Myb domain%2C Myb domain%2C Homeodomain-like && sp|Q9LTC4|MYB15_ARATH Transcription factor MYB15 OS=Arabidopsis thaliana OX=3702 GN=MYB15 PE=1 SV=1 && PF00249:Myb-like DNA-binding domain	MYB->MYB
Nitab4.5_0000516g0110	766.787	1679.55	-1.13154	0.00281767	AP2/ERF domain%2C DNA-binding domain && sp|O80340|ERF78_ARATH Ethylene-responsive transcription factor 4 OS=Arabidopsis thaliana OX=3702 GN=ERF4 PE=1 SV=1 && PF00847:AP2 domain	AP2/ERF->AP2/ERF-ERF
Nitab4.5_0000076g0020	59.8813	188.734	-1.65736	0.00283779	DNA-binding WRKY && sp|Q9SA80|WRK14_ARATH Probable WRKY transcription factor 14 OS=Arabidopsis thaliana OX=3702 GN=WRKY14 PE=2 SV=2 && PF03106:WRKY DNA -binding domain	WRKY
Nitab4.5_0000797g0020	0.750973	13.3448	-4.11568	0.00286006	Myb domain%2C Homeodomain-like%2C SANT/Myb domain && sp|O23160|MYB73_ARATH Transcription factor MYB73 OS=Arabidopsis thaliana OX=3702 GN=MYB73 PE=1 SV=1 && PF00249:Myb-like DNA-binding domain	MYB->MYB
Nitab4.5_0000783g0180	278.983	694.102	-1.31532	0.00310356	Phox/Bem1p%2C RWP-RK domain && sp|Q7X9B9|NLP2_ARATH Protein NLP2 OS=Arabidopsis thaliana OX=3702 GN=NLP2 PE=2 SV=3 && PF00564:PB1 domain|PF02042:RWP-RK domain	RWP-RK
Nitab4.5_0001207g0120	29.9358	4.45366	2.76926	0.00310617	Homeobox KN domain%2C Homeobox domain%2C ELK%2C Homeodomain-like%2C Homeobox%2C conserved site && sp|O04134|KNAP1_MALDO Homeobox protein knotted-1-like 1 OS=Malus domestica OX=3750 PE=2 SV=1 && PF03789:ELK domain|PF05920:Homeobox KN domain	HB->HB-other
Nitab4.5_0000380g0170	0.790231	13.3914	-4.10412	0.00314464	Ovate protein family%2C C-terminal && - && PF04844:Transcriptional repressor, ovate	OFP
Nitab4.5_0004846g0020	0	7.38956	-5.10867	0.00325249	Myc-type%2C basic helix-loop-helix (bHLH) domain && sp|Q9SND4|HEC2_ARATH Transcription factor HEC2 OS=Arabidopsis thaliana OX=3702 GN=HEC2 PE=1 SV=1 && PF00010:Helix-loop-helix DNA-binding domain	bHLH
Nitab4.5_0002943g0010	91.0004	36.9979	1.30171	0.00330715	Zinc finger%2C B-box && sp|Q9SYM2|BBX22_ARATH B-box zinc finger protein 22 OS=Arabidopsis thaliana OX=3702 GN=BBX22 PE=1 SV=2 && PF00643:B-box zinc finger	Others
novel.8191	24.5562	66.1502	-1.43646	0.0033815	- && sp|Q9SUS1|WRK29_ARATH Probable WRKY transcription factor 29 OS=Arabidopsis thaliana OX=3702 GN=WRKY29 PE=2 SV=1 && PF03106:WRKY DNA -binding domain	WRKY
Nitab4.5_0003063g0040	29.5603	76.3125	-1.36789	0.00347423	Zinc finger%2C Dof-type && sp|Q6Z345|DOF4_ORYSJ Dof zinc finger protein 4 OS=Oryza sativa subsp. japonica OX=39947 GN=DOF4 PE=2 SV=1 && PF02701:Dof domain, zinc finger	C2C2->C2C2-Dof
Nitab4.5_0000057g0280	0	9.75616	-5.51557	0.00376799	Zinc finger%2C B-box%2C CCT domain && sp|Q8RWD0|COL16_ARATH Zinc finger protein CONSTANS-LIKE 16 OS=Arabidopsis thaliana OX=3702 GN=COL16 PE=1 SV=2 && PF06203:CCT motif|PF00643:B-box zinc finger	C2C2->C2C2-CO-like
novel.656	44.1771	101.895	-1.2071	0.00383419	- && sp|Q8W4H1|GAT26_ARATH GATA transcription factor 26 OS=Arabidopsis thaliana OX=3702 GN=GATA26 PE=2 SV=1 && PF00320:GATA zinc finger	C2C2->C2C2-GATA
Nitab4.5_0000033g0140	70.2575	152.518	-1.11859	0.00397047	Acyl-CoA N-acyltransferase%2C GNAT domain && sp|Q568K5|NAA40_DANRE N-alpha-acetyltransferase 40 OS=Danio rerio OX=7955 GN=naa40 PE=2 SV=1 && PF00583:Acetyltransferase (GNAT) family	GNAT
Nitab4.5_0000106g0200	25.0177	65.388	-1.37811	0.00404953	DNA-binding pseudobarrel domain%2C B3 DNA binding domain%2C Auxin response factor%2C Aux/IAA-ARF-dimerisation%2C AUX/IAA protein && sp|Q653H7|ARFR_ORYSJ Auxin response factor 18 OS=Oryza sativa subsp. japonica OX=39947 GN=ARF18 PE=2 SV=1 && PF06507:Auxin response factor|PF02362:B3 DNA binding domain	B3->B3-ARF
Nitab4.5_0002299g0030	30.6867	114.132	-1.89445	0.00429707	Transcription factor%2C SBP-box && sp|Q49I57|TGA1B_MAIZE Teosinte glume architecture 1 OS=Zea mays OX=4577 GN=TGA1 PE=3 SV=1 && PF03110:SBP domain	SBP
Nitab4.5_0001769g0080	112.086	237.27	-1.08386	0.00444005	Zinc finger%2C GATA-type%2C Zinc finger%2C NHR/GATA-type && sp|Q8LAU9|GATA1_ARATH GATA transcription factor 1 OS=Arabidopsis thaliana OX=3702 GN=GATA1 PE=2 SV=2 && PF00320:GATA zinc finger	C2C2->C2C2-GATA
novel.7174	15.4488	56.3158	-1.87155	0.00444282	- && sp|P46897|ATHB7_ARATH Homeobox-leucine zipper protein ATHB-7 OS=Arabidopsis thaliana OX=3702 GN=ATHB-7 PE=1 SV=2 && PF00046:Homeodomain|PF02183:Homeobox associated leucine zipper	HB->HB-HD-ZIP
Nitab4.5_0000207g0320	14.5826	40.0997	-1.45716	0.00446512	Zinc finger%2C B-box && sp|O23379|COL11_ARATH Putative zinc finger protein CONSTANS-LIKE 11 OS=Arabidopsis thaliana OX=3702 GN=COL11 PE=1 SV=2 && PF00643:B-box zinc finger	Others
Nitab4.5_0000843g0050	11.4242	0.594672	4.31831	0.00468694	Protein of unknown function DUF573 && sp|O23063|STKLP_ARATH Probable transcription factor At4g00390 OS=Arabidopsis thaliana OX=3702 GN=At4g00390 PE=1 SV=1 && PF04504:Protein of unknown function, DUF573	GeBP
Nitab4.5_0000368g0260	17.5472	48.9032	-1.47518	0.00482774	Zinc finger%2C U1-type%2C Zinc finger%2C double-stranded RNA binding && sp|Q96NC0|ZMAT2_HUMAN Zinc finger matrin-type protein 2 OS=Homo sapiens OX=9606 GN=ZMAT2 PE=1 SV=1 && PF12171:Zinc-finger double-stranded RNA-binding	C2H2
Nitab4.5_0001127g0080	64.5592	139.616	-1.1097	0.00490341	Transcription factor%2C MADS-box && sp|O64645|SOC1_ARATH MADS-box protein SOC1 OS=Arabidopsis thaliana OX=3702 GN=SOC1 PE=1 SV=1 && PF00319:SRF-type transcription factor (DNA-binding and dimerisation domain)	MADS->MADS-M-type
Nitab4.5_0002234g0050	5.55379	36.6538	-2.70827	0.00495063	Transcription factor GRAS && sp|Q9CAN3|SCL28_ARATH Scarecrow-like protein 28 OS=Arabidopsis thaliana OX=3702 GN=SCL28 PE=1 SV=1 && PF03514:GRAS domain family	GRAS
Nitab4.5_0002221g0050	1.56084	12.8087	-3.04201	0.00502312	Zinc finger%2C NHR/GATA-type%2C Zinc finger%2C GATA-type && sp|Q9FH57|GATA5_ARATH GATA transcription factor 5 OS=Arabidopsis thaliana OX=3702 GN=GATA5 PE=2 SV=1 && PF00320:GATA zinc finger	C2C2->C2C2-GATA
Nitab4.5_0000903g0100	16.676	2.12706	2.93716	0.005054	AP2/ERF domain%2C DNA-binding domain && sp|Q9C9I2|ERF21_ARATH Ethylene-responsive transcription factor ERF021 OS=Arabidopsis thaliana OX=3702 GN=ERF021 PE=2 SV=1 && PF00847:AP2 domain	AP2/ERF->AP2/ERF-ERF
Nitab4.5_0000039g0050	561.199	156.154	1.84388	0.00512518	DNA-binding WRKY && sp|Q9FYA2|WRK75_ARATH Probable WRKY transcription factor 75 OS=Arabidopsis thaliana OX=3702 GN=WRKY75 PE=1 SV=1 && -	WRKY
Nitab4.5_0002019g0060	4.89848	29.8141	-2.62895	0.00519588	NAC domain && sp|O04017|NAC98_ARATH Protein CUP-SHAPED COTYLEDON 2 OS=Arabidopsis thaliana OX=3702 GN=NAC098 PE=1 SV=1 && PF02365:No apical meristem (NAM) protein	NAC
Nitab4.5_0000651g0200	559.214	1493.81	-1.41762	0.00520608	Zinc finger%2C TAZ-type%2C BTB/POZ fold%2C BTB/POZ-like%2C BTB/POZ && sp|Q9FJX5|BT4_ARATH BTB/POZ and TAZ domain-containing protein 4 OS=Arabidopsis thaliana OX=3702 GN=BT4 PE=1 SV=1 && PF00651:BTB/POZ domain|PF02135:TAZ zinc finger	TAZ
Nitab4.5_0006893g0010	76.0492	190.192	-1.32213	0.00537758	Homeodomain-like%2C Myb domain%2C SANT/Myb domain && sp|Q9C7U7|MYB20_ARATH Transcription factor MYB20 OS=Arabidopsis thaliana OX=3702 GN=MYB20 PE=2 SV=1 && PF00249:Myb-like DNA-binding domain	MYB->MYB
Nitab4.5_0000844g0110	9.58101	37.2637	-1.9746	0.00572979	Myb domain%2C Homeodomain-like%2C SANT/Myb domain && sp|Q8VZQ2|MYB61_ARATH Transcription factor MYB61 OS=Arabidopsis thaliana OX=3702 GN=MYB61 PE=2 SV=1 && PF00249:Myb-like DNA-binding domain	MYB->MYB
Nitab4.5_0000020g0380	0	7.24249	-5.08207	0.00575323	Ovate protein family%2C C-terminal && sp|Q3EAL1|OFP6_ARATH Transcription repressor OFP6 OS=Arabidopsis thaliana OX=3702 GN=OFP6 PE=1 SV=1 && PF04844:Transcriptional repressor, ovate	OFP
Nitab4.5_0001307g0070	1.58046	16.6484	-3.40918	0.00577935	AP2/ERF domain%2C DNA-binding domain && sp|Q8H3Q1|FZP_ORYSJ Ethylene-responsive transcription factor FZP OS=Oryza sativa subsp. japonica OX=39947 GN=FZP PE=1 SV=1 && PF00847:AP2 domain	AP2/ERF->AP2/ERF-ERF
Nitab4.5_0000533g0150	9.1491	30.1686	-1.71597	0.00580339	Zinc finger%2C Dof-type && sp|Q84TE9|DOF53_ARATH Dof zinc finger protein DOF5.3 OS=Arabidopsis thaliana OX=3702 GN=DOF5.3 PE=2 SV=1 && PF02701:Dof domain, zinc finger	C2C2->C2C2-Dof
Nitab4.5_0001440g0100	6.50107	23.5027	-1.84782	0.00592608	Leucine zipper%2C homeobox-associated%2C HD-ZIP protein%2C N-terminal && sp|P46665|HAT14_ARATH Homeobox-leucine zipper protein HAT14 OS=Arabidopsis thaliana OX=3702 GN=HAT14 PE=2 SV=3 && -	HB->HB-other
Nitab4.5_0000543g0010	17.1914	46.1897	-1.41813	0.00593884	Homeodomain-like%2C Myb domain%2C Myb domain%2C plants%2C SANT/Myb domain%2C MYB-CC type transcription factor%2C LHEQLE-containing domain && sp|C0SVS4|PHLB_ARATH Myb family transcription factor PHL11 OS=Arabidopsis thaliana OX=3702 GN=PHL11 PE=1 SV=1 && PF14379:MYB-CC type transfactor, LHEQLE motif|PF00249:Myb-like DNA-binding domain	GARP->GARP-G2-like
Nitab4.5_0005191g0050	543.674	1141.54	-1.07012	0.00617663	Homeobox domain%2C DDT domain superfamily%2C DNA-directed RNA polymerase delta subunit/Asxl%2C Homeodomain-like%2C DDT domain%2C subgroup%2C DDT domain && sp|Q9FFH1|RLT2_ARATH Homeobox-DDT domain protein RLT2 OS=Arabidopsis thaliana OX=3702 GN=RLT2 PE=1 SV=1 && PF02791:DDT domain|PF05066:HB1, ASXL, restriction endonuclease HTH domain|PF15613:Williams-Beuren syndrome DDT (WSD), D-TOX E motif|PF156…	HB->HB-other
Nitab4.5_0001117g0060	27.5038	89.573	-1.70574	0.00660452	Myc-type%2C basic helix-loop-helix (bHLH) domain%2C Transcription factor MYC/MYB N-terminal && sp|Q39204|MYC2_ARATH Transcription factor MYC2 OS=Arabidopsis thaliana OX=3702 GN=MYC2 PE=1 SV=2 && PF00010:Helix-loop-helix DNA-binding domain|PF14215:bHLH-MYC and R2R3-MYB transcription factors N-terminal	bHLH
Nitab4.5_0003867g0010	0.414751	12.0654	-4.86059	0.00674719	SANT/Myb domain%2C Homeodomain-like%2C Myb domain && sp|Q9C9G7|MYB62_ARATH Transcription factor MYB62 OS=Arabidopsis thaliana OX=3702 GN=MYB62 PE=2 SV=1 && PF00249:Myb-like DNA-binding domain	MYB->MYB
Nitab4.5_0000058g0230	77.9192	180.729	-1.21494	0.00736001	Homeodomain-like%2C SANT/Myb domain%2C Myb domain%2C Myb domain%2C plants && sp|A3AWH5|MOF1_ORYSJ Myb family transcription factor MOF1 OS=Oryza sativa subsp. japonica OX=39947 GN=MOF1 PE=1 SV=1 && PF00249:Myb-like DNA-binding domain	GARP->GARP-G2-like
Nitab4.5_0000482g0080	7.61041	0	5.61641	0.00737749	Paired amphipathic helix && - && PF02671:Paired amphipathic helix repeat	Others
Nitab4.5_0004926g0010	107.767	45.1698	1.24944	0.00741768	Zinc finger%2C PHD-type%2C conserved site%2C DDT domain%2C Zinc finger%2C FYVE/PHD-type%2C DDT domain%2C subgroup%2C Zinc finger%2C RING/FYVE/PHD-type%2C Zinc finger%2C PHD-finger%2C DDT domain superfamily%2C Zinc finger%2C PHD-type && sp|F4JYC8|PTM_ARATH DDT domain-containing protein PTM OS=Arabidopsis thaliana OX=3702 GN=PTM PE=1 SV=1 && PF15612:WSTF, HB1, Itc1p, MBD9 motif 1|PF02791:DDT domain…	DDT
Nitab4.5_0002728g0020	0.355857	8.1131	-4.28388	0.00756736	Homeodomain-like%2C Myb domain%2C SANT/Myb domain && sp|Q38850|MYB5_ARATH Transcription repressor MYB5 OS=Arabidopsis thaliana OX=3702 GN=MYB5 PE=1 SV=1 && PF00249:Myb-like DNA-binding domain	MYB->MYB
Nitab4.5_0003242g0050	9.18586	35.3142	-1.95512	0.00765959	SANT/Myb domain%2C Myb domain%2C Homeodomain-like && sp|Q9M0K4|LAF1_ARATH Transcription factor LAF1 OS=Arabidopsis thaliana OX=3702 GN=LAF1 PE=1 SV=2 && PF00249:Myb-like DNA-binding domain	MYB->MYB
Nitab4.5_0000249g0100	22.2494	7.00905	1.66672	0.00772634	Ovate protein family%2C C-terminal && sp|P0DKG3|OFP9_ARATH Probable transcription repressor OFP9 OS=Arabidopsis thaliana OX=3702 GN=OFP9 PE=3 SV=2 && PF04844:Transcriptional repressor, ovate	OFP
novel.2826	323.025	857.968	-1.41013	0.00785821	- && sp|Q9SJ56|BLH1_ARATH BEL1-like homeodomain protein 1 OS=Arabidopsis thaliana OX=3702 GN=BLH1 PE=1 SV=1 && PF05920:Homeobox KN domain	HB->HB-BELL
Nitab4.5_0005200g0010	0.355857	10.2135	-4.61946	0.00786899	NAC domain && sp|Q9FFI5|NAC86_ARATH NAC domain-containing protein 86 OS=Arabidopsis thaliana OX=3702 GN=NAC086 PE=2 SV=1 && PF02365:No apical meristem (NAM) protein	NAC
Nitab4.5_0000628g0070	11.9124	44.2975	-1.90185	0.00801704	Homeobox domain%2C Homeodomain-like%2C Homeobox%2C conserved site%2C Helix-turn-helix motif && sp|O23208|ATB40_ARATH Homeobox-leucine zipper protein ATHB-40 OS=Arabidopsis thaliana OX=3702 GN=ATHB-40 PE=2 SV=3 && PF00046:Homeodomain	HB->HB-other
Nitab4.5_0005990g0020	90.1262	324.133	-1.8483	0.00808003	AP2/ERF domain%2C DNA-binding domain && sp|P93835|DRE1B_ARATH Dehydration-responsive element-binding protein 1B OS=Arabidopsis thaliana OX=3702 GN=DREB1B PE=1 SV=2 && PF00847:AP2 domain	AP2/ERF->AP2/ERF-ERF
novel.2107	4.62365	25.6999	-2.47569	0.00808898	- && sp|Q9FM03|DOF56_ARATH Dof zinc finger protein DOF5.6 OS=Arabidopsis thaliana OX=3702 GN=DOF5.6 PE=2 SV=2 && PF02701:Dof domain, zinc finger	C2C2->C2C2-Dof
Nitab4.5_0001769g0160	0	11.6232	-5.76497	0.00817862	Homeodomain-like%2C SANT/Myb domain%2C Myb domain && sp|Q4JL84|MYB59_ARATH Transcription factor MYB59 OS=Arabidopsis thaliana OX=3702 GN=MYB59 PE=2 SV=2 && PF00249:Myb-like DNA-binding domain	MYB->MYB-related
Nitab4.5_0000608g0070	1.10683	14.4188	-3.66333	0.00821185	CCAAT-binding transcription factor%2C subunit B && sp|Q945M9|NFYA9_ARATH Nuclear transcription factor Y subunit A-9 OS=Arabidopsis thaliana OX=3702 GN=NFYA9 PE=1 SV=1 && PF02045:CCAAT-binding transcription factor (CBF-B/NF-YA) subunit B	NF-Y->NF-YA
Nitab4.5_0000284g0090	0.414751	19.4779	-5.54899	0.00838442	BTB/POZ fold%2C Zinc finger%2C TAZ-type%2C BTB/POZ-like%2C BTB/POZ && sp|Q9FJX5|BT4_ARATH BTB/POZ and TAZ domain-containing protein 4 OS=Arabidopsis thaliana OX=3702 GN=BT4 PE=1 SV=1 && PF00651:BTB/POZ domain|PF02135:TAZ zinc finger	TAZ
Nitab4.5_0003577g0040	260.15	566.253	-1.1226	0.0084384	Homeobox domain%2C Homeobox%2C conserved site%2C Helix-turn-helix motif%2C Leucine zipper%2C homeobox-associated%2C Homeodomain-like && sp|A2X980|HOX16_ORYSI Homeobox-leucine zipper protein HOX16 OS=Oryza sativa subsp. indica OX=39946 GN=HOX16 PE=2 SV=1 && PF00046:Homeodomain|PF02183:Homeobox associated leucine zipper	HB->HB-HD-ZIP
Nitab4.5_0001204g0100	89.6088	202.155	-1.17334	0.00851117	NAC domain && sp|A0A3Q7HH64|JA2L_SOLLC NAC domain-containing protein JA2L OS=Solanum lycopersicum OX=4081 GN=JA2L PE=2 SV=1 && PF02365:No apical meristem (NAM) protein	NAC
novel.3553	88.9407	212.224	-1.2573	0.00866612	- && sp|Q9C7U7|MYB20_ARATH Transcription factor MYB20 OS=Arabidopsis thaliana OX=3702 GN=MYB20 PE=2 SV=1 && -	MYB->MYB
Nitab4.5_0001697g0070	3.63459	20.3726	-2.51519	0.00888378	Zinc finger%2C C2H2-like%2C Zinc finger C2H2-type/integrase DNA-binding domain%2C Zinc finger%2C C2H2 && sp|Q9SCQ6|IDD2_ARATH Zinc finger protein GAI-ASSOCIATED FACTOR 1 OS=Arabidopsis thaliana OX=3702 GN=GAF1 PE=1 SV=1 && -	C2H2
Nitab4.5_0003077g0060	26.419	60.9758	-1.2018	0.00911818	Transcription factor TCP subgroup%2C Transcription factor%2C TCP && sp|Q8LPR5|TCP4_ARATH Transcription factor TCP4 OS=Arabidopsis thaliana OX=3702 GN=TCP4 PE=1 SV=1 && PF03634:TCP family transcription factor	TCP
Nitab4.5_0002232g0010	24.7771	52.2362	-1.07682	0.00919124	Transcription factor GRAS && sp|Q9FHZ1|SCL23_ARATH Scarecrow-like protein 23 OS=Arabidopsis thaliana OX=3702 GN=SCL23 PE=1 SV=1 && PF03514:GRAS domain family	GRAS
novel.1823	68.8783	32.9567	1.0636	0.00919883	- && sp|Q9SV87|BRN2_ARATH Protein BEARSKIN2 OS=Arabidopsis thaliana OX=3702 GN=BRN2 PE=2 SV=1 && PF02365:No apical meristem (NAM) protein	NAC
Nitab4.5_0001725g0110	24.9221	4.54507	2.44042	0.00930265	Basic-leucine zipper domain && sp|Q9SJN0|ABI5_ARATH Protein ABSCISIC ACID-INSENSITIVE 5 OS=Arabidopsis thaliana OX=3702 GN=ABI5 PE=1 SV=1 && PF00170:bZIP transcription factor	bZIP
Nitab4.5_0002904g0110	0	6.22798	-4.86255	0.00930974	Ovate protein family%2C C-terminal && sp|Q3E9B4|OFP8_ARATH Transcription repressor OFP8 OS=Arabidopsis thaliana OX=3702 GN=OFP8 PE=1 SV=1 && PF04844:Transcriptional repressor, ovate	OFP
novel.710	24.7379	5.61099	2.15862	0.00961879	- && sp|Q9M0J5|MYB41_ARATH Transcription factor MYB41 OS=Arabidopsis thaliana OX=3702 GN=MYB41 PE=1 SV=1 && -	MYB->MYB
Nitab4.5_0000935g0190	5.90714	22.7641	-1.95662	0.00962274	CCT domain && sp|Q9C9A9|COL7_ARATH Zinc finger protein CONSTANS-LIKE 7 OS=Arabidopsis thaliana OX=3702 GN=COL7 PE=2 SV=1 && PF06203:CCT motif	Others
Nitab4.5_0000991g0020	3.63709	27.7095	-2.90584	0.00973355	Transcription factor%2C SBP-box && sp|A3C057|SPL17_ORYSJ Squamosa promoter-binding-like protein 17 OS=Oryza sativa subsp. japonica OX=39947 GN=SPL17 PE=2 SV=2 && PF03110:SBP domain	SBP
Nitab4.5_0000109g0160	92.7941	247.483	-1.41341	0.00975962	Myb domain%2C plants%2C SANT/Myb domain%2C Homeodomain-like%2C MYB-CC type transcription factor%2C LHEQLE-containing domain%2C Myb domain && sp|C0SVS4|PHLB_ARATH Myb family transcription factor PHL11 OS=Arabidopsis thaliana OX=3702 GN=PHL11 PE=1 SV=1 && PF00249:Myb-like DNA-binding domain|PF14379:MYB-CC type transfactor, LHEQLE motif	GARP->GARP-G2-like
Nitab4.5_0000400g0140	342.197	760.073	-1.15201	0.00984752	AP2/ERF domain%2C DNA-binding domain && sp|Q84QC2|ERF17_ARATH Ethylene-responsive transcription factor ERF017 OS=Arabidopsis thaliana OX=3702 GN=ERF017 PE=2 SV=1 && PF00847:AP2 domain	AP2/ERF->AP2/ERF-ERF
Nitab4.5_0002354g0140	2.13514	20.5182	-3.2162	0.0102017	NAC domain && sp|Q9SV87|BRN2_ARATH Protein BEARSKIN2 OS=Arabidopsis thaliana OX=3702 GN=BRN2 PE=2 SV=1 && PF02365:No apical meristem (NAM) protein	NAC
Nitab4.5_0000475g0100	5.29608	0	5.09065	0.0103092	Myc-type%2C basic helix-loop-helix (bHLH) domain && sp|Q8GZ38|UNE10_ARATH Transcription factor UNE10 OS=Arabidopsis thaliana OX=3702 GN=UNE10 PE=2 SV=1 && PF00010:Helix-loop-helix DNA-binding domain	bHLH
Nitab4.5_0002135g0080	11.8218	76.8318	-2.68704	0.0103103	Myc-type%2C basic helix-loop-helix (bHLH) domain && sp|Q9LSL1|BH093_ARATH Transcription factor bHLH93 OS=Arabidopsis thaliana OX=3702 GN=BHLH93 PE=1 SV=1 && PF00010:Helix-loop-helix DNA-binding domain	bHLH
Nitab4.5_0002981g0010	0	13.8427	-6.01816	0.0103562	Ankyrin repeat-containing domain%2C BTB/POZ-like%2C Ankyrin repeat%2C BTB/POZ%2C Domain of unknown function DUF3420%2C BTB/POZ fold && sp|Q2HW56|NOOT1_MEDTR BTB/POZ domain and ankyrin repeat-containing protein NOOT1 OS=Medicago truncatula OX=3880 GN=NOOT1 PE=2 SV=1 && PF00651:BTB/POZ domain|PF12796:Ankyrin repeats (3 copies)|PF11900:Domain of unknown function (DUF3420)	TRAF
Nitab4.5_0002017g0070	96.9663	47.7123	1.02631	0.0104842	SWIB/MDM2 domain%2C SWIB domain && sp|Q05024|TRI1_YEAST Protein TRI1 OS=Saccharomyces cerevisiae (strain ATCC 204508 / S288c) OX=559292 GN=TRI1 PE=1 SV=1 && PF02201:SWIB/MDM2 domain	SWI/SNF-BAF60b
Nitab4.5_0003180g0060	1.83818	13.5172	-2.8398	0.0106427	Myc-type%2C basic helix-loop-helix (bHLH) domain && sp|Q8GZM7|PIF1_ARATH Transcription factor PIF1 OS=Arabidopsis thaliana OX=3702 GN=PIF1 PE=1 SV=1 && PF00010:Helix-loop-helix DNA-binding domain	bHLH
Nitab4.5_0005259g0020	142.486	487.87	-1.7759	0.0106907	Heat shock transcription factor%2C plant%2C Heat shock factor (HSF)-type%2C DNA-binding%2C Winged helix-turn-helix DNA-binding domain%2C Heat shock transcription factor family && sp|Q94J16|HFA4B_ORYSJ Heat stress transcription factor A-4b OS=Oryza sativa subsp. japonica OX=39947 GN=HSFA4B PE=2 SV=1 && PF00447:HSF-type DNA-binding	HSF
Nitab4.5_0000016g0550	90.3889	43.9555	1.03562	0.0107702	NAC domain && - && PF02365:No apical meristem (NAM) protein	NAC
Nitab4.5_0001967g0020	46.2705	141.098	-1.61152	0.0111247	Zinc finger%2C Dof-type && sp|O82155|DOF17_ARATH Dof zinc finger protein DOF1.7 OS=Arabidopsis thaliana OX=3702 GN=DOF1.7 PE=2 SV=1 && PF02701:Dof domain, zinc finger	C2C2->C2C2-Dof
novel.4821	17.5276	47.9749	-1.44452	0.0111542	- && sp|Q6AWY6|GRF3_ORYSJ Growth-regulating factor 3 OS=Oryza sativa subsp. japonica OX=39947 GN=GRF3 PE=3 SV=2 && PF08880:QLQ	GRF
Nitab4.5_0000016g0340	35.8822	13.4342	1.41573	0.0112256	Mitochodrial transcription termination factor-related && sp|Q9M219|MTEFH_ARATH Transcription termination factor MTEF18, mitochondrial OS=Arabidopsis thaliana OX=3702 GN=MTERF18 PE=1 SV=1 && PF02536:mTERF	mTERF
Nitab4.5_0000208g0350	1.16572	15.0726	-3.70156	0.0112491	Myc-type%2C basic helix-loop-helix (bHLH) domain && sp|Q8GWK7|BEE3_ARATH Transcription factor BEE 3 OS=Arabidopsis thaliana OX=3702 GN=BEE3 PE=2 SV=1 && -	bHLH
Nitab4.5_0000705g0150	0	5.68659	-4.73071	0.0114565	DNA-binding WRKY && sp|Q9FHR7|WRK49_ARATH Probable WRKY transcription factor 49 OS=Arabidopsis thaliana OX=3702 GN=WRKY49 PE=1 SV=1 && PF03106:WRKY DNA -binding domain	WRKY
Nitab4.5_0004346g0030	0	8.62686	-5.32994	0.0115749	Transcription factor%2C K-box%2C Transcription factor%2C MADS-box && sp|Q03416|GLOB_TOBAC Floral homeotic protein GLOBOSA OS=Nicotiana tabacum OX=4097 GN=GLO PE=2 SV=1 && PF01486:K-box region|PF00319:SRF-type transcription factor (DNA-binding and dimerisation domain)	MADS->MADS-MIKC
Nitab4.5_0003668g0020	58.4703	23.9213	1.28541	0.0118765	Zinc finger%2C Dof-type && sp|Q84K52|DOF47_ARATH Dof zinc finger protein DOF4.7 OS=Arabidopsis thaliana OX=3702 GN=DOF4.7 PE=1 SV=1 && PF02701:Dof domain, zinc finger	C2C2->C2C2-Dof
Nitab4.5_0002100g0160	34.8318	5.67702	2.63083	0.0119603	Homeodomain-like%2C SANT/Myb domain%2C Myb-like domain%2C Myb domain%2C Myb domain%2C plants && sp|Q8S9H7|DIV_ANTMA Transcription factor DIVARICATA OS=Antirrhinum majus OX=4151 GN=DIVARICATA PE=2 SV=1 && PF00249:Myb-like DNA-binding domain	MYB->MYB
Nitab4.5_0000319g0290	50.9138	137.369	-1.43487	0.0123019	Homeodomain-like%2C Homeobox domain%2C Homeobox%2C conserved site%2C Helix-turn-helix motif%2C Leucine zipper%2C homeobox-associated && sp|Q01IK0|HOX22_ORYSI Homeobox-leucine zipper protein HOX22 OS=Oryza sativa subsp. indica OX=39946 GN=HOX22 PE=2 SV=2 && PF02183:Homeobox associated leucine zipper|PF00046:Homeodomain	HB->HB-HD-ZIP
Nitab4.5_0000103g0300	5.41387	24.6425	-2.19121	0.0125416	Homeodomain-like%2C Myb domain%2C SANT/Myb domain && sp|Q9LTC4|MYB15_ARATH Transcription factor MYB15 OS=Arabidopsis thaliana OX=3702 GN=MYB15 PE=1 SV=1 && PF00249:Myb-like DNA-binding domain	MYB->MYB
Nitab4.5_0000102g0300	141.806	67.2443	1.07249	0.0125624	SANT/Myb domain%2C Myb domain%2C plants%2C Myb domain%2C Homeodomain-like && sp|Q9LTH4|PCLL_ARATH Transcription factor BOA OS=Arabidopsis thaliana OX=3702 GN=BOA PE=2 SV=1 && PF00249:Myb-like DNA-binding domain	GARP->GARP-G2-like
Nitab4.5_0000618g0040	14.7985	64.0568	-2.11779	0.012698	Zinc finger%2C C2H2%2C Zinc finger%2C C2H2-like && sp|Q9M202|ZAT9_ARATH Zinc finger protein ZAT9 OS=Arabidopsis thaliana OX=3702 GN=ZAT9 PE=2 SV=1 && PF13912:C2H2-type zinc finger	C2H2
Nitab4.5_0006963g0020	17.3681	4.8905	1.84078	0.0127716	Myb domain%2C plants%2C Homeodomain-like%2C Myb domain%2C SANT/Myb domain && sp|O22210|MYBC1_ARATH Transcription factor MYBC1 OS=Arabidopsis thaliana OX=3702 GN=MYBC1 PE=1 SV=1 && PF00249:Myb-like DNA-binding domain	GARP->GARP-G2-like
Nitab4.5_0000354g0040	1.06757	15.5773	-3.8068	0.0134465	Myc-type%2C basic helix-loop-helix (bHLH) domain && sp|Q9LSL1|BH093_ARATH Transcription factor bHLH93 OS=Arabidopsis thaliana OX=3702 GN=BHLH93 PE=1 SV=1 && PF00010:Helix-loop-helix DNA-binding domain	bHLH
Nitab4.5_0000380g0050	17.2674	105.804	-2.61752	0.0141871	POX domain%2C Homeobox domain%2C Homeodomain-like%2C Homeobox KN domain && sp|Q9SJ56|BLH1_ARATH BEL1-like homeodomain protein 1 OS=Arabidopsis thaliana OX=3702 GN=BLH1 PE=1 SV=1 && PF07526:Associated with HOX|PF05920:Homeobox KN domain	HB->HB-BELL
Nitab4.5_0004203g0060	153.228	332.563	-1.1173	0.0144029	AUX/IAA protein%2C Aux/IAA-ARF-dimerisation && sp|P32294|AX22B_VIGRR Auxin-induced protein 22B OS=Vigna radiata var. radiata OX=3916 GN=AUX22B PE=2 SV=1 && -	AUX/IAA
Nitab4.5_0000396g0170	49.8659	184.356	-1.88851	0.014544	Myc-type%2C basic helix-loop-helix (bHLH) domain && sp|Q9T072|BH025_ARATH Transcription factor bHLH25 OS=Arabidopsis thaliana OX=3702 GN=BHLH25 PE=2 SV=2 && PF00010:Helix-loop-helix DNA-binding domain	bHLH
Nitab4.5_0001207g0090	4.70215	0	4.91327	0.0146254	Zinc finger%2C FYVE/PHD-type%2C Zinc finger%2C PHD-type%2C conserved site%2C Zinc finger%2C RING/FYVE/PHD-type%2C SET domain%2C Zinc finger%2C PHD-finger%2C Post-SET domain%2C Zinc finger%2C PHD-type && sp|Q9SUE7|ATX4_ARATH Histone-lysine N-methyltransferase ATX4 OS=Arabidopsis thaliana OX=3702 GN=ATX4 PE=2 SV=3 && PF13832:PHD-zinc-finger like domain|PF13831:PHD-finger|PF00856:SET domain	SET
Nitab4.5_0000164g0200	21.1083	80.0319	-1.9171	0.014643	Lateral organ boundaries%2C LOB && sp|Q9SN23|LBD38_ARATH LOB domain-containing protein 38 OS=Arabidopsis thaliana OX=3702 GN=LBD38 PE=1 SV=1 && PF03195:Lateral organ boundaries (LOB) domain	LOB
Nitab4.5_0000892g0100	22.6838	7.47485	1.6124	0.0155286	Zinc finger%2C CCCH-type && sp|Q7F8R0|C3H14_ORYSJ Zinc finger CCCH domain-containing protein 14 OS=Oryza sativa subsp. japonica OX=39947 GN=Os02g0194200 PE=2 SV=1 && -	C3H
Nitab4.5_0001401g0140	4.20888	19.8342	-2.2364	0.0155445	DNA-binding pseudobarrel domain%2C B3 DNA binding domain && sp|Q9FGD2|Y5698_ARATH Putative B3 domain-containing protein At5g66980 OS=Arabidopsis thaliana OX=3702 GN=At5g66980 PE=1 SV=1 && PF02362:B3 DNA binding domain	B3->B3
Nitab4.5_0002681g0020	91.0563	215.187	-1.24155	0.0155701	Basic-leucine zipper domain%2C Transcription factor TGA like domain && sp|Q52MZ2|TGA10_TOBAC bZIP transcription factor TGA10 OS=Nicotiana tabacum OX=4097 GN=TGA10 PE=1 SV=1 && PF14144:Seed dormancy control|PF07716:Basic region leucine zipper	bZIP
Nitab4.5_0001863g0170	10.7321	50.6811	-2.23119	0.0155929	Myb domain%2C SANT/Myb domain%2C Homeodomain-like && sp|Q9C7U7|MYB20_ARATH Transcription factor MYB20 OS=Arabidopsis thaliana OX=3702 GN=MYB20 PE=2 SV=1 && PF00249:Myb-like DNA-binding domain	MYB->MYB
Nitab4.5_0001494g0010	171.415	378.42	-1.1414	0.0156657	Glutamine-Leucine-Glutamine%2C QLQ%2C WRC && sp|Q6AWY3|GRF6_ORYSJ Growth-regulating factor 6 OS=Oryza sativa subsp. japonica OX=39947 GN=GRF6 PE=2 SV=2 && PF08879:WRC|PF08880:QLQ	GRF
Nitab4.5_0003194g0040	10.2755	32.9652	-1.67445	0.0156837	B3 DNA binding domain%2C DNA-binding pseudobarrel domain && sp|Q9FHB2|Y5828_ARATH Putative B3 domain-containing protein At5g58280 OS=Arabidopsis thaliana OX=3702 GN=At5g58280 PE=3 SV=1 && PF02362:B3 DNA binding domain	B3->B3
Nitab4.5_0002437g0020	0.395116	45.488	-6.77013	0.016804	POX domain%2C Homeodomain-like%2C Homeobox KN domain%2C Homeobox domain && sp|Q9SJ56|BLH1_ARATH BEL1-like homeodomain protein 1 OS=Arabidopsis thaliana OX=3702 GN=BLH1 PE=1 SV=1 && PF07526:Associated with HOX|PF05920:Homeobox KN domain	HB->HB-BELL
Nitab4.5_0000287g0190	14.4648	39.6905	-1.45268	0.0169373	Heat shock factor (HSF)-type%2C DNA-binding%2C Winged helix-turn-helix DNA-binding domain%2C Heat shock transcription factor%2C plant%2C Heat shock transcription factor family && sp|Q9C635|HSFB4_ARATH Heat stress transcription factor B-4 OS=Arabidopsis thaliana OX=3702 GN=HSFB4 PE=2 SV=1 && PF00447:HSF-type DNA-binding	HSF
Nitab4.5_0000108g0290	4.74393	28.8447	-2.58427	0.017157	Zinc finger%2C Dof-type && sp|Q39088|DOF34_ARATH Dof zinc finger protein DOF3.4 OS=Arabidopsis thaliana OX=3702 GN=DOF3.4 PE=1 SV=2 && PF02701:Dof domain, zinc finger	C2C2->C2C2-Dof
Nitab4.5_0003631g0010	16.5164	43.625	-1.40759	0.0171955	Homeodomain-like%2C Myb domain%2C SANT/Myb domain && sp|Q9S9Z2|MYB93_ARATH Transcription factor MYB93 OS=Arabidopsis thaliana OX=3702 GN=MYB93 PE=1 SV=1 && PF00249:Myb-like DNA-binding domain	MYB->MYB
novel.726	18.4578	4.32665	2.07982	0.0172532	- && sp|P40619|HMGL_IPONI HMG1/2-like protein OS=Ipomoea nil OX=35883 PE=2 SV=1 && -	HMG
Nitab4.5_0002933g0020	30.1714	80.4244	-1.41232	0.0173797	NAC domain && sp|Q84TE6|NAC22_ARATH NAC domain-containing protein 21/22 OS=Arabidopsis thaliana OX=3702 GN=NAC021 PE=1 SV=2 && PF02365:No apical meristem (NAM) protein	NAC
Nitab4.5_0000844g0330	29.7591	65.0551	-1.12366	0.0174066	Rubisco LS methyltransferase%2C substrate-binding domain%2C SET domain && sp|Q84JF5|PTA14_ARATH Protein PLASTID TRANSCRIPTIONALLY ACTIVE 14 OS=Arabidopsis thaliana OX=3702 GN=PTAC14 PE=1 SV=1 && PF00856:SET domain	SET
Nitab4.5_0000142g0400	0.355857	9.12947	-4.45944	0.0177272	AP2/ERF domain%2C DNA-binding domain && sp|Q38914|ANT_ARATH AP2-like ethylene-responsive transcription factor ANT OS=Arabidopsis thaliana OX=3702 GN=ANT PE=1 SV=2 && PF00847:AP2 domain	AP2/ERF->AP2/ERF-AP2
Nitab4.5_0000665g0030	1.48232	11.1088	-2.87433	0.0179549	Ovate protein family%2C C-terminal && sp|Q3EAL1|OFP6_ARATH Transcription repressor OFP6 OS=Arabidopsis thaliana OX=3702 GN=OFP6 PE=1 SV=1 && PF04844:Transcriptional repressor, ovate	OFP
Nitab4.5_0001320g0120	4.32668	21.265	-2.30354	0.0180146	NAC domain && sp|Q9LD44|NAC56_ARATH NAC transcription factor 56 OS=Arabidopsis thaliana OX=3702 GN=NAC056 PE=2 SV=1 && PF02365:No apical meristem (NAM) protein	NAC
Nitab4.5_0000194g0300	10.1774	1.1936	3.13363	0.018324	WIYLD domain%2C Histone-lysine N-methyltransferase SUVR1/2/4%2C Pre-SET domain%2C SET domain%2C Pre-SET zinc-binding sub-group && sp|Q8W595|SUVR4_ARATH Histone-lysine N-methyltransferase SUVR4 OS=Arabidopsis thaliana OX=3702 GN=SUVR4 PE=1 SV=2 && PF10440:Ubiquitin-binding WIYLD domain|PF05033:Pre-SET motif|PF00856:SET domain	SET
Nitab4.5_0002751g0030	23.5772	3.28983	2.86215	0.018663	Histone-lysine N-methyltransferase SUVR1/2/4%2C SET domain%2C Pre-SET domain%2C WIYLD domain%2C Pre-SET zinc-binding sub-group && sp|Q8W595|SUVR4_ARATH Histone-lysine N-methyltransferase SUVR4 OS=Arabidopsis thaliana OX=3702 GN=SUVR4 PE=1 SV=2 && PF10440:Ubiquitin-binding WIYLD domain|PF00856:SET domain|PF05033:Pre-SET motif	SET
Nitab4.5_0002219g0060	9.3258	28.6763	-1.62685	0.0186882	Transcription factor%2C SBP-box%2C Squamosa promoter-binding protein && sp|Q38741|SBP1_ANTMA Squamosa promoter-binding protein 1 OS=Antirrhinum majus OX=4151 GN=SBP1 PE=2 SV=1 && PF03110:SBP domain	SBP
Nitab4.5_0000440g0010	59.1035	130.687	-1.14357	0.0188848	Homeodomain-like%2C Myb domain%2C plants%2C Myb domain%2C SANT/Myb domain && sp|Q5VRW2|NOH1_ORYSJ Transcription factor NIGTH1 OS=Oryza sativa subsp. japonica OX=39947 GN=NHO1 PE=1 SV=2 && PF00249:Myb-like DNA-binding domain	GARP->GARP-G2-like
Nitab4.5_0000014g0020	0	6.78825	-4.99312	0.019367	Homeodomain%2C ZF-HD class%2C ZF-HD homeobox protein%2C Cys/His-rich dimerisation domain%2C Homeodomain-like && sp|Q9LXG0|ZHD8_ARATH Zinc-finger homeodomain protein 8 OS=Arabidopsis thaliana OX=3702 GN=ZHD8 PE=1 SV=1 && PF04770:ZF-HD protein dimerisation region	zf-HD
Nitab4.5_0000969g0020	62.9465	156.564	-1.31453	0.0195772	Myb domain%2C SANT/Myb domain%2C Myb domain%2C plants%2C Homeodomain-like && sp|A3AWH5|MOF1_ORYSJ Myb family transcription factor MOF1 OS=Oryza sativa subsp. japonica OX=39947 GN=MOF1 PE=1 SV=1 && PF00249:Myb-like DNA-binding domain	GARP->GARP-G2-like
Nitab4.5_0001416g0060	2.54989	16.0418	-2.61855	0.0198812	AP2/ERF domain%2C DNA-binding domain && sp|Q9SVQ0|ERF62_ARATH Ethylene-responsive transcription factor ERF062 OS=Arabidopsis thaliana OX=3702 GN=ERF062 PE=2 SV=1 && PF00847:AP2 domain	AP2/ERF->AP2/ERF-ERF
Nitab4.5_0000683g0060	0.829501	9.78326	-3.61704	0.0200539	Homeodomain-like%2C Myb domain%2C SANT/Myb domain && sp|O23160|MYB73_ARATH Transcription factor MYB73 OS=Arabidopsis thaliana OX=3702 GN=MYB73 PE=1 SV=1 && PF00249:Myb-like DNA-binding domain	MYB->MYB
Nitab4.5_0000651g0080	1.58047	10.0453	-2.68702	0.0201564	Transcription factor GRAS && sp|Q9SN22|SCL32_ARATH Scarecrow-like protein 32 OS=Arabidopsis thaliana OX=3702 GN=SCL32 PE=1 SV=1 && PF03514:GRAS domain family	GRAS
Nitab4.5_0001417g0050	365.215	165.863	1.13688	0.0203565	GNAT domain%2C Amino-acid N-acetyltransferase (ArgA)%2C Aspartate/glutamate/uridylate kinase%2C Acyl-CoA N-acyltransferase && sp|Q84JF4|NAGS1_ARATH Probable amino-acid acetyltransferase NAGS1, chloroplastic OS=Arabidopsis thaliana OX=3702 GN=NAGS1 PE=2 SV=1 && PF00583:Acetyltransferase (GNAT) family|PF00696:Amino acid kinase family	GNAT
Nitab4.5_0000223g0340	176.819	534.309	-1.59628	0.0205499	DNA-binding WRKY && sp|Q9SUP6|WRK53_ARATH Probable WRKY transcription factor 53 OS=Arabidopsis thaliana OX=3702 GN=WRKY53 PE=1 SV=1 && PF03106:WRKY DNA -binding domain	WRKY
Nitab4.5_0004567g0010	26.1221	104.941	-2.00693	0.020595	Myb-like domain%2C SANT/Myb domain && sp|Q9LZS0|PTL_ARATH Trihelix transcription factor PTL OS=Arabidopsis thaliana OX=3702 GN=PTL PE=1 SV=1 && PF13837:Myb/SANT-like DNA-binding domain	Trihelix
Nitab4.5_0004506g0110	55.5032	124.455	-1.16635	0.0212197	DNA-binding WRKY && sp|Q9SUP6|WRK53_ARATH Probable WRKY transcription factor 53 OS=Arabidopsis thaliana OX=3702 GN=WRKY53 PE=1 SV=1 && PF03106:WRKY DNA -binding domain	WRKY
Nitab4.5_0000230g0170	22.4678	4.75738	2.25905	0.0214632	AP2/ERF domain%2C DNA-binding domain && sp|A2WL19|DRE2A_ORYSI Dehydration-responsive element-binding protein 2A OS=Oryza sativa subsp. indica OX=39946 GN=DREB2A PE=3 SV=2 && PF00847:AP2 domain	AP2/ERF->AP2/ERF-ERF
Nitab4.5_0000956g0010	10.5307	55.3182	-2.39656	0.0215871	Myb-like domain%2C Homeodomain-like%2C SANT/Myb domain%2C Myb domain && sp|F1B281|EBIII_PETHY MYB-like transcription factor 4 OS=Petunia hybrida OX=4102 GN=MYB4 PE=2 SV=1 && PF00249:Myb-like DNA-binding domain	MYB->MYB-related
Nitab4.5_0000753g0170	24.8999	4.76349	2.36989	0.021831	Zinc finger%2C CCCH-type && sp|A2ZVY5|C3H9_ORYSJ Zinc finger CCCH domain-containing protein 9 OS=Oryza sativa subsp. japonica OX=39947 GN=Os01g0645000 PE=2 SV=1 && PF00642:Zinc finger C-x8-C-x5-C-x3-H type (and similar)	C3H
novel.6822	1.14609	10.6588	-3.21317	0.022342	- && sp|O80366|ARR9_ARATH Two-component response regulator ARR9 OS=Arabidopsis thaliana OX=3702 GN=ARR9 PE=1 SV=1 && PF00072:Response regulator receiver domain	Others
Nitab4.5_0001896g0010	0	4.92558	-4.52823	0.0226169	NAC domain && - && PF02365:No apical meristem (NAM) protein	NAC
Nitab4.5_0002944g0100	48.2854	344.204	-2.83427	0.0228711	DNA-binding WRKY && sp|Q8H0Y8|WRK41_ARATH Probable WRKY transcription factor 41 OS=Arabidopsis thaliana OX=3702 GN=WRKY41 PE=1 SV=2 && PF03106:WRKY DNA -binding domain	WRKY
Nitab4.5_0004360g0080	42.9772	88.1741	-1.03254	0.0234207	Putative 5-3 exonuclease%2C 5'-3' exoribonuclease && sp|Q9FQ03|XRN3_ARATH 5'-3' exoribonuclease 3 OS=Arabidopsis thaliana OX=3702 GN=XRN3 PE=1 SV=1 && PF03159:XRN 5'-3' exonuclease N-terminus|PF17846:Xrn1 helical domain	Others
Nitab4.5_0002211g0050	0.355857	7.01636	-4.07841	0.023782	AP2/ERF domain%2C DNA-binding domain && sp|Q9LY05|EF106_ARATH Ethylene-responsive transcription factor ERF106 OS=Arabidopsis thaliana OX=3702 GN=ERF106 PE=2 SV=1 && PF00847:AP2 domain	AP2/ERF->AP2/ERF-ERF
Nitab4.5_0004251g0010	1.89706	11.1675	-2.53961	0.0240059	Homeodomain-like%2C Homeobox domain%2C Homeobox%2C conserved site%2C Helix-turn-helix motif%2C Leucine zipper%2C homeobox-associated && sp|Q01IK0|HOX22_ORYSI Homeobox-leucine zipper protein HOX22 OS=Oryza sativa subsp. indica OX=39946 GN=HOX22 PE=2 SV=2 && PF02183:Homeobox associated leucine zipper|PF00046:Homeodomain	HB->HB-HD-ZIP
Nitab4.5_0002636g0020	0	4.89475	-4.51292	0.024443	Aux/IAA-ARF-dimerisation%2C AUX/IAA protein && sp|O24407|IAA16_ARATH Auxin-responsive protein IAA16 OS=Arabidopsis thaliana OX=3702 GN=IAA16 PE=1 SV=1 && PF02309:AUX/IAA family	AUX/IAA
Nitab4.5_0001599g0170	5.71082	26.7953	-2.22749	0.0245789	Homeodomain-like%2C Myb-like domain%2C SANT/Myb domain && sp|Q9FNN6|SRM1_ARATH Transcription factor SRM1 OS=Arabidopsis thaliana OX=3702 GN=SRM1 PE=1 SV=1 && -	MYB->MYB-related
Nitab4.5_0000945g0020	12.1701	1.56865	2.91471	0.0245976	SANT/Myb domain%2C Homeodomain-like%2C Myb domain%2C Myb-like domain && sp|Q7XBH4|MYB4_ORYSJ Transcription factor MYB4 OS=Oryza sativa subsp. japonica OX=39947 GN=MYB4 PE=2 SV=2 && PF00249:Myb-like DNA-binding domain	MYB->MYB-related
Nitab4.5_0001480g0030	145.723	67.0999	1.11811	0.024996	SWIB domain%2C SWIB/MDM2 domain && sp|Q05024|TRI1_YEAST Protein TRI1 OS=Saccharomyces cerevisiae (strain ATCC 204508 / S288c) OX=559292 GN=TRI1 PE=1 SV=1 && PF02201:SWIB/MDM2 domain	SWI/SNF-BAF60b
Nitab4.5_0000514g0010	227.817	97.8859	1.22099	0.0253875	Transcription factor%2C MADS-box%2C Transcription factor%2C K-box && sp|Q9SZJ6|AGL21_ARATH Agamous-like MADS-box protein AGL21 OS=Arabidopsis thaliana OX=3702 GN=AGL21 PE=1 SV=1 && PF00319:SRF-type transcription factor (DNA-binding and dimerisation domain)|PF01486:K-box region	MADS->MADS-MIKC
Nitab4.5_0001536g0060	16.7766	48.8947	-1.54044	0.0255185	Myc-type%2C basic helix-loop-helix (bHLH) domain && sp|Q8GWK7|BEE3_ARATH Transcription factor BEE 3 OS=Arabidopsis thaliana OX=3702 GN=BEE3 PE=2 SV=1 && -	bHLH
Nitab4.5_0001511g0020	6.81517	22.3253	-1.72877	0.0259625	Myc-type%2C basic helix-loop-helix (bHLH) domain && sp|Q8GZM7|PIF1_ARATH Transcription factor PIF1 OS=Arabidopsis thaliana OX=3702 GN=PIF1 PE=1 SV=1 && PF00010:Helix-loop-helix DNA-binding domain	bHLH
Nitab4.5_0000553g0120	39.5536	13.1301	1.57769	0.0262135	Mitochodrial transcription termination factor-related && - && PF02536:mTERF	mTERF
Nitab4.5_0001245g0010	145.391	58.3006	1.31369	0.0271817	Myc-type%2C basic helix-loop-helix (bHLH) domain && sp|Q2HIV9|BH035_ARATH Transcription factor bHLH35 OS=Arabidopsis thaliana OX=3702 GN=BHLH35 PE=2 SV=1 && -	bHLH
Nitab4.5_0002224g0080	7.53189	0	5.59954	0.0275743	ZF-HD homeobox protein%2C Cys/His-rich dimerisation domain%2C Homeodomain-like%2C Homeodomain%2C ZF-HD class && sp|Q9SB61|ZHD2_ARATH Zinc-finger homeodomain protein 2 OS=Arabidopsis thaliana OX=3702 GN=ZHD1 PE=1 SV=1 && PF04770:ZF-HD protein dimerisation region	zf-HD
Nitab4.5_0000028g0050	5.73045	25.9595	-2.17915	0.0279915	AUX/IAA protein%2C Aux/IAA-ARF-dimerisation && sp|Q5VRR0|IAA20_ORYSJ Auxin-responsive protein IAA20 OS=Oryza sativa subsp. japonica OX=39947 GN=IAA20 PE=2 SV=1 && PF02309:AUX/IAA family	AUX/IAA
novel.4848	25.3318	58.407	-1.20035	0.0279991	- && sp|Q0WVU3|PHL5_ARATH Myb family transcription factor PHL5 OS=Arabidopsis thaliana OX=3702 GN=PHL5 PE=2 SV=1 && -	GARP->GARP-G2-like
Nitab4.5_0000072g0020	37.9192	79.8701	-1.07257	0.0288448	Myc-type%2C basic helix-loop-helix (bHLH) domain%2C Achaete-scute transcription factor-related && sp|Q9LN95|BH055_ARATH Transcription factor bHLH55 OS=Arabidopsis thaliana OX=3702 GN=BHLH55 PE=2 SV=1 && PF00010:Helix-loop-helix DNA-binding domain	bHLH
Nitab4.5_0000514g0200	5.49239	21.2729	-1.96326	0.0294219	Zinc finger%2C Dof-type && sp|Q9FM03|DOF56_ARATH Dof zinc finger protein DOF5.6 OS=Arabidopsis thaliana OX=3702 GN=DOF5.6 PE=2 SV=2 && PF02701:Dof domain, zinc finger	C2C2->C2C2-Dof
Nitab4.5_0000363g0250	19.5818	6.53595	1.58862	0.0300043	Transcription factor GRAS && sp|Q84TQ7|GAI_GOSHI DELLA protein GAI OS=Gossypium hirsutum OX=3635 GN=GAI PE=2 SV=1 && PF03514:GRAS domain family	GRAS
Nitab4.5_0000020g0390	0	4.82447	-4.49394	0.0304076	Ovate protein family%2C C-terminal && sp|Q9FMC8|OPF13_ARATH Transcription repressor OFP13 OS=Arabidopsis thaliana OX=3702 GN=OFP13 PE=1 SV=1 && PF04844:Transcriptional repressor, ovate	OFP
Nitab4.5_0001080g0020	9.67916	42.0158	-2.13021	0.0306134	NAC domain && sp|Q9SK55|NAC42_ARATH Transcription factor JUNGBRUNNEN 1 OS=Arabidopsis thaliana OX=3702 GN=JUB1 PE=1 SV=1 && PF02365:No apical meristem (NAM) protein	NAC
Nitab4.5_0000071g0020	40.2924	18.4536	1.12819	0.0309639	AUX/IAA protein%2C Aux/IAA-ARF-dimerisation%2C B3 DNA binding domain%2C Auxin response factor%2C DNA-binding pseudobarrel domain && sp|Q9AV47|ARFV_ORYSJ Auxin response factor 22 OS=Oryza sativa subsp. japonica OX=39947 GN=ARF22 PE=2 SV=1 && PF02362:B3 DNA binding domain|PF06507:Auxin response factor	B3->B3-ARF
Nitab4.5_0003595g0010	0.414751	5.56502	-3.74098	0.0312972	Lateral organ boundaries%2C LOB && sp|Q9STS6|LBD27_ARATH LOB domain-containing protein 27 OS=Arabidopsis thaliana OX=3702 GN=LBD27 PE=1 SV=1 && PF03195:Lateral organ boundaries (LOB) domain	LOB
Nitab4.5_0002467g0020	39.7206	95.6422	-1.26627	0.0315365	Transcription factor%2C SBP-box && sp|Q94JW8|SPL6_ARATH Squamosa promoter-binding-like protein 6 OS=Arabidopsis thaliana OX=3702 GN=SPL6 PE=1 SV=2 && PF03110:SBP domain	SBP
Nitab4.5_0000007g0400	11.0683	44.1192	-1.98346	0.031675	NAC domain && sp|Q9MA17|SMB_ARATH Protein SOMBRERO OS=Arabidopsis thaliana OX=3702 GN=SMB PE=1 SV=1 && PF02365:No apical meristem (NAM) protein	NAC
Nitab4.5_0000737g0140	1.12646	9.38894	-3.03152	0.0325446	Homeobox domain%2C Homeodomain-like && sp|Q8H1D2|WOX5_ARATH WUSCHEL-related homeobox 5 OS=Arabidopsis thaliana OX=3702 GN=WOX5 PE=2 SV=1 && PF00046:Homeodomain	HB->HB-WOX
Nitab4.5_0005283g0010	3.8923	25.3497	-2.70942	0.0326987	Homeodomain-like%2C POX domain%2C Homeobox domain%2C Homeobox KN domain && sp|Q9SJJ3|BLH8_ARATH BEL1-like homeodomain protein 8 OS=Arabidopsis thaliana OX=3702 GN=BLH8 PE=1 SV=1 && PF07526:Associated with HOX|PF05920:Homeobox KN domain	HB->HB-BELL
Nitab4.5_0000801g0030	3.43828	14.2879	-2.04187	0.0334306	Homeodomain-like%2C Homeobox domain && sp|Q8H1D2|WOX5_ARATH WUSCHEL-related homeobox 5 OS=Arabidopsis thaliana OX=3702 GN=WOX5 PE=2 SV=1 && PF00046:Homeodomain	HB->HB-WOX
Nitab4.5_0000209g0090	0.750973	7.14218	-3.22547	0.0335711	AP2/ERF domain%2C DNA-binding domain && sp|Q3E958|SHN3_ARATH Ethylene-responsive transcription factor SHINE 3 OS=Arabidopsis thaliana OX=3702 GN=SHN3 PE=2 SV=1 && PF00847:AP2 domain	AP2/ERF->AP2/ERF-ERF
Nitab4.5_0000622g0100	10.3516	1.73924	2.58403	0.0342939	Transcription factor%2C MADS-box && sp|Q9FKK2|AGL62_ARATH Agamous-like MADS-box protein AGL62 OS=Arabidopsis thaliana OX=3702 GN=AGL62 PE=1 SV=1 && PF00319:SRF-type transcription factor (DNA-binding and dimerisation domain)	MADS->MADS-M-type
Nitab4.5_0000929g0030	176.444	406.536	-1.20486	0.0353765	DNA-binding WRKY%2C Zn-cluster domain && sp|Q9STX0|WRKY7_ARATH Probable WRKY transcription factor 7 OS=Arabidopsis thaliana OX=3702 GN=WRKY7 PE=1 SV=1 && PF03106:WRKY DNA -binding domain|PF10533:Plant zinc cluster domain	WRKY
Nitab4.5_0001955g0020	23.4347	50.4192	-1.1013	0.0370344	NAC domain && sp|O49459|NAC73_ARATH NAC domain-containing protein 73 OS=Arabidopsis thaliana OX=3702 GN=NAC073 PE=2 SV=1 && PF02365:No apical meristem (NAM) protein	NAC
Nitab4.5_0001436g0060	11.2228	2.8518	1.98376	0.0375278	Transcription factor%2C MADS-box && sp|O64703|AGL29_ARATH Agamous-like MADS-box protein AGL29 OS=Arabidopsis thaliana OX=3702 GN=AGL29 PE=2 SV=1 && PF00319:SRF-type transcription factor (DNA-binding and dimerisation domain)	MADS->MADS-M-type
Nitab4.5_0001447g0010	4.58436	20.8305	-2.18409	0.0376783	Zinc finger%2C C2H2%2C Zinc finger%2C C2H2-like%2C Zinc finger C2H2-type/integrase DNA-binding domain && sp|Q9LVQ7|IDD1_ARATH Zinc finger protein ENHYDROUS OS=Arabidopsis thaliana OX=3702 GN=ENY PE=1 SV=1 && -	C2H2
Nitab4.5_0001188g0010	1.77929	14.3403	-2.96588	0.0383958	Myc-type%2C basic helix-loop-helix (bHLH) domain && sp|Q9CA64|PRE3_ARATH Transcription factor PRE3 OS=Arabidopsis thaliana OX=3702 GN=PRE3 PE=1 SV=1 && -	bHLH
Nitab4.5_0002655g0100	0	4.11674	-4.26916	0.0409743	Zinc finger%2C C2H2%2C Zinc finger%2C C2H2-like && sp|Q9SLD4|ZAT11_ARATH Zinc finger protein ZAT11 OS=Arabidopsis thaliana OX=3702 GN=ZAT11 PE=2 SV=1 && PF13912:C2H2-type zinc finger	C2H2
Nitab4.5_0002593g0060	7.78458	52.3286	-2.75148	0.0421722	Myc-type%2C basic helix-loop-helix (bHLH) domain && sp|Q9LTS4|BH041_ARATH Putative transcription factor bHLH041 OS=Arabidopsis thaliana OX=3702 GN=BHLH41 PE=3 SV=1 && PF00010:Helix-loop-helix DNA-binding domain	bHLH
Nitab4.5_0000508g0140	5.17578	28.2728	-2.46072	0.0423171	DNA-binding WRKY && sp|Q9SAH7|WRK40_ARATH Probable WRKY transcription factor 40 OS=Arabidopsis thaliana OX=3702 GN=WRKY40 PE=1 SV=1 && PF03106:WRKY DNA -binding domain	WRKY
Nitab4.5_0005183g0060	4.20888	0.29521	3.79625	0.0440979	Transcription factor%2C MADS-box && sp|Q9SZJ6|AGL21_ARATH Agamous-like MADS-box protein AGL21 OS=Arabidopsis thaliana OX=3702 GN=AGL21 PE=1 SV=1 && PF00319:SRF-type transcription factor (DNA-binding and dimerisation domain)	MADS->MADS-M-type
Nitab4.5_0000163g0310	78.4914	37.6974	1.05556	0.0441027	Mitochodrial transcription termination factor-related && sp|Q9FM80|MTEF9_ARATH Transcription termination factor MTERF9, chloroplastic OS=Arabidopsis thaliana OX=3702 GN=MTERF9 PE=2 SV=1 && PF02536:mTERF	mTERF
Nitab4.5_0001401g0160	30.4487	14.196	1.09764	0.0446685	DNA-binding pseudobarrel domain%2C B3 DNA binding domain && sp|Q8RYD1|REM16_ARATH B3 domain-containing protein REM16 OS=Arabidopsis thaliana OX=3702 GN=REM16 PE=2 SV=1 && PF02362:B3 DNA binding domain	B3->B3
Nitab4.5_0000768g0030	3.63709	22.5578	-2.61557	0.0454985	Myc-type%2C basic helix-loop-helix (bHLH) domain%2C Transcription factor MYC/MYB N-terminal && sp|Q39204|MYC2_ARATH Transcription factor MYC2 OS=Arabidopsis thaliana OX=3702 GN=MYC2 PE=1 SV=2 && PF00010:Helix-loop-helix DNA-binding domain|PF14215:bHLH-MYC and R2R3-MYB transcription factors N-terminal	bHLH
Nitab4.5_0001101g0130	14.8403	35.9774	-1.27579	0.0455495	B3 DNA binding domain%2C DNA-binding pseudobarrel domain && sp|Q9FMZ4|Y5270_ARATH B3 domain-containing protein At5g42700 OS=Arabidopsis thaliana OX=3702 GN=At5g42700 PE=2 SV=2 && PF02362:B3 DNA binding domain	B3->B3
Nitab4.5_0000377g0210	36.5154	76.9364	-1.07149	0.046111	Myc-type%2C basic helix-loop-helix (bHLH) domain && sp|Q9LSL1|BH093_ARATH Transcription factor bHLH93 OS=Arabidopsis thaliana OX=3702 GN=BHLH93 PE=1 SV=1 && PF00010:Helix-loop-helix DNA-binding domain	bHLH
novel.5915	5.80897	18.5231	-1.67116	0.0464673	- && sp|Q9SW80|BLH2_ARATH BEL1-like homeodomain protein 2 OS=Arabidopsis thaliana OX=3702 GN=BLH2 PE=1 SV=3 && PF05920:Homeobox KN domain	HB->HB-BELL
Nitab4.5_0000129g0500	8.49627	22.0803	-1.37334	0.0477961	Zinc finger%2C C2H2%2C Zinc finger C2H2-type/integrase DNA-binding domain%2C Zinc finger%2C C2H2-like && sp|Q8GYC1|IDD4_ARATH Protein indeterminate-domain 4, chloroplastic OS=Arabidopsis thaliana OX=3702 GN=IDD4 PE=1 SV=1 && -	C2H2
Nitab4.5_0002053g0090	0	6.33639	-4.8915	0.0483424	NAC domain && sp|Q84WP6|NAC43_ARATH NAC domain-containing protein 43 OS=Arabidopsis thaliana OX=3702 GN=NAC043 PE=2 SV=2 && PF02365:No apical meristem (NAM) protein	NAC
Nitab4.5_0001989g0060	56.1807	25.9222	1.11843	0.0489798	Zinc finger%2C C2H2%2C Zinc finger C2H2-type/integrase DNA-binding domain%2C NYN domain%2C limkain-b1-type && - && PF01936:NYN domain	C2H2

## Sheet: Shoot_TF
Types and quantities of transcription factors in the shoot
gene_id	S24	S0	log2FoldChange	pvalue	padj	gene_description	Family
Nitab4.5_0003291g0010	175.912	3160.08	-4.16724	4.58701e-140	6.9546e-137	Transcription factor TCP subgroup%2C Transcription factor%2C TCP && sp|Q8LPR5|TCP4_ARATH Transcription factor TCP4 OS=Arabidopsis thaliana OX=3702 GN=TCP4 PE=1 SV=1 && PF03634:TCP family transcription factor	TCP
Nitab4.5_0001632g0050	601.716	6236.49	-3.37384	2.61981e-85	1.32401e-82	Transcription factor IIS%2C N-terminal && sp|F4ICK8|IWS1_ARATH Protein IWS1 homolog 1 OS=Arabidopsis thaliana OX=3702 GN=IWS1 PE=1 SV=1 && PF08711:TFIIS helical bundle-like domain	IWS1
Nitab4.5_0000010g0170	109.343	1653.01	-3.92019	8.05376e-85	4.00351e-82	Poly(ADP-ribose) polymerase%2C catalytic domain%2C Zinc finger%2C C2H2%2C Zinc finger%2C C2H2-like && - && -	C2H2
Nitab4.5_0000028g0050	11.0231	1193.79	-6.75975	3.28864e-84	1.60841e-81	AUX/IAA protein%2C Aux/IAA-ARF-dimerisation && sp|Q5VRR0|IAA20_ORYSJ Auxin-responsive protein IAA20 OS=Oryza sativa subsp. japonica OX=39947 GN=IAA20 PE=2 SV=1 && PF02309:AUX/IAA family	AUX/IAA
Nitab4.5_0002211g0120	7.2019	2479.59	-8.4492	1.27413e-78	5.01758e-76	DNA-binding domain%2C AP2/ERF domain && sp|Q9LY05|EF106_ARATH Ethylene-responsive transcription factor ERF106 OS=Arabidopsis thaliana OX=3702 GN=ERF106 PE=2 SV=1 && PF00847:AP2 domain	AP2/ERF->AP2/ERF-ERF
Nitab4.5_0002211g0030	10.4567	660.919	-5.98901	1.44646e-74	5.0415e-72	AP2/ERF domain%2C DNA-binding domain && sp|Q40476|ERF1_TOBAC Ethylene-responsive transcription factor 1 OS=Nicotiana tabacum OX=4097 GN=ERF1 PE=2 SV=1 && PF00847:AP2 domain	AP2/ERF->AP2/ERF-ERF
Nitab4.5_0001772g0020	22.0486	917.897	-5.3715	6.37404e-72	2.01333e-69	Lateral organ boundaries%2C LOB && sp|Q9SN23|LBD38_ARATH LOB domain-containing protein 38 OS=Arabidopsis thaliana OX=3702 GN=LBD38 PE=1 SV=1 && PF03195:Lateral organ boundaries (LOB) domain	LOB
Nitab4.5_0001320g0010	24.0723	3622.09	-7.2473	7.18578e-69	2.07518e-66	Zinc finger%2C B-box && sp|O23379|COL11_ARATH Putative zinc finger protein CONSTANS-LIKE 11 OS=Arabidopsis thaliana OX=3702 GN=COL11 PE=1 SV=2 && PF00643:B-box zinc finger	Others
Nitab4.5_0004955g0020	1135.07	10.0665	6.80819	1.20981e-67	3.21799e-65	Homeodomain-like%2C Homeobox domain && sp|Q9M276|ATB12_ARATH Homeobox-leucine zipper protein ATHB-12 OS=Arabidopsis thaliana OX=3702 GN=ATHB-12 PE=1 SV=1 && PF00046:Homeodomain	HB->HB-other
Nitab4.5_0000628g0120	413.209	3613.44	-3.12851	9.34935e-65	2.23229e-62	BZR1%2C transcriptional repressor && sp|Q94A43|BEH2_ARATH BES1/BZR1 homolog protein 2 OS=Arabidopsis thaliana OX=3702 GN=BEH2 PE=1 SV=1 && PF05687:BES1/BZR1 plant transcription factor, N-terminal	BES1
Nitab4.5_0002211g0060	22.2949	1574.07	-6.14862	1.32185e-62	2.99123e-60	AP2/ERF domain%2C DNA-binding domain && sp|Q40478|ERF5_TOBAC Ethylene-responsive transcription factor 5 OS=Nicotiana tabacum OX=4097 GN=ERF5 PE=2 SV=1 && PF00847:AP2 domain	AP2/ERF->AP2/ERF-ERF
Nitab4.5_0000209g0290	6.98794	720.324	-6.68146	1.31418e-61	2.86364e-59	AUX/IAA protein%2C Aux/IAA-ARF-dimerisation && sp|Q9XFM0|IAA28_ARATH Auxin-responsive protein IAA28 OS=Arabidopsis thaliana OX=3702 GN=IAA28 PE=1 SV=1 && PF02309:AUX/IAA family	AUX/IAA
novel.6126	267.369	4754.62	-4.15296	5.60298e-58	1.05528e-55	- && sp|Q9LVI4|TIF6B_ARATH Protein TIFY 6B OS=Arabidopsis thaliana OX=3702 GN=TIFY6B PE=1 SV=1 && -	Tify
Nitab4.5_0000651g0200	14.0277	887.934	-5.98346	1.24809e-54	2.01307e-52	Zinc finger%2C TAZ-type%2C BTB/POZ fold%2C BTB/POZ-like%2C BTB/POZ && sp|Q9FJX5|BT4_ARATH BTB/POZ and TAZ domain-containing protein 4 OS=Arabidopsis thaliana OX=3702 GN=BT4 PE=1 SV=1 && PF00651:BTB/POZ domain|PF02135:TAZ zinc finger	TAZ
Nitab4.5_0000159g0180	201.383	2448.8	-3.60585	7.02672e-52	1.01948e-49	Zinc finger%2C C2H2%2C Zinc finger%2C C2H2-like%2C Zinc finger C2H2-type/integrase DNA-binding domain && sp|Q9C8N5|STOP1_ARATH Protein SENSITIVE TO PROTON RHIZOTOXICITY 1 OS=Arabidopsis thaliana OX=3702 GN=STOP1 PE=2 SV=1 && -	C2H2
Nitab4.5_0001540g0010	119.835	1748.27	-3.86389	1.71916e-50	2.36955e-48	Zinc finger%2C C2H2%2C Poly(ADP-ribose) polymerase%2C catalytic domain && - && -	C2H2
Nitab4.5_0000892g0150	102.649	909.467	-3.14884	4.0525e-49	5.18497e-47	Homeodomain-like%2C Leucine zipper%2C homeobox-associated%2C HD-ZIP protein%2C N-terminal%2C Homeobox domain%2C Homeobox%2C conserved site && sp|P46665|HAT14_ARATH Homeobox-leucine zipper protein HAT14 OS=Arabidopsis thaliana OX=3702 GN=HAT14 PE=2 SV=3 && PF00046:Homeodomain|PF02183:Homeobox associated leucine zipper	HB->HB-HD-ZIP
Nitab4.5_0000046g0020	377.45	4260.75	-3.4965	6.58081e-49	8.34937e-47	DNA-binding WRKY && sp|Q6IEQ7|WRK24_ORYSJ WRKY transcription factor WRKY24 OS=Oryza sativa subsp. japonica OX=39947 GN=WRKY24 PE=2 SV=1 && PF03106:WRKY DNA -binding domain	WRKY
Nitab4.5_0006360g0010	1097.24	120.745	3.18741	3.036e-46	3.32348e-44	Heat shock factor (HSF)-type%2C DNA-binding%2C Heat shock transcription factor family%2C Heat shock transcription factor%2C plant%2C Winged helix-turn-helix DNA-binding domain && sp|Q8GYY1|HSFA3_ARATH Heat stress transcription factor A-3 OS=Arabidopsis thaliana OX=3702 GN=HSFA3 PE=1 SV=2 && PF00447:HSF-type DNA-binding	HSF
Nitab4.5_0000680g0040	124.426	1018.76	-3.03543	1.30619e-45	1.39463e-43	Aspartate/glutamate/uridylate kinase%2C Uridylate kinase%2C bacteria && sp|Q10Y48|PYRH_TRIEI Uridylate kinase OS=Trichodesmium erythraeum (strain IMS101) OX=203124 GN=pyrH PE=3 SV=1 && PF00696:Amino acid kinase family|PF13837:Myb/SANT-like DNA-binding domain	Trihelix
Nitab4.5_0001582g0050	716.898	3994.45	-2.47821	1.31135e-45	1.39523e-43	Transcription factor IIS%2C N-terminal%2C Transcription elongation factor%2C TFIIS/CRSP70%2C N-terminal%2C sub-type && sp|F4KFC7|MD26C_ARATH Probable mediator of RNA polymerase II transcription subunit 26c OS=Arabidopsis thaliana OX=3702 GN=MED26C PE=1 SV=1 && PF08711:TFIIS helical bundle-like domain	IWS1
Nitab4.5_0003234g0110	2155.75	73.5218	4.87361	3.60304e-45	3.70356e-43	Basic-leucine zipper domain && sp|C0Z2L5|BZP44_ARATH bZIP transcription factor 44 OS=Arabidopsis thaliana OX=3702 GN=BZIP44 PE=1 SV=1 && PF00170:bZIP transcription factor	bZIP
Nitab4.5_0002656g0050	35.3844	771.762	-4.45077	3.85555e-42	3.34034e-40	Myc-type%2C basic helix-loop-helix (bHLH) domain && sp|Q8S3D2|BH087_ARATH Transcription factor bHLH87 OS=Arabidopsis thaliana OX=3702 GN=BHLH87 PE=1 SV=1 && PF00010:Helix-loop-helix DNA-binding domain	bHLH
Nitab4.5_0000173g0120	10.2958	428.077	-5.39497	3.13507e-41	2.61886e-39	Zinc finger%2C C2H2%2C Zinc finger%2C C2H2-like && sp|Q681X4|ZAT5_ARATH Zinc finger protein ZAT5 OS=Arabidopsis thaliana OX=3702 GN=ZAT5 PE=2 SV=1 && PF13912:C2H2-type zinc finger	C2H2
Nitab4.5_0000222g0290	2115.03	14394.9	-2.767	2.12267e-40	1.69384e-38	Transcription factor%2C SBP-box%2C Ankyrin repeat-containing domain && sp|Q9SMX9|SPL1_ARATH Squamosa promoter-binding-like protein 1 OS=Arabidopsis thaliana OX=3702 GN=SPL1 PE=1 SV=2 && PF03110:SBP domain	SBP
Nitab4.5_0001082g0060	38.8259	479.084	-3.62952	5.17666e-40	3.9942e-38	Transcription factor TCP subgroup%2C Transcription factor%2C TCP && sp|Q9C518|TCP8_ARATH Transcription factor TCP8 OS=Arabidopsis thaliana OX=3702 GN=TCP8 PE=1 SV=1 && PF03634:TCP family transcription factor	TCP
Nitab4.5_0000899g0130	411.771	2304.32	-2.48384	8.28451e-40	6.31184e-38	DNA-binding pseudobarrel domain%2C Auxin response factor%2C B3 DNA binding domain%2C AUX/IAA protein%2C Aux/IAA-ARF-dimerisation && sp|Q0D9R7|ARFS_ORYSJ Auxin response factor 19 OS=Oryza sativa subsp. japonica OX=39947 GN=ARF19 PE=2 SV=2 && PF02362:B3 DNA binding domain|PF02309:AUX/IAA family|PF06507:Auxin response factor	B3->B3-ARF
Nitab4.5_0000913g0020	353.997	2763.85	-2.9661	8.38619e-40	6.3733e-38	NAC domain && sp|Q9FY93|NAC83_ARATH NAC domain-containing protein 83 OS=Arabidopsis thaliana OX=3702 GN=NAC083 PE=1 SV=1 && PF02365:No apical meristem (NAM) protein	NAC
Nitab4.5_0000238g0080	468.637	6929.67	-3.88638	1.90693e-39	1.42424e-37	Tify%2C CO/COL/TOC1%2C conserved site && sp|Q9LVI4|TIF6B_ARATH Protein TIFY 6B OS=Arabidopsis thaliana OX=3702 GN=TIFY6B PE=1 SV=1 && PF09425:Divergent CCT motif|PF06200:tify domain	Tify
Nitab4.5_0002003g0070	119.814	5180.81	-5.43712	5.71042e-38	3.84794e-36	Lateral organ boundaries%2C LOB && sp|Q9SN23|LBD38_ARATH LOB domain-containing protein 38 OS=Arabidopsis thaliana OX=3702 GN=LBD38 PE=1 SV=1 && PF03195:Lateral organ boundaries (LOB) domain	LOB
Nitab4.5_0002716g0070	1410.55	11785.3	-3.06296	2.5388e-37	1.65914e-35	AP2/ERF domain%2C DNA-binding domain && sp|Q9LUM4|RAP22_ARATH Ethylene-responsive transcription factor RAP2-2 OS=Arabidopsis thaliana OX=3702 GN=RAP2-2 PE=1 SV=2 && PF00847:AP2 domain	AP2/ERF->AP2/ERF-ERF
Nitab4.5_0002994g0100	1920.06	10482.1	-2.44894	3.37932e-37	2.19895e-35	Transcription factor%2C SBP-box%2C Ankyrin repeat-containing domain && sp|Q9SMX9|SPL1_ARATH Squamosa promoter-binding-like protein 1 OS=Arabidopsis thaliana OX=3702 GN=SPL1 PE=1 SV=2 && PF03110:SBP domain	SBP
Nitab4.5_0001663g0280	487.552	2728.06	-2.4845	3.82518e-37	2.48374e-35	Myb domain%2C Homeodomain-like%2C SANT/Myb domain%2C Myb domain%2C plants%2C MYB-CC type transcription factor%2C LHEQLE-containing domain && sp|Q94A57|PHL2_ARATH Protein PHR1-LIKE 2 OS=Arabidopsis thaliana OX=3702 GN=PHL2 PE=1 SV=1 && PF14379:MYB-CC type transfactor, LHEQLE motif|PF00249:Myb-like DNA-binding domain	GARP->GARP-G2-like
Nitab4.5_0003725g0090	548.658	3239.96	-2.56209	1.53327e-36	9.70636e-35	Zinc finger%2C LIM-type && sp|Q94JX5|WLIM1_ARATH LIM domain-containing protein WLIM1 OS=Arabidopsis thaliana OX=3702 GN=WLIM1 PE=1 SV=1 && PF00412:LIM domain	LIM
novel.3265	228.226	2186.63	-3.25946	4.69482e-36	2.85293e-34	- && sp|Q6IEQ7|WRK24_ORYSJ WRKY transcription factor WRKY24 OS=Oryza sativa subsp. japonica OX=39947 GN=WRKY24 PE=2 SV=1 && PF03106:WRKY DNA -binding domain	WRKY
Nitab4.5_0002184g0030	222.874	1012.36	-2.18385	2.38973e-35	1.42086e-33	Ethylene insensitive 3-like protein%2C DNA-binding domain && sp|O24606|EIN3_ARATH Protein ETHYLENE INSENSITIVE 3 OS=Arabidopsis thaliana OX=3702 GN=EIN3 PE=1 SV=1 && PF04873:Ethylene insensitive 3	EIL
Nitab4.5_0001923g0040	84.0228	674.904	-3.00629	6.98264e-35	4.04846e-33	MADF domain && sp|Q9SYG2|ASIL1_ARATH Trihelix transcription factor ASIL1 OS=Arabidopsis thaliana OX=3702 GN=ASIL1 PE=1 SV=1 && PF13837:Myb/SANT-like DNA-binding domain	Trihelix
Nitab4.5_0000101g0340	163.58	930.502	-2.50707	1.18608e-34	6.77318e-33	SANT/Myb domain%2C Homeodomain-like%2C Myb domain && - && PF00249:Myb-like DNA-binding domain	MYB->MYB-related
Nitab4.5_0000207g0320	3.70893	527.753	-7.16458	2.74201e-34	1.55413e-32	Zinc finger%2C B-box && sp|O23379|COL11_ARATH Putative zinc finger protein CONSTANS-LIKE 11 OS=Arabidopsis thaliana OX=3702 GN=COL11 PE=1 SV=2 && PF00643:B-box zinc finger	Others
Nitab4.5_0000163g0350	354.539	1487.41	-2.06886	5.94719e-34	3.28482e-32	DNA-binding WRKY && sp|Q93WV0|WRK20_ARATH Probable WRKY transcription factor 20 OS=Arabidopsis thaliana OX=3702 GN=WRKY20 PE=2 SV=1 && PF03106:WRKY DNA -binding domain	WRKY
Nitab4.5_0004337g0010	83.5639	755.4	-3.17893	2.22595e-33	1.19464e-31	Homeobox%2C conserved site%2C Leucine zipper%2C homeobox-associated%2C Homeobox domain%2C Homeodomain-like%2C Helix-turn-helix motif%2C HD-ZIP protein%2C N-terminal && sp|Q05466|HAT4_ARATH Homeobox-leucine zipper protein HAT4 OS=Arabidopsis thaliana OX=3702 GN=HAT4 PE=1 SV=1 && PF00046:Homeodomain|PF02183:Homeobox associated leucine zipper|PF04618:HD-ZIP protein N terminus	HB->HB-HD-ZIP
Nitab4.5_0000496g0030	417.078	33.713	3.63109	2.69035e-33	1.43122e-31	WSTF/Acf1/Cbp146%2C DDT domain superfamily%2C DDT domain%2C DDT domain%2C subgroup && sp|Q54ST3|Y2237_DICDI DDT domain-containing protein DDB_G0282237 OS=Dictyostelium discoideum OX=44689 GN=DDB_G0282237 PE=3 SV=1 && PF15613:Williams-Beuren syndrome DDT (WSD), D-TOX E motif|PF02791:DDT domain|PF10537:ATP-utilising chromatin assembly and remodelling N-terminal	DDT
Nitab4.5_0000663g0110	483.261	11.1365	5.4133	5.26674e-33	2.74405e-31	Heat shock factor (HSF)-type%2C DNA-binding%2C Heat shock transcription factor family%2C Winged helix-turn-helix DNA-binding domain%2C Heat shock transcription factor%2C plant && sp|Q8GYY1|HSFA3_ARATH Heat stress transcription factor A-3 OS=Arabidopsis thaliana OX=3702 GN=HSFA3 PE=1 SV=2 && PF00447:HSF-type DNA-binding	HSF
Nitab4.5_0000428g0210	1932.38	23791.3	-3.62214	6.77467e-33	3.51159e-31	Unknown && sp|O24606|EIN3_ARATH Protein ETHYLENE INSENSITIVE 3 OS=Arabidopsis thaliana OX=3702 GN=EIN3 PE=1 SV=1 && PF04873:Ethylene insensitive 3	EIL
Nitab4.5_0000249g0420	748.441	3456.78	-2.20768	1.11208e-32	5.66749e-31	Tubby C-terminal-like domain%2C Tubby%2C C-terminal%2C F-box domain%2C Tubby%2C C-terminal%2C conserved site && sp|Q75HX5|TLP8_ORYSJ Tubby-like F-box protein 8 OS=Oryza sativa subsp. japonica OX=39947 GN=TULP8 PE=2 SV=1 && PF01167:Tub family|PF00646:F-box domain	TUB
Nitab4.5_0004611g0010	686.532	111.763	2.62435	1.19512e-32	6.06435e-31	Protein phosphatase 2C (PP2C)-like domain%2C Protein phosphatase 2C%2C manganese/magnesium aspartate binding site%2C Protein phosphatase 2C && sp|Q9SLA1|P2C22_ARATH Probable protein phosphatase 2C 22 OS=Arabidopsis thaliana OX=3702 GN=At2g25620 PE=1 SV=1 && PF00481:Protein phosphatase 2C	DBP
Nitab4.5_0000280g0010	3.09071	248.143	-6.34168	1.21001e-32	6.12542e-31	AP2/ERF domain%2C DNA-binding pseudobarrel domain%2C B3 DNA binding domain%2C DNA-binding domain && sp|Q9ZWM9|RAV1_ARATH AP2/ERF and B3 domain-containing transcription factor RAV1 OS=Arabidopsis thaliana OX=3702 GN=RAV1 PE=1 SV=1 && PF00847:AP2 domain|PF02362:B3 DNA binding domain	AP2/ERF->AP2/ERF-RAV
Nitab4.5_0002687g0110	703.455	6842.36	-3.28249	1.63047e-32	8.07857e-31	Ethylene insensitive 3-like protein%2C DNA-binding domain && sp|Q9SLH0|EIL1_ARATH ETHYLENE INSENSITIVE 3-like 1 protein OS=Arabidopsis thaliana OX=3702 GN=EIL1 PE=1 SV=1 && PF04873:Ethylene insensitive 3	EIL
Nitab4.5_0004144g0030	23.2126	353.222	-3.91958	3.37089e-32	1.64598e-30	Poly(ADP-ribose) polymerase%2C catalytic domain%2C Zinc finger%2C C2H2%2C Zinc finger%2C C2H2-like && - && -	C2H2
Nitab4.5_0001574g0140	178.916	1797.88	-3.33117	1.11959e-31	5.30458e-30	Heat shock transcription factor%2C plant%2C Heat shock transcription factor family%2C Heat shock factor (HSF)-type%2C DNA-binding%2C Winged helix-turn-helix DNA-binding domain && sp|Q94BZ5|HSFA5_ARATH Heat stress transcription factor A-5 OS=Arabidopsis thaliana OX=3702 GN=HSFA5 PE=2 SV=1 && PF00447:HSF-type DNA-binding	HSF
Nitab4.5_0002211g0050	1.51437	489.131	-8.32353	2.08731e-31	9.78259e-30	AP2/ERF domain%2C DNA-binding domain && sp|Q9LY05|EF106_ARATH Ethylene-responsive transcription factor ERF106 OS=Arabidopsis thaliana OX=3702 GN=ERF106 PE=2 SV=1 && PF00847:AP2 domain	AP2/ERF->AP2/ERF-ERF
Nitab4.5_0001591g0020	175.523	1022.55	-2.54372	4.12275e-31	1.89129e-29	DNA-binding WRKY && sp|Q9XI90|WRKY4_ARATH Probable WRKY transcription factor 4 OS=Arabidopsis thaliana OX=3702 GN=WRKY4 PE=1 SV=2 && PF03106:WRKY DNA -binding domain	WRKY
Nitab4.5_0000045g0550	444.875	40.285	3.47649	2.15886e-29	9.00455e-28	AP2/ERF domain%2C DNA-binding domain && sp|Q56XP9|ERFL1_ARATH Ethylene-responsive transcription factor-like protein At4g13040 OS=Arabidopsis thaliana OX=3702 GN=At4g13040 PE=2 SV=2 && PF00847:AP2 domain	AP2/ERF->AP2/ERF-ERF
Nitab4.5_0000365g0050	43.5736	491.423	-3.50257	2.98127e-29	1.22661e-27	SANT/Myb domain%2C Homeodomain-like%2C Myb domain && sp|P81395|MYB30_ANTMA Myb-related protein 330 OS=Antirrhinum majus OX=4151 GN=MYB330 PE=2 SV=1 && PF00249:Myb-like DNA-binding domain	MYB->MYB
Nitab4.5_0000102g0300	57.8037	418.796	-2.85632	3.94632e-29	1.60839e-27	SANT/Myb domain%2C Myb domain%2C plants%2C Myb domain%2C Homeodomain-like && sp|Q9LTH4|PCLL_ARATH Transcription factor BOA OS=Arabidopsis thaliana OX=3702 GN=BOA PE=2 SV=1 && PF00249:Myb-like DNA-binding domain	GARP->GARP-G2-like
novel.5682	395.1	36.7568	3.44112	3.99178e-29	1.62473e-27	- && sp|F4JL28|EBS_ARATH Chromatin remodeling protein EBS OS=Arabidopsis thaliana OX=3702 GN=EBS PE=1 SV=1 && PF01426:BAH domain	PHD
Nitab4.5_0002182g0080	191.195	863.296	-2.17347	7.35322e-29	2.92998e-27	Zinc finger%2C GATA-type%2C Zinc finger%2C NHR/GATA-type && sp|Q8LAU9|GATA1_ARATH GATA transcription factor 1 OS=Arabidopsis thaliana OX=3702 GN=GATA1 PE=2 SV=2 && PF00320:GATA zinc finger	C2C2->C2C2-GATA
Nitab4.5_0000391g0340	1148.14	147.437	2.96645	8.09324e-29	3.20799e-27	SET domain%2C Rubisco methyltransferase%2C Rubisco LS methyltransferase%2C substrate-binding domain && sp|P94026|RBCMT_TOBAC Ribulose-1,5 bisphosphate carboxylase/oxygenase large subunit N-methyltransferase, chloroplastic OS=Nicotiana tabacum OX=4097 GN=RBCMT PE=2 SV=1 && PF09273:Rubisco LSMT substrate-binding|PF00856:SET domain	SET
Nitab4.5_0000040g0110	42.4396	1380.36	-5.0305	2.8827e-28	1.10648e-26	NAC domain && sp|K4BWV2|NAP1_SOLLC NAC domain-containing protein 1 OS=Solanum lycopersicum OX=4081 GN=NAP1 PE=2 SV=1 && PF02365:No apical meristem (NAM) protein	NAC
Nitab4.5_0004242g0020	263.999	1120.1	-2.08439	1.12636e-27	4.17538e-26	Aspartate/glutamate/uridylate kinase%2C Acyl-CoA N-acyltransferase%2C GNAT domain%2C Amino-acid N-acetyltransferase (ArgA) && sp|Q84JF4|NAGS1_ARATH Probable amino-acid acetyltransferase NAGS1, chloroplastic OS=Arabidopsis thaliana OX=3702 GN=NAGS1 PE=2 SV=1 && PF00583:Acetyltransferase (GNAT) family|PF00696:Amino acid kinase family	GNAT
Nitab4.5_0001480g0030	1860.51	156.262	3.57287	1.59198e-27	5.83016e-26	SWIB domain%2C SWIB/MDM2 domain && sp|Q05024|TRI1_YEAST Protein TRI1 OS=Saccharomyces cerevisiae (strain ATCC 204508 / S288c) OX=559292 GN=TRI1 PE=1 SV=1 && PF02201:SWIB/MDM2 domain	SWI/SNF-BAF60b
Nitab4.5_0000288g0060	152.934	825.571	-2.43288	6.27704e-27	2.21324e-25	NAC domain && sp|Q9ZVP8|NAC35_ARATH NAC domain-containing protein 35 OS=Arabidopsis thaliana OX=3702 GN=NAC035 PE=1 SV=2 && PF02365:No apical meristem (NAM) protein	NAC
Nitab4.5_0000463g0190	289.985	1281.51	-2.14451	8.31924e-27	2.90293e-25	Myb domain%2C Myb domain%2C plants%2C Homeodomain-like%2C SANT/Myb domain && sp|Q9LTH4|PCLL_ARATH Transcription factor BOA OS=Arabidopsis thaliana OX=3702 GN=BOA PE=2 SV=1 && PF00249:Myb-like DNA-binding domain	GARP->GARP-G2-like
Nitab4.5_0001180g0220	925.15	113.802	3.02604	8.33683e-27	2.90572e-25	Myb domain%2C Myb domain%2C plants%2C SANT/Myb domain%2C Homeodomain-like && sp|F4KGY6|RVE1_ARATH Protein REVEILLE 1 OS=Arabidopsis thaliana OX=3702 GN=RVE1 PE=1 SV=1 && PF00249:Myb-like DNA-binding domain	MYB->MYB-related
Nitab4.5_0003799g0010	1197.03	195.642	2.61708	1.10396e-26	3.82575e-25	DDT domain%2C DDT domain superfamily%2C DDT domain%2C subgroup && sp|F4JRF5|RLT3_ARATH Homeobox-DDT domain protein RLT3 OS=Arabidopsis thaliana OX=3702 GN=RLT3 PE=3 SV=1 && PF15612:WSTF, HB1, Itc1p, MBD9 motif 1|PF02791:DDT domain|PF15613:Williams-Beuren syndrome DDT (WSD), D-TOX E motif	DDT
Nitab4.5_0000023g0120	1206.68	240.279	2.33251	4.91604e-26	1.62562e-24	GYF%2C Plus-3%2C SWIB domain%2C Zinc finger%2C CCCH-type%2C SWIB/MDM2 domain%2C Plus-3 domain%2C subgroup && sp|Q9SIV5|C3H19_ARATH Zinc finger CCCH domain-containing protein 19 OS=Arabidopsis thaliana OX=3702 GN=NERD PE=1 SV=3 && PF02201:SWIB/MDM2 domain|PF03126:Plus-3 domain|PF02213:GYF domain	SWI/SNF-BAF60b
Nitab4.5_0000647g0060	170.308	783.719	-2.20322	7.5599e-26	2.46229e-24	Transcription factor GRAS && sp|Q9XE58|SCL14_ARATH Scarecrow-like protein 14 OS=Arabidopsis thaliana OX=3702 GN=SCL14 PE=1 SV=2 && PF03514:GRAS domain family	GRAS
Nitab4.5_0001898g0070	174.842	790.143	-2.17814	1.13129e-25	3.62623e-24	Trihelix transcription factor GT3%2C Myb-like domain%2C C2H2- zinc finger protein family%2C Homeodomain-like%2C SANT/Myb domain && sp|Q9LU92|TGT4_ARATH Trihelix transcription factor GT-4 OS=Arabidopsis thaliana OX=3702 GN=GT-4 PE=2 SV=1 && PF13837:Myb/SANT-like DNA-binding domain	Trihelix
Nitab4.5_0003437g0010	619.634	6360.01	-3.36001	2.73941e-25	8.50225e-24	Protein of unknown function DUF597 && sp|Q1G3Q4|RITF1_ARATH Protein RGF1 INDUCIBLE TRANSCRIPTION FACTOR 1 OS=Arabidopsis thaliana OX=3702 GN=RITF1 PE=1 SV=1 && PF04640:PLATZ transcription factor	PLATZ
Nitab4.5_0004300g0010	0.989301	477.928	-9.01898	6.19178e-25	1.87192e-23	Tetratricopeptide-like helical%2C SET domain%2C Tetratricopeptide TPR1%2C Tetratricopeptide repeat && - && PF00856:SET domain	SET
Nitab4.5_0000848g0130	579.167	1918.2	-1.72797	6.45296e-25	1.947e-23	Zinc finger%2C CCCH-type && sp|Q0JHZ2|C3H11_ORYSJ Zinc finger CCCH domain-containing protein 11 OS=Oryza sativa subsp. japonica OX=39947 GN=Os01g0834700 PE=2 SV=2 && PF16543:DRG Family Regulatory Proteins, Tma46	C3H
Nitab4.5_0000287g0240	1395.21	136.963	3.34837	7.9016e-25	2.36525e-23	Basic-leucine zipper domain && sp|Q9M7Q4|AI5L5_ARATH ABSCISIC ACID-INSENSITIVE 5-like protein 5 OS=Arabidopsis thaliana OX=3702 GN=ABF2 PE=1 SV=1 && PF00170:bZIP transcription factor	bZIP
Nitab4.5_0004752g0020	146.905	1250.71	-3.09031	1.42893e-24	4.17431e-23	Mitochodrial transcription termination factor-related && sp|Q84X53|MTEF1_ARATH Transcription termination factor MTEF1, chloroplastic OS=Arabidopsis thaliana OX=3702 GN=MTERF1 PE=2 SV=2 && PF02536:mTERF	mTERF
Nitab4.5_0002429g0010	930.16	3501.68	-1.91284	1.45716e-24	4.24859e-23	Transcription factor IIS%2C N-terminal && sp|F4ICK8|IWS1_ARATH Protein IWS1 homolog 1 OS=Arabidopsis thaliana OX=3702 GN=IWS1 PE=1 SV=1 && PF08711:TFIIS helical bundle-like domain	IWS1
Nitab4.5_0000005g0090	202.01	3.38429	5.85752	2.4172e-24	6.92786e-23	SANT/Myb domain%2C Myb domain%2C plants%2C Homeodomain-like%2C Myb domain && sp|F4KGY6|RVE1_ARATH Protein REVEILLE 1 OS=Arabidopsis thaliana OX=3702 GN=RVE1 PE=1 SV=1 && PF00249:Myb-like DNA-binding domain	MYB->MYB-related
Nitab4.5_0001044g0060	179.421	1491.4	-3.05587	7.89524e-24	2.18238e-22	Aux/IAA-ARF-dimerisation%2C AUX/IAA protein && sp|O24542|AX22D_VIGRR Auxin-induced protein 22D OS=Vigna radiata var. radiata OX=3916 GN=AUX22D PE=2 SV=1 && PF02309:AUX/IAA family	AUX/IAA
Nitab4.5_0003219g0010	64.8791	905.247	-3.80793	1.29053e-23	3.50652e-22	AP2/ERF domain%2C DNA-binding domain && sp|Q40477|ERF4_TOBAC Ethylene-responsive transcription factor 4 OS=Nicotiana tabacum OX=4097 GN=ERF4 PE=1 SV=1 && PF00847:AP2 domain	AP2/ERF->AP2/ERF-ERF
Nitab4.5_0004186g0020	17.8068	289.869	-4.03635	2.12263e-23	5.6809e-22	SANT/Myb domain%2C Homeodomain-like%2C SANT domain && sp|Q8GW75|RADL5_ARATH Protein RADIALIS-like 5 OS=Arabidopsis thaliana OX=3702 GN=RL5 PE=3 SV=1 && -	MYB->MYB-related
Nitab4.5_0000255g0080	21.4814	343.268	-4.00718	3.10786e-23	8.17343e-22	Zinc finger%2C Dof-type && sp|O82155|DOF17_ARATH Dof zinc finger protein DOF1.7 OS=Arabidopsis thaliana OX=3702 GN=DOF1.7 PE=2 SV=1 && PF02701:Dof domain, zinc finger	C2C2->C2C2-Dof
novel.4034	342.205	1291.31	-1.91656	8.82411e-23	2.2542e-21	- && sp|Q9ZTP3|EIN4_ARATH Protein EIN4 OS=Arabidopsis thaliana OX=3702 GN=EIN4 PE=1 SV=1 && PF00072:Response regulator receiver domain|PF01590:GAF domain	Others
Nitab4.5_0000610g0290	104.917	1166.68	-3.47746	1.83315e-22	4.56001e-21	Myb domain%2C SANT/Myb domain%2C Homeodomain-like && sp|Q9LX82|MYB48_ARATH Transcription factor MYB48 OS=Arabidopsis thaliana OX=3702 GN=MYB48 PE=2 SV=1 && PF00249:Myb-like DNA-binding domain	MYB->MYB
Nitab4.5_0000383g0170	474.782	1589.47	-1.74257	5.44196e-22	1.30345e-20	Cro/C1-type helix-turn-helix domain%2C Lambda repressor-like%2C DNA-binding domain%2C Multiprotein bridging factor 1%2C N-terminal && sp|Q9LXT3|MBF1B_ARATH Multiprotein-bridging factor 1b OS=Arabidopsis thaliana OX=3702 GN=MBF1B PE=1 SV=1 && PF08523:Multiprotein bridging factor 1|PF01381:Helix-turn-helix	MBF1
novel.8722	711.787	128.817	2.46971	6.09221e-22	1.4546e-20	- && sp|Q9LL85|WHY1_SOLTU Single-stranded DNA-binding protein WHY1, chloroplastic OS=Solanum tuberosum OX=4113 GN=WHY1 PE=1 SV=1 && PF08536:Whirly transcription factor	Whirly
Nitab4.5_0002402g0010	33.2834	313.973	-3.24269	6.80772e-22	1.61653e-20	AP2/ERF domain%2C DNA-binding domain && sp|Q70II3|EF110_ARATH Ethylene-responsive transcription factor ERF110 OS=Arabidopsis thaliana OX=3702 GN=ERF110 PE=2 SV=2 && PF00847:AP2 domain	AP2/ERF->AP2/ERF-ERF
Nitab4.5_0000143g0210	255.454	1099.54	-2.10532	9.88116e-22	2.3139e-20	SWIB domain%2C SWIB/MDM2 domain%2C Homeodomain-like%2C DEK%2C C-terminal && sp|Q08747|UAF30_YEAST Upstream activation factor subunit UAF30 OS=Saccharomyces cerevisiae (strain ATCC 204508 / S288c) OX=559292 GN=UAF30 PE=1 SV=1 && PF08766:DEK C terminal domain|PF02201:SWIB/MDM2 domain	SWI/SNF-BAF60b
novel.8136	281.512	1291.55	-2.19899	1.16267e-21	2.70159e-20	- && sp|Q8LAJ7|PHL3_ARATH Protein PHR1-LIKE 3 OS=Arabidopsis thaliana OX=3702 GN=PHL3 PE=1 SV=1 && -	GARP->GARP-G2-like
novel.7980	624.419	2535.79	-2.02187	1.98488e-21	4.52878e-20	- && sp|Q9LVS0|KUA1_ARATH Transcription factor KUA1 OS=Arabidopsis thaliana OX=3702 GN=KUA1 PE=1 SV=1 && -	MYB->MYB-related
Nitab4.5_0000058g0280	119.533	523.604	-2.134	2.4208e-21	5.48215e-20	Homeodomain-like && sp|Q9LJG8|ASIL2_ARATH Trihelix transcription factor ASIL2 OS=Arabidopsis thaliana OX=3702 GN=ASIL2 PE=1 SV=1 && PF13837:Myb/SANT-like DNA-binding domain	Trihelix
Nitab4.5_0000110g0440	38.3858	253.019	-2.72345	3.55305e-21	7.91617e-20	Zinc finger%2C C2H2-like%2C Zinc finger%2C C2H2%2C Zinc finger C2H2-type/integrase DNA-binding domain && sp|Q9LVQ7|IDD1_ARATH Zinc finger protein ENHYDROUS OS=Arabidopsis thaliana OX=3702 GN=ENY PE=1 SV=1 && -	C2H2
Nitab4.5_0000653g0130	413.44	1786.68	-2.11243	3.64319e-21	8.10511e-20	Helicase%2C superfamily 1/2%2C ATP-binding domain%2C Zinc finger%2C RING/FYVE/PHD-type%2C SNF2-related%2C Helicase%2C C-terminal%2C HIP116%2C Rad5p N-terminal%2C P-loop containing nucleoside triphosphate hydrolase%2C Zinc finger%2C RING-type%2C Zinc finger%2C RING-type%2C conserved site && sp|Q9FF61|SM3L1_ARATH Putative SWI/SNF-related matrix-associated actin-dependent regulator of chromatin subf…	SNF2
novel.2927	361.204	44.5229	3.03086	6.44811e-21	1.41072e-19	- && sp|A0A1B1WAJ0|RAD1_LOTJA GRAS family protein RAD1 OS=Lotus japonicus OX=34305 GN=RAD1 PE=1 SV=1 && PF07714:Protein tyrosine and serine/threonine kinase|PF00564:PB1 domain	GRAS
Nitab4.5_0000123g0580	129.052	482.872	-1.90302	7.12506e-21	1.55211e-19	SANT/Myb domain%2C Myb domain%2C Homeodomain-like%2C Myb domain%2C plants && sp|O22210|MYBC1_ARATH Transcription factor MYBC1 OS=Arabidopsis thaliana OX=3702 GN=MYBC1 PE=1 SV=1 && PF00249:Myb-like DNA-binding domain	GARP->GARP-G2-like
novel.387	219.17	21.6645	3.32761	7.41028e-21	1.61077e-19	- && sp|Q6IP65|CNOT9_XENLA CCR4-NOT transcription complex subunit 9 OS=Xenopus laevis OX=8355 GN=cnot9 PE=2 SV=1 && -	Rcd1-like
Nitab4.5_0000049g0070	348.682	1513.58	-2.1191	7.48765e-21	1.62642e-19	Myb-like domain%2C Homeodomain-like && sp|Q8VZ20|ASR3_ARATH Trihelix transcription factor ASR3 OS=Arabidopsis thaliana OX=3702 GN=ASR3 PE=1 SV=1 && PF13837:Myb/SANT-like DNA-binding domain	Trihelix
Nitab4.5_0000845g0130	289.012	1297.07	-2.16629	2.03291e-20	4.26307e-19	SET domain%2C Histone-lysine N-methyltransferase SUVR1/2/4%2C Pre-SET domain%2C WIYLD domain%2C Pre-SET zinc-binding sub-group && sp|Q9FNC7|SUVR2_ARATH Probable inactive histone-lysine N-methyltransferase SUVR2 OS=Arabidopsis thaliana OX=3702 GN=SUVR2 PE=1 SV=2 && PF00856:SET domain|PF05033:Pre-SET motif|PF10440:Ubiquitin-binding WIYLD domain	SET
Nitab4.5_0000165g0090	73.5907	373.881	-2.34263	3.2065e-20	6.61433e-19	Unknown && - && PF13837:Myb/SANT-like DNA-binding domain	Trihelix
Nitab4.5_0000278g0150	233.032	820.92	-1.81712	3.27544e-20	6.74278e-19	Zinc finger%2C LIM-type && sp|Q9M047|WLI2B_ARATH LIM domain-containing protein WLIM2b OS=Arabidopsis thaliana OX=3702 GN=WLIM2B PE=1 SV=1 && PF00412:LIM domain	LIM
novel.1723	830.715	2119.25	-1.35091	5.31867e-20	1.0709e-18	- && - && PF00439:Bromodomain	MYB->MYB-related
Nitab4.5_0000575g0010	1420.25	5138.75	-1.85511	1.50347e-19	2.91122e-18	Signal transduction response regulator%2C receiver domain%2C CCT domain%2C CheY-like superfamily && sp|Q0D3B6|PRR37_ORYSJ Two-component response regulator-like PRR37 OS=Oryza sativa subsp. japonica OX=39947 GN=PRR37 PE=2 SV=1 && PF06203:CCT motif|PF00072:Response regulator receiver domain	Pseudo ARR-B
Nitab4.5_0001021g0140	285.382	36.0214	2.99871	1.81769e-19	3.49312e-18	Protein phosphatase 2C (PP2C)-like domain%2C Protein phosphatase 2C && sp|Q69QZ0|P2C27_ORYSJ Probable protein phosphatase 2C 27 OS=Oryza sativa subsp. japonica OX=39947 GN=Os02g0799000 PE=2 SV=1 && PF00481:Protein phosphatase 2C	DBP
Nitab4.5_0001542g0060	361.001	5855.91	-4.02068	1.85474e-19	3.55958e-18	Myc-type%2C basic helix-loop-helix (bHLH) domain && sp|Q66GR3|BH130_ARATH Transcription factor bHLH130 OS=Arabidopsis thaliana OX=3702 GN=BHLH130 PE=1 SV=1 && PF00010:Helix-loop-helix DNA-binding domain	bHLH
Nitab4.5_0000143g0040	521.753	1953.22	-1.90533	2.76468e-19	5.22653e-18	Transcription factor GRAS && sp|Q9M0M5|SCL13_ARATH Scarecrow-like protein 13 OS=Arabidopsis thaliana OX=3702 GN=SCL13 PE=2 SV=2 && PF03514:GRAS domain family	GRAS
Nitab4.5_0003212g0030	115.678	952.375	-3.04438	3.48839e-19	6.55788e-18	Homeodomain-like%2C Myb domain%2C SANT/Myb domain && sp|Q9LX82|MYB48_ARATH Transcription factor MYB48 OS=Arabidopsis thaliana OX=3702 GN=MYB48 PE=2 SV=1 && PF00249:Myb-like DNA-binding domain	MYB->MYB
novel.8064	239.63	770.045	-1.68431	3.90363e-19	7.29778e-18	- && sp|Q84LG2|BZP68_ARATH bZIP transcription factor 68 OS=Arabidopsis thaliana OX=3702 GN=BZIP68 PE=1 SV=1 && PF00170:bZIP transcription factor	bZIP
Nitab4.5_0002367g0110	1164.41	3752.01	-1.68831	4.20737e-19	7.86076e-18	RWP-RK domain%2C Phox/Bem1p && sp|Q84TH9|NLP7_ARATH Protein NLP7 OS=Arabidopsis thaliana OX=3702 GN=NLP7 PE=1 SV=2 && PF02042:RWP-RK domain|PF00564:PB1 domain	RWP-RK
Nitab4.5_0001311g0050	483.009	1494.55	-1.62985	4.62925e-19	8.61712e-18	Transcription factor CBF/NF-Y/archaeal histone%2C Transcriptional activator NFYC/HAP5 subunit%2C Histone-fold && sp|Q9SMP0|NFYC1_ARATH Nuclear transcription factor Y subunit C-1 OS=Arabidopsis thaliana OX=3702 GN=NFYC1 PE=1 SV=1 && PF00808:Histone-like transcription factor (CBF/NF-Y) and archaeal histone	NF-Y->NF-YC
Nitab4.5_0000351g0080	96.8307	418.94	-2.11559	4.77543e-19	8.87287e-18	Homeobox domain%2C Homeodomain-like%2C START domain%2C Homeobox%2C conserved site && sp|P46607|HGL2_ARATH Homeobox-leucine zipper protein GLABRA 2 OS=Arabidopsis thaliana OX=3702 GN=GL2 PE=1 SV=3 && PF01852:START domain|PF00046:Homeodomain	HB->HB-HD-ZIP
Nitab4.5_0003039g0040	228.719	17.1877	3.71039	6.35241e-19	1.16955e-17	AP2/ERF domain%2C DNA-binding domain && sp|Q9LYD3|DREB3_ARATH Dehydration-responsive element-binding protein 3 OS=Arabidopsis thaliana OX=3702 GN=DREB3 PE=2 SV=1 && PF00847:AP2 domain	AP2/ERF->AP2/ERF-ERF
Nitab4.5_0001160g0060	484.872	1482.83	-1.61266	1.13881e-18	2.05749e-17	Bromo adjacent homology (BAH) domain%2C Zinc finger%2C PHD-finger%2C Zinc finger%2C PHD-type%2C Zinc finger%2C FYVE/PHD-type%2C Zinc finger%2C PHD-type%2C conserved site%2C Zinc finger%2C RING/FYVE/PHD-type && sp|Q5PNS0|Y3228_ARATH PHD finger protein At3g20280 OS=Arabidopsis thaliana OX=3702 GN=At3g20280 PE=2 SV=1 && PF00628:PHD-finger	PHD
Nitab4.5_0005191g0050	533.151	1457.58	-1.45166	2.94835e-18	5.15587e-17	Homeobox domain%2C DDT domain superfamily%2C DNA-directed RNA polymerase delta subunit/Asxl%2C Homeodomain-like%2C DDT domain%2C subgroup%2C DDT domain && sp|Q9FFH1|RLT2_ARATH Homeobox-DDT domain protein RLT2 OS=Arabidopsis thaliana OX=3702 GN=RLT2 PE=1 SV=1 && PF02791:DDT domain|PF05066:HB1, ASXL, restriction endonuclease HTH domain|PF15613:Williams-Beuren syndrome DDT (WSD), D-TOX E motif|PF156…	HB->HB-other
novel.5277	6.78563	151.576	-4.4849	3.81646e-18	6.59786e-17	- && sp|Q1A173|RADL6_ARATH Protein RADIALIS-like 6 OS=Arabidopsis thaliana OX=3702 GN=RL6 PE=2 SV=1 && -	MYB->MYB-related
Nitab4.5_0000410g0050	48.0561	265.7	-2.46139	4.09221e-18	7.04645e-17	Homeodomain-like%2C Myb domain%2C SANT/Myb domain%2C Myb domain%2C plants%2C Myb-like domain && sp|Q9FNN6|SRM1_ARATH Transcription factor SRM1 OS=Arabidopsis thaliana OX=3702 GN=SRM1 PE=1 SV=1 && PF00249:Myb-like DNA-binding domain	MYB->MYB
Nitab4.5_0001295g0240	537.186	1366.4	-1.34663	6.13039e-18	1.03619e-16	Zinc finger%2C C2H2-like%2C Zinc finger%2C C2H2%2C Zinc finger C2H2-type/integrase DNA-binding domain && sp|Q8H1F5|IDD7_ARATH Protein indeterminate-domain 7 OS=Arabidopsis thaliana OX=3702 GN=IDD7 PE=2 SV=1 && -	C2H2
Nitab4.5_0006823g0010	0.875494	210.233	-7.84869	6.46642e-18	1.08995e-16	Basic-leucine zipper domain && sp|F4IN23|BZP34_ARATH Basic leucine zipper 34 OS=Arabidopsis thaliana OX=3702 GN=BZIP34 PE=1 SV=1 && PF00170:bZIP transcription factor	bZIP
Nitab4.5_0000131g0210	508.894	1732.94	-1.76867	7.00612e-18	1.17699e-16	Myb domain%2C Homeodomain-like%2C SANT/Myb domain && - && PF00249:Myb-like DNA-binding domain	MYB->MYB-related
Nitab4.5_0000062g0160	284.48	1428.14	-2.32914	7.95535e-18	1.32982e-16	Transcription factor IIS%2C N-terminal%2C Transcription elongation factor%2C TFIIS/CRSP70%2C N-terminal%2C sub-type && sp|Q9FHK9|MD26B_ARATH Probable mediator of RNA polymerase II transcription subunit 26b OS=Arabidopsis thaliana OX=3702 GN=MED26B PE=2 SV=1 && PF08711:TFIIS helical bundle-like domain	IWS1
Nitab4.5_0001735g0150	139.95	612.099	-2.12995	1.14903e-17	1.89771e-16	Transcription factor GRAS && sp|Q9M0M5|SCL13_ARATH Scarecrow-like protein 13 OS=Arabidopsis thaliana OX=3702 GN=SCL13 PE=2 SV=2 && PF03514:GRAS domain family	GRAS
Nitab4.5_0004905g0100	708.026	1732.1	-1.29074	1.812e-17	2.93982e-16	Paired amphipathic helix && sp|Q9LFQ3|SNL2_ARATH Paired amphipathic helix protein Sin3-like 2 OS=Arabidopsis thaliana OX=3702 GN=SNL2 PE=1 SV=2 && PF02671:Paired amphipathic helix repeat|PF16879:C-terminal domain of Sin3a protein	Others
Nitab4.5_0001279g0070	275.535	872.524	-1.66373	2.0137e-17	3.25488e-16	Zinc finger C2H2-type/integrase DNA-binding domain%2C Zinc finger%2C C2H2%2C Zinc finger%2C C2H2-like && sp|Q9LVQ7|IDD1_ARATH Zinc finger protein ENHYDROUS OS=Arabidopsis thaliana OX=3702 GN=ENY PE=1 SV=1 && -	C2H2
Nitab4.5_0000141g0300	2.16689	110.762	-5.6909	2.15172e-17	3.45769e-16	Homeobox domain%2C Leucine zipper%2C homeobox-associated%2C Homeodomain-like%2C Helix-turn-helix motif%2C Homeobox%2C conserved site && sp|Q8LC03|ATB13_ARATH Homeobox-leucine zipper protein ATHB-13 OS=Arabidopsis thaliana OX=3702 GN=ATHB-13 PE=2 SV=2 && PF00046:Homeodomain|PF02183:Homeobox associated leucine zipper	HB->HB-HD-ZIP
Nitab4.5_0000057g0280	422.883	1866.11	-2.14099	2.18909e-17	3.5103e-16	Zinc finger%2C B-box%2C CCT domain && sp|Q8RWD0|COL16_ARATH Zinc finger protein CONSTANS-LIKE 16 OS=Arabidopsis thaliana OX=3702 GN=COL16 PE=1 SV=2 && PF06203:CCT motif|PF00643:B-box zinc finger	C2C2->C2C2-CO-like
Nitab4.5_0000441g0140	159.879	570.647	-1.83605	3.51133e-17	5.52252e-16	Transcription factor GRAS && sp|Q9LDL7|PAT1_ARATH Scarecrow-like transcription factor PAT1 OS=Arabidopsis thaliana OX=3702 GN=PAT1 PE=1 SV=1 && PF03514:GRAS domain family	GRAS
Nitab4.5_0000191g0010	591.701	1480.59	-1.3234	6.0695e-17	9.34242e-16	Tubby%2C C-terminal%2C Tubby C-terminal-like domain%2C Tubby%2C C-terminal%2C conserved site%2C F-box domain && sp|Q8VY21|TLP3_ARATH Tubby-like F-box protein 3 OS=Arabidopsis thaliana OX=3702 GN=TULP3 PE=1 SV=1 && PF00646:F-box domain|PF01167:Tub family	TUB
Nitab4.5_0000106g0080	265.726	738.548	-1.47399	1.17048e-16	1.75619e-15	Zinc finger%2C C2H2%2C Zinc finger C2H2-type/integrase DNA-binding domain%2C Zinc finger%2C C2H2-like && sp|Q700D2|IDD10_ARATH Zinc finger protein JACKDAW OS=Arabidopsis thaliana OX=3702 GN=JKD PE=1 SV=1 && -	C2H2
Nitab4.5_0002887g0110	812.602	222.821	1.87036	1.36441e-16	2.03307e-15	Mitochodrial transcription termination factor-related && sp|F4JVI3|MTEF5_ARATH Transcription termination factor MTERF5, chloroplastic OS=Arabidopsis thaliana OX=3702 GN=MTERF5 PE=1 SV=1 && PF02536:mTERF	mTERF
Nitab4.5_0003278g0010	627.671	1731.31	-1.46326	1.66854e-16	2.47167e-15	Transcription factor GRAS%2C Transcriptional factor DELLA%2C N-terminal && sp|Q7Y1B6|GAI_SOLLC DELLA protein GAI OS=Solanum lycopersicum OX=4081 GN=GAI PE=2 SV=1 && PF03514:GRAS domain family|PF12041:Transcriptional regulator DELLA protein N terminal	GRAS
Nitab4.5_0000019g0410	312.21	1011.03	-1.69598	1.83871e-16	2.7158e-15	Zinc finger%2C PHD-finger%2C Bromo adjacent homology (BAH) domain%2C Zinc finger%2C PHD-type%2C conserved site%2C Zinc finger%2C RING/FYVE/PHD-type%2C Zinc finger%2C PHD-type%2C Zinc finger%2C FYVE/PHD-type && sp|F4JL28|EBS_ARATH Chromatin remodeling protein EBS OS=Arabidopsis thaliana OX=3702 GN=EBS PE=1 SV=1 && PF00628:PHD-finger|PF01426:BAH domain	PHD
Nitab4.5_0001259g0040	24.9109	254.57	-3.35374	1.95434e-16	2.86981e-15	Zinc finger%2C C2H2%2C Zinc finger C2H2-type/integrase DNA-binding domain && sp|Q39262|ZFP3_ARATH Zinc finger protein 3 OS=Arabidopsis thaliana OX=3702 GN=ZFP3 PE=1 SV=1 && -	C2H2
Nitab4.5_0000634g0100	651.709	1985.01	-1.60682	3.14302e-16	4.52544e-15	Zinc finger%2C CCCH-type%2C Zinc finger%2C RING-type%2C conserved site%2C Zinc finger%2C RING-type%2C Zinc finger%2C RING/FYVE/PHD-type%2C Putative E3 ubiquitin-protein ligase%2C makorin-related && sp|Q5ZA07|C3H41_ORYSJ E3 ubiquitin-protein ligase makorin OS=Oryza sativa subsp. japonica OX=39947 GN=MKRN PE=2 SV=1 && PF00097:Zinc finger, C3HC4 type (RING finger)|PF18044:CCCH-type zinc finger	C3H
novel.7774	56.732	484.943	-3.10112	3.26065e-16	4.68369e-15	- && sp|Q9LX82|MYB48_ARATH Transcription factor MYB48 OS=Arabidopsis thaliana OX=3702 GN=MYB48 PE=2 SV=1 && -	MYB->MYB-related
Nitab4.5_0006246g0050	176.402	599.642	-1.76515	3.69357e-16	5.27308e-15	FAR1 DNA binding domain%2C Zinc finger%2C SWIM-type%2C Zinc finger%2C PMZ-type && sp|Q9SWG3|FAR1_ARATH Protein FAR-RED IMPAIRED RESPONSE 1 OS=Arabidopsis thaliana OX=3702 GN=FAR1 PE=1 SV=1 && PF03101:FAR1 DNA-binding domain|PF04434:SWIM zinc finger	FAR1
Nitab4.5_0003540g0140	441.818	1518.72	-1.78213	4.97604e-16	7.03442e-15	SET domain%2C Histone-lysine N-methyltransferase%2C EZ && sp|Q9ZSM8|EZA1_ARATH Histone-lysine N-methyltransferase EZA1 OS=Arabidopsis thaliana OX=3702 GN=EZA1 PE=1 SV=1 && PF00856:SET domain	SET
Nitab4.5_0000303g0270	76.5897	333.306	-2.12116	7.65863e-16	1.06675e-14	Transcription factor%2C TCP%2C Transcription factor TCP subgroup && sp|Q9C518|TCP8_ARATH Transcription factor TCP8 OS=Arabidopsis thaliana OX=3702 GN=TCP8 PE=1 SV=1 && PF03634:TCP family transcription factor	TCP
Nitab4.5_0006479g0010	933.178	274.603	1.76422	7.94673e-16	1.10435e-14	AP2/ERF domain%2C DNA-binding domain && sp|Q8H1E4|RAP24_ARATH Ethylene-responsive transcription factor RAP2-4 OS=Arabidopsis thaliana OX=3702 GN=RAP2-4 PE=1 SV=1 && PF00847:AP2 domain	AP2/ERF->AP2/ERF-ERF
Nitab4.5_0000617g0300	848.596	205.762	2.04663	8.44115e-16	1.17145e-14	SET domain%2C AWS%2C Post-SET domain && sp|Q84WW6|ASHH1_ARATH Histone-lysine N-methyltransferase ASHH1 OS=Arabidopsis thaliana OX=3702 GN=ASHH1 PE=1 SV=1 && PF17907:AWS domain|PF00856:SET domain	SET
Nitab4.5_0001161g0130	332.619	71.479	2.21795	8.46225e-16	1.17384e-14	AP2/ERF domain%2C DNA-binding domain && sp|Q56XP9|ERFL1_ARATH Ethylene-responsive transcription factor-like protein At4g13040 OS=Arabidopsis thaliana OX=3702 GN=At4g13040 PE=2 SV=2 && PF00847:AP2 domain	AP2/ERF->AP2/ERF-ERF
Nitab4.5_0001843g0060	561.366	2911.5	-2.37509	1.0006e-15	1.38166e-14	Basic helix-loop-helix leucine zipper transcription factor%2C plant%2C Myc-type%2C basic helix-loop-helix (bHLH) domain%2C Basic helix-loop-helix leucine zipper transcription factor && sp|Q10CH5|PIL13_ORYSJ Transcription factor PHYTOCHROME INTERACTING FACTOR-LIKE 13 OS=Oryza sativa subsp. japonica OX=39947 GN=PIL13 PE=1 SV=1 && PF00010:Helix-loop-helix DNA-binding domain	bHLH
Nitab4.5_0000651g0110	327.096	1392	-2.08942	1.1638e-15	1.599e-14	Lateral organ boundaries%2C LOB && sp|Q9FN11|LBD37_ARATH LOB domain-containing protein 37 OS=Arabidopsis thaliana OX=3702 GN=LBD37 PE=2 SV=1 && PF03195:Lateral organ boundaries (LOB) domain	LOB
novel.7748	959.809	3805.37	-1.98764	1.2896e-15	1.76624e-14	- && sp|O24606|EIN3_ARATH Protein ETHYLENE INSENSITIVE 3 OS=Arabidopsis thaliana OX=3702 GN=EIN3 PE=1 SV=1 && PF04873:Ethylene insensitive 3	EIL
novel.2994	226.336	802.721	-1.82802	1.29061e-15	1.76682e-14	- && sp|Q680Q4|SIZ1_ARATH E3 SUMO-protein ligase SIZ1 OS=Arabidopsis thaliana OX=3702 GN=SIZ1 PE=1 SV=2 && -	PHD
Nitab4.5_0002517g0040	919.769	264.591	1.80144	1.68973e-15	2.2823e-14	Mitochodrial transcription termination factor-related && sp|Q9FM80|MTEF9_ARATH Transcription termination factor MTERF9, chloroplastic OS=Arabidopsis thaliana OX=3702 GN=MTERF9 PE=2 SV=1 && PF02536:mTERF	mTERF
Nitab4.5_0001089g0050	214.341	904.464	-2.07584	1.84001e-15	2.47646e-14	Transcription factor%2C TCP%2C Transcription factor TCP subgroup && sp|Q9FMX2|TCP7_ARATH Transcription factor TCP7 OS=Arabidopsis thaliana OX=3702 GN=TCP7 PE=1 SV=1 && PF03634:TCP family transcription factor	TCP
novel.489	164.366	499.039	-1.60237	1.89911e-15	2.5526e-14	- && sp|Q93WV0|WRK20_ARATH Probable WRKY transcription factor 20 OS=Arabidopsis thaliana OX=3702 GN=WRKY20 PE=2 SV=1 && PF03106:WRKY DNA -binding domain	WRKY
Nitab4.5_0001034g0090	157.817	585.972	-1.89344	1.97032e-15	2.64129e-14	B3 DNA binding domain%2C DNA-binding pseudobarrel domain%2C Protein of unknown function DUF724 && sp|Q0JP99|Y1341_ORYSJ B3 domain-containing protein Os01g0234100 OS=Oryza sativa subsp. japonica OX=39947 GN=Os01g0234100 PE=2 SV=1 && PF02362:B3 DNA binding domain	B3->B3
Nitab4.5_0000442g0240	1211.9	453.335	1.41874	2.90933e-15	3.83898e-14	Zinc finger%2C PHD-finger%2C Zinc finger%2C FYVE/PHD-type%2C DDT domain%2C subgroup%2C DDT domain%2C Zinc finger%2C RING/FYVE/PHD-type%2C DDT domain superfamily%2C Zinc finger%2C PHD-type%2C conserved site%2C Zinc finger%2C PHD-type && sp|F4JYC8|PTM_ARATH DDT domain-containing protein PTM OS=Arabidopsis thaliana OX=3702 GN=PTM PE=1 SV=1 && PF02791:DDT domain|PF15612:WSTF, HB1, Itc1p, MBD9 motif 1	DDT
Nitab4.5_0001732g0010	372.89	1358.18	-1.86549	3.58069e-15	4.69625e-14	DNA-binding WRKY && sp|Q9FG77|WRKY2_ARATH Probable WRKY transcription factor 2 OS=Arabidopsis thaliana OX=3702 GN=WRKY2 PE=1 SV=1 && PF03106:WRKY DNA -binding domain	WRKY
Nitab4.5_0000633g0080	349.429	1052.26	-1.59188	3.65914e-15	4.79292e-14	Basic-leucine zipper domain && sp|Q9MA75|VIP1_ARATH Transcription factor VIP1 OS=Arabidopsis thaliana OX=3702 GN=VIP1 PE=1 SV=1 && PF00170:bZIP transcription factor	bZIP
Nitab4.5_0001603g0050	91.8728	446.206	-2.28144	5.19925e-15	6.7548e-14	AP2/ERF domain%2C DNA-binding domain && sp|Q9FH94|ERF10_ARATH Ethylene-responsive transcription factor ERF010 OS=Arabidopsis thaliana OX=3702 GN=ERF010 PE=2 SV=1 && PF00847:AP2 domain	AP2/ERF->AP2/ERF-ERF
Nitab4.5_0000929g0090	116.321	465.337	-2.0003	5.79642e-15	7.49851e-14	AP2/ERF domain%2C DNA-binding domain && sp|Q9FH94|ERF10_ARATH Ethylene-responsive transcription factor ERF010 OS=Arabidopsis thaliana OX=3702 GN=ERF010 PE=2 SV=1 && PF00847:AP2 domain	AP2/ERF->AP2/ERF-ERF
Nitab4.5_0002072g0040	1225.48	3132.83	-1.35458	7.68307e-15	9.83842e-14	Homeodomain-like%2C SANT/Myb domain%2C Myb domain && - && PF00249:Myb-like DNA-binding domain	MYB->MYB-related
novel.716	12.8568	109.24	-3.0862	8.66999e-15	1.10369e-13	- && sp|Q9LM46|AG104_ARATH Agamous-like MADS-box protein AGL104 OS=Arabidopsis thaliana OX=3702 GN=AGL104 PE=1 SV=1 && PF00319:SRF-type transcription factor (DNA-binding and dimerisation domain)	MADS->MADS-M-type
Nitab4.5_0001401g0140	28.0234	199.879	-2.84167	1.1677e-14	1.46496e-13	DNA-binding pseudobarrel domain%2C B3 DNA binding domain && sp|Q9FGD2|Y5698_ARATH Putative B3 domain-containing protein At5g66980 OS=Arabidopsis thaliana OX=3702 GN=At5g66980 PE=1 SV=1 && PF02362:B3 DNA binding domain	B3->B3
Nitab4.5_0002304g0070	737.593	4698.54	-2.67127	1.45396e-14	1.80394e-13	Zinc finger%2C GATA-type%2C Zinc finger%2C NHR/GATA-type%2C Transcription factor%2C GATA%2C plant && sp|O49743|GATA4_ARATH GATA transcription factor 4 OS=Arabidopsis thaliana OX=3702 GN=GATA4 PE=2 SV=1 && PF00320:GATA zinc finger	C2C2->C2C2-GATA
Nitab4.5_0000278g0160	439.832	1748.25	-1.99169	1.49842e-14	1.85532e-13	SANT/Myb domain%2C Homeodomain-like%2C SANT domain%2C Myb domain%2C Myb domain%2C plants && sp|Q8S9H7|DIV_ANTMA Transcription factor DIVARICATA OS=Antirrhinum majus OX=4151 GN=DIVARICATA PE=2 SV=1 && PF00249:Myb-like DNA-binding domain	MYB->MYB
Nitab4.5_0000036g0240	24.3048	153.166	-2.65401	2.33513e-14	2.838e-13	Leucine zipper%2C homeobox-associated%2C Homeodomain-like%2C Homeobox domain%2C Homeobox%2C conserved site && sp|P46604|HAT22_ARATH Homeobox-leucine zipper protein HAT22 OS=Arabidopsis thaliana OX=3702 GN=HAT22 PE=1 SV=1 && PF00046:Homeodomain|PF02183:Homeobox associated leucine zipper	HB->HB-HD-ZIP
novel.5698	244.871	914.895	-1.90206	2.37051e-14	2.87984e-13	- && sp|O23661|ARFC_ARATH Auxin response factor 3 OS=Arabidopsis thaliana OX=3702 GN=ARF3 PE=1 SV=2 && PF02362:B3 DNA binding domain|PF06507:Auxin response factor	B3->B3-ARF
Nitab4.5_0000188g0350	2120.93	483.428	2.13408	2.42573e-14	2.94457e-13	Transcriptional coactivator p15 (PC4)%2C ssDNA-binding transcriptional regulator && sp|O65154|KIWI_ARATH RNA polymerase II transcriptional coactivator KIWI OS=Arabidopsis thaliana OX=3702 GN=KIWI PE=1 SV=1 && PF02229:Transcriptional Coactivator p15 (PC4)	Coactivator p15
Nitab4.5_0000255g0230	987.985	2551.61	-1.36892	2.75248e-14	3.31995e-13	Zinc finger%2C C2H2-like%2C Zinc finger%2C double-stranded RNA binding%2C Zinc finger C2H2-type/integrase DNA-binding domain%2C Zinc finger%2C C2H2 && sp|Q8H1F5|IDD7_ARATH Protein indeterminate-domain 7 OS=Arabidopsis thaliana OX=3702 GN=IDD7 PE=2 SV=1 && PF12171:Zinc-finger double-stranded RNA-binding	C2H2
Nitab4.5_0004114g0060	1.75449	93.871	-5.69024	5.50937e-14	6.4627e-13	CCT domain && sp|Q9FHH8|COL5_ARATH Zinc finger protein CONSTANS-LIKE 5 OS=Arabidopsis thaliana OX=3702 GN=COL5 PE=2 SV=2 && PF06203:CCT motif	Others
Nitab4.5_0000129g0420	411.984	1170.87	-1.50743	8.04231e-14	9.31501e-13	Zinc finger%2C CCCH-type%2C Putative E3 ubiquitin-protein ligase%2C makorin-related && sp|Q9ZUM0|C3H17_ARATH Zinc finger CCCH domain-containing protein 17 OS=Arabidopsis thaliana OX=3702 GN=At2g02160 PE=1 SV=1 && -	C3H
Nitab4.5_0003110g0070	338.455	98.9342	1.76933	8.40725e-14	9.71914e-13	Helicase%2C superfamily 1/2%2C ATP-binding domain%2C SNF2-related%2C P-loop containing nucleoside triphosphate hydrolase%2C Helicase%2C C-terminal && sp|F4IV45|CHR10_ARATH Probable helicase CHR10 OS=Arabidopsis thaliana OX=3702 GN=CHR10 PE=3 SV=1 && PF00176:SNF2 family N-terminal domain|PF00271:Helicase conserved C-terminal domain	SNF2
Nitab4.5_0000605g0160	148.657	465.51	-1.64829	9.75946e-14	1.11843e-12	MADF domain && sp|Q9SYG2|ASIL1_ARATH Trihelix transcription factor ASIL1 OS=Arabidopsis thaliana OX=3702 GN=ASIL1 PE=1 SV=1 && PF13837:Myb/SANT-like DNA-binding domain	Trihelix
Nitab4.5_0004743g0150	191.006	598.228	-1.64726	9.77658e-14	1.11954e-12	JmjC domain%2C Zinc finger%2C RING-type && sp|Q9SSE9|JMJ25_ARATH Lysine-specific demethylase JMJ25 OS=Arabidopsis thaliana OX=3702 GN=JMJ25 PE=1 SV=1 && PF02373:JmjC domain, hydroxylase|PF10497:Zinc-finger domain of monoamine-oxidase A repressor R1	Jumonji
Nitab4.5_0003577g0040	276.039	997.875	-1.85509	1.19851e-13	1.3586e-12	Homeobox domain%2C Homeobox%2C conserved site%2C Helix-turn-helix motif%2C Leucine zipper%2C homeobox-associated%2C Homeodomain-like && sp|A2X980|HOX16_ORYSI Homeobox-leucine zipper protein HOX16 OS=Oryza sativa subsp. indica OX=39946 GN=HOX16 PE=2 SV=1 && PF00046:Homeodomain|PF02183:Homeobox associated leucine zipper	HB->HB-HD-ZIP
Nitab4.5_0001393g0100	91.3354	4.17529	4.36826	1.26147e-13	1.42677e-12	Rcd1%2C Armadillo-like helical%2C Armadillo-type fold && sp|Q6IP65|CNOT9_XENLA CCR4-NOT transcription complex subunit 9 OS=Xenopus laevis OX=8355 GN=cnot9 PE=2 SV=1 && PF04078:Cell differentiation family, Rcd1-like	Rcd1-like
Nitab4.5_0000168g0240	834.792	338.405	1.30285	1.31271e-13	1.48085e-12	Armadillo-type fold%2C Armadillo-like helical%2C Rcd1 && sp|Q6IP65|CNOT9_XENLA CCR4-NOT transcription complex subunit 9 OS=Xenopus laevis OX=8355 GN=cnot9 PE=2 SV=1 && PF04078:Cell differentiation family, Rcd1-like	Rcd1-like
Nitab4.5_0007972g0010	89.2901	7.84988	3.48379	1.40047e-13	1.57575e-12	Zinc finger%2C GATA-type%2C Zinc finger%2C NHR/GATA-type && sp|Q9FJ10|GAT16_ARATH GATA transcription factor 16 OS=Arabidopsis thaliana OX=3702 GN=GATA16 PE=2 SV=1 && -	C2C2->C2C2-GATA
Nitab4.5_0000397g0120	539.421	1413.92	-1.39017	1.57041e-13	1.75653e-12	Myc-type%2C basic helix-loop-helix (bHLH) domain && sp|Q9FH37|ILR3_ARATH Transcription factor ILR3 OS=Arabidopsis thaliana OX=3702 GN=ILR3 PE=1 SV=1 && PF00010:Helix-loop-helix DNA-binding domain	bHLH
Nitab4.5_0002553g0030	463.295	136	1.76881	1.72348e-13	1.91995e-12	Zinc finger%2C B-box && sp|Q96288|BBX24_ARATH B-box zinc finger protein 24 OS=Arabidopsis thaliana OX=3702 GN=BBX24 PE=1 SV=1 && PF00643:B-box zinc finger	Others
Nitab4.5_0000421g0100	529.701	1489.13	-1.49049	2.04137e-13	2.25502e-12	AP2/ERF domain%2C DNA-binding domain && sp|Q8H1E4|RAP24_ARATH Ethylene-responsive transcription factor RAP2-4 OS=Arabidopsis thaliana OX=3702 GN=RAP2-4 PE=1 SV=1 && PF00847:AP2 domain	AP2/ERF->AP2/ERF-ERF
Nitab4.5_0003481g0080	35.4584	204.08	-2.53189	2.16339e-13	2.38027e-12	Unknown && sp|Q9LJG8|ASIL2_ARATH Trihelix transcription factor ASIL2 OS=Arabidopsis thaliana OX=3702 GN=ASIL2 PE=1 SV=1 && PF13837:Myb/SANT-like DNA-binding domain	Trihelix
Nitab4.5_0000294g0180	301.469	849.381	-1.49508	4.05458e-13	4.33982e-12	DNA-binding WRKY && sp|Q9FG77|WRKY2_ARATH Probable WRKY transcription factor 2 OS=Arabidopsis thaliana OX=3702 GN=WRKY2 PE=1 SV=1 && PF03106:WRKY DNA -binding domain	WRKY
Nitab4.5_0001057g0060	550.331	169.287	1.69947	4.19428e-13	4.48143e-12	Zinc finger%2C SWIM-type%2C MULE transposase domain%2C Zinc finger%2C PMZ-type%2C FAR1 DNA binding domain && sp|Q9SY66|FRS11_ARATH Protein FAR1-RELATED SEQUENCE 11 OS=Arabidopsis thaliana OX=3702 GN=FRS11 PE=1 SV=1 && PF10551:MULE transposase domain|PF03101:FAR1 DNA-binding domain|PF04434:SWIM zinc finger	FAR1
Nitab4.5_0000069g0570	1174.34	2782.21	-1.24434	4.33875e-13	4.61952e-12	Zinc finger%2C TAZ-type%2C Zinc finger%2C ZZ-type%2C Zinc finger%2C PHD-finger%2C Zinc finger%2C FYVE/PHD-type%2C Histone H3-K56 acetyltransferase%2C RTT109%2C Zinc finger%2C PHD-type%2C conserved site%2C Zinc finger%2C RING/FYVE/PHD-type && sp|Q9C5X9|HAC1_ARATH Histone acetyltransferase HAC1 OS=Arabidopsis thaliana OX=3702 GN=HAC1 PE=1 SV=2 && PF00628:PHD-finger|PF02135:TAZ zinc finger|PF00569:Z…	TAZ
Nitab4.5_0003540g0010	238.84	883.052	-1.8884	5.32042e-13	5.62325e-12	Basic-leucine zipper domain && sp|Q9LZP8|BZP53_ARATH bZIP transcription factor 53 OS=Arabidopsis thaliana OX=3702 GN=BZIP53 PE=1 SV=1 && PF00170:bZIP transcription factor	bZIP
Nitab4.5_0001021g0050	1643.87	6190.41	-1.91306	6.52592e-13	6.82834e-12	Homeobox KN domain%2C KNOX1%2C Homeobox domain%2C KNOX2%2C Homeodomain-like && sp|O22300|LET12_SOLLC Homeobox protein knotted-1-like LET12 OS=Solanum lycopersicum OX=4081 GN=LET12 PE=2 SV=1 && PF03791:KNOX2 domain|PF03790:KNOX1 domain|PF05920:Homeobox KN domain	HB->HB-KNOX
novel.1823	231.989	49.1038	2.23948	7.08945e-13	7.3874e-12	- && sp|Q9SV87|BRN2_ARATH Protein BEARSKIN2 OS=Arabidopsis thaliana OX=3702 GN=BRN2 PE=2 SV=1 && PF02365:No apical meristem (NAM) protein	NAC
Nitab4.5_0004657g0020	348.625	891.816	-1.35613	1.04378e-12	1.06712e-11	B3 DNA binding domain%2C DNA-binding pseudobarrel domain && sp|Q8L7G0|ARFA_ARATH Auxin response factor 1 OS=Arabidopsis thaliana OX=3702 GN=ARF1 PE=1 SV=2 && PF02362:B3 DNA binding domain	B3->B3-ARF
Nitab4.5_0000288g0090	457.657	1082.5	-1.24272	1.07029e-12	1.09347e-11	Zinc finger%2C PHD-finger%2C Zinc finger%2C PHD-type%2C conserved site%2C Zinc finger%2C PHD-type%2C Zinc finger%2C RING/FYVE/PHD-type%2C Alfin%2C Zinc finger%2C FYVE/PHD-type && sp|Q40359|ALFIN_MEDSA PHD finger protein Alfin1 OS=Medicago sativa OX=3879 GN=ALFIN-1 PE=1 SV=1 && PF00628:PHD-finger|PF12165:Alfin	Alfin-like
Nitab4.5_0000969g0020	30.5969	147.148	-2.26816	1.16503e-12	1.18507e-11	Myb domain%2C SANT/Myb domain%2C Myb domain%2C plants%2C Homeodomain-like && sp|A3AWH5|MOF1_ORYSJ Myb family transcription factor MOF1 OS=Oryza sativa subsp. japonica OX=39947 GN=MOF1 PE=1 SV=1 && PF00249:Myb-like DNA-binding domain	GARP->GARP-G2-like
Nitab4.5_0002274g0020	66.5022	298.18	-2.16181	1.62027e-12	1.62741e-11	NAC domain && sp|Q9ZVP8|NAC35_ARATH NAC domain-containing protein 35 OS=Arabidopsis thaliana OX=3702 GN=NAC035 PE=1 SV=2 && PF02365:No apical meristem (NAM) protein	NAC
Nitab4.5_0000058g0020	411.91	50.6784	3.02601	1.67698e-12	1.6827e-11	AP2/ERF domain%2C DNA-binding domain && sp|Q8LFR2|DRE2C_ARATH Dehydration-responsive element-binding protein 2C OS=Arabidopsis thaliana OX=3702 GN=DREB2C PE=2 SV=2 && PF00847:AP2 domain	AP2/ERF->AP2/ERF-ERF
Nitab4.5_0001418g0030	71.918	4.81918	3.88128	1.83428e-12	1.83204e-11	ZF-HD homeobox protein%2C Cys/His-rich dimerisation domain%2C Domain of unknown function DUF4283 && sp|A2Z259|ZHD1_ORYSI Zinc-finger homeodomain protein 1 OS=Oryza sativa subsp. indica OX=39946 GN=ZHD1 PE=3 SV=1 && PF14111:Domain of unknown function (DUF4283)|PF04770:ZF-HD protein dimerisation region	zf-HD
Nitab4.5_0001110g0140	2374	9118.77	-1.94151	2.10886e-12	2.09388e-11	CCT domain%2C Zinc finger%2C B-box && sp|Q9FHH8|COL5_ARATH Zinc finger protein CONSTANS-LIKE 5 OS=Arabidopsis thaliana OX=3702 GN=COL5 PE=2 SV=2 && PF06203:CCT motif|PF00643:B-box zinc finger	C2C2->C2C2-CO-like
Nitab4.5_0000142g0190	713.663	1872.81	-1.39246	2.18383e-12	2.16618e-11	Amino-acid N-acetyltransferase (ArgA)%2C Aspartate/glutamate/uridylate kinase%2C GNAT domain%2C Acyl-CoA N-acyltransferase && sp|Q84JF4|NAGS1_ARATH Probable amino-acid acetyltransferase NAGS1, chloroplastic OS=Arabidopsis thaliana OX=3702 GN=NAGS1 PE=2 SV=1 && PF00696:Amino acid kinase family|PF00583:Acetyltransferase (GNAT) family	GNAT
Nitab4.5_0004750g0030	232.415	687.837	-1.56582	2.21134e-12	2.18989e-11	Zinc finger%2C C2H2 && - && -	C2H2
Nitab4.5_0000039g0050	240.261	33.9057	2.82745	2.36076e-12	2.33329e-11	DNA-binding WRKY && sp|Q9FYA2|WRK75_ARATH Probable WRKY transcription factor 75 OS=Arabidopsis thaliana OX=3702 GN=WRKY75 PE=1 SV=1 && -	WRKY
Nitab4.5_0003282g0080	291.025	1036.11	-1.83321	2.76276e-12	2.71117e-11	Zinc finger%2C C2H2 && - && -	C2H2
novel.4814	2.59331	488.304	-7.58658	2.95451e-12	2.8872e-11	- && sp|F4JVB8|RADL1_ARATH Protein RADIALIS-like 1 OS=Arabidopsis thaliana OX=3702 GN=RL1 PE=2 SV=1 && -	MYB->MYB-related
Nitab4.5_0004300g0180	41.5832	2123.13	-5.67704	2.98914e-12	2.91728e-11	NAC domain && sp|K4BWV2|NAP1_SOLLC NAC domain-containing protein 1 OS=Solanum lycopersicum OX=4081 GN=NAP1 PE=2 SV=1 && PF02365:No apical meristem (NAM) protein	NAC
Nitab4.5_0000999g0090	549.689	1289.03	-1.23013	3.40503e-12	3.30191e-11	SAP domain%2C Zinc finger%2C RING/FYVE/PHD-type%2C Zinc finger%2C PHD-type%2C Zinc finger%2C PHD-finger%2C Zinc finger%2C FYVE/PHD-type%2C Zinc finger%2C PHD-type%2C conserved site && sp|Q680Q4|SIZ1_ARATH E3 SUMO-protein ligase SIZ1 OS=Arabidopsis thaliana OX=3702 GN=SIZ1 PE=1 SV=2 && PF02037:SAP domain|PF00628:PHD-finger	PHD
novel.8573	711.699	3856.24	-2.43803	4.13129e-12	3.95932e-11	- && - && PF00046:Homeodomain	HB->HB-other
Nitab4.5_0002029g0050	89.7326	10.3362	3.1299	4.18888e-12	4.01325e-11	Myc-type%2C basic helix-loop-helix (bHLH) domain && sp|Q9FUA4|SPT_ARATH Transcription factor SPATULA OS=Arabidopsis thaliana OX=3702 GN=SPT PE=1 SV=1 && PF00010:Helix-loop-helix DNA-binding domain	bHLH
Nitab4.5_0000663g0220	2647.92	7276.66	-1.45858	4.48013e-12	4.26802e-11	AUX/IAA protein%2C DNA-binding pseudobarrel domain%2C Aux/IAA-ARF-dimerisation%2C B3 DNA binding domain%2C Auxin response factor && sp|Q2LAJ3|ARF2A_SOLLC Auxin response factor 2A OS=Solanum lycopersicum OX=4081 GN=ARF2A PE=1 SV=1 && PF02309:AUX/IAA family|PF02362:B3 DNA binding domain|PF06507:Auxin response factor	B3->B3-ARF
novel.5932	56.0898	206.532	-1.87892	4.52061e-12	4.30387e-11	- && sp|Q9SW80|BLH2_ARATH BEL1-like homeodomain protein 2 OS=Arabidopsis thaliana OX=3702 GN=BLH2 PE=1 SV=3 && PF05920:Homeobox KN domain	HB->HB-other
Nitab4.5_0002629g0100	0.916811	92.4503	-6.65809	4.58248e-12	4.35458e-11	Basic-leucine zipper domain && sp|F4IN23|BZP34_ARATH Basic leucine zipper 34 OS=Arabidopsis thaliana OX=3702 GN=BZIP34 PE=1 SV=1 && PF00170:bZIP transcription factor	bZIP
Nitab4.5_0001229g0040	951.495	2206.58	-1.21318	4.74994e-12	4.50242e-11	CCT domain%2C Zinc finger%2C B-box && sp|Q9LUA9|COL10_ARATH Zinc finger protein CONSTANS-LIKE 10 OS=Arabidopsis thaliana OX=3702 GN=COL10 PE=1 SV=1 && PF06203:CCT motif	C2C2->C2C2-CO-like
Nitab4.5_0002793g0050	742.27	1908.75	-1.36307	5.26727e-12	4.96698e-11	RWP-RK domain%2C Phox/Bem1p && sp|Q8RWY4|NLP6_ARATH Protein NLP6 OS=Arabidopsis thaliana OX=3702 GN=NLP6 PE=2 SV=2 && PF02042:RWP-RK domain|PF00564:PB1 domain	RWP-RK
novel.5772	609.905	1416.95	-1.21688	5.30577e-12	5.00114e-11	- && sp|Q9SMX9|SPL1_ARATH Squamosa promoter-binding-like protein 1 OS=Arabidopsis thaliana OX=3702 GN=SPL1 PE=1 SV=2 && PF03110:SBP domain	SBP
Nitab4.5_0001817g0020	411.531	80.7624	2.35334	6.69797e-12	6.25124e-11	AP2/ERF domain%2C DNA-binding domain && sp|O82132|DRE2A_ARATH Dehydration-responsive element-binding protein 2A OS=Arabidopsis thaliana OX=3702 GN=DREB2A PE=1 SV=1 && PF00847:AP2 domain	AP2/ERF->AP2/ERF-ERF
Nitab4.5_0000423g0060	70.7605	310.844	-2.13853	7.32508e-12	6.79469e-11	AP2/ERF domain%2C DNA-binding domain && sp|Q9FGF8|ABR1_ARATH Ethylene-responsive transcription factor ABR1 OS=Arabidopsis thaliana OX=3702 GN=ABR1 PE=2 SV=1 && PF00847:AP2 domain	AP2/ERF->AP2/ERF-ERF
Nitab4.5_0000624g0020	505.328	1288.52	-1.35107	7.67405e-12	7.08804e-11	Transcriptional activator NFYC/HAP5 subunit%2C Histone-fold%2C Transcription factor CBF/NF-Y/archaeal histone && sp|Q9SMP0|NFYC1_ARATH Nuclear transcription factor Y subunit C-1 OS=Arabidopsis thaliana OX=3702 GN=NFYC1 PE=1 SV=1 && PF00808:Histone-like transcription factor (CBF/NF-Y) and archaeal histone	NF-Y->NF-YC
novel.4662	2146.15	4501.58	-1.06882	9.2129e-12	8.42215e-11	- && sp|Q7G8Y3|ISW2_ORYSJ Probable chromatin-remodeling complex ATPase chain OS=Oryza sativa subsp. japonica OX=39947 GN=Os01g0367900 PE=2 SV=2 && PF09111:SLIDE|PF09110:HAND|PF00176:SNF2 family N-terminal domain	SNF2
Nitab4.5_0000132g0230	2124.32	5280.73	-1.31398	1.31155e-11	1.17351e-10	Zinc finger%2C CCCH-type%2C Nucleotide-binding%2C alpha-beta plait%2C U2 auxiliary factor small subunit && sp|Q9ZQW8|U2AFA_ORYSJ Splicing factor U2af small subunit A OS=Oryza sativa subsp. japonica OX=39947 GN=U2AF35A PE=2 SV=1 && PF00642:Zinc finger C-x8-C-x5-C-x3-H type (and similar)	C3H
Nitab4.5_0000622g0060	121.341	16.4265	2.85883	1.51626e-11	1.3491e-10	Zinc finger%2C PHD-type%2C conserved site%2C Zinc finger%2C RING/FYVE/PHD-type%2C Bromo adjacent homology (BAH) domain%2C Zinc finger%2C PHD-finger%2C Zinc finger%2C PHD-type%2C Zinc finger%2C FYVE/PHD-type && sp|F4JL28|EBS_ARATH Chromatin remodeling protein EBS OS=Arabidopsis thaliana OX=3702 GN=EBS PE=1 SV=1 && PF01426:BAH domain|PF00628:PHD-finger	PHD
Nitab4.5_0002578g0010	264.145	964.23	-1.86974	1.5494e-11	1.37657e-10	Myb domain%2C Homeodomain-like%2C SANT/Myb domain && sp|O23160|MYB73_ARATH Transcription factor MYB73 OS=Arabidopsis thaliana OX=3702 GN=MYB73 PE=1 SV=1 && PF00249:Myb-like DNA-binding domain	MYB->MYB
Nitab4.5_0000628g0080	365.42	1101.07	-1.59262	1.62088e-11	1.43797e-10	Basic-leucine zipper domain%2C G-box binding%2C MFMR && - && PF00170:bZIP transcription factor	bZIP
Nitab4.5_0000380g0050	448.992	1821.74	-2.02094	1.8924e-11	1.66667e-10	POX domain%2C Homeobox domain%2C Homeodomain-like%2C Homeobox KN domain && sp|Q9SJ56|BLH1_ARATH BEL1-like homeodomain protein 1 OS=Arabidopsis thaliana OX=3702 GN=BLH1 PE=1 SV=1 && PF07526:Associated with HOX|PF05920:Homeobox KN domain	HB->HB-BELL
Nitab4.5_0000033g0140	74.4376	252.648	-1.76149	1.91424e-11	1.68443e-10	Acyl-CoA N-acyltransferase%2C GNAT domain && sp|Q568K5|NAA40_DANRE N-alpha-acetyltransferase 40 OS=Danio rerio OX=7955 GN=naa40 PE=2 SV=1 && PF00583:Acetyltransferase (GNAT) family	GNAT
Nitab4.5_0001304g0070	76.3901	250.604	-1.71588	2.15405e-11	1.88235e-10	Zinc finger%2C Dof-type && sp|Q9M2U1|DOF36_ARATH Dof zinc finger protein DOF3.6 OS=Arabidopsis thaliana OX=3702 GN=DOF3.6 PE=1 SV=2 && PF02701:Dof domain, zinc finger	C2C2->C2C2-Dof
Nitab4.5_0003600g0070	3191.47	1071.71	1.57429	2.54377e-11	2.20448e-10	Zinc finger%2C CCCH-type%2C K Homology domain%2C type 1%2C K Homology domain && sp|Q7F8R0|C3H14_ORYSJ Zinc finger CCCH domain-containing protein 14 OS=Oryza sativa subsp. japonica OX=39947 GN=Os02g0194200 PE=2 SV=1 && PF00642:Zinc finger C-x8-C-x5-C-x3-H type (and similar)|PF00013:KH domain	C3H
Nitab4.5_0000317g0120	2553.54	5598.62	-1.13274	2.7196e-11	2.34679e-10	Zinc finger%2C CCCH-type && sp|Q3ED78|C3H7_ARATH Zinc finger CCCH domain-containing protein 7 OS=Arabidopsis thaliana OX=3702 GN=At1g21570 PE=1 SV=1 && -	C3H
Nitab4.5_0001800g0100	89.6558	294.552	-1.71458	2.74676e-11	2.36889e-10	Zinc finger%2C Dof-type && sp|Q9M2U1|DOF36_ARATH Dof zinc finger protein DOF3.6 OS=Arabidopsis thaliana OX=3702 GN=DOF3.6 PE=1 SV=2 && PF02701:Dof domain, zinc finger	C2C2->C2C2-Dof
Nitab4.5_0000342g0020	209.119	512.777	-1.29343	3.06435e-11	2.63007e-10	Myc-type%2C basic helix-loop-helix (bHLH) domain && sp|Q8L467|BH104_ARATH Transcription factor bHLH104 OS=Arabidopsis thaliana OX=3702 GN=BHLH104 PE=1 SV=1 && PF00010:Helix-loop-helix DNA-binding domain	bHLH
Nitab4.5_0001012g0020	351.3	1049.04	-1.57925	3.16803e-11	2.71138e-10	Myc-type%2C basic helix-loop-helix (bHLH) domain%2C Transcription factor MYC/MYB N-terminal && sp|A0A3Q7HRZ6|MYC2_SOLLC Transcription factor MYC2 OS=Solanum lycopersicum OX=4081 GN=MYC2 PE=1 SV=1 && PF14215:bHLH-MYC and R2R3-MYB transcription factors N-terminal|PF00010:Helix-loop-helix DNA-binding domain	bHLH
Nitab4.5_0003314g0110	1119	491.861	1.18656	3.17371e-11	2.71547e-10	High mobility group box domain%2C Structure-specific recognition protein%2C Domain of unknown function DUF1747%2C SSRP1 domain%2C Pleckstrin homology-like domain && sp|O04235|SSRP1_VICFA FACT complex subunit SSRP1 OS=Vicia faba OX=3906 GN=SSRP1 PE=2 SV=1 && PF00505:HMG (high mobility group) box|PF08512:Histone chaperone Rttp106-like|PF17292:POB3-like N-terminal PH domain|PF03531:Structure-specifi…	HMG
Nitab4.5_0001599g0170	48.1614	272.599	-2.49523	3.21046e-11	2.74537e-10	Homeodomain-like%2C Myb-like domain%2C SANT/Myb domain && sp|Q9FNN6|SRM1_ARATH Transcription factor SRM1 OS=Arabidopsis thaliana OX=3702 GN=SRM1 PE=1 SV=1 && -	MYB->MYB-related
novel.8755	46.6232	235.047	-2.32747	3.54945e-11	3.02416e-10	- && - && -	LOB
Nitab4.5_0002128g0040	419.424	1285.09	-1.61657	3.59074e-11	3.05677e-10	Basic-leucine zipper domain%2C G-box binding%2C MFMR && sp|A0A3B6KF13|BZP1A_WHEAT bZIP transcription factor 1-A OS=Triticum aestivum OX=4565 GN=BZIP1-A PE=2 SV=1 && PF07777:G-box binding protein MFMR|PF00170:bZIP transcription factor	bZIP
Nitab4.5_0000140g0040	219.732	574.639	-1.38878	3.62446e-11	3.0846e-10	SANT/Myb domain%2C Homeodomain-like%2C Myb-like domain && sp|Q9C6K3|DF1_ARATH Trihelix transcription factor DF1 OS=Arabidopsis thaliana OX=3702 GN=DF1 PE=4 SV=1 && PF13837:Myb/SANT-like DNA-binding domain	Trihelix
Nitab4.5_0004251g0010	1158.87	12.3919	6.55394	3.6948e-11	3.14182e-10	Homeodomain-like%2C Homeobox domain%2C Homeobox%2C conserved site%2C Helix-turn-helix motif%2C Leucine zipper%2C homeobox-associated && sp|Q01IK0|HOX22_ORYSI Homeobox-leucine zipper protein HOX22 OS=Oryza sativa subsp. indica OX=39946 GN=HOX22 PE=2 SV=2 && PF02183:Homeobox associated leucine zipper|PF00046:Homeodomain	HB->HB-HD-ZIP
Nitab4.5_0000568g0260	339.592	861.478	-1.34409	3.91106e-11	3.31178e-10	DNA-binding WRKY%2C Protein kinase%2C ATP binding site%2C Serine/threonine-protein kinase%2C active site%2C Serine/threonine- / dual specificity protein kinase%2C catalytic domain%2C Protein kinase domain%2C Protein kinase-like domain && sp|F4ICB6|IBS1_ARATH Protein IMPAIRED IN BABA-INDUCED STERILITY 1 OS=Arabidopsis thaliana OX=3702 GN=IBS1 PE=3 SV=1 && PF03106:WRKY DNA -binding domain|PF00069:P…	WRKY
Nitab4.5_0002543g0050	483.091	87.5931	2.46103	5.88016e-11	4.88237e-10	Basic-leucine zipper domain && sp|Q9M7Q2|AI5L7_ARATH ABSCISIC ACID-INSENSITIVE 5-like protein 7 OS=Arabidopsis thaliana OX=3702 GN=ABF4 PE=1 SV=1 && PF00170:bZIP transcription factor	bZIP
novel.5445	522.511	178.332	1.55115	5.97945e-11	4.95802e-10	- && sp|Q6Z2G9|TLP5_ORYSJ Tubby-like F-box protein 5 OS=Oryza sativa subsp. japonica OX=39947 GN=TULP5 PE=2 SV=1 && PF00646:F-box domain	TUB
Nitab4.5_0003361g0020	153.831	20.8455	2.90245	5.99565e-11	4.9701e-10	Plus-3%2C SWIB/MDM2 domain%2C GYF%2C Plus-3 domain%2C subgroup && sp|Q9FT92|Y5843_ARATH Uncharacterized protein At5g08430 OS=Arabidopsis thaliana OX=3702 GN=At5g08430 PE=1 SV=2 && PF02201:SWIB/MDM2 domain|PF02213:GYF domain|PF03126:Plus-3 domain	SWI/SNF-BAF60b
Nitab4.5_0004087g0040	2.9734	64.705	-4.41905	6.0107e-11	4.98121e-10	Zinc finger%2C CCHC-type%2C SANT/Myb domain%2C Myb domain%2C Myb domain%2C plants%2C Homeodomain-like && sp|Q9LVS0|KUA1_ARATH Transcription factor KUA1 OS=Arabidopsis thaliana OX=3702 GN=KUA1 PE=1 SV=1 && PF00249:Myb-like DNA-binding domain	MYB->MYB-related
Nitab4.5_0000110g0270	173.937	476.098	-1.45404	7.20157e-11	5.90357e-10	BZR1%2C transcriptional repressor && sp|Q8S307|BZR1_ARATH Protein BRASSINAZOLE-RESISTANT 1 OS=Arabidopsis thaliana OX=3702 GN=BZR1 PE=1 SV=1 && PF05687:BES1/BZR1 plant transcription factor, N-terminal	BES1
Nitab4.5_0005208g0030	355.524	870.223	-1.29222	7.3249e-11	5.99981e-10	Zinc finger%2C RING/FYVE/PHD-type%2C Zinc finger%2C FYVE/PHD-type%2C Zinc finger%2C PHD-finger%2C Zinc finger%2C PHD-type%2C conserved site%2C Acyl-CoA N-acyltransferase%2C Zinc finger%2C PHD-type && sp|Q6PDQ2|CHD4_MOUSE Chromodomain-helicase-DNA-binding protein 4 OS=Mus musculus OX=10090 GN=Chd4 PE=1 SV=1 && PF16135:TPL-binding domain in jasmonate signalling|PF00628:PHD-finger	PHD
Nitab4.5_0003748g0030	15.3861	156.782	-3.35829	8.28763e-11	6.73742e-10	NAC domain && sp|Q8GWK6|NC104_ARATH NAC domain-containing protein 104 OS=Arabidopsis thaliana OX=3702 GN=NAC104 PE=2 SV=1 && PF02365:No apical meristem (NAM) protein	NAC
Nitab4.5_0003077g0060	497.657	171.264	1.53441	9.78753e-11	7.90379e-10	Transcription factor TCP subgroup%2C Transcription factor%2C TCP && sp|Q8LPR5|TCP4_ARATH Transcription factor TCP4 OS=Arabidopsis thaliana OX=3702 GN=TCP4 PE=1 SV=1 && PF03634:TCP family transcription factor	TCP
Nitab4.5_0000308g0160	10.792	207.335	-4.25486	1.00487e-10	8.09742e-10	Homeodomain-like%2C Myb-like domain%2C SANT/Myb domain && sp|F4JVB8|RADL1_ARATH Protein RADIALIS-like 1 OS=Arabidopsis thaliana OX=3702 GN=RL1 PE=2 SV=1 && -	MYB->MYB-related
Nitab4.5_0001317g0160	72.8514	1.19854	5.73939	1.11607e-10	8.95778e-10	Basic-leucine zipper domain && sp|C0Z2L5|BZP44_ARATH bZIP transcription factor 44 OS=Arabidopsis thaliana OX=3702 GN=BZIP44 PE=1 SV=1 && PF00170:bZIP transcription factor	bZIP
Nitab4.5_0002184g0010	761.069	2530.47	-1.73373	1.32939e-10	1.05942e-09	Unknown && sp|O24606|EIN3_ARATH Protein ETHYLENE INSENSITIVE 3 OS=Arabidopsis thaliana OX=3702 GN=EIN3 PE=1 SV=1 && PF04873:Ethylene insensitive 3	EIL
Nitab4.5_0005273g0020	148.091	27.299	2.45253	1.33256e-10	1.0615e-09	CCT domain%2C Tify%2C Zinc finger%2C GATA-type%2C Zinc finger%2C NHR/GATA-type && sp|Q8GXL7|GAT24_ARATH GATA transcription factor 24 OS=Arabidopsis thaliana OX=3702 GN=GATA24 PE=1 SV=2 && PF00320:GATA zinc finger|PF06200:tify domain|PF06203:CCT motif	C2C2->C2C2-GATA
Nitab4.5_0000190g0050	93.3558	5.42034	4.18016	1.3376e-10	1.06485e-09	Heat shock factor (HSF)-type%2C DNA-binding%2C Winged helix-turn-helix DNA-binding domain%2C Heat shock transcription factor family && sp|P41152|HSF30_SOLPE Heat shock factor protein HSF30 OS=Solanum peruvianum OX=4082 GN=HSF30 PE=2 SV=1 && PF00447:HSF-type DNA-binding	HSF
Nitab4.5_0001769g0080	76.9224	428.223	-2.4811	1.42027e-10	1.12799e-09	Zinc finger%2C GATA-type%2C Zinc finger%2C NHR/GATA-type && sp|Q8LAU9|GATA1_ARATH GATA transcription factor 1 OS=Arabidopsis thaliana OX=3702 GN=GATA1 PE=2 SV=2 && PF00320:GATA zinc finger	C2C2->C2C2-GATA
Nitab4.5_0004087g0010	105.555	346.458	-1.71214	1.49206e-10	1.1816e-09	Unknown && sp|F4K933|ET2_ARATH Protein EFFECTOR OF TRANSCRIPTION 2 OS=Arabidopsis thaliana OX=3702 GN=ET2 PE=1 SV=1 && -	HRT
Nitab4.5_0000206g0010	355.667	801.082	-1.17075	1.67332e-10	1.31724e-09	Transcription factor TCP subgroup%2C Transcription factor%2C TCP%2C CYC/TB1%2C R domain && sp|Q93V43|TCP2_ARATH Transcription factor TCP2 OS=Arabidopsis thaliana OX=3702 GN=TCP2 PE=1 SV=1 && PF03634:TCP family transcription factor	TCP
Nitab4.5_0001701g0010	2106.15	6210.85	-1.56038	1.68424e-10	1.3248e-09	Signal transduction histidine kinase EnvZ-like%2C dimerisation/phosphoacceptor domain%2C CHASE%2C Signal transduction histidine kinase%2C core%2C Signal transduction response regulator%2C receiver domain%2C CheY-like superfamily%2C Histidine kinase-like ATPase%2C ATP-binding domain%2C Signal transduction histidine kinase-related protein%2C C-terminal%2C Signal transduction histidine kinase%2C hom…	Others
Nitab4.5_0009641g0020	103.844	13.3634	2.94477	1.78676e-10	1.40108e-09	SANT/Myb domain%2C Linker histone H1/H5%2C domain H15%2C Homeodomain-like%2C Myb domain%2C Winged helix-turn-helix DNA-binding domain && sp|F4I7L1|TRB4_ARATH Telomere repeat-binding factor 4 OS=Arabidopsis thaliana OX=3702 GN=At1g17520 PE=2 SV=2 && PF00538:linker histone H1 and H5 family|PF00249:Myb-like DNA-binding domain	MYB->MYB-related
Nitab4.5_0002692g0030	353.424	990.943	-1.48813	2.08201e-10	1.61838e-09	NAC domain && sp|Q9SQY0|NAC52_ARATH NAC domain containing protein 52 OS=Arabidopsis thaliana OX=3702 GN=NAC052 PE=1 SV=1 && PF02365:No apical meristem (NAM) protein	NAC
Nitab4.5_0000632g0140	778.307	215.78	1.85454	2.14724e-10	1.66652e-09	Rubisco LS methyltransferase%2C substrate-binding domain%2C SET domain && sp|Q84JF5|PTA14_ARATH Protein PLASTID TRANSCRIPTIONALLY ACTIVE 14 OS=Arabidopsis thaliana OX=3702 GN=PTAC14 PE=1 SV=1 && PF00856:SET domain	SET
Nitab4.5_0001097g0090	694.045	2088.18	-1.58995	2.39903e-10	1.85056e-09	Homeodomain-like%2C SANT/Myb domain%2C Myb domain%2C Signal transduction response regulator%2C receiver domain%2C Response regulator%2C plant B-type%2C Myb domain%2C plants%2C CheY-like superfamily && sp|Q940D0|ARR1_ARATH Two-component response regulator ARR1 OS=Arabidopsis thaliana OX=3702 GN=ARR1 PE=1 SV=2 && PF00249:Myb-like DNA-binding domain|PF00072:Response regulator receiver domain	GARP->GARP-ARR-B
Nitab4.5_0002229g0100	53.116	182.369	-1.78082	2.46319e-10	1.89668e-09	Myc-type%2C basic helix-loop-helix (bHLH) domain && sp|Q9FH37|ILR3_ARATH Transcription factor ILR3 OS=Arabidopsis thaliana OX=3702 GN=ILR3 PE=1 SV=1 && PF00010:Helix-loop-helix DNA-binding domain	bHLH
Nitab4.5_0000258g0210	116.823	371.971	-1.6684	2.54401e-10	1.95494e-09	Myc-type%2C basic helix-loop-helix (bHLH) domain%2C Transcription factor MYC/MYB N-terminal && sp|A0A3Q7ELQ2|MTB1_SOLLC Transcription factor MTB1 OS=Solanum lycopersicum OX=4081 GN=MTB1 PE=1 SV=1 && PF00010:Helix-loop-helix DNA-binding domain|PF14215:bHLH-MYC and R2R3-MYB transcription factors N-terminal	bHLH
Nitab4.5_0000989g0080	821.798	1839.49	-1.16268	2.55572e-10	1.96295e-09	Zinc finger%2C B-box%2C CCT domain && sp|Q9FHH8|COL5_ARATH Zinc finger protein CONSTANS-LIKE 5 OS=Arabidopsis thaliana OX=3702 GN=COL5 PE=2 SV=2 && PF06203:CCT motif|PF00643:B-box zinc finger	C2C2->C2C2-CO-like
Nitab4.5_0000483g0060	883.925	324.381	1.44676	2.70428e-10	2.06947e-09	SET domain%2C Zinc finger%2C C2H2%2C Post-SET domain%2C Pre-SET domain%2C Zinc finger%2C C2H2-like%2C Pre-SET zinc-binding sub-group && sp|O64827|SUVR5_ARATH Histone-lysine N-methyltransferase SUVR5 OS=Arabidopsis thaliana OX=3702 GN=SUVR5 PE=1 SV=3 && PF05033:Pre-SET motif|PF00856:SET domain|PF18868:Zinc finger C2H2-type, 3 repeats	SET
Nitab4.5_0000233g0120	1920.09	4599.08	-1.26043	3.06594e-10	2.32887e-09	Homeodomain-like%2C SANT/Myb domain%2C SANT domain && sp|Q9WU42|NCOR2_MOUSE Nuclear receptor corepressor 2 OS=Mus musculus OX=10090 GN=Ncor2 PE=1 SV=3 && PF00249:Myb-like DNA-binding domain	MYB->MYB
Nitab4.5_0000506g0070	503.962	1095.16	-1.11907	3.13073e-10	2.3763e-09	SRA-YDG%2C SET domain%2C Pre-SET domain%2C PUA-like domain%2C Pre-SET zinc-binding sub-group%2C Histone H3-K9 methyltransferase%2C plant%2C Post-SET domain && sp|O82175|SUVH5_ARATH Histone-lysine N-methyltransferase, H3 lysine-9 specific SUVH5 OS=Arabidopsis thaliana OX=3702 GN=SUVH5 PE=1 SV=1 && PF02182:SAD/SRA domain|PF00856:SET domain|PF05033:Pre-SET motif	SET
Nitab4.5_0000633g0160	701.995	249.924	1.49082	4.08545e-10	3.05809e-09	SET domain%2C Tetratricopeptide-like helical%2C Zinc finger%2C MYND-type && sp|Q7XJS0|ASHR1_ARATH Histone-lysine N-methyltransferase ASHR1 OS=Arabidopsis thaliana OX=3702 GN=ASHR1 PE=1 SV=2 && PF00856:SET domain|PF01753:MYND finger	SET
Nitab4.5_0004415g0060	80.3252	9.34995	3.12276	4.5426e-10	3.38108e-09	P-loop containing nucleoside triphosphate hydrolase%2C SNF2-related%2C Helicase%2C superfamily 1/2%2C ATP-binding domain && sp|F4IV45|CHR10_ARATH Probable helicase CHR10 OS=Arabidopsis thaliana OX=3702 GN=CHR10 PE=3 SV=1 && PF00176:SNF2 family N-terminal domain	SNF2
Nitab4.5_0000949g0070	424.618	168.815	1.335	5.00829e-10	3.70586e-09	Post-SET domain%2C SET domain%2C AWS && sp|Q84WW6|ASHH1_ARATH Histone-lysine N-methyltransferase ASHH1 OS=Arabidopsis thaliana OX=3702 GN=ASHH1 PE=1 SV=1 && PF17907:AWS domain|PF00856:SET domain	SET
Nitab4.5_0000044g0100	2.10141	54.6269	-4.68081	8.07323e-10	5.83007e-09	DNA-binding domain%2C AP2/ERF domain && sp|A0A3Q7I5Y9|ERFC3_SOLLC Ethylene-response factor C3 OS=Solanum lycopersicum OX=4081 GN=ERF.C.3 PE=2 SV=1 && PF00847:AP2 domain	AP2/ERF->AP2/ERF-ERF
Nitab4.5_0001369g0050	296.65	1034.66	-1.80367	8.55135e-10	6.15921e-09	Unknown && sp|Q9LJG8|ASIL2_ARATH Trihelix transcription factor ASIL2 OS=Arabidopsis thaliana OX=3702 GN=ASIL2 PE=1 SV=1 && PF13837:Myb/SANT-like DNA-binding domain	Trihelix
Nitab4.5_0003083g0010	259.799	752.485	-1.53428	9.04324e-10	6.49498e-09	Zinc finger%2C GATA-type%2C Zinc finger%2C NHR/GATA-type && sp|Q8LAU9|GATA1_ARATH GATA transcription factor 1 OS=Arabidopsis thaliana OX=3702 GN=GATA1 PE=2 SV=2 && PF00320:GATA zinc finger	C2C2->C2C2-GATA
novel.6527	1163.36	2724.52	-1.22758	9.43679e-10	6.76322e-09	- && - && -	PHD
Nitab4.5_0000020g0390	5.73435	61.6092	-3.41821	1.00545e-09	7.18554e-09	Ovate protein family%2C C-terminal && sp|Q9FMC8|OPF13_ARATH Transcription repressor OFP13 OS=Arabidopsis thaliana OX=3702 GN=OFP13 PE=1 SV=1 && PF04844:Transcriptional repressor, ovate	OFP
Nitab4.5_0000651g0080	15.645	127.142	-3.02618	1.03988e-09	7.41934e-09	Transcription factor GRAS && sp|Q9SN22|SCL32_ARATH Scarecrow-like protein 32 OS=Arabidopsis thaliana OX=3702 GN=SCL32 PE=1 SV=1 && PF03514:GRAS domain family	GRAS
Nitab4.5_0002795g0100	255.574	698.828	-1.4514	1.05044e-09	7.4912e-09	Zinc finger%2C PHD-type%2C conserved site%2C Zinc finger%2C PHD-type%2C Zinc finger%2C RING/FYVE/PHD-type%2C Zinc finger%2C PHD-finger%2C Zinc finger%2C FYVE/PHD-type%2C Alfin && sp|B8BJV8|ALFL8_ORYSI PHD finger protein ALFIN-LIKE 8 OS=Oryza sativa subsp. indica OX=39946 GN=OsI_35671 PE=3 SV=1 && PF12165:Alfin|PF00628:PHD-finger	Alfin-like
Nitab4.5_0002715g0060	272.083	848.346	-1.64106	1.06335e-09	7.57614e-09	Transcription factor GRAS && sp|P0C883|SCL33_ARATH Scarecrow-like protein 33 OS=Arabidopsis thaliana OX=3702 GN=SCL33 PE=1 SV=1 && PF03514:GRAS domain family	GRAS
Nitab4.5_0001891g0080	836.365	308.207	1.44149	1.10018e-09	7.83057e-09	Cold-shock protein%2C DNA-binding%2C Nucleic acid-binding%2C OB-fold%2C Cold-shock conserved site%2C Zinc finger%2C CCHC-type%2C Cold shock protein && sp|P27484|GRP2_NICSY Glycine-rich protein 2 OS=Nicotiana sylvestris OX=4096 GN=GRP-2 PE=2 SV=1 && PF00313:'Cold-shock' DNA-binding domain|PF00098:Zinc knuckle	CSD
Nitab4.5_0000604g0060	200.515	629.497	-1.65113	1.30255e-09	9.18541e-09	DNA-binding WRKY%2C Zn-cluster domain && sp|O22176|WRK15_ARATH Probable WRKY transcription factor 15 OS=Arabidopsis thaliana OX=3702 GN=WRKY15 PE=2 SV=1 && PF10533:Plant zinc cluster domain|PF03106:WRKY DNA -binding domain	WRKY
Nitab4.5_0000174g0290	504.771	2227.42	-2.14243	1.35992e-09	9.57213e-09	Transcription factor GRAS && sp|Q9SDQ3|SCL1_ARATH Scarecrow-like protein 1 OS=Arabidopsis thaliana OX=3702 GN=SCL1 PE=2 SV=1 && PF03514:GRAS domain family	GRAS
Nitab4.5_0003615g0020	227.826	547.686	-1.26728	1.5505e-09	1.08632e-08	Tubby%2C C-terminal%2C Tubby%2C C-terminal%2C conserved site%2C F-box domain%2C Tubby C-terminal-like domain && sp|Q9FRH7|TLP10_ARATH Tubby-like F-box protein 10 OS=Arabidopsis thaliana OX=3702 GN=TULP10 PE=1 SV=1 && PF00646:F-box domain|PF01167:Tub family	TUB
Nitab4.5_0000047g0140	8.18969	74.863	-3.18978	1.55263e-09	1.08731e-08	DNA-binding WRKY && sp|Q6IEQ7|WRK24_ORYSJ WRKY transcription factor WRKY24 OS=Oryza sativa subsp. japonica OX=39947 GN=WRKY24 PE=2 SV=1 && PF03106:WRKY DNA -binding domain	WRKY
Nitab4.5_0000831g0030	21.8405	193.056	-3.13491	1.61459e-09	1.12758e-08	Basic-leucine zipper domain && sp|Q9M2K4|BZP61_ARATH Basic leucine zipper 61 OS=Arabidopsis thaliana OX=3702 GN=BZIP61 PE=1 SV=1 && PF00170:bZIP transcription factor	bZIP
Nitab4.5_0000256g0150	332.206	1610.1	-2.27808	1.64904e-09	1.14872e-08	Protein of unknown function DUF597 && sp|Q1G3Q4|RITF1_ARATH Protein RGF1 INDUCIBLE TRANSCRIPTION FACTOR 1 OS=Arabidopsis thaliana OX=3702 GN=RITF1 PE=1 SV=1 && PF04640:PLATZ transcription factor	PLATZ
Nitab4.5_0000368g0110	116.791	457.818	-1.96897	1.6827e-09	1.17163e-08	Basic-leucine zipper domain && sp|Q9LZP8|BZP53_ARATH bZIP transcription factor 53 OS=Arabidopsis thaliana OX=3702 GN=BZIP53 PE=1 SV=1 && PF00170:bZIP transcription factor	bZIP
Nitab4.5_0000136g0340	407.502	1630.89	-2.00149	1.767e-09	1.22582e-08	Myc-type%2C basic helix-loop-helix (bHLH) domain && sp|Q9ZPW3|HBI1_ARATH Transcription factor HBI1 OS=Arabidopsis thaliana OX=3702 GN=HBI1 PE=1 SV=3 && PF00010:Helix-loop-helix DNA-binding domain	bHLH
Nitab4.5_0000847g0080	81.0641	12.9157	2.64645	1.94541e-09	1.34161e-08	SANT associated && - && PF09133:SANTA (SANT Associated)	Others
Nitab4.5_0003871g0010	207.316	65.242	1.66609	1.96327e-09	1.3527e-08	DNA binding protein S1FA && sp|P42552|S1FA_SPIOL DNA-binding protein S1FA OS=Spinacia oleracea OX=3562 GN=S1FA PE=3 SV=1 && -	S1Fa-like
Nitab4.5_0002046g0020	449.269	141.769	1.65943	2.00188e-09	1.37711e-08	Tify%2C CO/COL/TOC1%2C conserved site && sp|Q9LVI4|TIF6B_ARATH Protein TIFY 6B OS=Arabidopsis thaliana OX=3702 GN=TIFY6B PE=1 SV=1 && PF09425:Divergent CCT motif|PF06200:tify domain	Tify
Nitab4.5_0001176g0150	188.597	57.7865	1.69907	2.05254e-09	1.40972e-08	SET domain%2C Zinc finger%2C MYND-type && sp|Q5PP37|ATXR2_ARATH Histone-lysine N-methyltransferase ATXR2 OS=Arabidopsis thaliana OX=3702 GN=ATXR2 PE=2 SV=1 && PF00856:SET domain|PF01753:MYND finger	SET
Nitab4.5_0002726g0060	1172.03	3242.72	-1.46825	2.21227e-09	1.5136e-08	Zinc finger%2C PHD-type%2C Zinc finger%2C PHD-finger%2C Zinc finger%2C FYVE/PHD-type%2C DDT domain superfamily%2C DDT domain%2C subgroup%2C Zinc finger%2C RING/FYVE/PHD-type%2C Zinc finger%2C PHD-type%2C conserved site%2C DDT domain && sp|F4JYC8|PTM_ARATH DDT domain-containing protein PTM OS=Arabidopsis thaliana OX=3702 GN=PTM PE=1 SV=1 && PF00628:PHD-finger|PF02791:DDT domain	DDT
Nitab4.5_0004439g0040	171.551	35.0978	2.30534	2.24222e-09	1.53167e-08	Zinc finger%2C C2H2 && - && -	C2H2
Nitab4.5_0002980g0040	62.6219	2.72079	4.49104	2.37432e-09	1.61718e-08	Zinc finger%2C Dof-type && sp|Q93ZL5|CDF2_ARATH Cyclic dof factor 2 OS=Arabidopsis thaliana OX=3702 GN=CDF2 PE=1 SV=2 && PF02701:Dof domain, zinc finger	C2C2->C2C2-Dof
Nitab4.5_0001565g0070	73.43	218.873	-1.57828	2.46091e-09	1.67052e-08	Auxin response factor%2C B3 DNA binding domain%2C Aux/IAA-ARF-dimerisation%2C DNA-binding pseudobarrel domain%2C AUX/IAA protein && sp|Q8RYC8|ARFS_ARATH Auxin response factor 19 OS=Arabidopsis thaliana OX=3702 GN=ARF19 PE=1 SV=2 && PF02362:B3 DNA binding domain|PF06507:Auxin response factor|PF02309:AUX/IAA family	B3->B3-ARF
Nitab4.5_0002876g0020	5.95031	78.3442	-3.70151	2.64759e-09	1.79283e-08	Ovate protein family%2C C-terminal && sp|Q9FMC8|OPF13_ARATH Transcription repressor OFP13 OS=Arabidopsis thaliana OX=3702 GN=OFP13 PE=1 SV=1 && PF04844:Transcriptional repressor, ovate	OFP
Nitab4.5_0000116g0130	470.484	1084.44	-1.20436	2.75715e-09	1.86494e-08	MULE transposase domain%2C Zinc finger%2C PMZ-type%2C Zinc finger%2C SWIM-type%2C FAR1 DNA binding domain && sp|Q9SY66|FRS11_ARATH Protein FAR1-RELATED SEQUENCE 11 OS=Arabidopsis thaliana OX=3702 GN=FRS11 PE=1 SV=1 && PF03101:FAR1 DNA-binding domain|PF10551:MULE transposase domain|PF04434:SWIM zinc finger	FAR1
Nitab4.5_0001105g0150	96.3565	784.06	-3.02642	2.76112e-09	1.86721e-08	Lateral organ boundaries%2C LOB && sp|Q9FN11|LBD37_ARATH LOB domain-containing protein 37 OS=Arabidopsis thaliana OX=3702 GN=LBD37 PE=2 SV=1 && PF03195:Lateral organ boundaries (LOB) domain	LOB
Nitab4.5_0002428g0020	4.11783	69.0639	-4.09273	2.81908e-09	1.90216e-08	Myc-type%2C basic helix-loop-helix (bHLH) domain && sp|Q56YJ8|FAMA_ARATH Transcription factor FAMA OS=Arabidopsis thaliana OX=3702 GN=FAMA PE=1 SV=1 && PF00010:Helix-loop-helix DNA-binding domain	bHLH
Nitab4.5_0001740g0080	38.0018	348.928	-3.20311	2.93157e-09	1.97323e-08	Myc-type%2C basic helix-loop-helix (bHLH) domain && sp|Q8GZM7|PIF1_ARATH Transcription factor PIF1 OS=Arabidopsis thaliana OX=3702 GN=PIF1 PE=1 SV=1 && PF00010:Helix-loop-helix DNA-binding domain	bHLH
Nitab4.5_0001373g0030	154.575	435.105	-1.49534	3.31164e-09	2.21285e-08	Homeodomain-like%2C Myb domain%2C SANT/Myb domain && sp|O23160|MYB73_ARATH Transcription factor MYB73 OS=Arabidopsis thaliana OX=3702 GN=MYB73 PE=1 SV=1 && PF00249:Myb-like DNA-binding domain	MYB->MYB
Nitab4.5_0000666g0080	230.074	577.638	-1.32698	3.32511e-09	2.22136e-08	Zinc finger%2C NF-X1-type%2C Zinc finger%2C PHD-type%2C conserved site && sp|Q9FFK8|NFXL2_ARATH NF-X1-type zinc finger protein NFXL2 OS=Arabidopsis thaliana OX=3702 GN=NFXL2 PE=1 SV=2 && -	NF-X1
Nitab4.5_0006635g0060	0.916811	66.4553	-6.17358	3.68169e-09	2.44664e-08	Homeobox%2C conserved site%2C Helix-turn-helix motif%2C Homeobox domain%2C Homeodomain-like && sp|Q8LC03|ATB13_ARATH Homeobox-leucine zipper protein ATHB-13 OS=Arabidopsis thaliana OX=3702 GN=ATHB-13 PE=2 SV=2 && PF00046:Homeodomain	HB->HB-other
novel.1204	57.7132	2.60356	4.52328	3.87769e-09	2.57013e-08	- && sp|Q9CA27|EF118_ARATH Ethylene-responsive transcription factor ERF118 OS=Arabidopsis thaliana OX=3702 GN=ERF118 PE=1 SV=1 && PF00847:AP2 domain	AP2/ERF->AP2/ERF-ERF
Nitab4.5_0001450g0110	639.382	295.461	1.11555	3.93314e-09	2.60289e-08	Homeodomain-like%2C SWIRM domain%2C Amine oxidase%2C NAD(P)-binding domain%2C Winged helix-turn-helix DNA-binding domain && sp|Q9CAE3|FLD_ARATH Protein FLOWERING LOCUS D OS=Arabidopsis thaliana OX=3702 GN=FLD PE=1 SV=1 && PF04433:SWIRM domain|PF01593:Flavin containing amine oxidoreductase	SWI/SNF-SWI3
Nitab4.5_0000490g0040	326.624	774.963	-1.24755	4.03454e-09	2.66535e-08	Zinc finger%2C PHD-finger%2C Zinc finger%2C FYVE/PHD-type%2C Zinc finger%2C PHD-type%2C Alfin%2C Zinc finger%2C RING/FYVE/PHD-type%2C Zinc finger%2C PHD-type%2C conserved site && sp|Q9FFF5|ALFL1_ARATH PHD finger protein ALFIN-LIKE 1 OS=Arabidopsis thaliana OX=3702 GN=AL1 PE=1 SV=1 && PF00628:PHD-finger|PF12165:Alfin	Alfin-like
Nitab4.5_0000446g0220	81.327	288.347	-1.8244	4.17132e-09	2.74852e-08	Myb-like domain && sp|Q9C6K3|DF1_ARATH Trihelix transcription factor DF1 OS=Arabidopsis thaliana OX=3702 GN=DF1 PE=4 SV=1 && PF13837:Myb/SANT-like DNA-binding domain	Trihelix
Nitab4.5_0000111g0160	940.762	3210.01	-1.77099	4.76641e-09	3.12433e-08	NAC domain && sp|Q7F2L3|NAC48_ORYSJ NAC domain-containing protein 48 OS=Oryza sativa subsp. japonica OX=39947 GN=NAC048 PE=1 SV=1 && PF02365:No apical meristem (NAM) protein	NAC
Nitab4.5_0000706g0110	107.044	376.883	-1.81773	4.85689e-09	3.1809e-08	Zinc finger%2C NHR/GATA-type%2C Zinc finger%2C GATA-type && sp|O49743|GATA4_ARATH GATA transcription factor 4 OS=Arabidopsis thaliana OX=3702 GN=GATA4 PE=2 SV=1 && PF00320:GATA zinc finger	C2C2->C2C2-GATA
Nitab4.5_0002579g0080	709.618	1475.49	-1.05567	5.26265e-09	3.42887e-08	Zinc finger%2C PHD-type%2C DDT domain superfamily%2C Zinc finger%2C PHD-finger%2C Zinc finger%2C PHD-type%2C conserved site%2C DDT domain%2C Zinc finger%2C RING/FYVE/PHD-type%2C FY-rich%2C N-terminal%2C Zinc finger%2C FYVE/PHD-type%2C Bromodomain%2C FY-rich%2C C-terminal && sp|Q9SGH2|MBD9_ARATH Methyl-CpG-binding domain-containing protein 9 OS=Arabidopsis thaliana OX=3702 GN=MBD9 PE=2 SV=1 && PF1…	DDT
Nitab4.5_0000040g0140	275.509	82.4295	1.74743	5.83191e-09	3.77624e-08	Mitochodrial transcription termination factor-related && sp|Q84X53|MTEF1_ARATH Transcription termination factor MTEF1, chloroplastic OS=Arabidopsis thaliana OX=3702 GN=MTERF1 PE=2 SV=2 && PF02536:mTERF	mTERF
Nitab4.5_0000103g0070	276.615	83.1429	1.73264	5.83893e-09	3.77997e-08	SET domain%2C Tetratricopeptide TPR1%2C Tetratricopeptide repeat%2C Tetratricopeptide repeat-containing domain%2C Tetratricopeptide-like helical && sp|Q3ZBZ8|STIP1_BOVIN Stress-induced-phosphoprotein 1 OS=Bos taurus OX=9913 GN=STIP1 PE=2 SV=1 && PF00856:SET domain	SET
Nitab4.5_0003282g0040	400.018	121.993	1.71785	6.08042e-09	3.92876e-08	B3 DNA binding domain%2C DNA-binding pseudobarrel domain && - && PF02362:B3 DNA binding domain	B3->B3
Nitab4.5_0003413g0030	27.7946	111.531	-2.00418	6.3006e-09	4.06083e-08	Basic-leucine zipper domain && sp|Q6S4P4|RF2B_ORYSJ Transcription factor RF2b OS=Oryza sativa subsp. japonica OX=39947 GN=RF2b PE=1 SV=2 && PF00170:bZIP transcription factor	bZIP
Nitab4.5_0000706g0090	384.352	83.5806	2.20068	6.3009e-09	4.06083e-08	Myc-type%2C basic helix-loop-helix (bHLH) domain%2C Basic helix-loop-helix leucine zipper transcription factor%2C Basic helix-loop-helix leucine zipper transcription factor%2C plant && sp|Q8GZ38|UNE10_ARATH Transcription factor UNE10 OS=Arabidopsis thaliana OX=3702 GN=UNE10 PE=2 SV=1 && PF00010:Helix-loop-helix DNA-binding domain	bHLH
novel.7385	0	36.4952	-7.75854	6.32518e-09	4.07475e-08	- && sp|O23379|COL11_ARATH Putative zinc finger protein CONSTANS-LIKE 11 OS=Arabidopsis thaliana OX=3702 GN=COL11 PE=1 SV=2 && PF00643:B-box zinc finger	Others
Nitab4.5_0000202g0460	36.9713	150.254	-2.02685	6.96871e-09	4.46183e-08	Myb domain%2C plants%2C Myb domain%2C SANT/Myb domain%2C Homeodomain-like && sp|Q8RWU3|RVE8_ARATH Protein REVEILLE 8 OS=Arabidopsis thaliana OX=3702 GN=RVE8 PE=2 SV=1 && PF00249:Myb-like DNA-binding domain	MYB->MYB-related
Nitab4.5_0001369g0030	120.441	517.296	-2.10577	7.57655e-09	4.82554e-08	SANT/Myb domain%2C Homeodomain-like%2C Myb domain%2C Myb-like domain && sp|F1B281|EBIII_PETHY MYB-like transcription factor 4 OS=Petunia hybrida OX=4102 GN=MYB4 PE=2 SV=1 && PF00249:Myb-like DNA-binding domain	MYB->MYB-related
Nitab4.5_0007571g0020	1.53503	48.856	-5.00137	8.24949e-09	5.2291e-08	AP2/ERF domain%2C DNA-binding domain && sp|A0A3Q7I5Y9|ERFC3_SOLLC Ethylene-response factor C3 OS=Solanum lycopersicum OX=4081 GN=ERF.C.3 PE=2 SV=1 && PF00847:AP2 domain	AP2/ERF->AP2/ERF-ERF
Nitab4.5_0001658g0020	504.75	203.528	1.30936	8.83559e-09	5.57241e-08	Signal transduction response regulator%2C receiver domain%2C Histidine kinase-like ATPase%2C ATP-binding domain%2C Signal transduction histidine kinase-related protein%2C C-terminal%2C Signal transduction histidine kinase%2C homodimeric domain%2C Signal transduction histidine kinase EnvZ-like%2C dimerisation/phosphoacceptor domain%2C Signal transduction histidine kinase%2C core%2C CheY-like super…	Others
Nitab4.5_0000718g0160	706.879	2277.58	-1.6883	9.297e-09	5.84276e-08	DNA-binding domain%2C AP2/ERF domain && sp|O82339|CRF5_ARATH Ethylene-responsive transcription factor CRF5 OS=Arabidopsis thaliana OX=3702 GN=CRF5 PE=1 SV=1 && PF00847:AP2 domain	AP2/ERF->AP2/ERF-AP2
novel.5479	9.59726	94.0172	-3.28726	9.31366e-09	5.85201e-08	- && sp|P81392|MYB06_ANTMA Myb-related protein 306 OS=Antirrhinum majus OX=4151 GN=MYB306 PE=2 SV=1 && -	MYB->MYB
Nitab4.5_0000059g0380	539.434	1118.61	-1.05315	9.90089e-09	6.18637e-08	Transcription factor%2C SBP-box && sp|Q8S9G8|SPL7_ARATH Squamosa promoter-binding-like protein 7 OS=Arabidopsis thaliana OX=3702 GN=SPL7 PE=1 SV=2 && PF03110:SBP domain	SBP
Nitab4.5_0001889g0060	73.7805	8.01173	3.19729	9.99849e-09	6.24607e-08	Homeodomain-like%2C Myb domain%2C Myb-like domain%2C SANT/Myb domain && sp|F1B281|EBIII_PETHY MYB-like transcription factor 4 OS=Petunia hybrida OX=4102 GN=MYB4 PE=2 SV=1 && PF00249:Myb-like DNA-binding domain	MYB->MYB-related
Nitab4.5_0000083g0240	902.821	1961.72	-1.11995	1.05923e-08	6.58989e-08	Ankyrin repeat%2C Immunoglobulin E-set%2C IQ motif%2C EF-hand binding site%2C CG-1 DNA-binding domain%2C Ankyrin repeat-containing domain%2C P-loop containing nucleoside triphosphate hydrolase && sp|Q8GSA7|CMTA3_ARATH Calmodulin-binding transcription activator 3 OS=Arabidopsis thaliana OX=3702 GN=CAMTA3 PE=1 SV=1 && PF12796:Ankyrin repeats (3 copies)|PF03859:CG-1 domain	CAMTA
Nitab4.5_0001692g0020	352.027	753.646	-1.09911	1.16984e-08	7.22316e-08	Basic-leucine zipper domain && sp|Q9M7Q4|AI5L5_ARATH ABSCISIC ACID-INSENSITIVE 5-like protein 5 OS=Arabidopsis thaliana OX=3702 GN=ABF2 PE=1 SV=1 && PF00170:bZIP transcription factor	bZIP
Nitab4.5_0000749g0090	304.894	692.005	-1.18411	1.1711e-08	7.22949e-08	Transcription factor GRAS && sp|Q69VG1|CIGR1_ORYSJ Chitin-inducible gibberellin-responsive protein 1 OS=Oryza sativa subsp. japonica OX=39947 GN=CIGR1 PE=2 SV=1 && PF03514:GRAS domain family	GRAS
Nitab4.5_0002951g0010	195.498	26.9101	2.86209	1.23636e-08	7.61219e-08	Signal transduction histidine kinase EnvZ-like%2C dimerisation/phosphoacceptor domain%2C Signal transduction response regulator%2C receiver domain%2C CheY-like superfamily%2C CHASE%2C Histidine kinase-like ATPase%2C ATP-binding domain%2C Signal transduction histidine kinase%2C homodimeric domain%2C Signal transduction histidine kinase-related protein%2C C-terminal%2C Signal transduction histidine…	Others
Nitab4.5_0004081g0040	1754.92	4316.75	-1.29884	1.34572e-08	8.23371e-08	Homeodomain-like%2C SANT domain%2C SANT/Myb domain && sp|Q9WU42|NCOR2_MOUSE Nuclear receptor corepressor 2 OS=Mus musculus OX=10090 GN=Ncor2 PE=1 SV=3 && PF00249:Myb-like DNA-binding domain	MYB->MYB
Nitab4.5_0002202g0020	14.0609	83.9418	-2.56559	1.38758e-08	8.47614e-08	Zinc finger C2H2-type/integrase DNA-binding domain && sp|Q9C9X7|IDD14_ARATH Protein indeterminate-domain 14 OS=Arabidopsis thaliana OX=3702 GN=IDD14 PE=1 SV=1 && -	C2H2
Nitab4.5_0002362g0040	34.3526	186.258	-2.445	1.40109e-08	8.55181e-08	DNA-binding WRKY && sp|Q9C983|WRK57_ARATH Probable WRKY transcription factor 57 OS=Arabidopsis thaliana OX=3702 GN=WRKY57 PE=2 SV=1 && PF03106:WRKY DNA -binding domain	WRKY
Nitab4.5_0000187g0160	226.833	921.835	-2.02461	1.40469e-08	8.56856e-08	Aux/IAA-ARF-dimerisation%2C AUX/IAA protein && sp|O24542|AX22D_VIGRR Auxin-induced protein 22D OS=Vigna radiata var. radiata OX=3916 GN=AUX22D PE=2 SV=1 && PF02309:AUX/IAA family	AUX/IAA
Nitab4.5_0000303g0050	64.827	241.448	-1.90274	1.42744e-08	8.69334e-08	Zinc finger%2C C2H2%2C Zinc finger C2H2-type/integrase DNA-binding domain%2C Zinc finger%2C C2H2-like && sp|Q9C8N5|STOP1_ARATH Protein SENSITIVE TO PROTON RHIZOTOXICITY 1 OS=Arabidopsis thaliana OX=3702 GN=STOP1 PE=2 SV=1 && -	C2H2
Nitab4.5_0001843g0120	878.362	416.973	1.07442	1.50366e-08	9.12456e-08	B3 DNA binding domain%2C DNA-binding pseudobarrel domain%2C Auxin response factor && sp|A2YG67|ARFQ_ORYSI Auxin response factor 17 OS=Oryza sativa subsp. indica OX=39946 GN=ARF17 PE=3 SV=1 && PF06507:Auxin response factor|PF02362:B3 DNA binding domain	B3->B3-ARF
novel.1882	129.97	32.5164	2.01382	1.63736e-08	9.87463e-08	- && sp|Q941Q3|C3H37_ARATH Zinc finger CCCH domain-containing protein 37 OS=Arabidopsis thaliana OX=3702 GN=HUA1 PE=1 SV=1 && PF00642:Zinc finger C-x8-C-x5-C-x3-H type (and similar)	C3H
Nitab4.5_0003522g0010	254.485	604.799	-1.24877	1.65955e-08	1.00005e-07	MADF domain && sp|Q9LJG8|ASIL2_ARATH Trihelix transcription factor ASIL2 OS=Arabidopsis thaliana OX=3702 GN=ASIL2 PE=1 SV=1 && PF13837:Myb/SANT-like DNA-binding domain	Trihelix
Nitab4.5_0001925g0150	130.616	353.606	-1.43789	1.88188e-08	1.1242e-07	Unknown && - && PF13837:Myb/SANT-like DNA-binding domain	Trihelix
Nitab4.5_0001434g0110	292.97	99.1941	1.55503	1.917e-08	1.1445e-07	Myc-type%2C basic helix-loop-helix (bHLH) domain && sp|Q9CAA4|BIM2_ARATH Transcription factor BIM2 OS=Arabidopsis thaliana OX=3702 GN=BIM2 PE=1 SV=1 && -	bHLH
Nitab4.5_0002389g0010	334.844	680.934	-1.02325	1.98827e-08	1.18472e-07	Myb domain%2C MYB-CC type transcription factor%2C LHEQLE-containing domain%2C Homeodomain-like%2C Myb domain%2C plants%2C SANT/Myb domain && sp|Q8GUN5|PHL1_ARATH Protein PHR1-LIKE 1 OS=Arabidopsis thaliana OX=3702 GN=PHL1 PE=1 SV=1 && PF00249:Myb-like DNA-binding domain|PF14379:MYB-CC type transfactor, LHEQLE motif	GARP->GARP-G2-like
novel.6516	26.1702	159.161	-2.61434	2.02043e-08	1.20294e-07	- && sp|Q8H1F5|IDD7_ARATH Protein indeterminate-domain 7 OS=Arabidopsis thaliana OX=3702 GN=IDD7 PE=2 SV=1 && -	C2H2
Nitab4.5_0001276g0060	80.9821	264.12	-1.70229	2.02545e-08	1.20545e-07	Zinc finger%2C LSD1-type && sp|Q0J7V9|LSD1_ORYSJ Protein LSD1 OS=Oryza sativa subsp. japonica OX=39947 GN=LSD1 PE=2 SV=1 && PF06943:LSD1 zinc finger	C2C2->C2C2-LSD
Nitab4.5_0000209g0090	33.7251	128.209	-1.92596	2.21959e-08	1.3148e-07	AP2/ERF domain%2C DNA-binding domain && sp|Q3E958|SHN3_ARATH Ethylene-responsive transcription factor SHINE 3 OS=Arabidopsis thaliana OX=3702 GN=SHN3 PE=2 SV=1 && PF00847:AP2 domain	AP2/ERF->AP2/ERF-ERF
Nitab4.5_0000716g0250	642.316	1376.62	-1.10019	2.30417e-08	1.36038e-07	Heat shock transcription factor%2C plant%2C Heat shock factor (HSF)-type%2C DNA-binding%2C Winged helix-turn-helix DNA-binding domain%2C Heat shock transcription factor family && sp|Q9SCW4|HFB2A_ARATH Heat stress transcription factor B-2a OS=Arabidopsis thaliana OX=3702 GN=HSFB2A PE=2 SV=1 && PF00447:HSF-type DNA-binding	HSF
Nitab4.5_0004625g0020	5.03464	79.539	-4	2.3789e-08	1.40068e-07	Zinc finger%2C B-box && sp|Q1G3I2|MIP1A_ARATH B-box domain protein 30 OS=Arabidopsis thaliana OX=3702 GN=MIP1A PE=1 SV=1 && PF00643:B-box zinc finger	Others
Nitab4.5_0002765g0040	98.5866	15.3882	2.68118	2.42137e-08	1.42459e-07	SET domain%2C Histone-lysine N-methyltransferase%2C EZ%2C CXC domain && sp|P93831|CLF_ARATH Histone-lysine N-methyltransferase CLF OS=Arabidopsis thaliana OX=3702 GN=CLF PE=1 SV=2 && PF00856:SET domain|PF18264:CXC domain	SET
Nitab4.5_0000768g0030	95.814	12.4664	2.96766	2.45333e-08	1.44199e-07	Myc-type%2C basic helix-loop-helix (bHLH) domain%2C Transcription factor MYC/MYB N-terminal && sp|Q39204|MYC2_ARATH Transcription factor MYC2 OS=Arabidopsis thaliana OX=3702 GN=MYC2 PE=1 SV=2 && PF00010:Helix-loop-helix DNA-binding domain|PF14215:bHLH-MYC and R2R3-MYB transcription factors N-terminal	bHLH
Nitab4.5_0003319g0030	65.7612	8.25742	2.9803	2.69797e-08	1.57722e-07	Mitochodrial transcription termination factor-related && - && PF02536:mTERF	mTERF
Nitab4.5_0005894g0040	198.427	58.2564	1.75872	3.43743e-08	1.97824e-07	Unknown && sp|Q5PP37|ATXR2_ARATH Histone-lysine N-methyltransferase ATXR2 OS=Arabidopsis thaliana OX=3702 GN=ATXR2 PE=2 SV=1 && -	SET
Nitab4.5_0000208g0150	0	42.2451	-7.96779	3.48839e-08	2.0049e-07	Transcription factor TCP subgroup%2C Transcription factor%2C TCP%2C CYC/TB1%2C R domain && sp|Q9SNW8|DICH_ANTMA Transcription factor DICHOTOMA OS=Antirrhinum majus OX=4151 GN=DICH PE=2 SV=1 && PF03634:TCP family transcription factor	TCP
Nitab4.5_0000639g0220	276.73	642.118	-1.21307	3.54991e-08	2.03794e-07	Signal transduction histidine kinase%2C core%2C GAF domain%2C Histidine kinase-like ATPase%2C ATP-binding domain%2C Signal transduction histidine kinase-related protein%2C C-terminal%2C CheY-like superfamily%2C Signal transduction response regulator%2C receiver domain && sp|Q41342|ETR1_SOLLC Ethylene receptor 1 OS=Solanum lycopersicum OX=4081 GN=ETR1 PE=1 SV=1 && PF00072:Response regulator receiv…	Others
Nitab4.5_0004905g0060	494.247	229.818	1.10384	3.92285e-08	2.23847e-07	Transcription factor E2F/dimerisation partner (TDP)%2C Winged helix-turn-helix DNA-binding domain%2C E2F Family && sp|Q8RWL0|E2FF_ARATH E2F transcription factor-like E2FF OS=Arabidopsis thaliana OX=3702 GN=E2FF PE=2 SV=1 && PF02319:E2F/DP family winged-helix DNA-binding domain	E2F-DP
Nitab4.5_0003914g0010	348.908	762.503	-1.1283	3.94445e-08	2.24995e-07	Basic-leucine zipper domain && sp|Q8GTS2|BZP23_ARATH Basic leucine zipper 23 OS=Arabidopsis thaliana OX=3702 GN=BZIP23 PE=2 SV=1 && PF07716:Basic region leucine zipper	bZIP
Nitab4.5_0001535g0030	295.144	595.707	-1.01249	3.97778e-08	2.26768e-07	B3 DNA binding domain%2C DNA-binding pseudobarrel domain%2C Aux/IAA-ARF-dimerisation%2C AUX/IAA protein%2C Auxin response factor && sp|Q0D9R7|ARFS_ORYSJ Auxin response factor 19 OS=Oryza sativa subsp. japonica OX=39947 GN=ARF19 PE=2 SV=2 && PF02362:B3 DNA binding domain|PF06507:Auxin response factor|PF02309:AUX/IAA family	B3->B3-ARF
Nitab4.5_0005379g0040	13.9794	77.0173	-2.46007	3.98025e-08	2.26867e-07	Transcription factor%2C TCP%2C Transcription factor TCP subgroup && sp|Q9LT89|TCP19_ARATH Transcription factor TCP19 OS=Arabidopsis thaliana OX=3702 GN=TCP19 PE=1 SV=1 && PF03634:TCP family transcription factor	TCP
Nitab4.5_0000006g0300	11.9411	101.779	-3.10022	4.02095e-08	2.29058e-07	DNA-binding WRKY && sp|Q9C519|WRKY6_ARATH WRKY transcription factor 6 OS=Arabidopsis thaliana OX=3702 GN=WRKY6 PE=1 SV=1 && PF03106:WRKY DNA -binding domain	WRKY
Nitab4.5_0001727g0110	1673.42	3389.17	-1.01841	4.41981e-08	2.50695e-07	Paired amphipathic helix%2C Histone deacetylase interacting && sp|Q9LFQ3|SNL2_ARATH Paired amphipathic helix protein Sin3-like 2 OS=Arabidopsis thaliana OX=3702 GN=SNL2 PE=1 SV=2 && PF08295:Sin3 family co-repressor|PF16879:C-terminal domain of Sin3a protein|PF02671:Paired amphipathic helix repeat	Others
novel.202	358.949	1466.94	-2.03186	4.45819e-08	2.52778e-07	- && sp|Q38897|BEL1_ARATH Homeobox protein BEL1 homolog OS=Arabidopsis thaliana OX=3702 GN=BEL1 PE=1 SV=2 && PF05920:Homeobox KN domain	HB->HB-BELL
Nitab4.5_0000171g0280	304.898	98.5849	1.63412	4.54757e-08	2.57509e-07	Zinc finger%2C PHD-type%2C conserved site%2C Zinc finger%2C FYVE/PHD-type%2C Helicase%2C superfamily 1/2%2C ATP-binding domain%2C SNF2-related%2C Zinc finger%2C RING/FYVE/PHD-type%2C Zinc finger%2C PHD-type%2C P-loop containing nucleoside triphosphate hydrolase && sp|Q7TPQ3|SHPRH_MOUSE E3 ubiquitin-protein ligase SHPRH OS=Mus musculus OX=10090 GN=Shprh PE=1 SV=1 && PF00176:SNF2 family N-terminal …	SNF2
Nitab4.5_0000003g0920	177.593	36.5289	2.28406	4.99869e-08	2.81686e-07	Zinc finger%2C CCCH-type && sp|Q5RJC5|C3H67_ARATH Zinc finger CCCH domain-containing protein 67 OS=Arabidopsis thaliana OX=3702 GN=At5g63260 PE=2 SV=2 && PF00642:Zinc finger C-x8-C-x5-C-x3-H type (and similar)	C3H
Nitab4.5_0001085g0090	52.004	192.92	-1.88835	5.24053e-08	2.94712e-07	NAC domain && sp|Q9ZVP8|NAC35_ARATH NAC domain-containing protein 35 OS=Arabidopsis thaliana OX=3702 GN=NAC035 PE=1 SV=2 && PF02365:No apical meristem (NAM) protein	NAC
Nitab4.5_0000777g0080	32.5005	1019.17	-4.97291	5.72164e-08	3.20224e-07	AP2/ERF domain%2C DNA-binding domain && sp|A0A3Q7I5Y9|ERFC3_SOLLC Ethylene-response factor C3 OS=Solanum lycopersicum OX=4081 GN=ERF.C.3 PE=2 SV=1 && PF00847:AP2 domain	AP2/ERF->AP2/ERF-ERF
Nitab4.5_0002016g0030	599.008	226.252	1.40528	7.26512e-08	4.01422e-07	Heat shock factor (HSF)-type%2C DNA-binding%2C Heat shock transcription factor family%2C Heat shock transcription factor%2C plant%2C Winged helix-turn-helix DNA-binding domain && sp|P22335|HSF24_SOLPE Heat shock factor protein HSF24 OS=Solanum peruvianum OX=4082 GN=HSF24 PE=2 SV=1 && PF00447:HSF-type DNA-binding	HSF
Nitab4.5_0000287g0100	211.736	514.611	-1.28066	8.01035e-08	4.40591e-07	Basic helix-loop-helix leucine zipper transcription factor%2C plant%2C Myc-type%2C basic helix-loop-helix (bHLH) domain%2C Basic helix-loop-helix leucine zipper transcription factor && sp|Q9FUA4|SPT_ARATH Transcription factor SPATULA OS=Arabidopsis thaliana OX=3702 GN=SPT PE=1 SV=1 && PF00010:Helix-loop-helix DNA-binding domain	bHLH
Nitab4.5_0000052g0200	62.4752	258.815	-2.0474	8.48223e-08	4.64943e-07	Homeodomain-like%2C Myb domain%2C SANT/Myb domain%2C Myb-like domain && sp|Q94FL9|MB3R4_ARATH Transcription factor MYB3R-4 OS=Arabidopsis thaliana OX=3702 GN=MYB3R4 PE=1 SV=1 && PF00249:Myb-like DNA-binding domain	MYB->MYB
Nitab4.5_0001508g0070	354.264	1035.07	-1.54688	9.31077e-08	5.07606e-07	Heat shock transcription factor%2C plant%2C Heat shock factor (HSF)-type%2C DNA-binding%2C Heat shock transcription factor family%2C Winged helix-turn-helix DNA-binding domain && sp|Q9SCW4|HFB2A_ARATH Heat stress transcription factor B-2a OS=Arabidopsis thaliana OX=3702 GN=HSFB2A PE=2 SV=1 && PF00447:HSF-type DNA-binding	HSF
novel.4959	108.518	29.8801	1.86317	9.70386e-08	5.27898e-07	- && sp|Q6A332|ALY3_ARATH Protein ALWAYS EARLY 3 OS=Arabidopsis thaliana OX=3702 GN=ALY3 PE=1 SV=1 && -	MYB->MYB-related
Nitab4.5_0001097g0070	74.4937	14.6065	2.34632	1.0059e-07	5.4624e-07	Zinc finger%2C GATA-type%2C Zinc finger%2C NHR/GATA-type && sp|Q8LG10|GAT15_ARATH GATA transcription factor 15 OS=Arabidopsis thaliana OX=3702 GN=GATA15 PE=2 SV=2 && PF00320:GATA zinc finger	C2C2->C2C2-GATA
Nitab4.5_0001485g0060	67.3611	260.791	-1.9553	1.09138e-07	5.89068e-07	Transcription factor%2C TCP%2C Transcription factor TCP subgroup && sp|Q9FME3|TCP5_ARATH Transcription factor TCP5 OS=Arabidopsis thaliana OX=3702 GN=TCP5 PE=1 SV=1 && PF03634:TCP family transcription factor	TCP
Nitab4.5_0004203g0060	35.7621	142.208	-1.99502	1.3181e-07	7.03177e-07	AUX/IAA protein%2C Aux/IAA-ARF-dimerisation && sp|P32294|AX22B_VIGRR Auxin-induced protein 22B OS=Vigna radiata var. radiata OX=3916 GN=AUX22B PE=2 SV=1 && -	AUX/IAA
novel.7795	348.111	156.447	1.15545	1.5547e-07	8.20302e-07	- && sp|F4IXE7|IDM1_ARATH Increased DNA methylation 1 OS=Arabidopsis thaliana OX=3702 GN=IDM1 PE=1 SV=1 && -	PHD
Nitab4.5_0000745g0220	13.7981	101.775	-2.8867	1.63904e-07	8.62257e-07	Homeodomain-like%2C SANT/Myb domain%2C Myb domain && sp|Q9FGY3|MYB78_ARATH Transcription factor MYB78 OS=Arabidopsis thaliana OX=3702 GN=MYB78 PE=1 SV=1 && PF00249:Myb-like DNA-binding domain	MYB->MYB-related
Nitab4.5_0000583g0230	280.297	100.61	1.47892	1.66716e-07	8.76244e-07	ARID/BRIGHT DNA-binding domain%2C ELM2 domain && sp|Q84JT7|ARID1_ARATH AT-rich interactive domain-containing protein 1 OS=Arabidopsis thaliana OX=3702 GN=ARID1 PE=2 SV=1 && PF01388:ARID/BRIGHT DNA binding domain	ARID
Nitab4.5_0003279g0030	457.631	1365.92	-1.5786	1.69521e-07	8.89955e-07	Basic leucine-zipper%2C C-terminal%2C Basic-leucine zipper domain && sp|Q99090|CPRF2_PETCR Light-inducible protein CPRF2 OS=Petroselinum crispum OX=4043 GN=CPRF2 PE=2 SV=2 && PF12498:Basic leucine-zipper C terminal|PF00170:bZIP transcription factor	bZIP
Nitab4.5_0002113g0180	858.174	11.4159	6.23929	1.8919e-07	9.86214e-07	Multiprotein bridging factor 1%2C N-terminal%2C Cro/C1-type helix-turn-helix domain%2C Lambda repressor-like%2C DNA-binding domain && sp|Q9LV58|MBF1C_ARATH Multiprotein-bridging factor 1c OS=Arabidopsis thaliana OX=3702 GN=MBF1C PE=1 SV=1 && PF08523:Multiprotein bridging factor 1|PF01381:Helix-turn-helix	MBF1
Nitab4.5_0003721g0020	20.4301	152.316	-2.90267	1.93024e-07	1.00533e-06	Signal transduction histidine kinase EnvZ-like%2C dimerisation/phosphoacceptor domain%2C Signal transduction histidine kinase%2C hybrid-type%2C ethylene sensor%2C Signal transduction histidine kinase%2C homodimeric domain%2C GAF domain%2C Signal transduction response regulator%2C receiver domain%2C Histidine kinase-like ATPase%2C ATP-binding domain%2C Signal transduction histidine kinase%2C core%…	Others
Nitab4.5_0000028g0220	110.586	274.678	-1.31205	1.95153e-07	1.01573e-06	High mobility group box domain%2C YABBY protein && sp|Q8GW46|YAB5_ARATH Axial regulator YABBY 5 OS=Arabidopsis thaliana OX=3702 GN=YAB5 PE=1 SV=1 && PF04690:YABBY protein	C2C2->C2C2-YABBY
Nitab4.5_0000696g0030	72.125	229.957	-1.67095	1.96832e-07	1.02394e-06	DNA-binding WRKY && sp|Q9C519|WRKY6_ARATH WRKY transcription factor 6 OS=Arabidopsis thaliana OX=3702 GN=WRKY6 PE=1 SV=1 && PF03106:WRKY DNA -binding domain	WRKY
Nitab4.5_0001032g0040	312.565	675.019	-1.10976	2.08445e-07	1.08157e-06	Zinc finger%2C NF-X1-type && sp|Q9FFK8|NFXL2_ARATH NF-X1-type zinc finger protein NFXL2 OS=Arabidopsis thaliana OX=3702 GN=NFXL2 PE=1 SV=2 && -	NF-X1
Nitab4.5_0001892g0050	353.691	125.053	1.49344	2.09585e-07	1.08692e-06	Histidine kinase-like ATPase%2C ATP-binding domain%2C Signal transduction histidine kinase EnvZ-like%2C dimerisation/phosphoacceptor domain%2C Signal transduction histidine kinase-related protein%2C C-terminal%2C Signal transduction response regulator%2C receiver domain%2C Signal transduction histidine kinase%2C core%2C CheY-like superfamily%2C Signal transduction histidine kinase%2C homodimeric …	Others
Nitab4.5_0002574g0030	264.828	681.058	-1.36223	2.1262e-07	1.10153e-06	BTB/POZ-like%2C Domain of unknown function DUF3420%2C Ankyrin repeat-containing domain%2C BTB/POZ%2C Ankyrin repeat%2C NPR1/NIM1-like%2C C-terminal%2C BTB/POZ fold && sp|E7BQV0|NPR1_MALHU BTB/POZ domain and ankyrin repeat-containing protein NPR1 OS=Malus hupehensis OX=106556 GN=NPR1 PE=2 SV=2 && PF12313:NPR1/NIM1 like defence protein C terminal|PF12796:Ankyrin repeats (3 copies)|PF00651:BTB/POZ d…	TRAF
Nitab4.5_0001925g0260	300.294	1018.3	-1.7625	2.15256e-07	1.11462e-06	GNAT domain%2C Acyl-CoA N-acyltransferase && - && PF00583:Acetyltransferase (GNAT) family	GNAT
Nitab4.5_0001225g0060	153.182	45.4059	1.74489	2.17607e-07	1.12603e-06	CCAAT-binding factor%2C conserved site%2C CCAAT-binding transcription factor%2C subunit B && sp|Q84JP1|NFYA7_ARATH Nuclear transcription factor Y subunit A-7 OS=Arabidopsis thaliana OX=3702 GN=NFYA7 PE=1 SV=1 && PF02045:CCAAT-binding transcription factor (CBF-B/NF-YA) subunit B	NF-Y->NF-YA
Nitab4.5_0002870g0010	72.1538	226.581	-1.64876	2.24192e-07	1.15734e-06	Zinc finger C2H2-type/integrase DNA-binding domain && sp|F4IPE3|IDD15_ARATH Zinc finger protein SHOOT GRAVITROPISM 5 OS=Arabidopsis thaliana OX=3702 GN=SGR5 PE=1 SV=1 && -	C2H2
Nitab4.5_0000649g0130	335.582	137.931	1.28166	2.28035e-07	1.17637e-06	JmjC domain%2C WRC && sp|Q9SSE9|JMJ25_ARATH Lysine-specific demethylase JMJ25 OS=Arabidopsis thaliana OX=3702 GN=JMJ25 PE=1 SV=1 && PF02373:JmjC domain, hydroxylase|PF08879:WRC	Jumonji
Nitab4.5_0000003g0450	2091.26	4251.41	-1.02371	2.34102e-07	1.20562e-06	Transcription factor IIS%2C N-terminal%2C Bromo adjacent homology (BAH) domain%2C Transcription elongation factor%2C TFIIS/CRSP70%2C N-terminal%2C sub-type && - && PF08711:TFIIS helical bundle-like domain|PF01426:BAH domain	IWS1
Nitab4.5_0001393g0040	503.729	1170.9	-1.21759	2.39708e-07	1.2324e-06	AP2/ERF domain%2C DNA-binding domain && sp|Q9SXS8|ERF3_TOBAC Ethylene-responsive transcription factor 3 OS=Nicotiana tabacum OX=4097 GN=ERF3 PE=2 SV=1 && PF00847:AP2 domain	AP2/ERF->AP2/ERF-ERF
Nitab4.5_0000976g0040	6.75482	49.477	-2.87714	2.55784e-07	1.3106e-06	AP2/ERF domain%2C DNA-binding domain && sp|Q9FH54|EF114_ARATH Ethylene-responsive transcription factor ERF114 OS=Arabidopsis thaliana OX=3702 GN=ERF114 PE=1 SV=1 && PF00847:AP2 domain	AP2/ERF->AP2/ERF-ERF
Nitab4.5_0001955g0100	1675.23	3513.8	-1.06898	2.73644e-07	1.39762e-06	DDT domain%2C Homeobox domain%2C Homeodomain-like%2C DDT domain superfamily%2C DNA-directed RNA polymerase delta subunit/Asxl%2C DDT domain%2C subgroup && sp|F4HY56|RLT1_ARATH Homeobox-DDT domain protein RLT1 OS=Arabidopsis thaliana OX=3702 GN=RLT1 PE=1 SV=1 && PF02791:DDT domain|PF15612:WSTF, HB1, Itc1p, MBD9 motif 1|PF15613:Williams-Beuren syndrome DDT (WSD), D-TOX E motif|PF00046:Homeodomain|P…	HB->HB-other
Nitab4.5_0000092g0380	70.7712	228.626	-1.69558	2.75799e-07	1.40745e-06	Zinc finger%2C B-box && sp|Q9SYM2|BBX22_ARATH B-box zinc finger protein 22 OS=Arabidopsis thaliana OX=3702 GN=BBX22 PE=1 SV=2 && PF00643:B-box zinc finger	Others
Nitab4.5_0000318g0020	465.881	8513.45	-4.19195	3.09677e-07	1.57239e-06	Zinc finger%2C CCCH-type && sp|O82199|C3H20_ARATH Zinc finger CCCH domain-containing protein 20 OS=Arabidopsis thaliana OX=3702 GN=At2g19810 PE=2 SV=1 && -	C3H
Nitab4.5_0002328g0020	37.8154	825.33	-4.45089	3.10236e-07	1.5747e-06	Heat shock transcription factor%2C plant%2C Heat shock factor (HSF)-type%2C DNA-binding%2C Winged helix-turn-helix DNA-binding domain%2C Heat shock transcription factor family && sp|O22230|HSFB3_ARATH Heat stress transcription factor B-3 OS=Arabidopsis thaliana OX=3702 GN=HSFB3 PE=1 SV=1 && PF00447:HSF-type DNA-binding	HSF
Nitab4.5_0002040g0020	127.36	319.227	-1.32675	3.2014e-07	1.62226e-06	Homeodomain-like%2C SANT/Myb domain%2C Myb domain%2C Linker histone H1/H5%2C domain H15%2C Winged helix-turn-helix DNA-binding domain && sp|Q8VWK4|TRB1_ARATH Telomere repeat-binding factor 1 OS=Arabidopsis thaliana OX=3702 GN=TRB1 PE=1 SV=1 && PF00538:linker histone H1 and H5 family	MYB->MYB-related
Nitab4.5_0000319g0050	205.684	526.037	-1.35309	3.5658e-07	1.79632e-06	Signal transduction response regulator%2C receiver domain%2C CheY-like superfamily%2C CCT domain && sp|Q6LA42|APRR5_ARATH Two-component response regulator-like APRR5 OS=Arabidopsis thaliana OX=3702 GN=APRR5 PE=1 SV=2 && PF06203:CCT motif|PF00072:Response regulator receiver domain	Pseudo ARR-B
Nitab4.5_0000303g0330	36.1138	121.891	-1.75289	3.56612e-07	1.79632e-06	Homeodomain-like%2C SANT/Myb domain%2C Myb domain && sp|P81395|MYB30_ANTMA Myb-related protein 330 OS=Antirrhinum majus OX=4151 GN=MYB330 PE=2 SV=1 && PF00249:Myb-like DNA-binding domain	MYB->MYB
Nitab4.5_0000136g0060	2085.47	4667.27	-1.16231	3.74167e-07	1.87939e-06	SWIB/MDM2 domain%2C GYF%2C SWIB domain%2C Plus-3%2C Zinc finger%2C FYVE/PHD-type%2C Plus-3 domain%2C subgroup%2C Zinc finger%2C PHD-type%2C Zinc finger%2C PHD-finger%2C Zinc finger%2C RING/FYVE/PHD-type && sp|Q9SD34|C3H44_ARATH Zinc finger CCCH domain-containing protein 44 OS=Arabidopsis thaliana OX=3702 GN=At3g51120 PE=2 SV=3 && PF02201:SWIB/MDM2 domain|PF03126:Plus-3 domain|PF02213:GYF domain	SWI/SNF-BAF60b
Nitab4.5_0002944g0100	53.6773	7.05888	2.92903	3.74814e-07	1.88233e-06	DNA-binding WRKY && sp|Q8H0Y8|WRK41_ARATH Probable WRKY transcription factor 41 OS=Arabidopsis thaliana OX=3702 GN=WRKY41 PE=1 SV=2 && PF03106:WRKY DNA -binding domain	WRKY
Nitab4.5_0001653g0090	582.289	1318.47	-1.17893	4.00502e-07	2.00271e-06	Zinc finger%2C CCCH-type && sp|Q9SWF9|ZFNL_PEA Zinc finger CCCH domain-containing protein ZFN-like OS=Pisum sativum OX=3888 PE=2 SV=1 && PF00642:Zinc finger C-x8-C-x5-C-x3-H type (and similar)	C3H
Nitab4.5_0000663g0170	172.313	463.258	-1.42484	4.36078e-07	2.16951e-06	Myc-type%2C basic helix-loop-helix (bHLH) domain && sp|Q9LSE2|ICE1_ARATH Transcription factor ICE1 OS=Arabidopsis thaliana OX=3702 GN=SCRM PE=1 SV=1 && PF00010:Helix-loop-helix DNA-binding domain	bHLH
Nitab4.5_0004506g0010	80.702	216.941	-1.42844	4.36473e-07	2.17113e-06	Transcription factor MYC/MYB N-terminal%2C Myc-type%2C basic helix-loop-helix (bHLH) domain && sp|A0A3Q7HES4|MTB2_SOLLC Transcription factor MTB2 OS=Solanum lycopersicum OX=4081 GN=MTB2 PE=2 SV=1 && PF14215:bHLH-MYC and R2R3-MYB transcription factors N-terminal|PF00010:Helix-loop-helix DNA-binding domain	bHLH
Nitab4.5_0000675g0010	691.002	1550.75	-1.16645	5.04236e-07	2.48133e-06	AP2/ERF domain%2C DNA-binding domain && sp|Q8H1E4|RAP24_ARATH Ethylene-responsive transcription factor RAP2-4 OS=Arabidopsis thaliana OX=3702 GN=RAP2-4 PE=1 SV=1 && PF00847:AP2 domain	AP2/ERF->AP2/ERF-ERF
Nitab4.5_0000062g0150	17.9705	105.307	-2.55448	5.77649e-07	2.81881e-06	Homeodomain-like%2C SANT/Myb domain%2C SANT domain && sp|F4JVB8|RADL1_ARATH Protein RADIALIS-like 1 OS=Arabidopsis thaliana OX=3702 GN=RL1 PE=2 SV=1 && -	MYB->MYB-related
Nitab4.5_0000667g0160	29.3231	0	7.23283	5.78441e-07	2.82221e-06	DNA-binding pseudobarrel domain%2C B3 DNA binding domain && - && PF02362:B3 DNA binding domain	B3->B3
Nitab4.5_0000804g0160	211.525	481.298	-1.18602	5.90804e-07	2.8765e-06	Myc-type%2C basic helix-loop-helix (bHLH) domain%2C Transcription factor MYC/MYB N-terminal && sp|A0A3Q7HRZ6|MYC2_SOLLC Transcription factor MYC2 OS=Solanum lycopersicum OX=4081 GN=MYC2 PE=1 SV=1 && PF00010:Helix-loop-helix DNA-binding domain|PF14215:bHLH-MYC and R2R3-MYB transcription factors N-terminal	bHLH
Nitab4.5_0001632g0020	43.6416	3.73882	3.5968	6.16658e-07	2.9947e-06	AP2/ERF domain%2C DNA-binding domain && sp|Q6X5Y6|WRI1_ARATH Ethylene-responsive transcription factor WRI1 OS=Arabidopsis thaliana OX=3702 GN=WRI1 PE=1 SV=1 && PF00847:AP2 domain	AP2/ERF->AP2/ERF-AP2
Nitab4.5_0000027g0490	242.003	56.9442	2.09807	6.4607e-07	3.13103e-06	Acyl-CoA N-acyltransferase%2C GNAT domain && sp|Q6Z1Y6|SNAT2_ORYSJ Serotonin N-acetyltransferase 2, chloroplastic OS=Oryza sativa subsp. japonica OX=39947 GN=SNAT2 PE=1 SV=1 && PF00583:Acetyltransferase (GNAT) family	GNAT
Nitab4.5_0005418g0080	509.965	1217.68	-1.25643	6.64445e-07	3.21473e-06	Transcription factor GRAS%2C Transcriptional factor DELLA%2C N-terminal && sp|Q8S4W7|GAI1_VITVI DELLA protein GAI1 OS=Vitis vinifera OX=29760 GN=GAI1 PE=2 SV=1 && PF12041:Transcriptional regulator DELLA protein N terminal|PF03514:GRAS domain family	GRAS
Nitab4.5_0007777g0020	258.612	106.573	1.27428	7.66076e-07	3.66747e-06	Homeodomain-like%2C SANT domain%2C SANT/Myb domain%2C Myb domain && sp|F4IRB4|MYB88_ARATH Transcription factor MYB88 OS=Arabidopsis thaliana OX=3702 GN=MYB88 PE=1 SV=1 && PF13921:Myb-like DNA-binding domain	MYB->MYB
Nitab4.5_0000381g0130	10.622	325.427	-4.94045	9.33301e-07	4.41367e-06	DNA-binding WRKY && sp|K4BIZ9|WRK70_SOLLC WRKY DNA-binding transcription factor 70 OS=Solanum lycopersicum OX=4081 GN=WRKY70 PE=2 SV=1 && PF03106:WRKY DNA -binding domain	WRKY
Nitab4.5_0000131g0070	283.381	636.678	-1.1693	1.03073e-06	4.83747e-06	Zinc finger%2C GATA-type%2C CCT domain%2C Tify%2C Zinc finger%2C NHR/GATA-type && sp|Q8GXL7|GAT24_ARATH GATA transcription factor 24 OS=Arabidopsis thaliana OX=3702 GN=GATA24 PE=1 SV=2 && PF06200:tify domain|PF00320:GATA zinc finger|PF06203:CCT motif	C2C2->C2C2-GATA
Nitab4.5_0000368g0350	140.851	748.477	-2.40955	1.05416e-06	4.94281e-06	Transcription factor GRAS && sp|P0C883|SCL33_ARATH Scarecrow-like protein 33 OS=Arabidopsis thaliana OX=3702 GN=SCL33 PE=1 SV=1 && PF03514:GRAS domain family	GRAS
Nitab4.5_0000555g0110	125.065	287.29	-1.19795	1.29493e-06	6.00217e-06	DNA-binding pseudobarrel domain%2C B3 DNA binding domain && sp|O81782|REM6_ARATH B3 domain-containing protein REM6 OS=Arabidopsis thaliana OX=3702 GN=REM6 PE=3 SV=1 && PF02362:B3 DNA binding domain	B3->B3
Nitab4.5_0000003g0370	166.812	68.5844	1.28368	1.33105e-06	6.15358e-06	Zinc finger%2C LIM-type && sp|Q94JX5|WLIM1_ARATH LIM domain-containing protein WLIM1 OS=Arabidopsis thaliana OX=3702 GN=WLIM1 PE=1 SV=1 && PF00412:LIM domain	Others
Nitab4.5_0000070g0110	81.1207	446.587	-2.46439	1.50825e-06	6.91694e-06	SANT/Myb domain%2C Homeodomain-like%2C Myb domain && sp|Q4JL76|MYBA2_ORYSJ Myb-related protein MYBAS2 OS=Oryza sativa subsp. japonica OX=39947 GN=MYBAS2 PE=2 SV=1 && PF00249:Myb-like DNA-binding domain	MYB->MYB
Nitab4.5_0003884g0020	480.236	122.392	1.96955	1.57052e-06	7.18293e-06	Signal transduction histidine kinase EnvZ-like%2C dimerisation/phosphoacceptor domain%2C CHASE%2C Signal transduction response regulator%2C receiver domain%2C CheY-like superfamily%2C Histidine kinase-like ATPase%2C ATP-binding domain%2C Signal transduction histidine kinase-related protein%2C C-terminal%2C Signal transduction histidine kinase%2C core%2C Signal transduction histidine kinase%2C hom…	Others
Nitab4.5_0000163g0310	490.209	196.432	1.3214	1.63642e-06	7.45845e-06	Mitochodrial transcription termination factor-related && sp|Q9FM80|MTEF9_ARATH Transcription termination factor MTERF9, chloroplastic OS=Arabidopsis thaliana OX=3702 GN=MTERF9 PE=2 SV=1 && PF02536:mTERF	mTERF
Nitab4.5_0002053g0060	88.5854	239.477	-1.43488	1.65176e-06	7.52158e-06	Signal transduction response regulator%2C receiver domain%2C CCT domain%2C CheY-like superfamily && sp|Q6LA42|APRR5_ARATH Two-component response regulator-like APRR5 OS=Arabidopsis thaliana OX=3702 GN=APRR5 PE=1 SV=2 && PF00072:Response regulator receiver domain|PF06203:CCT motif	Pseudo ARR-B
Nitab4.5_0000676g0220	3.61228	43.8393	-3.5929	2.11666e-06	9.47496e-06	SANT/Myb domain%2C Myb domain%2C Homeodomain-like%2C MYB-CC type transcription factor%2C LHEQLE-containing domain%2C Myb domain%2C plants && sp|Q94A57|PHL2_ARATH Protein PHR1-LIKE 2 OS=Arabidopsis thaliana OX=3702 GN=PHL2 PE=1 SV=1 && PF14379:MYB-CC type transfactor, LHEQLE motif|PF00249:Myb-like DNA-binding domain	GARP->GARP-G2-like
Nitab4.5_0001215g0150	381.533	157.476	1.2754	2.26628e-06	1.01015e-05	GNAT domain%2C Acyl-CoA N-acyltransferase && sp|K7MTW9|TAP1_SOYBN Histone acetyltransferase TAP1 OS=Glycine max OX=3847 GN=TAP1 PE=1 SV=1 && PF00583:Acetyltransferase (GNAT) family	GNAT
Nitab4.5_0001226g0020	11.522	72.043	-2.65446	2.33832e-06	1.04027e-05	DNA-binding WRKY && sp|Q6IEQ7|WRK24_ORYSJ WRKY transcription factor WRKY24 OS=Oryza sativa subsp. japonica OX=39947 GN=WRKY24 PE=2 SV=1 && PF03106:WRKY DNA -binding domain	WRKY
Nitab4.5_0001552g0090	246.65	727.555	-1.56186	2.39292e-06	1.06222e-05	BTB/POZ fold%2C Ankyrin repeat-containing domain%2C BTB/POZ-like%2C Ankyrin repeat%2C BTB/POZ%2C NPR1/NIM1-like%2C C-terminal%2C Domain of unknown function DUF3420 && sp|E7BQV0|NPR1_MALHU BTB/POZ domain and ankyrin repeat-containing protein NPR1 OS=Malus hupehensis OX=106556 GN=NPR1 PE=2 SV=2 && PF11900:Domain of unknown function (DUF3420)|PF00651:BTB/POZ domain|PF12313:NPR1/NIM1 like defence pro…	TRAF
Nitab4.5_0004899g0110	283.374	896.373	-1.66155	2.4967e-06	1.10587e-05	Aux/IAA-ARF-dimerisation%2C AUX/IAA protein && sp|O24542|AX22D_VIGRR Auxin-induced protein 22D OS=Vigna radiata var. radiata OX=3916 GN=AUX22D PE=2 SV=1 && PF02309:AUX/IAA family	AUX/IAA
Nitab4.5_0001474g0030	57.8489	12.1786	2.26017	2.76265e-06	1.21286e-05	Mitochodrial transcription termination factor-related && sp|Q9M219|MTEFH_ARATH Transcription termination factor MTEF18, mitochondrial OS=Arabidopsis thaliana OX=3702 GN=MTERF18 PE=1 SV=1 && PF02536:mTERF	mTERF
novel.6405	316.541	147.696	1.10387	2.81143e-06	1.23248e-05	- && sp|Q9SZL8|FRS5_ARATH Protein FAR1-RELATED SEQUENCE 5 OS=Arabidopsis thaliana OX=3702 GN=FRS5 PE=1 SV=1 && PF04434:SWIM zinc finger	FAR1
Nitab4.5_0001599g0190	0	21.4991	-6.99548	3.12578e-06	1.3587e-05	CYC/TB1%2C R domain%2C Transcription factor TCP subgroup%2C Transcription factor%2C TCP && sp|A0AQW4|TCP12_ARATH Transcription factor TCP12 OS=Arabidopsis thaliana OX=3702 GN=TCP12 PE=2 SV=1 && PF03634:TCP family transcription factor	TCP
Nitab4.5_0003295g0220	261.11	524.196	-1.00585	3.54767e-06	1.53024e-05	Myb domain%2C Myb domain%2C plants%2C Homeodomain-like%2C SANT/Myb domain && sp|Q8GUN5|PHL1_ARATH Protein PHR1-LIKE 1 OS=Arabidopsis thaliana OX=3702 GN=PHL1 PE=1 SV=1 && PF00249:Myb-like DNA-binding domain	GARP->GARP-G2-like
Nitab4.5_0000505g0130	302.874	625.624	-1.04741	3.83793e-06	1.64748e-05	Histidine kinase-like ATPase%2C ATP-binding domain%2C Signal transduction response regulator%2C receiver domain%2C Signal transduction histidine kinase%2C core%2C GAF domain%2C CheY-like superfamily%2C Signal transduction histidine kinase-related protein%2C C-terminal && sp|Q41342|ETR1_SOLLC Ethylene receptor 1 OS=Solanum lycopersicum OX=4081 GN=ETR1 PE=1 SV=1 && PF00072:Response regulator receiv…	Others
Nitab4.5_0000600g0080	0.284945	31.5929	-6.58953	3.92797e-06	1.68374e-05	AP2/ERF domain%2C DNA-binding domain && sp|Q40479|ERF2_TOBAC Ethylene-responsive transcription factor 2 OS=Nicotiana tabacum OX=4097 GN=ERF2 PE=2 SV=1 && PF00847:AP2 domain	AP2/ERF->AP2/ERF-ERF
Nitab4.5_0000569g0020	16.8728	96.868	-2.53124	4.07386e-06	1.74062e-05	Zinc finger%2C C2H2%2C Zinc finger C2H2-type/integrase DNA-binding domain%2C Zinc finger%2C C2H2-like && sp|Q96289|ZAT10_ARATH Zinc finger protein ZAT10 OS=Arabidopsis thaliana OX=3702 GN=ZAT10 PE=2 SV=1 && PF13912:C2H2-type zinc finger	C2H2
Nitab4.5_0002347g0050	224.796	496.143	-1.14295	4.10416e-06	1.75221e-05	START domain%2C Homeobox domain%2C Homeodomain-like%2C START-like domain && sp|Q93V99|PDF2_ARATH Homeobox-leucine zipper protein PROTODERMAL FACTOR 2 OS=Arabidopsis thaliana OX=3702 GN=PDF2 PE=1 SV=1 && PF00046:Homeodomain|PF01852:START domain	HB->HB-HD-ZIP
Nitab4.5_0000051g0180	248.304	112.642	1.14437	4.15996e-06	1.7744e-05	Auxin response factor%2C DNA-binding pseudobarrel domain%2C B3 DNA binding domain && sp|Q84WU6|ARFQ_ARATH Auxin response factor 17 OS=Arabidopsis thaliana OX=3702 GN=ARF17 PE=2 SV=1 && PF02362:B3 DNA binding domain|PF06507:Auxin response factor	B3->B3-ARF
Nitab4.5_0002219g0090	82.0723	197.102	-1.26218	4.29088e-06	1.82742e-05	Zinc finger%2C Dof-type && sp|O24463|PBF_MAIZE Dof zinc finger protein PBF OS=Zea mays OX=4577 GN=PBF PE=1 SV=1 && PF02701:Dof domain, zinc finger	C2C2->C2C2-Dof
Nitab4.5_0000016g0300	122.892	43.2127	1.50664	4.60616e-06	1.95483e-05	Transcription factor%2C SBP-box && sp|A3C057|SPL17_ORYSJ Squamosa promoter-binding-like protein 17 OS=Oryza sativa subsp. japonica OX=39947 GN=SPL17 PE=2 SV=2 && PF03110:SBP domain	SBP
Nitab4.5_0000287g0080	79.951	20.7415	1.93298	4.89437e-06	2.06702e-05	NAC domain && sp|Q93VY3|NAC72_ARATH NAC domain-containing protein 72 OS=Arabidopsis thaliana OX=3702 GN=NAC072 PE=2 SV=1 && PF02365:No apical meristem (NAM) protein	NAC
Nitab4.5_0005185g0040	122.968	262.74	-1.09502	4.96956e-06	2.09556e-05	Basic-leucine zipper domain && sp|Q8H1F0|BZP29_ARATH bZIP transcription factor 29 OS=Arabidopsis thaliana OX=3702 GN=BZIP29 PE=2 SV=1 && PF00170:bZIP transcription factor	bZIP
Nitab4.5_0000266g0050	96.0665	219.06	-1.1873	5.50268e-06	2.30849e-05	Zinc finger%2C CCCH-type%2C K Homology domain%2C type 1%2C K Homology domain && sp|Q7XPK1|C3H31_ORYSJ Zinc finger CCCH domain-containing protein 31 OS=Oryza sativa subsp. japonica OX=39947 GN=Os04g0665700 PE=2 SV=1 && PF00013:KH domain|PF00642:Zinc finger C-x8-C-x5-C-x3-H type (and similar)	C3H
Nitab4.5_0001232g0120	2.1739	32.986	-3.94034	5.54457e-06	2.32414e-05	DNA-binding WRKY && sp|Q8VWJ2|WRK28_ARATH WRKY transcription factor 28 OS=Arabidopsis thaliana OX=3702 GN=WRKY28 PE=2 SV=1 && PF03106:WRKY DNA -binding domain	WRKY
novel.8141	119.754	263.872	-1.1397	5.63367e-06	2.36018e-05	- && sp|P92948|CDC5L_ARATH Cell division cycle 5-like protein OS=Arabidopsis thaliana OX=3702 GN=CDC5 PE=1 SV=2 && -	MYB->MYB
Nitab4.5_0000093g0100	0	17.5721	-6.70552	5.7649e-06	2.41183e-05	Myc-type%2C basic helix-loop-helix (bHLH) domain && sp|Q9T072|BH025_ARATH Transcription factor bHLH25 OS=Arabidopsis thaliana OX=3702 GN=BHLH25 PE=2 SV=2 && PF00010:Helix-loop-helix DNA-binding domain	bHLH
Nitab4.5_0000861g0050	107.825	38.4176	1.49013	5.82445e-06	2.43372e-05	Transcription factor%2C SBP-box && sp|A2X0Q6|SPL3_ORYSI Squamosa promoter-binding-like protein 3 OS=Oryza sativa subsp. indica OX=39946 GN=SPL3 PE=2 SV=1 && PF03110:SBP domain	SBP
Nitab4.5_0000278g0070	149.437	51.2629	1.54219	5.89359e-06	2.46159e-05	Myb domain%2C SANT/Myb domain%2C Homeodomain-like && sp|Q42575|MYB1_ARATH Transcription factor MYB1 OS=Arabidopsis thaliana OX=3702 GN=MYB1 PE=2 SV=1 && PF00249:Myb-like DNA-binding domain	MYB->MYB
Nitab4.5_0000343g0360	192.579	483.595	-1.32818	6.26432e-06	2.60459e-05	Tify%2C CO/COL/TOC1%2C conserved site && sp|Q9LMA8|TI10A_ARATH Protein TIFY 10A OS=Arabidopsis thaliana OX=3702 GN=TIFY10A PE=1 SV=1 && PF09425:Divergent CCT motif|PF06200:tify domain	Tify
Nitab4.5_0000008g0850	189.146	65.592	1.52469	7.06176e-06	2.90587e-05	Homeodomain-like%2C Myb domain%2C SANT/Myb domain%2C Myb domain%2C plants%2C SANT domain && sp|Q8S9H7|DIV_ANTMA Transcription factor DIVARICATA OS=Antirrhinum majus OX=4151 GN=DIVARICATA PE=2 SV=1 && PF00249:Myb-like DNA-binding domain	MYB->MYB
Nitab4.5_0000178g0080	178.51	63.9997	1.4803	7.88927e-06	3.21541e-05	Tubby%2C C-terminal%2C conserved site%2C Tubby%2C C-terminal%2C F-box domain%2C Tubby C-terminal-like domain && sp|Q6Z2G9|TLP5_ORYSJ Tubby-like F-box protein 5 OS=Oryza sativa subsp. japonica OX=39947 GN=TULP5 PE=2 SV=1 && PF01167:Tub family|PF00646:F-box domain	TUB
Nitab4.5_0007189g0040	23.9091	90.1994	-1.92088	1.03506e-05	4.14064e-05	Zinc finger%2C Dof-type && sp|Q8LFV3|CDF3_ARATH Cyclic dof factor 3 OS=Arabidopsis thaliana OX=3702 GN=CDF3 PE=1 SV=2 && PF02701:Dof domain, zinc finger	C2C2->C2C2-Dof
Nitab4.5_0000249g0370	243.627	501.58	-1.04337	1.03716e-05	4.14795e-05	Basic-leucine zipper domain && sp|Q0JHF1|BZP12_ORYSJ bZIP transcription factor 12 OS=Oryza sativa subsp. japonica OX=39947 GN=BZIP12 PE=2 SV=1 && PF00170:bZIP transcription factor	bZIP
Nitab4.5_0001911g0080	136.219	331.771	-1.28633	1.04536e-05	4.17855e-05	Homeodomain-like%2C SANT/Myb domain%2C Myb domain && sp|Q6R032|MB3R5_ARATH Transcription factor MYB3R-5 OS=Arabidopsis thaliana OX=3702 GN=MYB3R5 PE=2 SV=1 && PF00249:Myb-like DNA-binding domain	MYB->MYB
novel.8475	175.427	354.067	-1.01328	1.10499e-05	4.39892e-05	- && sp|P0DH85|REM10_ARATH B3 domain-containing protein REM10 OS=Arabidopsis thaliana OX=3702 GN=REM10 PE=1 SV=1 && PF02362:B3 DNA binding domain	B3->B3
Nitab4.5_0000978g0050	531.92	245.921	1.11452	1.12231e-05	4.46435e-05	Helicase%2C C-terminal%2C Helicase%2C superfamily 1/2%2C ATP-binding domain%2C HARP domain%2C P-loop containing nucleoside triphosphate hydrolase%2C SNF2-related && sp|Q498E7|SMAL1_XENLA SWI/SNF-related matrix-associated actin-dependent regulator of chromatin subfamily A-like protein 1 OS=Xenopus laevis OX=8355 GN=smarcal1 PE=2 SV=1 && PF00271:Helicase conserved C-terminal domain|PF00176:SNF2 fam…	SNF2
Nitab4.5_0007026g0040	32.6761	0.599271	5.5857	1.33261e-05	5.22414e-05	NAC domain && sp|O49697|NAC71_ARATH NAC domain-containing protein 71 OS=Arabidopsis thaliana OX=3702 GN=NAC071 PE=2 SV=1 && PF02365:No apical meristem (NAM) protein	NAC
Nitab4.5_0000799g0050	49.158	137.136	-1.47767	1.34608e-05	5.27082e-05	B3 DNA binding domain%2C DNA-binding pseudobarrel domain && sp|Q9MAN1|NGA3_ARATH B3 domain-containing transcription factor NGA3 OS=Arabidopsis thaliana OX=3702 GN=NGA3 PE=1 SV=1 && PF02362:B3 DNA binding domain	B3->B3
Nitab4.5_0000365g0240	86.2883	204.622	-1.24757	1.43211e-05	5.59034e-05	Transcription factor%2C TCP%2C Transcription factor TCP subgroup && sp|Q9LQF0|TCP23_ARATH Transcription factor TCP23 OS=Arabidopsis thaliana OX=3702 GN=TCP23 PE=1 SV=1 && PF03634:TCP family transcription factor	TCP
Nitab4.5_0000602g0090	135.255	395.385	-1.54474	1.46061e-05	5.69502e-05	Zinc finger%2C GATA-type%2C Zinc finger%2C NHR/GATA-type && sp|Q6DBP8|GAT11_ARATH GATA transcription factor 11 OS=Arabidopsis thaliana OX=3702 GN=GATA11 PE=2 SV=1 && PF00320:GATA zinc finger	C2C2->C2C2-GATA
novel.271	3.82274	42.7232	-3.50621	1.46113e-05	5.69632e-05	- && sp|Q9SZP1|MYB4_ARATH Transcription repressor MYB4 OS=Arabidopsis thaliana OX=3702 GN=MYB4 PE=1 SV=1 && -	MYB->MYB-related
Nitab4.5_0000016g0340	45.4525	9.15727	2.31323	1.47158e-05	5.73411e-05	Mitochodrial transcription termination factor-related && sp|Q9M219|MTEFH_ARATH Transcription termination factor MTEF18, mitochondrial OS=Arabidopsis thaliana OX=3702 GN=MTERF18 PE=1 SV=1 && PF02536:mTERF	mTERF
novel.6032	923.852	1909.93	-1.04767	1.48129e-05	5.76821e-05	- && sp|P40619|HMGL_IPONI HMG1/2-like protein OS=Ipomoea nil OX=35883 PE=2 SV=1 && -	HMG
Nitab4.5_0000072g0020	13.4429	129.629	-3.28162	1.52047e-05	5.90487e-05	Myc-type%2C basic helix-loop-helix (bHLH) domain%2C Achaete-scute transcription factor-related && sp|Q9LN95|BH055_ARATH Transcription factor bHLH55 OS=Arabidopsis thaliana OX=3702 GN=BHLH55 PE=2 SV=1 && PF00010:Helix-loop-helix DNA-binding domain	bHLH
novel.6812	207.961	88.9528	1.226	1.57615e-05	6.11016e-05	- && - && -	SWI/SNF-BAF60b
Nitab4.5_0002128g0050	262.191	98.4935	1.41135	1.75303e-05	6.73899e-05	Transcription factor GRAS && sp|O23210|SCL15_ARATH Scarecrow-like protein 15 OS=Arabidopsis thaliana OX=3702 GN=SCL15 PE=1 SV=3 && PF03514:GRAS domain family	GRAS
Nitab4.5_0000645g0120	267.027	129.788	1.04304	1.7696e-05	6.79838e-05	Winged helix-turn-helix DNA-binding domain%2C Heat shock transcription factor family%2C Heat shock transcription factor%2C plant%2C Heat shock factor (HSF)-type%2C DNA-binding && sp|Q84T61|HSFA1_ORYSJ Heat stress transcription factor A-1 OS=Oryza sativa subsp. japonica OX=39947 GN=HSFA1 PE=2 SV=1 && PF00447:HSF-type DNA-binding	HSF
Nitab4.5_0002280g0030	17.3305	0	6.4729	1.9336e-05	7.37332e-05	Zinc finger%2C Dof-type && sp|Q39088|DOF34_ARATH Dof zinc finger protein DOF3.4 OS=Arabidopsis thaliana OX=3702 GN=DOF3.4 PE=1 SV=2 && PF02701:Dof domain, zinc finger	C2C2->C2C2-Dof
Nitab4.5_0003086g0080	327.376	159.253	1.03646	1.9389e-05	7.39258e-05	Zinc finger%2C B-box%2C CCT domain && sp|Q9LUA9|COL10_ARATH Zinc finger protein CONSTANS-LIKE 10 OS=Arabidopsis thaliana OX=3702 GN=COL10 PE=1 SV=1 && PF06203:CCT motif	C2C2->C2C2-CO-like
novel.5611	298.804	759.173	-1.34602	1.96724e-05	7.49122e-05	- && sp|Q05024|TRI1_YEAST Protein TRI1 OS=Saccharomyces cerevisiae (strain ATCC 204508 / S288c) OX=559292 GN=TRI1 PE=1 SV=1 && PF02201:SWIB/MDM2 domain	SWI/SNF-BAF60b
Nitab4.5_0000011g0070	17.5492	0	6.49323	1.97832e-05	7.52963e-05	Homeodomain-like%2C SANT/Myb domain && sp|B3H5A8|RVE7_ARATH Protein REVEILLE 7 OS=Arabidopsis thaliana OX=3702 GN=RVE7 PE=2 SV=1 && PF00249:Myb-like DNA-binding domain	MYB->MYB-related
Nitab4.5_0000264g0170	26.4019	109.429	-2.04758	2.03847e-05	7.7372e-05	GNAT domain%2C Acyl-CoA N-acyltransferase && sp|P80969|THT10_TOBAC Tyramine N-feruloyltransferase 10/30 OS=Nicotiana tabacum OX=4097 GN=THT10 PE=1 SV=2 && PF00583:Acetyltransferase (GNAT) family	GNAT
Nitab4.5_0002503g0070	7.37068	56.8904	-2.96921	2.09082e-05	7.92201e-05	AP2/ERF domain%2C DNA-binding domain && sp|Q94AW5|ERF03_ARATH Ethylene-responsive transcription factor ERF003 OS=Arabidopsis thaliana OX=3702 GN=ERF003 PE=1 SV=1 && PF00847:AP2 domain	AP2/ERF->AP2/ERF-ERF
Nitab4.5_0001192g0030	237.688	558.932	-1.23517	2.0911e-05	7.9221e-05	Zinc finger C2H2-type/integrase DNA-binding domain%2C Zinc finger%2C C2H2%2C Zinc finger%2C C2H2-like && sp|Q700D2|IDD10_ARATH Zinc finger protein JACKDAW OS=Arabidopsis thaliana OX=3702 GN=JKD PE=1 SV=1 && -	C2H2
Nitab4.5_0001135g0030	113.964	263.155	-1.20994	2.12349e-05	8.03174e-05	NAC domain && sp|Q9XIN7|NAC40_ARATH NAC domain-containing protein 40 OS=Arabidopsis thaliana OX=3702 GN=NTL8 PE=1 SV=1 && PF02365:No apical meristem (NAM) protein	NAC
Nitab4.5_0000254g0170	113.932	256.857	-1.1748	2.22053e-05	8.37478e-05	Zinc finger%2C RING-type%2C Zinc finger%2C RING/FYVE/PHD-type%2C Putative E3 ubiquitin-protein ligase%2C makorin-related%2C Zinc finger%2C CCCH-type%2C Zinc finger%2C RING-type%2C conserved site && sp|Q6IDS6|C3H35_ARATH E3 ubiquitin-protein ligase makorin OS=Arabidopsis thaliana OX=3702 GN=MKRN PE=2 SV=1 && PF00097:Zinc finger, C3HC4 type (RING finger)|PF18044:CCCH-type zinc finger	C3H
novel.7207	37.5252	113.744	-1.59584	2.30134e-05	8.65693e-05	- && sp|Q9FH94|ERF10_ARATH Ethylene-responsive transcription factor ERF010 OS=Arabidopsis thaliana OX=3702 GN=ERF010 PE=2 SV=1 && PF00847:AP2 domain	AP2/ERF->AP2/ERF-ERF
novel.7465	179.929	48.271	1.90178	2.37864e-05	8.9311e-05	- && sp|Q9LUH8|HFA6B_ARATH Heat stress transcription factor A-6b OS=Arabidopsis thaliana OX=3702 GN=HSFA6b PE=2 SV=1 && PF00447:HSF-type DNA-binding	HSF
Nitab4.5_0000377g0210	89.469	10.272	3.12612	2.55388e-05	9.53594e-05	Myc-type%2C basic helix-loop-helix (bHLH) domain && sp|Q9LSL1|BH093_ARATH Transcription factor bHLH93 OS=Arabidopsis thaliana OX=3702 GN=BHLH93 PE=1 SV=1 && PF00010:Helix-loop-helix DNA-binding domain	bHLH
Nitab4.5_0000568g0020	37.2504	2.31325	3.96187	2.74456e-05	0.000102052	Zinc finger%2C Dof-type && sp|Q8LFV3|CDF3_ARATH Cyclic dof factor 3 OS=Arabidopsis thaliana OX=3702 GN=CDF3 PE=1 SV=2 && PF02701:Dof domain, zinc finger	C2C2->C2C2-Dof
novel.6746	19778.1	9415.07	1.07088	2.75907e-05	0.000102554	- && sp|Q1RMH9|DNJC2_BOVIN DnaJ homolog subfamily C member 2 OS=Bos taurus OX=9913 GN=DNAJC2 PE=2 SV=1 && -	MYB->MYB
Nitab4.5_0003180g0060	20.9493	82.2568	-1.98199	3.03854e-05	0.000112308	Myc-type%2C basic helix-loop-helix (bHLH) domain && sp|Q8GZM7|PIF1_ARATH Transcription factor PIF1 OS=Arabidopsis thaliana OX=3702 GN=PIF1 PE=1 SV=1 && PF00010:Helix-loop-helix DNA-binding domain	bHLH
Nitab4.5_0000705g0190	159.784	70.4526	1.18244	3.04294e-05	0.000112457	Transcription factor GRAS && sp|O80933|SCL9_ARATH Scarecrow-like protein 9 OS=Arabidopsis thaliana OX=3702 GN=SCL9 PE=2 SV=1 && PF03514:GRAS domain family	GRAS
Nitab4.5_0001586g0140	71.0586	12.457	2.54408	3.15917e-05	0.000116485	Zinc finger%2C CCCH-type && sp|Q6AT25|C3H34_ORYSJ Zinc finger CCCH domain-containing protein 34 OS=Oryza sativa subsp. japonica OX=39947 GN=Os05g0176400 PE=2 SV=1 && PF15663:Zinc-finger containing family	C3H
Nitab4.5_0002877g0050	36.7023	93.5253	-1.35068	3.3768e-05	0.000123935	GNAT domain%2C Acyl-CoA N-acyltransferase && sp|A7SLC8|NAT9_NEMVE N-acetyltransferase 9-like protein OS=Nematostella vectensis OX=45351 GN=nat9 PE=3 SV=1 && -	GNAT
Nitab4.5_0000540g0010	98.6315	24.8255	1.99542	3.5003e-05	0.000127987	Zinc finger%2C CCCH-type && sp|O82199|C3H20_ARATH Zinc finger CCCH domain-containing protein 20 OS=Arabidopsis thaliana OX=3702 GN=At2g19810 PE=2 SV=1 && -	C3H
Nitab4.5_0003296g0030	27.3803	113.988	-2.05438	3.7563e-05	0.000136672	Transcription factor GRAS && sp|Q9SN22|SCL32_ARATH Scarecrow-like protein 32 OS=Arabidopsis thaliana OX=3702 GN=SCL32 PE=1 SV=1 && PF03514:GRAS domain family	GRAS
Nitab4.5_0002201g0020	114.904	30.8974	1.9062	3.82405e-05	0.000138887	FAR1 DNA binding domain && sp|Q9SWG3|FAR1_ARATH Protein FAR-RED IMPAIRED RESPONSE 1 OS=Arabidopsis thaliana OX=3702 GN=FAR1 PE=1 SV=1 && PF03101:FAR1 DNA-binding domain	FAR1
Nitab4.5_0005428g0070	39.9817	108.666	-1.44541	4.3067e-05	0.000154987	BZR1%2C transcriptional repressor && sp|Q9ZV88|BEH4_ARATH BES1/BZR1 homolog protein 4 OS=Arabidopsis thaliana OX=3702 GN=BEH4 PE=1 SV=1 && PF05687:BES1/BZR1 plant transcription factor, N-terminal	BES1
Nitab4.5_0001221g0060	99.3043	254.02	-1.35809	4.79389e-05	0.000171194	AP2/ERF domain%2C DNA-binding domain && sp|P47927|AP2_ARATH Floral homeotic protein APETALA 2 OS=Arabidopsis thaliana OX=3702 GN=AP2 PE=1 SV=1 && PF00847:AP2 domain	AP2/ERF->AP2/ERF-AP2
Nitab4.5_0002342g0110	180.954	375.402	-1.05426	5.04586e-05	0.000179395	Myc-type%2C basic helix-loop-helix (bHLH) domain && sp|Q9FH37|ILR3_ARATH Transcription factor ILR3 OS=Arabidopsis thaliana OX=3702 GN=ILR3 PE=1 SV=1 && PF00010:Helix-loop-helix DNA-binding domain	bHLH
Nitab4.5_0007278g0010	27.1206	119.474	-2.14401	5.44633e-05	0.000192392	NAC domain && sp|Q9FLJ2|NC100_ARATH NAC domain-containing protein 100 OS=Arabidopsis thaliana OX=3702 GN=NAC100 PE=2 SV=1 && PF02365:No apical meristem (NAM) protein	NAC
Nitab4.5_0000996g0050	3789.85	8318.28	-1.13427	5.6302e-05	0.00019824	Signal transduction response regulator%2C receiver domain%2C CheY-like superfamily%2C Histidine kinase-like ATPase%2C ATP-binding domain%2C Signal transduction histidine kinase EnvZ-like%2C dimerisation/phosphoacceptor domain%2C Signal transduction histidine kinase%2C homodimeric domain%2C CHASE%2C Signal transduction histidine kinase-related protein%2C C-terminal%2C Signal transduction histidine…	Others
Nitab4.5_0000832g0020	95.0867	241.61	-1.34747	5.80057e-05	0.00020389	Transcription factor TCP subgroup%2C Transcription factor%2C TCP && sp|Q9LT89|TCP19_ARATH Transcription factor TCP19 OS=Arabidopsis thaliana OX=3702 GN=TCP19 PE=1 SV=1 && PF03634:TCP family transcription factor	TCP
Nitab4.5_0001231g0050	153.924	392.244	-1.34833	6.15485e-05	0.000215587	AP2/ERF domain%2C DNA-binding domain && sp|Q9C7W2|ERF61_ARATH Ethylene-responsive transcription factor ERF061 OS=Arabidopsis thaliana OX=3702 GN=ERF061 PE=2 SV=1 && -	AP2/ERF->AP2/ERF-ERF
Nitab4.5_0000322g0110	3126.94	1396.44	1.1628	6.20795e-05	0.000217271	NAC domain && sp|Q7F2L3|NAC48_ORYSJ NAC domain-containing protein 48 OS=Oryza sativa subsp. japonica OX=39947 GN=NAC048 PE=1 SV=1 && PF02365:No apical meristem (NAM) protein	NAC
Nitab4.5_0002649g0040	60.879	11.5107	2.39018	6.27882e-05	0.000219491	Plus-3%2C SWIB/MDM2 domain%2C Plus-3 domain%2C subgroup && sp|Q9FT92|Y5843_ARATH Uncharacterized protein At5g08430 OS=Arabidopsis thaliana OX=3702 GN=At5g08430 PE=1 SV=2 && PF02201:SWIB/MDM2 domain	SWI/SNF-BAF60b
Nitab4.5_0003750g0050	14.7103	0	6.23766	6.73982e-05	0.000234506	Zinc finger%2C Dof-type && sp|Q84TE9|DOF53_ARATH Dof zinc finger protein DOF5.3 OS=Arabidopsis thaliana OX=3702 GN=DOF5.3 PE=2 SV=1 && PF02701:Dof domain, zinc finger	C2C2->C2C2-Dof
Nitab4.5_0005043g0010	196.318	426.807	-1.1204	7.10224e-05	0.000245818	Unknown && sp|Q9SGQ0|VOZ1_ARATH Transcription factor VOZ1 OS=Arabidopsis thaliana OX=3702 GN=VOZ1 PE=1 SV=1 && -	VOZ
Nitab4.5_0000818g0040	108.541	231.985	-1.09762	7.21539e-05	0.000249421	AP2/ERF domain%2C RWP-RK domain%2C DNA-binding domain && sp|Q40478|ERF5_TOBAC Ethylene-responsive transcription factor 5 OS=Nicotiana tabacum OX=4097 GN=ERF5 PE=2 SV=1 && PF02042:RWP-RK domain|PF00847:AP2 domain	RWP-RK
Nitab4.5_0000003g0900	428.075	1238.95	-1.53329	7.34028e-05	0.000253536	Zinc finger%2C TAZ-type%2C BTB/POZ fold%2C BTB/POZ-like%2C BTB/POZ && sp|Q9FMK7|BT1_ARATH BTB/POZ and TAZ domain-containing protein 1 OS=Arabidopsis thaliana OX=3702 GN=BT1 PE=1 SV=1 && PF00651:BTB/POZ domain|PF02135:TAZ zinc finger	TAZ
Nitab4.5_0002126g0010	115.333	42.6606	1.43709	7.39834e-05	0.000255454	DNA-binding pseudobarrel domain%2C B3 DNA binding domain && sp|Q2R9D2|Y1176_ORYSJ B3 domain-containing protein Os11g0197600 OS=Oryza sativa subsp. japonica OX=39947 GN=Os11g0197600 PE=2 SV=1 && PF02362:B3 DNA binding domain	B3->B3
Nitab4.5_0000342g0270	14.6989	66.1441	-2.18104	7.51417e-05	0.000259011	Signal transduction histidine kinase%2C core%2C Signal transduction histidine kinase EnvZ-like%2C dimerisation/phosphoacceptor domain%2C Signal transduction histidine kinase%2C homodimeric domain%2C Histidine kinase-like ATPase%2C ATP-binding domain%2C Signal transduction response regulator%2C receiver domain%2C GAF domain%2C Signal transduction histidine kinase%2C hybrid-type%2C ethylene sensor%…	Others
Nitab4.5_0006460g0030	271.052	123.902	1.13148	7.54958e-05	0.000260084	Homeodomain-like%2C START-like domain%2C MEKHLA%2C Homeobox domain%2C START domain && sp|Q9ZU11|ATB15_ARATH Homeobox-leucine zipper protein ATHB-15 OS=Arabidopsis thaliana OX=3702 GN=ATHB-15 PE=1 SV=1 && PF01852:START domain|PF08670:MEKHLA domain|PF00046:Homeodomain	HB->HB-HD-ZIP
Nitab4.5_0000553g0110	22.5713	1.77821	3.67788	7.85089e-05	0.000269668	Mitochodrial transcription termination factor-related && - && PF02536:mTERF	mTERF
Nitab4.5_0001814g0020	4.25466	29.119	-2.77076	8.41766e-05	0.000287507	SANT/Myb domain%2C Homeodomain-like%2C Myb domain && sp|Q9FGY3|MYB78_ARATH Transcription factor MYB78 OS=Arabidopsis thaliana OX=3702 GN=MYB78 PE=1 SV=1 && PF00249:Myb-like DNA-binding domain	MYB->MYB
Nitab4.5_0000634g0010	112.206	35.8789	1.64037	8.76965e-05	0.000298856	GYF%2C Plus-3%2C SWIB/MDM2 domain%2C Plus-3 domain%2C subgroup && sp|Q9FT92|Y5843_ARATH Uncharacterized protein At5g08430 OS=Arabidopsis thaliana OX=3702 GN=At5g08430 PE=1 SV=2 && PF03126:Plus-3 domain|PF02213:GYF domain|PF02201:SWIB/MDM2 domain	SWI/SNF-BAF60b
Nitab4.5_0000553g0130	42.0968	9.52207	2.17175	8.83635e-05	0.000300926	Mitochodrial transcription termination factor-related && - && PF02536:mTERF	mTERF
Nitab4.5_0001378g0110	4.87951	32.6137	-2.73919	9.40841e-05	0.000318832	Mitochodrial transcription termination factor-related && - && PF02536:mTERF	mTERF
Nitab4.5_0000349g0180	56.9855	139.391	-1.29385	9.6079e-05	0.000325229	Zinc finger%2C Dof-type && sp|Q9LZ56|DOF51_ARATH Dof zinc finger protein DOF5.1 OS=Arabidopsis thaliana OX=3702 GN=DOF5.1 PE=2 SV=1 && PF02701:Dof domain, zinc finger	C2C2->C2C2-Dof
Nitab4.5_0000078g0320	27.353	2.37748	3.49537	9.69309e-05	0.00032782	Myb-like domain && - && PF13837:Myb/SANT-like DNA-binding domain	Trihelix
Nitab4.5_0001751g0070	108.825	36.8182	1.56489	0.000101813	0.00034303	Protein phosphatase 2C%2C Protein phosphatase 2C (PP2C)-like domain%2C Protein phosphatase 2C%2C manganese/magnesium aspartate binding site && sp|Q69QZ0|P2C27_ORYSJ Probable protein phosphatase 2C 27 OS=Oryza sativa subsp. japonica OX=39947 GN=Os02g0799000 PE=2 SV=1 && PF00481:Protein phosphatase 2C	DBP
Nitab4.5_0000083g0190	75.2453	181.333	-1.2692	0.000103618	0.000348958	Zinc finger%2C C2H2-like%2C Zinc finger%2C C2H2%2C Zinc finger C2H2-type/integrase DNA-binding domain && sp|Q9C8N5|STOP1_ARATH Protein SENSITIVE TO PROTON RHIZOTOXICITY 1 OS=Arabidopsis thaliana OX=3702 GN=STOP1 PE=2 SV=1 && -	C2H2
Nitab4.5_0001293g0020	161.744	68.9355	1.23302	0.000105733	0.000355527	SRA-YDG%2C Histone H3-K9 methyltransferase%2C plant%2C Pre-SET domain%2C PUA-like domain%2C Pre-SET zinc-binding sub-group%2C Post-SET domain%2C SET domain && sp|O82175|SUVH5_ARATH Histone-lysine N-methyltransferase, H3 lysine-9 specific SUVH5 OS=Arabidopsis thaliana OX=3702 GN=SUVH5 PE=1 SV=1 && PF00856:SET domain|PF05033:Pre-SET motif|PF02182:SAD/SRA domain	SET
Nitab4.5_0000856g0210	544.041	1421.1	-1.38597	0.000107996	0.000362574	Signal transduction response regulator%2C receiver domain%2C Signal transduction histidine kinase%2C hybrid-type%2C ethylene sensor%2C Signal transduction histidine kinase%2C homodimeric domain%2C Signal transduction histidine kinase%2C core%2C GAF domain%2C Histidine kinase-like ATPase%2C ATP-binding domain%2C CheY-like superfamily && sp|Q9ZTP3|EIN4_ARATH Protein EIN4 OS=Arabidopsis thaliana OX=…	Others
Nitab4.5_0000141g0020	176.48	398.646	-1.17832	0.000108068	0.000362777	DNA-binding WRKY && sp|Q9XI90|WRKY4_ARATH Probable WRKY transcription factor 4 OS=Arabidopsis thaliana OX=3702 GN=WRKY4 PE=1 SV=2 && PF03106:WRKY DNA -binding domain	WRKY
Nitab4.5_0000164g0180	81.0194	328.337	-2.02231	0.000113624	0.000379578	Zinc finger%2C C2H2%2C Zinc finger C2H2-type/integrase DNA-binding domain%2C Zinc finger%2C C2H2-like && sp|O22533|ZAT6_ARATH Zinc finger protein ZAT6 OS=Arabidopsis thaliana OX=3702 GN=ZAT6 PE=2 SV=1 && PF13912:C2H2-type zinc finger	C2H2
Nitab4.5_0000154g0110	186.891	75.2098	1.31005	0.00011974	0.000398735	Myc-type%2C basic helix-loop-helix (bHLH) domain && sp|Q9CAA4|BIM2_ARATH Transcription factor BIM2 OS=Arabidopsis thaliana OX=3702 GN=BIM2 PE=1 SV=1 && PF00010:Helix-loop-helix DNA-binding domain	bHLH
Nitab4.5_0000555g0080	19.6331	87.1442	-2.14444	0.000130398	0.000430914	DNA-binding pseudobarrel domain%2C B3 DNA binding domain && sp|P0DH85|REM10_ARATH B3 domain-containing protein REM10 OS=Arabidopsis thaliana OX=3702 GN=REM10 PE=1 SV=1 && PF02362:B3 DNA binding domain	B3->B3
Nitab4.5_0000618g0050	92.9176	38.039	1.28183	0.000134461	0.000443662	Zinc finger%2C double-stranded RNA binding%2C Zinc finger%2C C2H2-like%2C Zinc finger%2C C2H2%2C Zinc finger%2C U1-type && - && PF12874:Zinc-finger of C2H2 type	C2H2
Nitab4.5_0001048g0070	27.8703	72.568	-1.38131	0.000141023	0.000463449	Myb domain%2C Homeodomain-like%2C SANT/Myb domain && sp|P81392|MYB06_ANTMA Myb-related protein 306 OS=Antirrhinum majus OX=4151 GN=MYB306 PE=2 SV=1 && PF00249:Myb-like DNA-binding domain	MYB->MYB
Nitab4.5_0000068g0120	19.8041	0.353586	5.70178	0.000158726	0.00051731	Zinc finger%2C Dof-type && sp|Q84TE9|DOF53_ARATH Dof zinc finger protein DOF5.3 OS=Arabidopsis thaliana OX=3702 GN=DOF5.3 PE=2 SV=1 && PF02701:Dof domain, zinc finger	C2C2->C2C2-Dof
Nitab4.5_0000368g0190	30.8113	87.395	-1.50361	0.00015956	0.000519747	Histidine kinase-like ATPase%2C ATP-binding domain%2C Signal transduction response regulator%2C receiver domain%2C Signal transduction histidine kinase%2C homodimeric domain%2C Signal transduction histidine kinase%2C core%2C CheY-like superfamily%2C Signal transduction histidine kinase EnvZ-like%2C dimerisation/phosphoacceptor domain%2C Signal transduction histidine kinase-related protein%2C C-te…	Others
Nitab4.5_0001632g0010	62.9946	17.96	1.80175	0.000165386	0.000537743	Homeodomain-like%2C SANT/Myb domain%2C Myb domain%2C plants && sp|Q9C616|KAN2_ARATH Probable transcription factor KAN2 OS=Arabidopsis thaliana OX=3702 GN=KAN2 PE=2 SV=1 && -	GARP->GARP-G2-like
Nitab4.5_0000575g0240	39.3137	4.53076	3.16272	0.000173264	0.000561672	SIAH-type domain%2C Zinc finger%2C TRAF-type%2C TRAF-like && - && PF02176:TRAF-type zinc finger	C2H2
Nitab4.5_0003987g0010	3.36865	29.7546	-3.15109	0.000179482	0.000580033	DNA-binding domain%2C AP2/ERF domain && sp|Q1PFE1|AIL1_ARATH AP2-like ethylene-responsive transcription factor AIL1 OS=Arabidopsis thaliana OX=3702 GN=AIL1 PE=2 SV=1 && PF00847:AP2 domain	AP2/ERF->AP2/ERF-AP2
Nitab4.5_0002437g0020	355.243	801.441	-1.17461	0.000183945	0.000593189	POX domain%2C Homeodomain-like%2C Homeobox KN domain%2C Homeobox domain && sp|Q9SJ56|BLH1_ARATH BEL1-like homeodomain protein 1 OS=Arabidopsis thaliana OX=3702 GN=BLH1 PE=1 SV=1 && PF07526:Associated with HOX|PF05920:Homeobox KN domain	HB->HB-BELL
Nitab4.5_0002126g0050	72.2405	16.4833	2.1415	0.000187207	0.000603004	DNA-binding pseudobarrel domain%2C B3 DNA binding domain && sp|Q2R9D2|Y1176_ORYSJ B3 domain-containing protein Os11g0197600 OS=Oryza sativa subsp. japonica OX=39947 GN=Os11g0197600 PE=2 SV=1 && PF02362:B3 DNA binding domain	B3->B3
Nitab4.5_0000246g0100	6.65703	59.7022	-3.14819	0.000195914	0.000628978	Basic-leucine zipper domain && sp|F4IN23|BZP34_ARATH Basic leucine zipper 34 OS=Arabidopsis thaliana OX=3702 GN=BZIP34 PE=1 SV=1 && PF00170:bZIP transcription factor	bZIP
Nitab4.5_0002694g0010	72.6657	6.42878	3.50095	0.000214623	0.000684191	Myc-type%2C basic helix-loop-helix (bHLH) domain && sp|Q9FUA4|SPT_ARATH Transcription factor SPATULA OS=Arabidopsis thaliana OX=3702 GN=SPT PE=1 SV=1 && PF00010:Helix-loop-helix DNA-binding domain	bHLH
Nitab4.5_0000991g0110	42.8062	107.496	-1.32827	0.000219801	0.000699006	Myc-type%2C basic helix-loop-helix (bHLH) domain && sp|Q8VZ02|BH048_ARATH Transcription factor bHLH48 OS=Arabidopsis thaliana OX=3702 GN=BHLH48 PE=2 SV=1 && PF00010:Helix-loop-helix DNA-binding domain	bHLH
Nitab4.5_0000002g0550	82.4958	18.2214	2.1913	0.000220276	0.000700223	Homeodomain-like%2C Myb domain%2C SANT/Myb domain && sp|Q9LSI7|MYB35_ARATH Transcription factor MYB35 OS=Arabidopsis thaliana OX=3702 GN=MYB35 PE=1 SV=1 && PF00249:Myb-like DNA-binding domain	MYB->MYB-related
Nitab4.5_0005090g0020	25.3015	3.26705	2.9794	0.000226955	0.000720172	LisH dimerisation motif%2C LisH dimerisation motif%2C subgroup && sp|Q9FUY2|LEUNG_ARATH Transcriptional corepressor LEUNIG OS=Arabidopsis thaliana OX=3702 GN=LUG PE=1 SV=2 && PF08513:LisH	LUG
Nitab4.5_0000733g0200	104.482	43.8799	1.2619	0.00022708	0.000720417	B3 DNA binding domain%2C DNA-binding pseudobarrel domain && sp|Q8L3W1|VRN1_ARATH B3 domain-containing transcription factor VRN1 OS=Arabidopsis thaliana OX=3702 GN=VRN1 PE=1 SV=1 && PF02362:B3 DNA binding domain	B3->B3
Nitab4.5_0000302g0110	6.97543	50.294	-2.86405	0.000231427	0.000733286	Signal transduction response regulator%2C receiver domain%2C Signal transduction histidine kinase EnvZ-like%2C dimerisation/phosphoacceptor domain%2C GAF domain%2C Histidine kinase-like ATPase%2C ATP-binding domain%2C CheY-like superfamily%2C Signal transduction histidine kinase%2C core%2C Signal transduction histidine kinase%2C homodimeric domain%2C Signal transduction histidine kinase%2C hybrid…	Others
Nitab4.5_0000568g0200	23.9605	2.67711	3.12067	0.000231719	0.000734136	AP2/ERF domain%2C DNA-binding domain && sp|A2Q5W1|ERN1_MEDTR Ethylene-responsive transcription factor ERN1 OS=Medicago truncatula OX=3880 GN=ERN1 PE=2 SV=1 && PF00847:AP2 domain	AP2/ERF->AP2/ERF-ERF
[truncated: 215 more rows]
