# Supplementary material for: Integrated transcriptomics and metabolomics provides insights into the Nicotiana tabacum response to heat stress
Source: Front Plant Sci. 2024 Jul 22;15:1425944. doi: 10.3389/fpls.2024.1425944 (PMC11301762; doi:10.3389/fpls.2024.1425944)
Supplement: Supplementary file 10 [file DataSheet_1.zip › Supplementary Table 7.xlsx]

## Sheet: Root
Metabolites in the root identified
ID	Name	Formula	Molecular Weight	RT [min]	Class I(English)	Class II(English)	CAS	HMDB ID	KEGG ID	Lipidmaps ID	R24-1	R24-2	R24-3	R0-1	R0-2	R0-3	FC	log2FC	Pvalue	ROC	VIP
Com_1_pos	Uridine	C9H12N2O6	244.2	1.86	Nucleotide And Its Derivates	Nucleotide And Its Derivates	58-96-8	HMDB0000296	C00299		6536000	6293000	5742000	3051000	1894000	3602000	2.17281	1.11956	0.0474406	1	1.40606
Com_10_pos	Maltitol	C12H24O11	344.31	0.914	Lipids	Fatty Acyls	585-88-6	HMDB0002928			15240	50410	42890	14290	7224	37680	1.83363	0.874704	0.310166	0.888889	0.84755
Com_100_pos	Diethanolamine	C4H11NO2	105.136	0.84	Amines	Amines	111-42-2	HMDB0004437	C06772		177100	115600	272500	83990	48700	171100	1.8605	0.895687	0.200344	0.888889	1.03712
Com_101_pos	16-Hydroxy-hexadecanoic acid	C32H62O5	526.832	8.57	Lipids	Fatty Acyls	871333-53-8	HMDB0006294		LMFA01050051	10580	13350	9800	17210	18830	8904	0.750489	-0.414096	0.415323	0.666667	0.728525
Com_102_pos	14,15-Dehydrocrepenynic acid	C18H28O2	276.414	12.15	Lipids	Fatty Acyls	4154-44-3			LMFA01031062	534100	656100	698800	244900	178700	517600	2.00701	1.00505	0.120475	1	0.880465
Com_103_pos	10-Formyl-THF	C20H23N7O7	473.439	4.83	Organoheterocyclic compounds	Pterins and derivatives	2800-34-2	HMDB0000972	C00234		137100	123100	113600	97840	30540	66340	1.91968	0.940865	0.154607	1	1.36492
Com_104_pos	Cinnamic Acid	C9H8O2	148.16	0.87	Phenolic acids	Cinnamic acids and derivatives	621-82-9	HMDB0000567	C10438		106600	178500	207145	170900	151100	207300	0.929992	-0.104709	0.678203	0.444444	0.276559
Com_105_pos	Benzamidine	C7H8N2	120.152	4.09	Benzene and substituted derivatives	Benzene and substituted derivatives	618-39-3	HMDB0248970	C01784		458000	507500	937700	379100	269900	418800	1.78236	0.833786	0.121421	1	0.631646
Com_106_pos	6-Aminohexanoic acid	C6H13NO2	131.173	2.1	Lipids	Fatty Acyls	1319-82-0				15810	20430	40850	20470	17040	19650	1.34867	0.431538	0.523811	0.555556	0.234413
Com_107_pos	Tetraethylammonium fluoride	C8H20FN	149.25	1.04	Organoheterocyclic compounds	Pyrimidines and pyrimidine derivatives	665-46-3				869000	502600	1269000	1116000	1072000	572700	0.956497	-0.0641683	0.848066	0.555556	0.230702
Com_108_pos	5'-Deoxy-5'-(Methylthio)Adenosine	C11H15N5O3S	297.333	4.91	Nucleotide And Its Derivates	Nucleotide And Its Derivates	2457-80-9	HMDB0001173	C00170		242900	460100	152800	171100	68830	207600	1.91227	0.935289	0.237774	0.777778	1.06826
Com_109_pos	4-D-Hydroxysphinganine	C18H39NO3	317.507	9.54	Amines	Amines	554-62-1	HMDB0004628	C12144		15710	24630	30130	12680	16560	7629	1.91136	0.934601	0.092327	0.888889	1.04172
Com_11_pos	Azelaic acid	C9H16O4	188.22	7.433	Organic Acid And Its Derivatives	Organic Acid And Its Derivatives	123-99-9	HMDB0000784	C08261	LMFA01170054	12280	16730	11230	10010	15220	18120	0.928258	-0.107402	0.794965	0.555556	0.112395
Com_110_pos	gamma-Glutamylglutamic acid	C10H16N2O7	276.243	1.05	Amino Acid And Its Derivatives	Amino Acid And Its Derivatives	1116-22-9	HMDB0011737	C05282		53650	65720	49820	16630	10750	37280	2.61661	1.3877	0.0891385	1	1.4653
Com_112_pos	1-Methylhistidine	C7H11N3O2	169.18	0.84	Amino Acid And Its Derivatives	Amino Acid And Its Derivatives	332-80-9	HMDB0000001	C01152		40570	32020	86460	17880	14180	38350	2.25891	1.17563	0.126972	0.888889	1.08969
Com_113_pos	S-ribosyl-L-homocysteine	C9H17NO6S	267.3	0.91	Amino Acid And Its Derivatives	Amino Acid And Its Derivatives			C03539		260100	438500	241200	108100	38690	211600	2.62228	1.39082	0.133822	1	1.5305
Com_114_pos	Spermidine	C7H19N3	145.246	0.68	Polyamine	Polyamine	124-20-9	HMDB0001257	C00315		103600	104300	424800	17180	3910	93400	5.52625	2.4663	0.123056	1	1.2194
Com_115_pos	S-Methyl-5'-thioadenosine	C11H15N5O3S	297.333	4.94	Nucleotide And Its Derivates	Nucleotide And Its Derivates					319300	458500	176900	160500	97940	276900	1.78335	0.834592	0.220008	0.888889	0.954314
Com_116_pos	Sarcosine	C3H7NO2	89.093	0.9	Amino Acid And Its Derivatives	Amino Acid And Its Derivatives	107-97-1	HMDB0000271	C00213		601600	1257000	1177000	353900	377600	821000	1.9553	0.967388	0.124791	0.888889	0.943862
Com_117_pos	S-Adenosyl-methionine	C15H22N6O5S	398.4	0.84	Nucleotide And Its Derivates	Nucleotide And Its Derivates	17176-17-9				78290	91660	148300	15820	34844	9814	5.26224	2.39568	0.0240757	1	1.40106
Com_118_pos	Vitamin B2	C17H20N4O6	376.364	5.94	Vitamins	Vitamins	83-88-5	HMDB0000244	C00255		197200	206000	333400	144900	72470	151700	1.99583	0.996987	0.0783471	1	1.33092
Com_119_pos	R-Aminobutyrate	C4H9NO2	103.12	0.91	Organic Acid And Its Derivatives	Organic Acid And Its Derivatives	3775-73-3				2209000	3209000	1631000	718100	401400	2953000	1.73088	0.791504	0.277186	0.777778	1.20084
Com_12_pos	6-Methylcoumarin	C10H8O2	160.17	9.238	Phenylpropanoids and polyketides	Coumarins and derivatives	92-48-8	HMDB0032394			13080	19517	16530	19020	17200	55913	0.533218	-0.907202	0.323911	0.777778	0.779173
Com_120_pos	Purine	C5H4N4	120.112	4.1	Organoheterocyclic compounds	Purines and purine derivatives	120-73-0	HMDB0001366	C15587		36810	48390	84090	40840	24780	40680	1.59257	0.671355	0.226254	0.777778	0.489246
Com_121_pos	Trimethyllysine	C9H20N2O2	188.267	0.76	Amino Acid And Its Derivatives	Amino Acid And Its Derivatives	19253-88-4				2801000	3284000	3040000	2433000	758600	1468000	1.95832	0.969618	0.14517	1	1.26874
Com_122_pos	Nε-(1-Carboxymethyl)-L-lysine	C8H16N2O4	204.224	0.84	Amino Acid And Its Derivatives	Amino Acid And Its Derivatives	5746-04-03				32380	23080	32670	15067	10490	20090	1.93069	0.949113	0.0472764	1	0.897811
Com_123_pos	Tilarginine	C7H16N4O2	188.23	0.95	Amino Acid And Its Derivatives	Amino Acid And Its Derivatives	156706-47-7				121000	131900	111500	52480	37530	31070	3.00958	1.58956	0.0120229	1	1.3366
Com_124_pos	N-Methyl-a-aminoisobutyric acid	C5H11NO2	117.146	1.22	Amino Acid And Its Derivatives	Amino Acid And Its Derivatives	2566-34-9	HMDB0002141			1329000	1931000	3288000	1671000	1509000	2030000	1.25681	0.329771	0.598668	0.555556	0.287157
Com_125_pos	L-Saccharopine	C11H20N2O6	276.286	1.03	Amino Acid And Its Derivatives	Amino Acid And Its Derivatives	997-68-2	HMDB0000279	C00449		164000	283900	347800	1097000	876200	712300	0.296295	-1.75489	0.0151114	1	0.858261
Com_126_pos	L-Methionine sulfone	C5H11NO4S	181.21	1.84	Amino Acid And Its Derivatives	Amino Acid And Its Derivatives	7314-32-1	HMDB0062174			2677000	3818000	4473000	2326000	1826000	3302000	1.47142	0.557214	0.162156	0.888889	0.452721
Com_127_pos	L-Methionine Methyl Ester	C6H13NO2S	163.24	0.95	Amino Acid And Its Derivatives	Amino Acid And Its Derivatives	10332-17-9				64370	63560	48870	40260	24480	63550	1.37813	0.46271	0.293442	0.888889	0.815922
Com_128_pos	L-Cystathionine	C7H14N2O4S	222.262	0.84	Amino Acid And Its Derivatives	Amino Acid And Its Derivatives	56-88-2	HMDB0000099	C02291		15460	23860	29560	9907	10420	18820	1.75952	0.815183	0.110289	0.888889	0.515294
Com_129_pos	L-Alanyl-L-leucine	C9H18N2O3	202.251	4.45	Amino Acid And Its Derivatives	Amino Acid And Its Derivatives	3303-34-2	HMDB0251509			50220	54560	49980	70350	191500	116800	0.408715	-1.29083	0.105026	1	1.00254
Com_13_pos	Abietic Acid	C20H30O2	302.45	14.89	Terpenoids	Diterpenoids	514-10-3	HMDB0247751	C06087	LMPR0104050001	15750	11550	110303	11040	44280	1086000	0.120565	-3.05212	0.527144	0.555556	0.660305
Com_130_pos	Isomaltose	C12H22O11	342.297	0.9	Carbohydrates And Its Derivatives	Carbohydrates And Its Derivatives	499-40-1	HMDB0002923	C00252		537500	873600	627000	44780	25270	94340	12.398	3.63203	0.011973	1	1.32278
Com_131_pos	d-(+)-chiro-inositol	C6H12O6	180.156	18.32	Alcohols and polyols	Alcohols and polyols	643-12-9	HMDB0240209	C19891		61610	67720	82280	67040	59980	66680	1.09246	0.127584	0.44554	0.777778	0.509887
Com_132_pos	Homoserine	C4H9NO3	119.119	0.9	Amino Acid And Its Derivatives	Amino Acid And Its Derivatives	1927-25-9				3406000	4150000	2524000	767200	712700	1144000	3.84161	1.94171	0.00283145	1	1.75268
Com_133_pos	Histidine	C6H9N3O2	155.15	0.81	Amino Acid And Its Derivatives	Amino Acid And Its Derivatives	4998-57-6	HMDB0250763	C00768		1293000	1650000	2898000	432100	364300	635800	4.07834	2.02798	0.0120887	1	1.63725
Com_134_pos	Gly-Phe	C11H14N2O3	222.24	4.88	Amino Acid And Its Derivatives	Amino Acid And Its Derivatives	3321-03-07	HMDB0028848			30490	44130	48870	36380	139200	60630	0.522798	-0.935676	0.319728	0.777778	0.677316
Com_135_pos	Glutamine	C5H10N2O3	146.145	0.81	Amino Acid And Its Derivatives	Amino Acid And Its Derivatives	585-21-7		C00303		74240000	125700000	39070000	27910000	20110000	51650000	2.39801	1.26184	0.128149	0.888889	1.09586
Com_136_pos	Valine	C5H11NO2	117.146	1.09	Amino Acid And Its Derivatives	Amino Acid And Its Derivatives	516-06-3	HMDB0250806	C16436		1095000	2022000	3267000	1601000	1643000	2374000	1.13635	0.184404	0.896027	0.555556	0.228969
Com_137_pos	Proline	C5H9NO2	115.131	0.96	Amino Acid And Its Derivatives	Amino Acid And Its Derivatives	609-36-9	HMDB0251528	C16435		3426000	5133000	6153000	1420000	1143000	2911000	2.68761	1.42633	0.0446766	1	1.10911
Com_138_pos	Dl-Norleucine	C6H13NO2	131.173	0.9	Amino Acid And Its Derivatives	Amino Acid And Its Derivatives	616-06-8	HMDB0251526			125700	309000	317700	106700	782800	225200	0.67498	-0.567084	0.844087	0.555556	0.447465
Com_139_pos	DL-Leucine	C6H13NO2	131.173	2.3	Amino Acid And Its Derivatives	Amino Acid And Its Derivatives	328-39-2				317400	378400	475600	405600	316000	643700	0.85798	-0.220984	0.642004	0.555556	0.287208
Com_14_pos	Melezitose	C18H32O16	504.44	0.998	Carbohydrates And Its Derivatives	Carbohydrates And Its Derivatives	597-12-6	HMDB0011730	C08243		13040000	16890000	16870000	99670	40680	210500	133.39	7.05951	0.00709483	1	1.39686
Com_140_pos	Dl-Indole-3-lactic acid	C11H11NO3	205.21	4.87	Organoheterocyclic compounds	Indole And Its Derivatives	832-97-3				8543000	11970000	29030000	5483000	4005000	5858000	3.2284	1.69082	0.0915366	1	1.26156
Com_141_pos	Dl-Dihydrosphingosine	C18H39NO2	301.508	10.41	Alcohols and polyols	Alcohols and polyols	3102-56-5				46170	74320	90210	61530	74170	61000	1.07117	0.0991934	0.878801	0.666667	0.131407
Com_142_pos	Dl-Alanyl-glycine	C5H10N2O3	146.144	0.84	Amino Acid And Its Derivatives	Amino Acid And Its Derivatives	1188-01-8				42710000	73110000	24000000	16610000	11220000	29560000	2.43631	1.2847	0.112653	0.888889	1.1249
Com_143_pos	5-Hydroxylysine	C6H14N2O3	162.19	0.9	Amino Acid And Its Derivatives	Amino Acid And Its Derivatives	1190-94-9	HMDB0062570	C16741		893800	1164000	655900	58920	94700	142700	9.158	3.19503	0.00319708	1	1.44791
Com_144_pos	Dl-3-Hydroxynorvaline	C5H11NO3	133.146	0.85	Amino Acid And Its Derivatives	Amino Acid And Its Derivatives	2280-42-4				1401000	2092000	960300	1310000	867000	2321000	0.990062	-0.0144089	0.955129	0.555556	0.397117
Com_145_pos	D-Homocysteine	C4H9NO2S	135.185	1.86	Amino Acid And Its Derivatives	Amino Acid And Its Derivatives	454-28-4				110900	126400	126200	167900	188700	159800	0.703912	-0.506534	0.0061999	1	0.370379
Com_147_pos	Cycloleucine	C6H11NO2	129.157	0.84	Amino Acid And Its Derivatives	Amino Acid And Its Derivatives	52-52-8	HMDB0062225	C03969		58860000	97490000	27600000	21200000	16140000	38440000	2.42742	1.27942	0.145747	0.888889	1.04701
Com_148_pos	Asp-glu	C9H14N2O7	262.217	0.96	Amino Acid And Its Derivatives	Amino Acid And Its Derivatives	6157-06-08	HMDB0028752			22040	83350	32730	44900	15610	15590	1.81498	0.859954	0.343701	0.777778	0.747762
Com_149_pos	Aspartic Acid	C4H7NO4	133.103	0.84	Amino Acid And Its Derivatives	Amino Acid And Its Derivatives	6899-03-02				1295000	1954000	852300	1288000	987800	2619000	0.837889	-0.255169	0.720718	0.444444	0.445018
Com_15_pos	2-Phenylethylamine	C8H11N	121.18	4.584	Amines	Amines	64-04-0	HMDB0012275	C05332		515700	2610000	4456000	153700	64900	497600	10.586	3.40409	0.0547117	1	1.30033
Com_150_pos	Allopurinol	C5H4N4O	136.111	2.69	Nucleotide And Its Derivates	Nucleotide And Its Derivates	315-30-0	HMDB0014581			689300	755200	817700	80280	243300	122800	5.06788	2.34138	0.0308194	1	1.28185
Com_151_pos	Ala-gly	C5H10N2O3	146.144	0.84	Amino Acid And Its Derivatives	Amino Acid And Its Derivatives	687-69-4	HMDB0006899			9375000	17710000	4493000	3320000	2222000	6208000	2.68749	1.42626	0.13961	0.888889	1.08614
Com_152_pos	5-Methoxyindoleacetic acid	C11H11NO3	205.21	4.87	Organoheterocyclic compounds	Indole And Its Derivatives	3471-31-6	HMDB0004096	C05660		37340	85720	187700	28650	21310	35200	3.64913	1.86755	0.130141	1	1.24453
Com_154_pos	2-(Dimethylamino)Guanosine	C12H17N5O5	311.294	4.57	Nucleotide And Its Derivates	Nucleotide And Its Derivates	2140-67-2				17890	12920	26850	89080	39770	54060	0.315237	-1.66549	0.0228745	1	0.794941
Com_155_pos	1-Methylnicotinamide	C7H9N2O+	137.159	2.68	Organoheterocyclic compounds	Pyridines and derivatives	3106-60-3	HMDB0000699	C02918		228900	259600	292600	30000	87160	41650	4.91846	2.29821	0.0281614	1	1.28228
Com_156_pos	D-Pyroglutamic acid	C5H7NO3	129.114	1.62	Amino Acid And Its Derivatives	Amino Acid And Its Derivatives	4042-36-8		C02237		688000	3054000	1419000	276400	307000	517000	4.69011	2.22962	0.0645163	1	1.48617
Com_157_pos	Indole	C8H7N	117.148	4.87	Organoheterocyclic compounds	Indole And Its Derivatives	120-72-9	HMDB0000738	C00463		638700	939200	2517000	457100	312200	513900	3.19116	1.67408	0.119455	1	1.17898
Com_158_pos	Trimethylamine N-oxide	C3H9NO	75.11	0.85	Amines	Amines	1184-78-7	HMDB0000925	C01104		51430	25070	37250	28080	26380	21750	1.49259	0.577814	0.215093	0.777778	0.706785
Com_159_pos	Alpha-Linolenic acid	C18H30O2	278.435	12.64	Lipids	Fatty Acyls	463-40-1	HMDB0001388	C06427	LMFA01030152	368300	458200	272400	123600	93470	163500	2.88751	1.52983	0.00864008	1	1.09675
Com_16_pos	Aucubin	C15H22O9	346.33	4.126	Terpenoids	Monoterpenoids	479-98-1	HMDB0036562	C09771	LMPR0102070006	7676	27230	352700	4386	27672	2173	11.3232	3.50122	0.248156	0.777778	1.09637
Com_160_pos	L-Methionine	C5H11NO2S	149.212	1.38	Amino Acid And Its Derivatives	Amino Acid And Its Derivatives	63-68-3	HMDB0000696	C00073		136300	114000	152000	80110	214900	101300	1.01511	0.0216424	0.770951	0.666667	0.249423
Com_161_pos	Lysine	C6H14N2O2	146.188	0.85	Amino Acid And Its Derivatives	Amino Acid And Its Derivatives	70-54-2	HMDB0301757	C16440		33270000	56250000	19030000	11260000	8564000	24300000	2.46011	1.29872	0.109427	0.888889	1.15843
Com_162_pos	D-Myo-inositol 4-monophosohate	C6H13O9P	260.136	0.92	Organic Acid And Its Derivatives	Organic Acid And Its Derivatives	46495-39-0				1614000	1791000	1573000	301200	116100	970400	3.58723	1.84287	0.116508	1	1.19248
Com_163_pos	2-Deoxy-D-galactose	C6H12O5	164.156	0.69	Carbohydrates And Its Derivatives	Carbohydrates And Its Derivatives	1949-89-9	HMDB0012327	C02781		3840000	5027000	6592000	2480000	1699000	3694000	1.96355	0.973462	0.0697649	1	1.38344
Com_164_pos	dAMP	C10H14N5O6P	331.222	1.47	Nucleotide And Its Derivates	Nucleotide And Its Derivates	653-63-4	HMDB0000905	C00360		123800	210000	208900	80130	9933	48810	3.90789	1.96639	0.111406	1	1.63498
Com_165_pos	1-Methylguanosine	C11H15N5O5	297.267	4.04	Nucleotide And Its Derivates	Nucleotide And Its Derivates	2140-65-0	HMDB0001563	C04545		12450	8783	21400	37740	23730	15330	0.555117	-0.849136	0.183446	0.888889	0.493267
Com_166_pos	Nebularine	C10H12N4O4	252.227	9.81	Nucleotide And Its Derivates	Nucleotide And Its Derivates	550-33-4	HMDB0029956	C01736		27990	17880	13470	13650	10680	23990	1.22806	0.296384	0.532884	0.666667	0.59141
Com_167_pos	Quinidine	C20H24N2O2	324.411	5.831	Alkaloids and derivatives	Quinolines Alkaloids	56-54-2	HMDB0015044	C06527		17599	22110	30050	13808	8746	13040	1.95985	0.970745	0.0343781	1	1.06974
Com_168_pos	Stachydrine	C7H13NO2	143.18	1.008	Amino Acid And Its Derivatives	Amino Acid And Its Derivatives	471-87-4	HMDB0004827	C10172		75850	59410	122400	16337	30134	35870	3.12918	1.64579	0.0234213	1	1.05358
Com_169_pos	Trigonelline	C7H7NO2	137.136	1	Alkaloids and derivatives	Organic Amine Alkaloid	535-83-1	HMDB0000875	C01004		90410	149300	138300	87870	96620	72280	1.47217	0.557948	0.125458	0.888889	0.77677
Com_17_pos	Asarinin	C20H18O6	354.35	11.812	Phenylpropanoids and polyketides	Lignans	133-04-0				39660	31010	18710	17840	12548	22330	1.69544	0.761656	0.145822	0.888889	0.685169
Com_170_pos	Isoalantolactone	C15H20O2	232.32	12.49	Terpenoids	Sesquiterpenoids	470-17-7	HMDB0035934	C09484		30410	39240	46630	5673	7601	22670	3.23503	1.69378	0.0753325	1	1.33984
Com_171_pos	Isoimperatorin	C16H14O4	270.28	12.29	Phenylpropanoids and polyketides	Coumarins and derivatives	482-45-1	HMDB0253646	C16976		63645	82242	115661	26596	6885	443400	0.548455	-0.866554	0.641151	0.666667	0.71136
Com_172_pos	(+)-Camphor	C10H16O	152.23	18.27	Terpenoids	Monoterpenoids	464-49-3	HMDB0059838	C00808	LMPR0102120001	21950	28110	26560	19610	22790	21540	1.19831	0.261002	0.126892	0.888889	1.10275
Com_173_pos	2,2'-Cyclouridine	C9H10N2O5	226.186	1.01	Organoheterocyclic compounds	Pyrimidines and pyrimidine derivatives	3736-77-4				12887	19230	11040	9430	11840	11560	1.31456	0.39458	0.267367	0.777778	0.673752
Com_174_pos	7-Ethylcamptothecin	C22H20N2O4	376.41	9.44	Alkaloids and derivatives	Quinolines Alkaloids	78287-27-1				149000	189400	235100	64580	43110	566000	0.851282	-0.232291	0.61147	0.666667	0.67746
Com_175_pos	Benzoyleneurea	C8H6N2O2	162.15	11.68	Organoheterocyclic compounds	Organoheterocyclic compounds	86-96-4	HMDB0249051			205600	158300	155500	124900	149700	173500	1.15912	0.213025	0.321427	0.777778	0.461974
Com_176_pos	Geranyl acetate	C12H20O2	196.29	1.2	Lipids	Fatty Acyls	105-87-3	HMDB0035157	C09861	LMFA07010189	888800	748300	858700	995100	536400	959800	1.00181	0.00260357	0.875489	0.666667	0.511969
Com_177_pos	6-Paradol	C17H26O3	278.39	12.85	Phenols And Its Derivatives	Phenols And Its Derivatives	27113-22-0	HMDB0030801	C10482		82990	88230	42420	44690	13000	38260	2.22658	1.15483	0.139945	0.888889	0.916635
Com_178_pos	Citronellyl acetate	C12H22O2	198.3	11.795	Lipids	Fatty Acyls	150-84-5	HMDB0034844	C12298	LMPR0102010015	40440	47720	25480	30452	48090	19520	1.15886	0.212705	0.606088	0.555556	0.640875
Com_179_pos	Terpinyl Acetate	C12H20O2	196.29	1.16	Terpenoids	Monoterpenoids	80-26-2				262400	491300	386000	487900	210600	623000	0.862429	-0.213522	0.837036	0.555556	0.833303
Com_18_pos	SDMA	C8H18N4O2	202.25	0.913	Amino Acid And Its Derivatives	Amino Acid And Its Derivatives	30344-00-4	HMDB0003334			137500	181000	117200	41310	38130	17660	4.48713	2.16579	0.015973	1	1.7856
Com_180_pos	4'-O-Glucosylvitexin	C27H30O15	594.518	6.28	Flavonoids	Flavones and Flavonols	38950-94-6				15860	61100	462800	8655	28192	14310	10.551	3.39931	0.235277	0.888889	1.00193
Com_181_pos	Skimmin	C15H16O8	324.283	5.34	Phenylpropanoids and polyketides	Coumarins and derivatives	93-39-0	HMDB0258334			9848	13340	10810	11460	7525	12540	1.07845	0.108954	0.648837	0.444444	0.250372
Com_182_pos	Thiamine	C12H17N4OS+	265.354	0.81	Vitamins	Vitamins	70-16-6	HMDB0000235	C00378		20480	33240	32340	9836	7810	13520	2.76134	1.46537	0.0103934	1	1.16008
Com_183_pos	DL-Glutamine	C5H10N2O3	146.14	0.84	Amino Acid And Its Derivatives	Amino Acid And Its Derivatives	6899-04-03				56960000	81760000	27910000	13970000	12160000	35040000	2.72405	1.44575	0.0884919	0.888889	1.15232
Com_184_pos	VitaMin U	C6H14ClNO2S	199.7	0.75	Vitamins	Vitamins	3493-12-07	HMDB0038670	C04078		3209000	3997000	3730000	2084000	876700	1166000	2.65006	1.40602	0.0479325	1	1.23045
Com_185_pos	L-lysine	C6H14N2O2	146.19	0.74	Amino Acid And Its Derivatives	Amino Acid And Its Derivatives	56-87-1	HMDB0000182	C00047		76320000	113100000	39680000	21900000	18570000	44290000	2.70293	1.43452	0.0738045	0.888889	1.15582
Com_186_pos	L-Leucyl-L-alanine	C9H18N2O3	202.25	3	Amino Acid And Its Derivatives	Amino Acid And Its Derivatives	7298-84-2	HMDB0304783			107900	102800	132200	180900	279300	262100	0.474733	-1.07481	0.0159944	1	0.985815
Com_187_pos	D-Serine	C3H7NO3	105.09	0.851	Amino Acid And Its Derivatives	Amino Acid And Its Derivatives	312-84-5	HMDB0003406	C00740		3390000	3291000	5266000	3297000	2005000	4614000	1.20482	0.268818	0.494669	0.666667	0.556296
Com_188_pos	Adenine	C5H5N5	135.127	1.032	Organoheterocyclic compounds	Purines and purine derivatives	73-24-5	HMDB0000034	C00147		3147000	2319000	4156000	2377000	1012000	1246000	2.07594	1.05377	0.0759901	0.888889	1.21776
Com_189_pos	beta-Alanine methyl ester	C4H9NO2	103.12	0.98	Amino Acid And Its Derivatives	Amino Acid And Its Derivatives	4138-35-6				5912000	6948000	3194000	1360000	809300	4898000	2.27159	1.1837	0.174704	0.888889	1.25781
Com_19_pos	Isonicotinic acid	C6H5NO2	123.11	1.029	Vitamins	Vitamins	55-22-1	HMDB0060665	C07446		6873000	7956000	6093000	3985000	2578000	5599000	1.72028	0.78264	0.108686	1	1.15316
Com_190_pos	Tanshinone II B	C19H18O4	310.347	10.795	Terpenoids	Diterpenoids	17397-93-2	HMDB0258716			1522000	1452000	1485000	1746000	1380000	1890000	0.888955	-0.169817	0.36686	0.666667	0.800977
Com_191_pos	1,2-dihydrotanshinquinone	C18H14O3	278.302	13.293	Terpenoids	Diterpenoids	77769-21-2	HMDB0244078			25584	13810	35594	9109	169700	6393	0.404898	-1.30437	0.946482	0.666667	0.829712
Com_192_pos	Sugiol	C20H28O2	300.435	12.838	Terpenoids	Diterpenoids	511-05-7	HMDB0036564			32590	93110	77638	68250	66630	404900	0.376705	-1.40849	0.385759	0.444444	0.749785
Com_193_pos	1-Aminocyclopropanecarboxylic acid	C4H7NO2	101.1	0.894	Phytohormones	Ethylene	22059-21-8	HMDB0036458	C01234		1694000	2181000	1481000	717200	515700	924700	2.48239	1.31173	0.0142735	1	1.58977
Com_194_pos	L-Phenylalanine	C9H11NO2	165.19	4.108	Amino Acid And Its Derivatives	Amino Acid And Its Derivatives	63-91-2	HMDB0000159	C00079		19190000	21610000	39020000	17040000	12480000	19320000	1.63432	0.708687	0.164031	0.888889	0.563066
Com_195_pos	Przewaquinone A	C19H18O4	310.344	11.752	Terpenoids	Diterpenoids	76843-23-7				2243000	1604000	990400	2038000	1028000	1739000	1.00674	0.00969541	0.982367	0.555556	0.24927
Com_196_pos	(-)-Pinoresinol	C20H22O6	358.391	8.88	Phenylpropanoids and polyketides	Lignans	81446-29-9	HMDB0301807	C20455		290300	2842	4243	7844	886000	19560	0.325579	-1.61892	0.587406	0.777778	0.732762
Com_197_pos	Deoxynojirimycin	C6H13NO4	163.173	0.73	Organoheterocyclic compounds	Organoheterocyclic compounds	19130-96-2	HMDB0035359	C16843		16880	25570	16540	6202	11540	4033	2.70907	1.4378	0.0544645	1	1.5156
Com_198_pos	Alanine	C3H7NO2	89.094	0.86	Amino Acid And Its Derivatives	Amino Acid And Its Derivatives	338-69-2	HMDB0062251	C01401		165500	218300	205400	43290	66790	136600	2.38852	1.25612	0.0922415	1	1.34755
Com_199_pos	Paeonol	C9H10O3	166.177	4.08	Organoheterocyclic compounds	Ketones	552-41-0	HMDB0256081	C10712		135900	156900	254800	127200	71270	105600	1.8009	0.848719	0.0870249	1	0.787432
Com_2_pos	Cytidine	C9H13N3O5	243.22	1.029	Nucleotide And Its Derivates	Nucleotide And Its Derivates	65-46-3	HMDB0000089	C00475		1604000	1579000	1533000	2185000	3150000	1730000	0.667516	-0.583126	0.164764	1	0.553983
Com_20_pos	D-Arabitol	C5H12O5	152.15	0.926	Carbohydrates And Its Derivatives	Sugar Alcohols	488-82-4	HMDB0000568	C01904		1819000	2884000	2566000	4240000	963300	1257000	1.12518	0.170156	0.560181	0.666667	0.437349
Com_200_pos	Angelol A	C20H24O7	376.406	11.11	Phenylpropanoids and polyketides	Coumarins and derivatives	19625-17-3				39750	40560	36600	43610	37700	56520	0.848219	-0.237492	0.328735	0.777778	0.512135
Com_201_pos	Angelol K	C20H24O7	376.406	11.12	Phenylpropanoids and polyketides	Coumarins and derivatives	169736-93-0				135200	108000	115700	148200	146800	167300	0.776336	-0.365247	0.0398929	1	0.744353
Com_202_pos	3alpha-Dihydrocadambine	C27H34N2O10	546.574	6.61	Organoheterocyclic compounds	Indole And Its Derivatives	54483-84-0				33570	39710	195300	25680	4298	112780	1.88137	0.91178	0.419434	0.777778	0.933241
Com_203_pos	pteroside A	C21H30O8	410.464	5.73	Carbohydrates And Its Derivatives	Carbohydrates And Its Derivatives	35910-15-7	HMDB0030758			45530	62304	70570	43490	10810	23630	2.28929	1.1949	0.12857	1	1.24371
Com_204_pos	Leucine	C6H13NO2	131.175	2.1	Amino Acid And Its Derivatives	Amino Acid And Its Derivatives	26782-71-8		C16439		33240	38630	52060	38070	31230	47380	1.06214	0.0869682	0.765393	0.666667	0.159011
Com_205_pos	Matairesinol	C20H22O6	358.391	8.87	Phenylpropanoids and polyketides	Lignans	580-72-3	HMDB0035698	C10682		441300	986	3476	7113	1368000	49650	0.312867	-1.67638	0.471662	0.777778	0.734478
Com_206_pos	Neotuberostemonine	C22H33NO4	375.508	11.1	Alkaloids and derivatives	Stemona Alkaloids	143120-46-1				3129000	2605000	3617000	3017000	3865000	4401000	0.828769	-0.270958	0.27557	0.777778	0.464352
Com_207_pos	vasicine	C11H12N2O	188.229	4.86	Alkaloids and derivatives	Pyrrolidines	6159-55-3	HMDB0256199	C10733		112300	180800	519800	88490	56490	92220	3.42707	1.77697	0.136491	1	1.12904
Com_208_pos	ladanein	C17H14O6	314.295	8.06	Flavonoids	Flavones and Flavonols	10176-71-3			LMPK12111165	11494	2717	5910	4395	1448	5246	1.8145	0.859573	0.381192	0.777778	0.557622
Com_209_pos	1-O-Caffeoyl quinic acid	C16H18O9	354.095	5.43	Phenolic acids	Phenolic acids					216500	332300	519400	3473	67344	38160	9.80207	3.29309	0.0829342	1	1.14526
Com_21_pos	5-Methylcytidine	C10H15N3O5	257.24	1.036	Nucleotide And Its Derivates	Nucleotide And Its Derivates	2140-61-6	HMDB0000982			40360	28960	31300	23000	46300	13120	1.22082	0.287851	0.475372	0.666667	0.909377
Com_210_pos	N-acetylglycine	C4H7NO3	117.043	0.91	Amino Acid And Its Derivatives	Amino Acid And Its Derivatives	543-24-8	HMDB0000532			256300	335700	422200	193700	654800	251700	0.921832	-0.117424	0.921521	0.666667	0.539813
Com_211_pos	Scopolin	C16H18O9	354.096	5.51	Phenylpropanoids and polyketides	Coumarins and derivatives	531-44-2	HMDB0303366	C01527		82890000	84270000	56670000	3032000	2011000	93410000	2.27347	1.1849	0.213802	0.666667	0.987078
Com_212_pos	7-methylguanine	C6H7N5O	165.065	4.11	Organoheterocyclic compounds	Purines and purine derivatives	578-76-7	HMDB0000897	C02242		5532000	6738000	11660000	4618000	3583000	5247000	1.77945	0.831429	0.122172	1	0.62617
Com_213_pos	Histidinol	C6H11N3O	141.1	0.72	Amines	Amines	4836-52-6	HMDB0253185			175600	194300	224700	99840	73890	155800	1.80439	0.85151	0.0880025	1	1.17895
Com_214_pos	Benzamide	C7H7NO	121	4.56	Organic Acid And Its Derivatives	Benzoic acids and derivatives	55-21-0	HMDB0004461	C09815		206900	1025000	1762000	52630	23360	179000	11.7412	3.55351	0.0473977	1	1.34404
Com_215_pos	delta-Tridecalactone	C13H24O2	212.3	9.2	Lipids	Fatty Acyls	7370-92-5				28120	13250	18000	41560	24530	41990	0.549315	-0.864294	0.0960089	0.888889	1.20843
Com_216_pos	Caffeic aldehyde	C9H8O3	164.1	1.84	Phenylpropanoids and polyketides	Phenylpropanoids and polyketides			C10945		750500	1118000	1093000	511500	470000	786100	1.67544	0.744536	0.0647284	0.888889	0.588643
Com_217_pos	DGMG (18:2)	C33H58O14	695.4	11.8	Lipids	Glycerolipids					297500	392500	153000	114400	33220	105000	3.33703	1.73856	0.066894	1	1.15154
Com_218_pos	LysoPC 16:1	C24H48NO7P	493.3	11.57	Lipids	Glycerophospholipids					18660	21660	8782	22670	90200	29810	0.344141	-1.53893	0.145323	1	0.658953
Com_219_pos	Aminopurine	C5H5N5	135.1	1.24	Organoheterocyclic compounds	Purines and purine derivatives					10720000	12030000	12110000	8170000	4428000	7063000	1.77305	0.826236	0.0763492	1	1.1723
Com_22_pos	Picolinic acid	C6H5NO2	123.11	1.467	Organoheterocyclic compounds	Pyridines and derivatives	98-98-6	HMDB0002243	C10164		662800	673600	729500	466100	335500	619000	1.45424	0.54027	0.146168	1	0.912067
Com_220_pos	2-Aminoadipic acid	C6H11NO4	161.1	0.95	Amino Acid And Its Derivatives	Amino Acid And Its Derivatives	1118-90-7				69960	29000	202700	353100	312800	182500	0.355563	-1.49182	0.135648	0.888889	0.881073
Com_222_pos	p-coumaroyl-cinnamoyl-caffeoyl spermidine	C34H37N3O6	583.67	4.95	Phenols And Its Derivatives	Phenolamines					23920	23010	35750	6192	2580	10840	4.21579	2.0758	0.0514947	1	1.35341
Com_223_pos	N-p-Coumaroyl agmatine	C14H20N4O2	276.2	13.08	Phenolic acids	Cinnamic acids and derivatives					59310	65540	45360	81090	408300	100500	0.288545	-1.79313	0.188613	1	1.32202
Com_224_pos	Agmatine	C5H14N4	130.1	0.92	Amines	Amines	306-60-5	HMDB0001432	C00179		292700	405000	407000	220200	33530	83500	3.27581	1.71185	0.110729	1	1.43025
Com_225_pos	Syringetin 3-O-hexoside	C23H24O13	508.1	0.98	Flavonoids	Flavones and Flavonols					90490	175000	43850	22600	14108	84818	2.54546	1.34793	0.187135	0.888889	0.829141
Com_226_pos	Feruloyltyramine	C18H19NO4	313	7.87	Phenolic acids	Cinnamic acids and derivatives	66648-43-9	HMDB0029365	C02717		730900	779500	999600	310807	233200	1673000	1.13216	0.179074	0.490782	0.666667	0.292264
Com_227_pos	LysoPC 18:2	C26H50NO7P	519.3	12.14	Lipids	Glycerophospholipids				LMGP01050137	40390	35090	31920	49980	45178	76120	0.627051	-0.673346	0.0921139	1	0.437863
Com_228_pos	LysoPC 18:3	C26H48NO7P	517.3	12.56	Lipids	Glycerophospholipids					52510	74770	127900	153600	3020	217100	0.682811	-0.550443	0.73586	0.666667	0.815146
Com_229_pos	LysoPC 18:1 (2n isomer)	C26H52NO7P	521.4	12.7	Lipids	Glycerophospholipids					34980	93300	59640	39340	4984	184200	0.822321	-0.282227	0.650035	0.555556	0.840185
Com_23_pos	Alantolactone	C15H20O2	232.32	12.565	Organoheterocyclic compounds	Organoheterocyclic compounds	546-43-0	HMDB0035906	C09289	LMPR0103190013	44900	35550	30330	9985	8105	24610	2.59438	1.37539	0.0768282	1	1.25423
Com_230_pos	LysoPC 18:3 (2n isomer)	C26H48NO7P	517.2	11.33	Lipids	Glycerophospholipids					73330	89420	272900	40680	30980	466900	0.808916	-0.305938	0.724844	0.666667	0.550764
Com_231_pos	LysoPC 18:2 (2n isomer)	C26H50NO7P	519	11.95	Lipids	Glycerophospholipids					39390	49070	42940	36300	5909	202700	0.536526	-0.898281	0.852478	0.666667	0.75319
Com_232_pos	LysoPE 18:2 (2n isomer)	C23H44NO7P	477.6	12.08	Lipids	Glycerophospholipids					8334	16230	11490	16130	4374	53550	0.486861	-1.03842	0.726378	0.555556	0.714425
Com_233_pos	Punicic acid	C18H30O2	278.3	12.65	Lipids	Fatty Acyls	544-72-9	HMDB0030963	C08364	LMFA01030146	206000	203800	117000	73930	29290	82770	2.83241	1.50203	0.0577072	1	1.06375
Com_234_pos	trans-zeatin N-glucoside	C16H23N5O6	381.2	4.62	Phytohormones	Cytokinins					17390	22020	48070	28550	7963	34430	1.2331	0.302293	0.63727	0.444444	0.787914
Com_235_pos	trans-zeatin 9-O-glucoside	C16H23N5O6	381.1	4.49	Phytohormones	Cytokinins					17480	19220	18310	4735	6627	16950	1.94299	0.95828	0.165265	1	0.99719
Com_236_pos	N-Feruloyl putrescine	C14H20N2O3	264.1	5.1	Phenols And Its Derivatives	Phenolamines					11468	15460	19060	12315	13330	30250	0.822757	-0.281462	0.717797	0.444444	0.356402
Com_237_pos	Feruloylputrescine	C14H20N2O3	264.1	5.04	Phenolic acids	Cinnamic acids and derivatives	501-13-3	HMDB0033463	C10497		163900	380100	604300	204133	321700	620600	1.00163	0.00234756	0.960432	0.444444	0.149138
Com_238_pos	iP7G	C16H23N5O5	365.2	1	Phytohormones	Cytokinins					4277000	5159000	2779000	38120	272355	111200	28.9678	4.85638	0.0163377	1	1.28578
Com_239_pos	Octadecadien-6-ynoic acid	C18H28O2	276.2	12.1	Lipids	Fatty Acyls					694200	649900	752900	203000	124600	905800	1.70018	0.765686	0.270668	0.666667	1.12452
Com_24_pos	Germacrone	C15H22O	218.335	13.552	Terpenoids	Sesquiterpenoids	6902-91-6	HMDB0252704	C16966		18400	11660	7974	14460	5445	19120	0.974606	-0.037109	0.930019	0.555556	0.702522
Com_240_pos	MGMG (18:2)	C27H48O9	516.7	12.8	Lipids	Glycerolipids					22780	45710	16850	11160	14315	9519	2.4387	1.28611	0.0949676	1	0.752148
Com_241_pos	LysoPC 10:0	C18H38NO7P	411.3	6.25	Lipids	Glycerophospholipids					18560	11260	11790	91660	96710	70480	0.160749	-2.63711	0.00143175	1	1.18324
Com_242_pos	Cocamidopropyl betaine	C19H38N2O3	342.1	9.91	Alkaloids and derivatives	Organic Amine Alkaloid	86438-79-1				13490	13920	11070	9549	3410	18040	1.24133	0.311887	0.477743	0.666667	0.820756
Com_243_pos	LysoPC 15:0	C23H48NO7P	481.3	11.94	Lipids	Glycerophospholipids					3556	19270	39040	41810	25849	30050	0.633166	-0.659345	0.362205	0.777778	0.6447
Com_244_pos	MAG (18:3)	C21H36O4	352.2	12.12	Lipids	Glycerolipids					891900	1099000	3056000	353100	77510	977700	3.58366	1.84143	0.154144	0.888889	1.13638
Com_245_pos	LysoPC 14:0 (2n isomer)	C22H46NO7P	467.3	11.36	Lipids	Glycerophospholipids					12520	21860	28620	19380	1945	27050	1.30233	0.38109	0.502596	0.666667	0.725442
Com_246_pos	LysoPC 16:0 (2n isomer)	C24H50NO7P	495.33	12.55	Lipids	Glycerophospholipids					465300	737800	1364000	1341000	20770	2284000	0.704131	-0.506084	0.700913	0.555556	0.836401
Com_247_pos	LysoPC 18:0	C26H54NO7P	523.36	13.8	Lipids	Glycerophospholipids					25090	14320	31880	36960	35122	188900	0.273161	-1.87218	0.197529	1	0.942975
Com_248_pos	5-Aminovaleric acid	C5H11NO2	117.079	18.27	Amino Acid And Its Derivatives	Amino Acid And Its Derivatives	660-88-8	HMDB0003355	C00431		6722	7206	7036	5554	6297	7123	1.10488	0.14389	0.280443	0.777778	0.468336
Com_249_pos	Asp-phe	C13H16N2O5	280.106	5.12	Amino Acid And Its Derivatives	Amino Acid And Its Derivatives	13433-09-5	HMDB0000706			4864	8217	13000	11380	3921	12080	0.952522	-0.070176	0.980234	0.444444	0.582207
Com_25_pos	L-Pipecolate	C6H11NO2	129.16	1.049	Amino Acid And Its Derivatives	Amino Acid And Its Derivatives	3105-95-1	HMDB0000716	C00408		2897000	4909000	1722000	1338000	741400	2600000	2.03616	1.02585	0.18942	0.888889	0.947144
Com_250_pos	6-Aminocaproic acid	C6H13NO2	131.095	2.07	Lipids	Fatty Acyls	60-32-2	HMDB0001901	C02378	LMFA01100035	52460	51520	71450	68460	38060	86820	0.907365	-0.140245	0.857247	0.555556	0.255047
Com_251_pos	N-Formylkynurenine	C11H12N2O4	236.08	4.17	Organic Acid And Its Derivatives	Organic Acid And Its Derivatives	1022-31-7	HMDB0060485	C02700		14990	22590	60760	7660	5201	8527	4.59791	2.20098	0.0674407	1	1.59877
Com_252_pos	Diethyl glutarate	C9H16O4	188.105	0.67	Lipids	Fatty Acyls	818-38-2	HMDB0059879			49820000	69670000	82200000	40830000	24710000	58370000	1.62771	0.702847	0.159954	0.888889	1.19711
Com_253_pos	Lactucin	C15H16O5	276.1	0.67	Organoheterocyclic compounds	Lactones	1891-29-8	HMDB0035814	C09489		18240	5736	9513	2852	3368	6378	2.65828	1.41049	0.0948418	0.888889	1.22497
Com_254_pos	Guanosine monophosphate	C10H14N5O8P	363.058	1.01	Nucleotide And Its Derivates	Nucleotide And Its Derivates					77130	208100	91630	21600	6793	12660	9.17984	3.19847	0.0081565	1	1.46739
Com_255_pos	Quinone	C6H4O2	108.021	0.93	Organooxygen compounds	Quinones	106-51-4	HMDB0003364	C00472		1760000	1930000	1286000	211000	190900	402800	6.18367	2.62846	0.00569114	1	1.47216
Com_256_pos	Methionine sulfoxide	C5H11NO3S	165.046	0.75	Amino Acid And Its Derivatives	Amino Acid And Its Derivatives	62697-73-8	HMDB0002005	C02989		91340	132000	153800	70070	68970	71420	1.79198	0.841554	0.067816	1	0.835504
Com_257_pos	All-trans-13,14-dihydroretinol	C20H30O	286.23	10.13	Vitamins	Vitamins	115797-14-3	HMDB0011618	C15492	LMPR01090047	73660	42270	88420	18044	14710	44500	2.64517	1.40336	0.0708977	0.888889	1.02065
Com_258_pos	Methylguanidine	C2H7N3	73.0971	0.84	Amines	Amines	471-29-4	HMDB0001522	C02294		200500	260300	244200	119700	61740	115000	2.37822	1.24988	0.0392589	1	1.60812
Com_259_pos	1,4-dihydro-1-Methyl-4-oxo-3-pyridinecarboxamide	C7H8N2O2	152.059	1.66	Organoheterocyclic compounds	Pyridines and derivatives	769-49-3	HMDB0004194	C05843		1984000	4227000	4110000	74640	71000	64820	49.0402	5.61589	0.00337712	1	1.46032
Com_26_pos	Pipecolic acid	C6H11NO2	129.16	1.042	Amino Acid And Its Derivatives	Amino Acid And Its Derivatives	535-75-1	HMDB0000070			44950000	78620000	28910000	22970000	14110000	42780000	1.90934	0.933075	0.199084	0.888889	0.952743
Com_260_pos	(-)-N-[3',4'-Dihydroxy-(E)-cinnamoyl]-L-glutamic acid	C14H15N1O7	309.271	16.07	Amino Acid And Its Derivatives	Amino Acid And Its Derivatives	860295-23-4				69460	71990	59910	53050	84260	91910	0.878457	-0.186956	0.607658	0.666667	0.191749
Com_261_pos	(-)-Norepinephrine N-hexoside	C14H21NO8	331.32	1.05	Carbohydrates And Its Derivatives	Glycosides					374800	661700	644100	255000	50130	248900	3.03341	1.60094	0.124535	1	1.52606
Com_262_pos	1-Decanoyl-2-hydroxy-sn-glycero-3-phosphocholine	C18H38NO7P	411.5	6.35	Amines	Cholines					22940	6384	12650	90040	33460	15700	0.301537	-1.72959	0.166314	0.888889	0.606678
Com_263_pos	1-Linoleoyl-Rac-Glycerol	C21H38O4	354.524	12.05	Lipids	Fatty Acyls	2277-28-3			LMGL01010006	105500	189700	56490	106300	20040	47010	2.02879	1.02062	0.252546	0.777778	0.743883
Com_264_pos	1-Methyladenine	C6H7N5	149.153	1.05	Organoheterocyclic compounds	Purines and purine derivatives	5142-22-3	HMDB0011599	C02216		315700	274200	385100	171100	87590	98990	2.7259	1.44673	0.021916	1	1.52447
Com_265_pos	2'-Deoxycytidine	C9H13N3O4	227.217	1.18	Nucleotide And Its Derivates	Nucleotide And Its Derivates	207121-53-7				21620	26740	14260	30480	13100	22410	0.948932	-0.0756239	0.93395	0.555556	0.279238
Com_266_pos	2-Methyladenosine	C11H15N5O4	281.268	1.05	Nucleotide And Its Derivates	Nucleotide And Its Derivates	16526-56-0				274800	238200	495200	1398000	726900	413900	0.397117	-1.33236	0.122256	0.888889	0.835821
Com_267_pos	3-Hydroxy-3-Methylpentane-1,5-Dioic Acid	C6H10O5	162.141	5.9	Amino Acid And Its Derivatives	Amino Acid And Its Derivatives	503-49-1				476800	953000	264200	49320	77450	332100	3.69168	1.88428	0.102582	0.888889	1.18894
Com_268_pos	3-Methylcrotonylglycine	C7H11NO3	157.167	1.08	Organic Acid And Its Derivatives	Organic Acid And Its Derivatives	33008-07-0	HMDB0000459	C20828		13640	14420	9805	12390	4160	11770	1.33704	0.419044	0.394865	0.777778	0.760408
Com_269_pos	8-Chlro-1-tetrahydronorharmanone	C11H9ClN2O	220.655	2.67	Organoheterocyclic compounds	Indole And Its Derivatives	5565-76-4				13280	22070	184700	9782	6270	6897	9.58865	3.26133	0.179677	1	1.34328
Com_27_pos	L-Tryptophan	C11H12N2O2	204.23	4.894	Amino Acid And Its Derivatives	Amino Acid And Its Derivatives	73-22-3	HMDB0000929	C00078		4762000	7190000	18700000	3437000	2465000	3651000	3.20863	1.68196	0.120309	1	1.21777
Com_270_pos	9,17-Octadecadiene-12,14-diyne-1,11,16-triol	C18H26O3	290.397	13.78	Lipids	Fatty Acyls	211238-60-7				235500	195600	247800	53310	32230	87560	3.92201	1.97159	0.0315081	1	1.57599
Com_271_pos	Apo-13-zeaxanthinone	C18H26O2	274.4	8.84	Organoheterocyclic compounds	Ketones		HMDB0302026			70250	46850	62550	43040	19880	63880	1.4168	0.502634	0.326554	0.777778	0.945766
Com_272_pos	Arabidopyl ketoadipic acid	C15H14O9	338.27	15.19	Organic Acid And Its Derivatives	Organic Acid And Its Derivatives					36340	36280	19400	23850	26860	18130	1.33672	0.4187	0.348503	0.777778	0.711133
Com_273_pos	B Eupalinolide	C24H30O9	462.49	1.11	Terpenoids	Sesquiterpenoids	877822-40-7				225000	356300	171900	9379	56668	23020	8.45656	3.08007	0.0317158	1	1.2178
Com_274_pos	Denin	C33H56O14	676.79	11.46	Lipids	Steroids and steroid derivatives					65190	113000	108400	64950	12460	41150	2.41726	1.27337	0.153743	1	0.875737
Com_275_pos	Docosanoic acid	C22H44O2	340.584	1.08	Lipids	Fatty Acyls	112-85-6	HMDB0304269	C08281	LMFA01010022	20720	43670	16260	22103	26040	16560	1.24646	0.317842	0.689024	0.555556	0.342074
Com_276_pos	D-Sorbitol	C6H14O6	182.172	0.89	Carbohydrates And Its Derivatives	Sugar Alcohols	50-70-4	HMDB0000247	C00794		19730	22630	36750	150700	30620	145700	0.241912	-2.04745	0.130885	0.888889	0.97661
Com_277_pos	Glu-Glu	C10H14N2O7	276.243	0.99	Amino Acid And Its Derivatives	Amino Acid And Its Derivatives	3929-61-1	HMDB0028818	C01425		13690	9823	16230	9731	6749	5937	1.7729	0.826108	0.0514913	1	0.883318
Com_278_pos	Oxidized glutathione	C20H32N6O12S2	612.6	1.06	Amino Acid And Its Derivatives	Amino Acid And Its Derivatives	27025-41-8	HMDB0003337	C00127		178700	446400	351200	110600	21090	85910	4.48667	2.16565	0.0654973	1	1.32354
Com_279_pos	GDP-L-fucose	C16H25N5O15P2	589.342	4.13	Nucleotide And Its Derivates	Nucleotide And Its Derivates	15839-70-0	HMDB0001095	C00325		7707	8958	1863	7881	4638	4049	1.1183	0.161308	0.937097	0.555556	0.0452413
Com_28_pos	Uracil	C4H4N2O2	112.09	1.47	Nucleotide And Its Derivates	Nucleotide And Its Derivates	66-22-8	HMDB0000300	C00106		1013000	1096000	936200	641900	342300	670500	1.84033	0.879967	0.0897849	1	1.23601
Com_280_pos	IAA-Asp	C14H14N2O5	290.271	6.78	Phytohormones	Auxin					39506	33516	55810	2509	8253	5333	8.00447	3.00081	0.013728	1	1.32596
Com_281_pos	IAA-Glu	C15H16N2O5	304.298	0.72	Phytohormones	Auxin		HMDB0304379			31210	49730	80930	15840	10600	24630	3.16957	1.66429	0.0370347	1	1.1739
Com_282_pos	Inosine-5'-monophosphate	C10H13N4O8P	348.206	1.05	Nucleotide And Its Derivates	Nucleotide And Its Derivates	131-99-7	HMDB0000175	C00130		10490	18120	20771	9106	7796	13251	1.63768	0.711655	0.146801	0.888889	0.883767
Com_283_pos	L-Homocystine	C8H16N2O4S2	268.354	2.5	Amino Acid And Its Derivatives	Amino Acid And Its Derivatives	626-72-2	HMDB0000676	C01817		76560	76110	108500	60710	25940	34150	2.162	1.11237	0.0633802	1	1.10664
Com_284_pos	Limocitrin O-hexoside	C23H24O13	508.43	0.97	Flavonoids	Flavones and Flavonols					174900	89760	66020	12000	11240	8635	10.3743	3.37494	0.00936273	1	1.25864
Com_285_pos	LPC(1-acyl 16:0)	C24H50NO7P	495.63	12.59	Lipids	Glycerophospholipids					210800	343400	618100	663900	9245	1069000	0.672906	-0.571523	0.715629	0.666667	0.839371
Com_286_pos	LPC(1-acyl 16:1)	C24H48NO7P	493.61	11.54	Lipids	Glycerophospholipids					18610	21710	18640	20520	109900	55270	0.317518	-1.65509	0.193565	0.888889	0.594662
Com_287_pos	LPC(1-acyl 18:1)	C26H52NO7P	521.67	12.76	Lipids	Glycerophospholipids					52260	67230	62390	37790	2523	195900	0.769983	-0.377101	0.584166	0.666667	0.912182
Com_288_pos	LPC(1-acyl 18:2)	C26H50NO7P	519.65	12.18	Lipids	Glycerophospholipids					157100	311700	254500	222600	9213	522100	0.959395	-0.0598039	0.575605	0.555556	0.871694
Com_289_pos	LPC(1-acyl 18:3)	C26H48NO7P	517.63	12.59	Lipids	Glycerophospholipids					56460	63170	140800	161100	5097	346600	0.507862	-0.977492	0.898775	0.666667	0.793621
Com_29_pos	D-glutamine	C5H10N2O3	146.14	0.86	Amino Acid And Its Derivatives	Amino Acid And Its Derivatives	5959-95-5	HMDB0003423	C00819		36810000	75780000	26690000	14320000	9222000	31430000	2.53365	1.34122	0.113263	0.888889	1.16393
Com_290_pos	Marmesin	C14H14O4	246.259	6.4	Phenylpropanoids and polyketides	Coumarins and derivatives	13849-08-6	HMDB0030786	C09276		353900	190000	484700	109200	67790	12040	5.44146	2.44399	0.0831183	1	1.71948
Com_291_pos	methylChrysoeriol 5-O-hexoside	C23H24O11	476.43	0.97	Flavonoids	Flavones and Flavonols					34840	45200	38750	13510	17549	14010	2.63574	1.39821	0.000983198	1	1.08703
Com_292_pos	2-Methoxyhexadecanoate	C17H34O2	270.451	0.97	Lipids	Fatty Acyls	112-39-0		C13947	LMFA07010470	786200	929000	568300	136600	157900	186200	4.75036	2.24804	0.0017991	1	1.52172
Com_293_pos	methylQuercetin O-hexoside	C22H22O12	478.409	0.98	Flavonoids	Flavones and Flavonols					1247000	1329000	1029000	36990	47310	105100	19.0338	4.25049	0.00769428	1	1.39826
Com_294_pos	N-(9H-Purin-6-ylcarbamoyl)threonine	C10H12N6O4	280.24	14.46	Nucleotide And Its Derivates	Nucleotide And Its Derivates					118900	131100	97160	121500	109200	169900	0.8666	-0.206562	0.459814	0.666667	0.684901
Com_295_pos	N,N-Caffeoyl, feruloylputrescine	C23H26N2O6	426.46	0.98	Amines	Amines					43440	79060	49800	14140	9247	37460	2.83169	1.50166	0.0868164	1	1.47815
Com_296_pos	N1-Acetylspermine	C12H28N4O	244.377	0.88	Amines	Amines	25593-72-0	HMDB0001186	C02567		33350	53300	13660	17030	37860	26850	1.22718	0.295351	0.821757	0.555556	0.23578
Com_297_pos	N8-Acetylspermidine	C9H21N3O	187.28	1.06	Organic Acid And Its Derivatives	Organic Acid And Its Derivatives	13431-24-8	HMDB0002189	C01029		45110	194900	46580	25480	18470	15370	4.83125	2.2724	0.097491	1	1.32889
Com_298_pos	N-Acetyl-L-valine	C7H13NO3	159.183	0.96	Amino Acid And Its Derivatives	Amino Acid And Its Derivatives	96-81-1	HMDB0011757			60630	110500	72070	51090	29670	86020	1.45821	0.544197	0.301766	0.777778	1.02513
Com_299_pos	N-Acetylputrescine	C6H14N2O	130.188	0.75	Amino Acid And Its Derivatives	Amino Acid And Its Derivatives	5699-41-2	HMDB0002064	C02714		148000	204900	380600	240400	64450	161200	1.57387	0.654312	0.352	0.666667	0.835964
Com_3_pos	Gramine	C11H14N2	174.24	9.938	Alkaloids and derivatives	Indoles Alkaloids	87-52-5	HMDB0035762	C08304		165500	176300	157600	156300	175400	149300	1.03825	0.0541589	0.544047	0.777778	0.505157
Com_30_pos	isoleucine	C6H13NO2	131.17	2.11	Amino Acid And Its Derivatives	Amino Acid And Its Derivatives	73-32-5	HMDB0033923	C16434		12090000	15080000	19550000	16630000	12750000	25650000	0.848991	-0.236178	0.602193	0.666667	0.306087
Com_300_pos	N-Caffeoylagmatine	C14H20N4O3	292.33	12.38	Phenols And Its Derivatives	Phenolamines					45100	27540	66120	63040	184500	51720	0.463677	-1.10881	0.241885	0.777778	1.11575
Com_301_pos	N-Feruloylagmatine	C15H21N4O3	305.35	1.06	Phenols And Its Derivatives	Phenolamines					208100	515300	398900	173300	43000	191400	2.75276	1.46088	0.128377	1	1.25414
Com_302_pos	N-Feruloylcadaverine	C15H22N2O3	278.351	12.68	Phenols And Its Derivatives	Phenolamines					14580	25640	3428	24800	5723	5677	1.20575	0.269926	0.851747	0.555556	0.191743
Com_303_pos	N-Feruloylspermidine	C17H27N3O3	321.41	4.52	Phenols And Its Derivatives	Phenolamines					26880	69660	165400	19068	7572	28580	4.74357	2.24597	0.0984832	0.888889	0.910095
Com_304_pos	Nicotinic acid-hexoside	C12H15NO7	285.2	0.97	Carbohydrates And Its Derivatives	Carbohydrates And Its Derivatives					886300	1004000	1440000	2551000	1381000	4639000	0.388554	-1.36381	0.121828	0.888889	0.841521
Com_305_pos	N-p-Cinnamoylputrescine	C13H18N2O	218.29	13.23	Phenolic acids	Cinnamic acids and derivatives					28580	34120	29200	25840	27190	30710	1.09744	0.134148	0.289784	0.777778	0.279642
Com_306_pos	N-Sinapoylagmatine	C16H24N4O4	336.39	12.6	Phenols And Its Derivatives	Phenolamines					19530	24680	23160	25820	12390	26560	1.04014	0.0567806	0.75505	0.666667	0.256383
Com_307_pos	N alpha-Acetyl-L-Arginine	C8H16N4O3	216.238	1.04	Amino Acid And Its Derivatives	Amino Acid And Its Derivatives	155-84-0				151000	122000	68680	17140	14780	139800	1.98975	0.992588	0.237143	0.777778	1.09598
Com_308_pos	Palmitoleic Acid	C16H30O2	254.408	10.9	Lipids	Fatty Acyls	373-49-9	HMDB0003229	C08362	LMFA01030056	258600	287400	296200	269700	277600	431800	0.860178	-0.217293	0.49259	0.444444	0.966308
Com_309_pos	Phellodenol H	C17H20O9	368.335	1.02	Phenylpropanoids and polyketides	Coumarins and derivatives					78450	86350	70530	13140	13460	21510	4.8915	2.29028	0.00496029	1	1.60787
Com_31_pos	L-Leucine	C6H13NO2	131.17	2.32	Amino Acid And Its Derivatives	Amino Acid And Its Derivatives	61-90-5	HMDB0000687	C00123		7799000	10080000	12940000	10470000	8220000	16670000	0.871578	-0.198298	0.677462	0.666667	0.291869
Com_310_pos	Phytocassane E	C20H28O3	316.435	10.75	Terpenoids	Diterpenoids	181524-78-7	HMDB0031773			3962	8486	66691	11160	5032	382200	0.198646	-2.33173	0.661891	0.666667	0.923881
Com_311_pos	Pyridoxine	C8H11NO3	169.178	1.53	Vitamins	Vitamins	65-23-6	HMDB0000239	C00314		10120	8940	20240	18590	5642	8058	1.2171	0.283442	0.58869	0.777778	0.387585
Com_312_pos	Rhodomyrtone	C26H34O6	442.54	11.33	Organoheterocyclic compounds	Organoheterocyclic compounds					3545000	3434000	4317000	3429000	3344000	3181000	1.13482	0.182464	0.22565	1	0.770322
Com_313_pos	Roseoside	C19H30O8	386.437	1.09	Lipids	Fatty Acyls	54835-70-0				117800	201500	118800	42477	8141	50865	4.31698	2.11002	0.0903356	1	0.95559
Com_314_pos	Selgin 5-O-hexoside	C22H22O12	478.4	0.94	Flavonoids	Flavones and Flavonols					471200	601400	312700	9725	13980	33590	24.1784	4.59565	0.00414863	1	1.43391
Com_315_pos	Swainsonine	C8H15NO3	173.21	5.53	Alkaloids and derivatives	Pyridines Alkaloids	72741-87-8		C10173		12660	45220	47910	10190	20950	31250	1.69562	0.761817	0.438764	0.777778	0.585018
Com_316_pos	Threonyl carbamoyl adenosine	C15H20N6O8	412.35	5.08	Nucleotide And Its Derivates	Nucleotide And Its Derivates					170100	172000	236100	153200	53060	97000	1.90661	0.931013	0.131069	1	1.33708
Com_317_pos	Tyramine	C8H11NO	137.179	2	Amines	Amines	51-67-2	HMDB0000306	C00483		1345000	1196000	929500	24570	109700	1311000	2.40128	1.2638	0.223486	0.777778	0.753466
Com_318_pos	Vanillactic acid	C10H12O5	212.199	9.2	Organic Acid And Its Derivatives	Organic Acid And Its Derivatives	2475-56-1	HMDB0000913			10690	11410	9781	19810	6435	19930	0.690439	-0.534415	0.572415	0.666667	0.80881
Com_319_pos	Vitamin D2	C28H44O	396.648	1.05	Vitamins	Vitamins	50-14-6	HMDB0242614	C05441	LMST03010001	35340	20140	27360	13550	13125	57371	0.985651	-0.0208516	0.708585	0.666667	0.391926
Com_32_pos	L-Citrulline	C6H13N3O3	175.19	0.89	Amino Acid And Its Derivatives	Amino Acid And Its Derivatives	372-75-8	HMDB0000904	C00327		95740	102600	86610	74100	84680	45160	1.39722	0.482564	0.189636	1	1.01948
Com_320_pos	Xanthurenic acid	C10H7NO4	205.167	5.06	Organic Acid And Its Derivatives	Organic Acid And Its Derivatives	59-00-7	HMDB0000881	C02470		23970	28250	128800	16960	10880	21400	3.67628	1.87825	0.184846	1	1.11896
Com_321_pos	beta-Carotene	C40H56	536.873	18.26	Terpenoids	Carotenoids	7235-40-7	HMDB0000561	C02094	LMPR01070001	35330	24960	22820	3737	32900	30760	1.23314	0.302338	0.518662	0.444444	0.647871
Com_322_pos	Linoleic acid	C18H32O2	280.445	14.46	Lipids	Fatty Acyls	60-33-3	HMDB0000673	C01595	LMFA01030120	123800	112900	106600	115900	115800	141200	0.920622	-0.119319	0.37597	0.777778	0.277325
Com_323_pos	gamma-Glu-Leu	C11H20N2O5	260.287	5.17	Amino Acid And Its Derivatives	Amino Acid And Its Derivatives	2566-39-4	HMDB0011171			22310	32830	8488	10070	6269	39490	1.13969	0.188647	0.68064	0.555556	0.723786
Com_324_pos	4-Hydroxybenzoate	C7H6O3	138.121	4.12	Organic Acid And Its Derivatives	Benzoic acids and derivatives	99-96-7	HMDB0304180	C00156		158400	215900	183700	105100	23810	145200	2.03568	1.02551	0.227896	1	0.899821
Com_325_pos	N-Caffeoyl agmatine	C14H20N4O3	292.3	12.3	Phenolic acids	Cinnamic acids and derivatives					265700	304300	273600	307000	298900	342500	0.889498	-0.168937	0.116411	0.888889	1.25516
Com_326_pos	Selgin O-hexosyl-O-hexoside	C28H32O17	640.552	0.97	Flavonoids	Flavones and Flavonols					673200	505400	469600	8802	4179	23710	44.9211	5.48932	0.0121246	1	1.548
Com_327_pos	Syringetin 5-O-hexoside	C23H24O13	508.1	0.97	Flavonoids	Flavones and Flavonols					111100	141600	77540	5804	16580	12800	9.38608	3.23052	0.00693545	1	1.68281
Com_328_pos	Syringetin 7-O-hexoside	C23H24O13	508.1	0.97	Flavonoids	Flavones and Flavonols					118900	106500	98690	7782	5110	34476	6.84196	2.77441	0.0580928	1	1.36846
Com_329_pos	8-C-hexosyl chrysoeriol O-hexoside	C28H32O16	624.552	0.92	Flavonoids	Flavones and Flavonols					145200	229500	203600	8880	33074	13040	10.5157	3.39447	0.015354	1	1.55443
Com_33_pos	L-Ornithine	C5H12N2O2	132.16	0.762	Amino Acid And Its Derivatives	Amino Acid And Its Derivatives	70-26-8	HMDB0000214	C00077		1449000	2037000	1278000	284100	133100	719400	4.19145	2.06745	0.0682787	1	1.73788
Com_330_pos	Azoxystrobin acid	C21H15N3O5	389.4	10.49	Organoheterocyclic compounds	Pyrimidines and pyrimidine derivatives					9407	16730	14790	11420	7476	8787	1.47842	0.564053	0.160851	0.888889	0.586963
Com_331_pos	N-Hydroxyl-tryptamine	C10H12N2O	176.215	0.88	Amino Acid And Its Derivatives	Amino Acid And Its Derivatives	4761-34-6	HMDB0255154	C17203		80610	240600	49700	49720	73330	37160	2.31515	1.2111	0.296222	0.777778	0.657565
Com_332_pos	L-Dihydroorotic acid	C5H6N2O4	158.112	0.92	Amino Acid And Its Derivatives	Amino Acid And Its Derivatives	5988-19-2	HMDB0003349	C00337		4312000	4781000	3899000	561100	587300	3086000	3.0682	1.61739	0.120192	1	1.23542
Com_333_pos	D-Threonine	C4H9NO3	119.119	0.86	Amino Acid And Its Derivatives	Amino Acid And Its Derivatives	632-20-2	HMDB0250801	C00820		628200	971000	401800	362900	246300	546300	1.73172	0.792204	0.192923	0.888889	0.959857
Com_334_pos	TriacetonaMine	C9H17NO	155.24	2.28	Organoheterocyclic compounds	Piperidines	826-36-8	HMDB0031179			672800	671800	936900	2313000	666700	730500	0.614926	-0.701514	0.504963	0.555556	0.424771
Com_335_pos	Cyclen	C8H20N4	172.27	0.71	Amines	Amines	294-90-6	HMDB0250623			936100	1180000	1054000	524400	420600	635900	2.00525	1.00378	0.0126256	1	1.45411
Com_336_pos	Longifolene	C15H24	204.35	9.751	Terpenoids	Sesquiterpenoids	475-20-7	HMDB0302687	C09699		24260	9082	30670	49060	20990	24130	0.679677	-0.557078	0.400816	0.444444	0.639819
Com_337_pos	Betaine	C5H11NO2	117.15	0.907	Alkaloids and derivatives	Organic Amine Alkaloid	107-43-7	HMDB0000043	C00719		264500	384000	622000	280100	955900	290600	0.832242	-0.264926	0.891772	0.444444	0.592213
Com_338_pos	Lipoamide	C8H15NOS2	205.341	4.89	Lipids	Fatty Acyls	940-69-2	HMDB0000962	C00248	LMFA08010006	23270	42550	102900	21960	17110	18660	2.92257	1.54724	0.171514	1	0.934198
Com_339_pos	5-Methyluridine	C10H14N2O6	258.228	1.02	Nucleotide And Its Derivates	Nucleotide And Its Derivates	1463-10-1	HMDB0000884			65480	66480	48150	11430	8729	35870	3.21459	1.68463	0.0811605	1	1.52167
Com_34_pos	4-Aminobutyric acid	C4H9NO2	103.12	0.864	Amino Acid And Its Derivatives	Amino Acid And Its Derivatives	1956-12-02	HMDB0000112	C00334		2877000	3935000	2767000	1415000	724400	4520000	1.43842	0.524483	0.355585	0.666667	1.04283
Com_340_pos	Guanosine 3',5'-Cyclic Monophosphate	C10H12N5O7P	345.205	0.71	Nucleotide And Its Derivates	Nucleotide And Its Derivates	7665-99-8	HMDB0001314	C00942		174000	363600	115400	38310	11380	23080	8.97348	3.16567	0.0107644	1	1.41879
Com_341_pos	Histamine	C5H9N3	111.145	1.04	Amines	Amines	51-45-6	HMDB0000870	C00388		355000	475900	477000	805900	670500	562300	0.641536	-0.640397	0.0365233	1	0.646011
Com_342_pos	Spermine	C10H26N4	202.34	0.71	Polyamine	Polyamine	71-44-3	HMDB0001256	C00750		23330	17830	48050	20760	20170	19780	1.46944	0.555271	0.425742	0.666667	0.281961
Com_343_pos	p-Aminobenzoate	C7H7NO2	137.136	4.45	Organic Acid And Its Derivatives	Benzoic acids and derivatives	150-13-0	HMDB0304171	C00568		47240	110000	24540	17215	13209	27210	3.15404	1.6572	0.131179	0.888889	1.09071
Com_344_pos	Urea	CH4N2O	60.055	0.93	Organic Acid And Its Derivatives	Organic Acid And Its Derivatives	57-13-6	HMDB0000294	C00086		114800	46930	59490	59480	68280	78470	1.07269	0.101228	0.995119	0.555556	0.0242772
Com_345_pos	Geranylacetone	C13H22O	194.313	5.34	Terpenoids	Monoterpenoids	3796-70-1	HMDB0031846	C13297		68690	154900	148200	130500	66370	116500	1.18642	0.246621	0.682524	0.777778	0.499815
Com_346_pos	Solanidine	C27H43NO	397.636	0.96	Lipids	Steroids and steroid derivatives	80-78-4	HMDB0003236	C06543	LMST01150007	5340000	6127000	5361000	2810000	2465000	3242000	1.97581	0.982446	0.00397635	1	1.44398
Com_347_pos	Sorbic acid	C6H8O2	112.127	6.72	Lipids	Fatty Acyls	110-44-1	HMDB0256823		LMFA01030100	92640	153600	90730	77410	219000	134500	0.781996	-0.354766	0.620006	0.555556	0.233931
Com_348_pos	Vanillin	C8H8O3	152.147	1.02	Phenols And Its Derivatives	Phenols And Its Derivatives	121-33-5	HMDB0012308	C00755		69270	86510	42170	15220	17180	88830	1.63285	0.707389	0.295781	0.666667	0.971042
Com_349_pos	alpha-Ionone	C13H20O	192.297	1.86	Terpenoids	Sesquiterpenoids	127-41-3	HMDB0059883	C12286		310100	412300	405600	160500	131300	307700	1.88157	0.911935	0.101284	1	0.890833
Com_35_pos	Glycine	C2H5NO2	75.07	0.88	Amino Acid And Its Derivatives	Amino Acid And Its Derivatives	56-40-6	HMDB0000123	C00037		35430	27940	52250	22080	20440	24470	1.72593	0.787373	0.0964131	1	0.582228
Com_350_pos	6-Deoxy-D-glucose	C6H12O5	164.156	0.95	Carbohydrates And Its Derivatives	Carbohydrates And Its Derivatives	7658-08-04		C02522		99520	88720	129700	145000	135400	112200	0.809832	-0.304306	0.193691	0.888889	0.300783
Com_351_pos	(-)-Carvone	C10H14O	150.218	9.22	Terpenoids	Monoterpenoids	6485-40-1	HMDB0035089	C01767	LMPR0102090007	124600	47200	61060	199300	118500	98560	0.559276	-0.838369	0.164334	0.777778	0.966746
Com_352_pos	D-Asparagine	C4H8N2O3	132.118	0.96	Amino Acid And Its Derivatives	Amino Acid And Its Derivatives	2058-58-4	HMDB0033780	C01906		1003000	1097000	549500	130800	92100	217700	6.01339	2.58818	0.00570473	1	1.32575
Com_353_pos	epsilon-Caprolactone	C6H10O2	114.142	1.048	Organoheterocyclic compounds	Lactones	502-44-3	HMDB0060476	C01880		15460	37740	5568	12020	8616	9263	1.96555	0.974934	0.54044	0.666667	0.532264
Com_354_pos	sn-Glycero-3-phosphocholine	C8H20NO6P	257.22	0.91	Lipids	Glycerophospholipids	28319-77-9	HMDB0000086	C00670		590300	1049000	498400	577600	531000	953800	1.03651	0.0517352	0.954023	0.555556	0.374464
Com_355_pos	Methyl Nicotinate	C7H7NO2	137.14	0.96	Organoheterocyclic compounds	Pyridines and derivatives	93-60-7	HMDB0029806			55010	126800	118100	39640	19430	55110	2.62664	1.39322	0.073573	0.888889	0.809895
Com_356_pos	O-Phosphocholine	C5H15NO4P+	184.15	0.87	Amines	Cholines	3616-04-04	HMDB0001565	C00588		2136000	1566000	1536000	194400	177700	770100	4.58589	2.1972	0.0596893	1	1.40517
Com_357_pos	Pyridoxine O-glucoside	C14H21NO8	331.323	1.68	Vitamins	Vitamins					356900	417000	807500	233300	52260	205700	3.21907	1.68664	0.0966113	1	1.60353
Com_358_pos	C-hexosyl-chrysoeriol O-hexoside	C28H32O16	624.552	1	Flavonoids	Flavones and Flavonols					89620	143400	111300	21708	12421	6161	8.54604	3.09526	0.0158563	1	1.52458
Com_359_pos	N-Feruloylputrescine	C14H20N2O3	264.32	5.22	Phenolic acids	Cinnamic acids and derivatives					144400	299700	458100	106781	295600	547500	0.949803	-0.0742995	0.94167	0.555556	0.0834489
Com_36_pos	DL-Citrulline	C6H13N3O3	175.19	0.9	Amino Acid And Its Derivatives	Amino Acid And Its Derivatives	627-77-0	HMDB0250742			264800	434700	255100	249500	206200	186000	1.48761	0.572997	0.148692	1	0.637023
Com_360_pos	D-Threose	C4H8O4	120.042	1.66	Carbohydrates And Its Derivatives	Carbohydrates And Its Derivatives		HMDB0250746	C06463		224700	189700	155000	13600	35980	256100	1.86273	0.89742	0.264442	0.666667	0.787432
Com_361_pos	Isoquinoline	C9H7N	129.1	4.87	Alkaloids and derivatives	Isoquinolines Alkaloids	119-65-3	HMDB0034244	C06323		12260	13220	35190	10430	4171	14280	2.10069	1.07086	0.215149	0.777778	0.865681
Com_362_pos	Imidazole-4-acetate	C5H6N2O2	126.1	0.96	Organic Acid And Its Derivatives	Organic Acid And Its Derivatives	645-65-8	HMDB0002024	C02835		1469000	1558000	1170000	303900	86860	334900	5.7837	2.53199	0.0436044	1	1.38218
Com_363_pos	Phthalic anhydride	C8H4O3	148	11.61	Organoheterocyclic compounds	Benzofurans	85-44-9	HMDB0256501			428800	333900	458000	340100	294700	313000	1.28793	0.365054	0.109801	0.888889	1.56071
Com_364_pos	Maleic acid	C4H4O4	116.011	0.96	Organic Acid And Its Derivatives	Organic Acid And Its Derivatives	110-16-7	HMDB0000176	C01384		103400	281000	305100	138400	76460	149700	1.89132	0.919394	0.245531	0.777778	0.664798
Com_365_pos	1,5-Diaminopentane	C5H14N2	102.116	0.83	Polyamine	Polyamine	462-94-2	HMDB0002322	C01672		108100	97110	71150	12410	7794	23200	6.36716	2.67065	0.0154346	1	1.21727
Com_366_pos	Putrescine	C4H12N2	88.1	0.68	Polyamine	Polyamine	110-60-1	HMDB0001414	C00134		324000	417400	525300	200200	132700	229400	2.25271	1.17166	0.0201389	1	1.14408
Com_367_pos	S-(5'-Adenosyl)-L-methionine	C15H22N6O5S	398.137	0.83	Amino Acid And Its Derivatives	Amino Acid And Its Derivatives					80140	100600	91960	16680	29560	11710	4.70578	2.23443	0.0215729	1	1.3381
Com_368_pos	Petunidin 3-O-glucoside	C22H23O12	479	0.98	Flavonoids	Anthocyanins	71991-88-3		C12139		2725000	2316000	1790000	43390	35290	74960	44.4611	5.47447	0.000549737	1	1.46468
Com_369_pos	Icariside B2	C19H30O8	386.194	6.05	Carbohydrates And Its Derivatives	Carbohydrates And Its Derivatives	108906-51-0				27630	69940	90830	9368	8682	4000	8.54422	3.09495	0.0115967	1	1.5528
Com_37_pos	beta-Nicotinamide Mononucleotide	C11H15N2O8P	334.219	0.993	Nucleotide And Its Derivates	Nucleotide And Its Derivates	1094-61-7	HMDB0000229	C00455		254600	506600	264500	47000	17040	41490	9.71951	3.28088	0.00572437	1	1.31594
Com_370_pos	Oleoylethanolamide	C20H39NO2	325.298	14.61	Amines	Amines	111-58-0	HMDB0002088	C20792		9505	11180	9543	12610	27720	20450	0.497335	-1.00771	0.0980277	1	1.35068
Com_371_pos	4-Methylaminobutyrate	C5H11NO2	117.07	0.92	Amino Acid And Its Derivatives	Amino Acid And Its Derivatives	1119-48-8		C15987		1825000	2298000	878800	93000	366600	117000	8.67464	3.1168	0.0150431	1	1.51584
Com_372_pos	D-Proline betaine	C7H14NO2+	144.092	1	Amino Acid And Its Derivatives	Amino Acid And Its Derivatives	1195-94-4		C21514		1869000	2584000	981900	1384000	443800	2128000	1.37391	0.458284	0.484972	0.666667	0.856046
Com_373_pos	4-Hydroxymandelonitrile	C8H7NO2	149.048	1.44	Phenols And Its Derivatives	Phenolamines	13093-65-7	HMDB0060318	C00650		85360	127700	65880	193300	329300	269200	0.352286	-1.50518	0.0141759	1	1.2411
Com_374_pos	Zarzissine	C5H5N5	135.054	1.83	Organoheterocyclic compounds	Organoheterocyclic compounds	160568-14-9				722800	1285000	1333000	554200	505900	1005000	1.61774	0.693982	0.167469	0.888889	0.592076
Com_375_pos	N-Acetyl-D-galactosamine	C8H15NO6	221.09	1	Carbohydrates And Its Derivatives	Carbohydrates And Its Derivatives	1811-31-0	HMDB0000853	C01132		95750	82400	136300	108400	64210	101200	1.14842	0.199655	0.55993	0.444444	0.360379
Com_376_pos	6-Deoxyfagomine	C6H13NO2	131.095	2.06	Alkaloids and derivatives	Piperidines alkaloid	197449-09-5	HMDB0036382			186100	183300	351600	202100	146200	206200	1.30027	0.378812	0.419294	0.444444	0.221462
Com_377_pos	(S)-2-Phenyloxirane	C8H8O	120.058	2.01	Organoheterocyclic compounds	Organoheterocyclic compounds	20780-54-5		C20782		12150000	10360000	7607000	206700	728800	11520000	2.41797	1.2738	0.217071	0.777778	0.90574
Com_378_pos	HBOA	C8H7NO3	165.042	4.15	Organoheterocyclic compounds	Organoheterocyclic compounds	23520-34-5	HMDB0038318	C15769		18280000	21740000	37620000	15390000	11310000	17740000	1.74707	0.804941	0.122585	1	0.615492
Com_379_pos	5-Aminoimidazole ribonucleotide	C8H14N3O7P	295.056	0.87	Nucleotide And Its Derivates	Nucleotide And Its Derivates	25635-88-5	HMDB0001235	C03373		105300	81020	44030	33680	291800	26250	0.654906	-0.610641	0.888548	0.666667	0.763846
Com_38_pos	L-Alanine	C3H7NO2	89.09	0.86	Amino Acid And Its Derivatives	Amino Acid And Its Derivatives	56-41-7	HMDB0000161	C00041		405400	677800	677800	253100	178300	549900	1.79456	0.843629	0.170812	0.888889	0.946934
Com_380_pos	N-Methyl-Trans-4-Hydroxy-L-Proline	C6H11NO3	145.074	0.91	Amino Acid And Its Derivatives	Amino Acid And Its Derivatives	4252-82-8				61550	42960	18130	17990	13250	23550	2.23836	1.16245	0.177402	0.888889	0.967761
Com_381_pos	N6-(2-Hydroxyethyl)adenosine	C12H17N5O5	311.123	4.7	Nucleotide And Its Derivates	Nucleotide And Its Derivates	4338-48-1				15300	7141	30310	111800	44540	52130	0.253039	-1.98257	0.0524154	1	0.965407
Com_382_pos	Demissidine	C27H45NO	399.35	11.06	Alkaloids and derivatives	Steroidals Alkaloids	474-08-8	HMDB0303382		LMST01150001	92640	139600	131300	148600	176100	168500	0.737105	-0.440059	0.116364	1	0.740046
Com_383_pos	Isofraxetin	C10H8O5	208.037	10.84	Phenylpropanoids and polyketides	Coumarins and derivatives	50656-75-2				19410	21210	25480	27220	16640	18320	1.06304	0.0881997	0.677613	0.666667	0.277923
Com_384_pos	Dopamine	C8H11NO2	153.079	1.51	Phenols And Its Derivatives	Phenolamines	51-61-6	HMDB0000073	C03758		105600	143600	124900	5193	15885	56350	4.83159	2.2725	0.0983104	1	1.17912
Com_385_pos	Gallacetophenone	C8H8O4	168.042	4.69	Organoheterocyclic compounds	Ketones	528-21-2				462700	693200	452600	200100	58780	262500	3.08508	1.62531	0.0977406	1	1.5518
Com_386_pos	2,6-Dimethoxybenzoquinone	C8H8O4	168.042	4.69	Organooxygen compounds	Quinones	530-55-2	HMDB0029673	C10331		616000	899700	550700	269900	88500	380900	2.79508	1.48289	0.105138	1	1.46113
Com_387_pos	L-2-Aminoadipic acid	C6H11NO4	161.069	0.93	Amino Acid And Its Derivatives	Amino Acid And Its Derivatives	542-32-5	HMDB0302754	C00956		12470	42640	98790	140100	178200	111300	0.35824	-1.481	0.153008	1	0.708796
Com_388_pos	Turanose	C12H22O11	342.3	0.95	Carbohydrates And Its Derivatives	Carbohydrates And Its Derivatives	547-25-1	HMDB0011740	C19636		45810000	57560000	29910000	202100	116400	1123000	92.4592	6.53075	0.0132056	1	1.31964
Com_389_pos	2-alpha-Linolenoyl-glycerol	C21H36O4	352.261	11.17	Lipids	Glycerolipids	55268-58-1	HMDB0011540			853000	1407000	2042000	434700	131000	1024000	2.70617	1.43625	0.160328	0.888889	1.0344
Com_39_pos	L-aspartic Acid	C4H7NO4	133.1	0.86	Amino Acid And Its Derivatives	Amino Acid And Its Derivatives	56-84-8	HMDB0000191	C00049		2011000	3212000	1753000	2544000	1486000	4598000	0.80853	-0.306626	0.72692	0.555556	0.499997
Com_390_pos	L-Leucyl-L-phenylalanine	C15H22N2O3	278.163	6.25	Amino Acid And Its Derivatives	Amino Acid And Its Derivatives	56217-82-4	HMDB0013243			69210	54990	96470	119200	157100	156500	0.509866	-0.97181	0.0316185	1	0.964062
Com_391_pos	Acetylcholine	C7H16NO2	146.118	1.02	Amines	Cholines	60-31-1	HMDB0000895	C01996		210600	290600	191000	164800	55950	186400	1.70011	0.765629	0.231154	1	0.750292
Com_392_pos	Beta 2-Solanine	C39H63NO11	721.44	13.8	Alkaloids and derivatives	Steroidals Alkaloids	61877-94-9				229700	280100	374900	204900	144000	254200	1.46692	0.552791	0.150748	0.888889	0.905569
Com_393_pos	2-Aminoisobutyric acid	C4H9NO2	103.063	0.82	Amino Acid And Its Derivatives	Amino Acid And Its Derivatives	62-57-7	HMDB0001906	C03665		28120000	27700000	29300000	22040000	15060000	25380000	1.36236	0.446104	0.165329	1	1.27014
Com_394_pos	L-Glycyl-L-phenylalanine	C11H14N2O3	222.1	4.97	Amino Acid And Its Derivatives	Amino Acid And Its Derivatives	721-66-4				41040	46330	52610	40740	149100	56670	0.567847	-0.816425	0.401339	0.666667	0.555626
Com_395_pos	Phenylethanolamine	C8H11NO	137.084	2	Amines	Amines	7568-93-6	HMDB0062626	C02735		7962000	7259000	5902000	133800	517300	7357000	2.6377	1.39928	0.206074	0.777778	0.773189
Com_396_pos	1-Methylpiperidine-2-carboxylic acid	C7H13NO2	143.095	0.99	Amino Acid And Its Derivatives	Amino Acid And Its Derivatives	7730-87-2				1039000	1554000	690500	791600	355900	1412000	1.28287	0.359372	0.508492	0.666667	0.786882
Com_397_pos	N-Feruloyl-3-methoxytyramine	C19H21NO5	343.142	5.72	Phenols And Its Derivatives	Phenolamines	78510-19-7				4795	7781	19940	6251	9002	6387	1.50259	0.587449	0.626215	0.555556	0.289417
Com_398_pos	Diisobutyl phthalate	C16H22O4	278.152	13.44	Organic Acid And Its Derivatives	Benzoic acids and derivatives	84-69-5	HMDB0013835	C15205		2170000	2361000	2642000	2174000	1969000	2357000	1.10354	0.142137	0.27367	0.777778	0.797012
Com_399_pos	Dibutyl phthalate	C16H22O4	278.152	13.42	Organic Acid And Its Derivatives	Benzoic acids and derivatives	84-74-2	HMDB0033244	C14214		6884000	6847000	7868000	6394000	5436000	6323000	1.18983	0.250757	0.0668749	1	1.08121
Com_4_pos	Phloretin	C15H14O5	274.27	8.598	Flavonoids	Chalcones and dihydrochalcones	60-82-2	HMDB0003306	C00774	LMPK12120525	77770	63300	68480	64810	37920	85430	1.11368	0.155335	0.580085	0.555556	0.548746
Com_40_pos	L-arginine	C6H14N4O2	174.2	0.794	Amino Acid And Its Derivatives	Amino Acid And Its Derivatives	74-79-3	HMDB0000517	C00062		1285000	1796000	2526000	1392000	1096000	1014000	1.60109	0.67905	0.137543	0.888889	0.575355
Com_400_pos	Pyridoxamine	C8H12N2O2	168.09	0.8	Vitamins	Vitamins	85-87-0	HMDB0001431	C00534		90950	64330	196000	35960	4137	11460	6.81343	2.76838	0.0536429	1	1.4946
Com_401_pos	4-MethoxycinnaMaldehyde	C10H10O2	162.068	9.19	Phenolic acids	Phenolic acids	1963-36-6	HMDB0032611	C10475		99750	99370	104100	107500	82290	102400	1.03775	0.0534581	0.652202	0.555556	0.310678
Com_402_pos	pyridoxal	C8H9NO3	167.16	1.15	Vitamins	Vitamins	66-72-8				133700	134000	95340	125900	65140	107400	1.21646	0.282688	0.401645	0.777778	0.535422
Com_403_neg	Esculin	C15H16O9	340.28	5.145	Phenylpropanoids and polyketides	Coumarins and derivatives	531-75-9	HMDB0030820	C09264		154400	133600	92790	3839	5333	380300	0.977708	-0.032524	0.340587	0.666667	0.892051
Com_404_neg	Arbutin	C12H16O7	272.25	2.32	Carbohydrates And Its Derivatives	Carbohydrates And Its Derivatives	497-76-7	HMDB0029943	C06186		18920	21840	28080	6564	22640	9187	1.79313	0.842479	0.185878	0.777778	1.04351
Com_405_neg	Shikimic Acid	C7H10O5	174.15	1.038	Phenolic acids	Phenolic acids	138-59-0	HMDB0003070	C00493		66090	108500	69820	109700	66880	127700	0.80324	-0.316096	0.453267	0.777778	0.493483
Com_406_neg	Ursolic Acid	C30H48O3	456.7	15.069	Terpenoids	Triterpenoids	77-52-1	HMDB0002395	C08988	LMPR0106180007	1554	5750	2373	3006	5917	9641	0.521278	-0.939876	0.246777	0.888889	1.04727
Com_407_neg	Daphnetin	C9H6O4	178.14	6.126	Phenylpropanoids and polyketides	Coumarins and derivatives	486-35-1		C03093		9494	9380	14659	8585	7774	7596	1.39983	0.485255	0.158157	1	0.678825
Com_408_neg	Betulinic acid	C30H48O3	456.7	14.842	Terpenoids	Triterpenoids	472-15-1	HMDB0030094	C08619	LMPR0106140004	81820	35140	21940	116700	104300	438000	0.210774	-2.24623	0.0714431	1	1.53758
Com_409_neg	Methylmalonate	C4H6O4	118.09	1.938	Organic Acid And Its Derivatives	Organic Acid And Its Derivatives	516-05-2	HMDB0000202	C02170	LMFA01170118	291100	413000	259500	111800	120100	434300	1.44641	0.532479	0.332407	0.666667	0.877411
Com_41_pos	L-Hydroxyproline	C5H9NO3	131.13	0.88	Amino Acid And Its Derivatives	Amino Acid And Its Derivatives	51-35-4	HMDB0000725	C01157		189400	244800	140000	64850	51100	136000	2.27902	1.18842	0.0746105	1	1.20951
Com_410_neg	Orcinol glucoside	C13H18O7	286.28	9.914	Phenols And Its Derivatives	Phenols And Its Derivatives	21082-33-7				1191000	1133000	1089000	1175000	1264000	1216000	0.933789	-0.098831	0.111611	0.888889	0.458845
Com_411_neg	Dulcitol	C6H14O6	182.17	0.897	Carbohydrates And Its Derivatives	Carbohydrates And Its Derivatives	608-66-2	HMDB0011632	C01697		4073	1953	12269	33510	22350	18200	0.247029	-2.01725	0.0786561	1	1.16001
Com_412_neg	Quinic acid	C7H12O6	192.17	0.998	Organic Acid And Its Derivatives	Organic Acid And Its Derivatives	77-95-2	HMDB0003072	C00296		10350000	12060000	4277000	1889000	927200	10940000	1.94	0.956055	0.268086	0.777778	1.19735
Com_413_neg	Hederagenin	C30H48O4	472.7	12.685	Terpenoids	Triterpenoids	465-99-6	HMDB0253065			2646	5623	2746	3181	3468	6120	0.862636	-0.213176	0.629144	0.777778	0.492327
Com_414_neg	Astragalus polyphenols	C20H22O9	406.38	6.588	Carbohydrates And Its Derivatives	Glycosides	82373-94-2				10290	16500	36270	3653	7131	3111	4.53832	2.18216	0.0378081	1	1.38422
Com_415_neg	Protocatechuic acid	C7H6O4	154.12	4.571	Phenolic acids	Phenolic acids	99-50-3	HMDB0001856	C00230		15430	16080	23560	22570	5722	7693	1.53036	0.613871	0.290181	0.777778	0.899116
Com_416_neg	Inositol	C6H12O6	180.16	0.85	Alcohols and polyols	Alcohols and polyols	87-89-8	HMDB0000211	C00137		126000	94340	240900	176000	153600	201700	0.868135	-0.204009	0.524341	0.666667	0.603591
Com_417_neg	Ethylvanillin	C9H10O3	166.17	8.701	Phenols And Its Derivatives	Phenols And Its Derivatives	121-32-4	HMDB0029665			4962	3378	4874	2857	2402	4154	1.4038	0.489341	0.165721	0.888889	0.878264
Com_418_neg	Gluconolactone	C6H10O6	178.14	1.02	Carbohydrates And Its Derivatives	Carbohydrates And Its Derivatives	90-80-2	HMDB0000150	C00198		27670	29750	21720	6999	17750	14750	2.0036	1.00259	0.104418	1	0.871772
Com_419_neg	Lauric Acid	C12H24O2	200.32	7.28	Lipids	Fatty Acyls	143-07-7	HMDB0303348	C02679	LMFA01010012	3974	3713	20260	8754	9072	11550	0.951355	-0.0719445	0.571306	0.666667	0.560284
Com_42_pos	D-Proline	C5H9NO2	115.13	0.967	Amino Acid And Its Derivatives	Amino Acid And Its Derivatives	344-25-2	HMDB0003411	C00763		4419000	7817000	8331000	2086000	2120000	4423000	2.38347	1.25307	0.0508653	0.888889	1.09251
Com_420_neg	3'-Hydroxyflavone	C15H10O3	238.24	10.049	Flavonoids	Flavones and Flavonols	577-85-5		C20871		30110	29890	26460	26590	29270	22650	1.10126	0.139156	0.323224	0.777778	0.567909
Com_421_neg	Raffinose	C18H32O16	504.437	1.009	Carbohydrates And Its Derivatives	Carbohydrates And Its Derivatives	512-69-6	HMDB0003213	C00492		890200	501400	315400	4704	6352	12980	71.0185	6.15012	0.000553533	1	1.37054
Com_422_neg	Sebacic acid	C10H18O4	202.248	8.111	Organic Acid And Its Derivatives	Organic Acid And Its Derivatives	111-20-6	HMDB0000792	C08277	LMFA01170006	53100	35410	60690	44440	59720	48920	0.974654	-0.0370383	0.829802	0.555556	0.584142
Com_423_neg	2-Hydroxybutyric acid	C4H8O3	104.1	2.741	Organic Acid And Its Derivatives	Organic Acid And Its Derivatives	600-15-7	HMDB0000008	C05984		53948	48520	51150	50190	44070	42410	1.12401	0.168651	0.132253	0.888889	0.7761
Com_424_neg	N-Acetyl-L-methionine	C7H13NO3S	191.25	5.315	Amino Acid And Its Derivatives	Amino Acid And Its Derivatives	65-82-7	HMDB0011745	C02712		2122	2163	3238	4722	8079	4439	0.436369	-1.19638	0.030078	1	1.15936
Com_425_neg	Octanedioic acid	C8H14O4	174.19	6.649	Organic Acid And Its Derivatives	Organic Acid And Its Derivatives	505-48-6	HMDB0000893	C08278	LMFA01170001	24790	24110	29100	15400	21910	33330	1.10419	0.142989	0.586199	0.666667	0.461253
Com_426_neg	Tartaric acid	C4H6O6	150.09	1.008	Organic Acid And Its Derivatives	Organic Acid And Its Derivatives	87-69-4	HMDB0000956	C00898		5355	17970	5362	3734	2865	6267	2.22968	1.15683	0.234246	0.777778	1.05307
Com_427_neg	2-Methyllactic acid	C4H8O3	104.1	2.597	Organic Acid And Its Derivatives	Organic Acid And Its Derivatives	594-61-6	HMDB0000729		LMFA01050417	43000	57420	49839	53920	43498	54660	0.988039	-0.0173601	0.908569	0.555556	0.524724
Com_428_neg	2'-Deoxyguanosine	C10H13N5O4	267.241	3.181	Nucleotide And Its Derivates	Nucleotide And Its Derivates	961-07-9	HMDB0000085	C00330		2610	2141	6260	9240	20630	9586	0.27907	-1.8413	0.0375879	1	1.36912
Com_429_neg	Maslinic acid	C30H48O4	472.7	13.077	Terpenoids	Triterpenoids	4373-41-5	HMDB0002392	C16939	LMPR0106180014	96190	249885	261500	191000	407600	1048000	0.368988	-1.43836	0.231801	0.777778	0.616975
Com_43_pos	5-Methylcytosine	C5H7N3O	125.13	0.991	Nucleotide And Its Derivates	Nucleotide And Its Derivates	554-01-8	HMDB0002894	C02376		101800	123200	97210	80420	50540	67860	1.62061	0.696538	0.047333	1	1.08695
Com_431_neg	Isoscopoletin	C10H8O4	192.168	6.759	Phenylpropanoids and polyketides	Coumarins and derivatives	776-86-3		C18079		107600	68310	47430	16290	29040	572000	0.361784	-1.4668	0.946603	0.666667	0.343999
Com_432_neg	Isoguanosine	C10H13N5O5	283.241	2.324	Alkaloids and derivatives	Purines Alkaloids	1818-71-9		C08432		5044000	5281000	5273000	3680000	2217000	1285000	2.17182	1.1189	0.104024	1	1.337
Com_433_neg	alpha,alpha-Trehalose	C12H22O11	342.296	0.962	Carbohydrates And Its Derivatives	Carbohydrates And Its Derivatives	99-20-7	HMDB0000975	C01083		13240000	15600000	5175000	8385	27120	45670	419.033	8.71092	0.000975204	1	1.33462
Com_434_neg	Uridine 5'-monophosphate	C9H13N2O9P	324.18	1.037	Nucleotide And Its Derivates	Nucleotide And Its Derivates	58-97-9	HMDB0000288	C00105		86090	193900	119700	46110	12610	54740	3.52274	1.8167	0.0775533	1	1.30901
Com_435_neg	L-Glutamine	C5H10N2O3	146.14	0.868	Amino Acid And Its Derivatives	Amino Acid And Its Derivatives	56-85-9	HMDB0000641	C00064		3539000	4521000	1738000	868000	729100	1972000	2.74523	1.45693	0.0696785	0.888889	1.08463
Com_436_neg	L-Threonine	C4H9NO3	119.119	0.888	Amino Acid And Its Derivatives	Amino Acid And Its Derivatives	72-19-5	HMDB0000167	C00188		217800	213000	222900	271900	236800	337000	0.772969	-0.371517	0.135679	1	0.852512
Com_437_neg	L-Asparagine	C4H8N2O3	132.12	0.843	Amino Acid And Its Derivatives	Amino Acid And Its Derivatives	70-47-3	HMDB0000168	C00152		4299000	4949000	3191000	1032000	521100	2756000	2.88668	1.52941	0.110219	1	1.47838
Com_438_neg	Vitamin C	C6H8O6	176.12	1.03	Vitamins	Vitamins	50-81-7	HMDB0000044	C00072		7185	13540	8451	10510	7108	6313	1.21917	0.285901	0.492672	0.777778	0.290854
Com_439_neg	2,6-Dihydroxypurine	C5H4N4O2	152.11	1.714	Nucleotide And Its Derivates	Nucleotide And Its Derivates	69-89-6	HMDB0000292	C00385		1870000	3755000	3358000	112600	86940	99870	30.0023	4.907	0.00181247	1	1.4528
Com_44_pos	Glycyl-L-leucine	C8H16N2O3	188.22	4.466	Amino Acid And Its Derivatives	Amino Acid And Its Derivatives	869-19-2	HMDB0028929	C02155		23160	24260	23870	27840	80470	37060	0.490404	-1.02796	0.195146	1	0.701
Com_440_neg	Nicotinamide N-oxide	C6H6N2O2	138.12	18.288	Vitamins	Vitamins	1986-81-8	HMDB0002730			1025000	1107000	1062000	1098000	1009000	1080000	1.0022	0.00316529	0.948169	0.444444	0.432535
Com_441_neg	Thymidine	C10H14N2O5	242.23	4.289	Nucleotide And Its Derivates	Nucleotide And Its Derivates	50-89-5	HMDB0000273	C00214		2206	3976	3311	3596	5370	3812	0.742918	-0.428726	0.228527	0.777778	0.640191
Com_442_neg	cis-Aconitic acid	C6H6O6	174.11	1.766	Organic Acid And Its Derivatives	Organic Acid And Its Derivatives	585-84-2	HMDB0000072	C00417		8919	17930	5153	15330	9801	20080	0.707837	-0.498512	0.371382	0.777778	0.96842
Com_443_neg	Lactobionic acid	C12H22O12	358.3	0.91	Carbohydrates And Its Derivatives	Carbohydrates And Its Derivatives	96-82-2	HMDB0253945			48290	67250	40390	72530	63600	115300	0.620173	-0.689258	0.119618	0.888889	0.928881
Com_444_neg	L-Pyroglutamic acid	C5H7NO3	129.11	1.689	Amino Acid And Its Derivatives	Amino Acid And Its Derivatives	98-79-3	HMDB0000267	C01879		5663	31120	8902	5254	13257	4343	1.99899	0.999274	0.429331	0.777778	0.829677
Com_445_neg	p-Hydroxybenzaldehyde	C7H6O2	122.12	6.214	Phenols And Its Derivatives	Phenols And Its Derivatives	123-08-0	HMDB0011718	C00633		5018	7590	3347	9360	4634	6695	0.771183	-0.374855	0.429239	0.666667	0.817451
Com_446_neg	alpha-D-Glucose	C6H12O6	180.16	0.912	Carbohydrates And Its Derivatives	Carbohydrates And Its Derivatives	492-62-6	HMDB0003345	C00267		330300	297400	206500	45620	79790	147500	3.05669	1.61197	0.0539212	1	0.96797
Com_447_neg	Lactose	C12H22O11	342.3	0.911	Carbohydrates And Its Derivatives	Carbohydrates And Its Derivatives	63-42-3		C00243		1208000	1266000	592100	26210	46000	43800	26.4296	4.72408	0.000685589	1	1.38133
Com_448_neg	Ureidosuccinic acid	C5H8N2O5	176.13	1.031	Amino Acid And Its Derivatives	Amino Acid And Its Derivatives	923-37-5	HMDB0000828	C00438		9723	9953	40889	60100	46550	28990	0.446513	-1.16323	0.156021	0.888889	0.757663
Com_449_neg	D-Glucuronic acid	C6H10O7	194.14	0.894	Carbohydrates And Its Derivatives	Carbohydrates And Its Derivatives	6556-12-03	HMDB0000127	C16245		35620	28170	27690	32500	47350	62360	0.643274	-0.636495	0.14757	0.888889	0.750983
Com_45_pos	N-Methylsarcosine	C4H9NO2	103.12	0.9	Amino Acid And Its Derivatives	Amino Acid And Its Derivatives	1118-68-9	HMDB0000092	C01026		19180000	19050000	18150000	16060000	10470000	17560000	1.27875	0.354732	0.232058	1	1.10446
Com_450_neg	N-Acetylornithine	C7H14N2O3	174.2	0.896	Amino Acid And Its Derivatives	Amino Acid And Its Derivatives	6205-08-09	HMDB0240589	C00437		4012	12877	8282	10740	5467	12960	0.862996	-0.212574	0.679344	0.666667	0.62765
Com_451_neg	Ribitol	C5H12O5	152.15	0.927	Carbohydrates And Its Derivatives	Sugar Alcohols	488-81-3	HMDB0000508	C00474		10580	20590	18680	6450	7081	12290	1.9306	0.949049	0.084473	0.888889	1.0286
Com_452_neg	Succinic acid	C4H6O4	118.09	1.936	Organic Acid And Its Derivatives	Organic Acid And Its Derivatives	110-15-6	HMDB0000254	C00042	LMFA01170043	218200	335500	229800	93980	83050	260700	1.78992	0.839892	0.182445	0.777778	0.921068
Com_453_neg	O-Acetylserine	C5H9NO4	147.13	1.056	Amino Acid And Its Derivatives	Amino Acid And Its Derivatives	5147-00-2	HMDB0003011	C00979		10770	15100	28260	15180	13050	16390	1.21313	0.278738	0.725121	0.555556	0.228469
Com_454_neg	3-Methyladipic acid	C7H12O4	160.17	5.747	Lipids	Fatty Acyls	3058-01-03	HMDB0000555		LMFA01170095	15020	11800	19180	11260	13030	10110	1.33721	0.419225	0.178488	0.888889	0.862702
Com_455_neg	L-Gulono-1,4-lactone	C6H10O6	178.14	0.948	Carbohydrates And Its Derivatives	Sugar Acids And Its Derivatives	1128-23-0	HMDB0003466	C01040		42770	58600	49730	11020	53330	19360	1.80504	0.852032	0.222738	0.777778	0.898634
Com_456_neg	Creatine	C4H9N3O2	131.133	1.95	Amino Acid And Its Derivatives	Amino Acid And Its Derivatives	57-00-1	HMDB0000064	C00300		3193	5707	5302	3206	4469	4135	1.20254	0.266085	0.489128	0.666667	0.446365
Com_457_neg	E-3,4,5'-Trihydroxy-3'-glucopyranosylstilbene	C20H22O9	406.4	6.23	Phenylpropanoids and polyketides	Stilbenes	29884-49-9				11360	27580	73800	9355	6866	5034	5.30416	2.40713	0.10733	1	1.52175
Com_458_neg	GA7-1	C19H22O5	330.4	9.22	Phytohormones	Gibberellins					2189000	1478000	1284000	2663000	1164000	2918000	0.734025	-0.446098	0.491291	0.666667	0.714647
Com_459_neg	1-O-b-D-glucopyranosyl sinapate	C17H22O10	386.351	5.88	Phenols And Its Derivatives	Phenols And Its Derivatives	78185-48-5				5748	6442	8844	3811	1810	3252	2.37056	1.24523	0.0381103	1	1.6302
Com_46_pos	Nepsilon-Acetyl-L-lysine	C8H16N2O3	188.22	1.304	Amino Acid And Its Derivatives	Amino Acid And Its Derivatives	692-04-6	HMDB0000206	C02727		69230	72440	132000	24210	12250	33590	3.90678	1.96598	0.0223477	1	1.40753
Com_460_neg	Guanine	C5H5N5O	151.126	2.77	Organoheterocyclic compounds	Purines and purine derivatives	73-40-5	HMDB0000132	C00242		2702	4114	2470	3277	4753	2043	0.92187	-0.117364	0.87515	0.555556	0.411133
Com_461_neg	Sakuranetin	C16H14O5	286.279	1.01	Flavonoids	Flavanones	2957-21-3	HMDB0030090	C09833	LMPK12140571	14800	17590	19260	9163	9084	15680	1.52239	0.606334	0.115931	0.888889	1.31477
Com_462_neg	trans-9-Octadecenoic acid	C18H34O2	282.461	12.86	Lipids	Fatty Acyls	112-79-8	HMDB0000573	C01712	LMFA01030073	10240	15390	8238	5397	10209	10050	1.32008	0.400627	0.366576	0.777778	0.408376
Com_463_neg	beta-D-glucopyranosyl-caffeic acid	C15H18O9	342.3	5.29	Phenols And Its Derivatives	Phenols And Its Derivatives					7783	5565	17270	2715	2703	8533	2.19468	1.13401	0.18081	0.777778	0.824753
Com_464_neg	3-Hydroxyanthranilic Acid	C7H7NO3	153.135	4.45	Organic Acid And Its Derivatives	Benzoic Acid And Its Derivatives	548-93-6	HMDB0001476	C00632		52080	67360	40080	19770	10140	32450	2.55805	1.35504	0.0759389	1	1.47275
Com_465_neg	Riboflavin-5'-monophosphate	C17H21N4O9P	456.344	0.91	Phenols And Its Derivatives	Phenols And Its Derivatives	146-17-8				183400	307500	174300	162500	107800	494300	0.869997	-0.200917	0.937374	0.666667	0.725545
Com_466_neg	6-Phosphogluconic acid	C6H13O10P	276.135	0.91	Carbohydrates And Its Derivatives	Carbohydrates And Its Derivatives	921-62-0	HMDB0001316	C00345		78110	117000	94330	41570	38250	59390	2.07916	1.056	0.0151005	1	1.6025
Com_467_neg	D-Erythrose 4-phosphate	C4H9O7P	200.084	1.08	Carbohydrates And Its Derivatives	Carbohydrates And Its Derivatives	585-18-2	HMDB0001321	C00279		118400	113700	77180	31190	13520	68490	2.73216	1.45004	0.116011	1	1.38377
Com_468_neg	Fructose bisphosphate	C6H14O12P2	340.116	0.88	Carbohydrates And Its Derivatives	Sugar Acids And Its Derivatives	488-69-7	HMDB0001058	C05378		463300	360300	292200	143700	37740	216100	2.80676	1.48891	0.135125	1	1.54577
Com_469_neg	Lactic acid	C3H6O3	90.078	1.48	Organic Acid And Its Derivatives	Organic Acid And Its Derivatives	50-21-5		C01432		15920	18830	39060	8256	13190	14900	2.03076	1.02202	0.127165	1	0.790739
Com_47_pos	L-Homocitrulline	C7H15N3O3	189.21	0.972	Amino Acid And Its Derivatives	Amino Acid And Its Derivatives	1190-49-4	HMDB0000679	C02427		22870	22460	14170	16980	9521	11870	1.55065	0.632873	0.126035	0.888889	0.740463
Com_470_neg	6-Sialyllactose	C23H39NO19	633.551	0.73	Carbohydrates And Its Derivatives	Carbohydrates And Its Derivatives	35890-39-2	HMDB0006569			21460	11460	44360	5922	3330	17020	2.94153	1.55657	0.136103	0.888889	1.25236
Com_471_neg	9(S)-HOTrE	C18H30O3	294.429	12.07	Lipids	Fatty Acyls	89886-42-0	HMDB0247705	C16326	LMFA02000024	43810	35280	76120	28580	27790	52320	1.42801	0.514002	0.323974	0.777778	0.664302
Com_472_neg	Trehalose 6-phosphate	C12H23O14P	422.276	0.96	Carbohydrates And Its Derivatives	Carbohydrates And Its Derivatives	4484-88-2	HMDB0001124	C00689		103100	104100	66750	11820	13890	25040	5.39803	2.43243	0.00533424	1	1.1692
Com_473_neg	beta-D-Lactose	C12H22O11	342.297	1	Carbohydrates And Its Derivatives	Carbohydrates And Its Derivatives	5965-66-2	HMDB0041627	C01970		3985000	4277000	2050000	25800	34440	52740	91.2728	6.51211	0.000148091	1	1.38755
Com_474_neg	beta-Hydroxyisobutyrate	C4H8O3	104.104	2.4	Organic Acid And Its Derivatives	Organic Acid And Its Derivatives	2068-83-9				2072	3536	4119	2684	6036	4349	0.74428	-0.426082	0.42009	0.777778	0.607783
Com_475_neg	gamma,gamma-Dimethylallyl pyrophosphate	C5H12O7P2	246.092	0.95	Lipids	Prenol lipids	358-72-5	HMDB0001120	C00235	LMPR01010001	1122000	1373000	487000	143600	176700	217500	5.54481	2.47114	0.0241667	1	1.25437
Com_476_neg	3-Hydroxy-glabrol	C25H28O5	408.5	4.82	Flavonoids	Flavanones	74148-41-7				7235	6526	18190	3713	3253	6578	2.35905	1.23821	0.122873	0.888889	1.13044
Com_477_neg	4-Hydroxy-2-Oxoglutaric Acid	C5H6O6	162.098	0.7	Organic Acid And Its Derivatives	Organic Acid And Its Derivatives	1187-99-1	HMDB0002070	C01127		837300	1049000	1451000	480500	340600	727300	2.15532	1.1079	0.0485807	1	1.39826
Com_478_neg	dATP	C10H16N5O12P3	491.001	0.73	Nucleotide And Its Derivates	Nucleotide And Its Derivates	1927-31-7	HMDB0001532	C00131		3707	5202	12600	5960	2952	9278	1.18246	0.241795	0.801825	0.444444	0.571562
Com_479_neg	2-deoxyglucose-6-phosphate	C6H13O8P	244.136	0.98	Nucleotide And Its Derivates	Nucleotide And Its Derivates	3573-50-0				42340	55800	10010	8284	8145	28420	2.41143	1.26989	0.286081	0.888889	0.653817
Com_48_pos	H-Gly-Pro-OH	C7H12N2O3	172.18	1.035	Amino Acid And Its Derivatives	Amino Acid And Its Derivatives	704-15-4				19870	14710	13030	8943	54480	14070	0.614378	-0.702801	0.75578	0.555556	0.606104
Com_480_neg	5-Phosphoribosyl 1-pyrophosphate	C5H13O14P3	390.07	1.01	Carbohydrates And Its Derivatives	Carbohydrates And Its Derivatives	97-55-2	HMDB0000280	C00119		6895	10610	9404	1507	3510	5182	2.6384	1.39966	0.0852624	1	1.49847
Com_481_neg	cis-4-Hydroxy-D-proline	C5H9NO3	131.13	2.26	Organic Acid And Its Derivatives	Organic Acid And Its Derivatives	2584-71-6	HMDB0060460	C03440		11920	15560	19520	18340	12400	24770	0.846694	-0.240087	0.584489	0.666667	0.329721
Com_482_neg	deoxyribose-phosphate	C5H7O8P	226.08	0.97	Nucleotide And Its Derivates	Nucleotide And Its Derivates					24020	21600	13560	11990	10670	8853	1.87796	0.909163	0.0545734	1	1.06065
Com_483_neg	D-Fructose 6-Phosphate	C6H13O9P	260.136	0.86	Carbohydrates And Its Derivatives	Carbohydrates And Its Derivatives	643-13-0	HMDB0304311	C00085		2269000	2044000	1612000	388000	234500	1282000	3.11105	1.6374	0.105209	1	1.30014
Com_484_neg	D-Galactonic acid	C6H12O7	196.155	0.92	Organic Acid And Its Derivatives	Organic Acid And Its Derivatives	13382-27-9	HMDB0253886	C00880		183600	320800	167400	62050	44450	172600	2.40702	1.26725	0.115488	0.888889	1.21893
Com_485_neg	D-Glucarate	C6H10O8	210.139	0.82	Carbohydrates And Its Derivatives	Carbohydrates And Its Derivatives	87-73-0	HMDB0000663	C00818		10810	9986	13110	10710	4320	7338	1.51583	0.600104	0.20609	0.888889	1.0401
Com_486_neg	D-Gluconic acid	C6H12O7	196.155	0.91	Carbohydrates And Its Derivatives	Carbohydrates And Its Derivatives	526-95-4	HMDB0303730	C00257		255800	467300	261300	74190	52810	204400	2.97043	1.57067	0.07658	1	1.31311
Com_487_neg	D-Glucopyranose	C6H12O6	180.156	0.87	Carbohydrates And Its Derivatives	Carbohydrates And Its Derivatives	28905-12-6				191700	163200	121900	40840	47260	89260	2.68832	1.4267	0.0306899	1	0.920546
Com_488_neg	D-Histidine	C6H9N3O2	155.155	0.81	Amino Acid And Its Derivatives	Amino Acid And Its Derivatives	351-50-8		C06419		44920	88450	76920	16050	16650	22410	3.81582	1.93199	0.0111752	1	1.44628
Com_489_neg	Dihydroxyacetone phosphate	C3H7O6P	170.058	0.9	Carbohydrates And Its Derivatives	Carbohydrates And Its Derivatives	1957-04-05	HMDB0001473	C00111		74810	63580	43040	16890	27610	36960	2.22723	1.15525	0.0481484	1	1.3667
Com_49_pos	3-Amino-2-methylpropanoic acid	C4H9NO2	103.12	0.931	Amino Acid And Its Derivatives	Amino Acid And Its Derivatives	144-90-1	HMDB0003911	C05145		1432000	1886000	1242000	642500	414500	1832000	1.5784	0.658464	0.279677	0.777778	1.0982
Com_490_neg	Aspartate	C4H7NO4	133.103	0.85	Amino Acid And Its Derivatives	Amino Acid And Its Derivatives	617-45-8		C16433		912200	1965000	746100	1232000	770000	2958000	0.730504	-0.453036	0.644307	0.666667	0.565774
Com_491_neg	Dl-Glutamic acid	C5H9NO4	147.129	0.87	Amino Acid And Its Derivatives	Amino Acid And Its Derivatives	617-65-2	HMDB0060475	C00302		626600	982700	467100	1100000	1061000	1275000	0.604307	-0.726646	0.118908	1	0.704557
Com_492_neg	DL-o-Tyrosine	C9H11NO3	181.189	1.81	Amino Acid And Its Derivatives	Amino Acid And Its Derivatives	2370-61-8	HMDB0006050			235300	425000	399500	211600	203300	378900	1.3351	0.416945	0.338705	0.888889	0.380385
Com_493_neg	alpha-Amino-beta-(3-indolyl)-propionic acid	C11H12N2O2	204.225	4.91	Amino Acid And Its Derivatives	Amino Acid And Its Derivatives	1954-12-06	HMDB0030396	C00806		100500	163200	413100	60950	45260	67100	3.90514	1.96537	0.0918618	1	1.36595
Com_494_neg	D-Ribose 5-phosphate	C5H11O8P	230.11	0.89	Carbohydrates And Its Derivatives	Carbohydrates And Its Derivatives	207671-46-3				154900	133700	120400	88810	51550	111200	1.62585	0.701198	0.135916	1	1.34338
Com_495_neg	D-Xylulose 5-phosphate	C5H11O8P	230.11	0.9	Carbohydrates And Its Derivatives	Carbohydrates And Its Derivatives	4212-65-1	HMDB0000868	C00231		240500	220600	137500	45340	49810	126400	2.70187	1.43396	0.060595	1	1.06545
Com_496_neg	Linolelaidic Acid (C18:2N6T)	C18H32O2	280.445	15.16	Lipids	Fatty Acyls	506-21-8	HMDB0006270		LMFA01030123	442900	457100	243500	249200	260400	209300	1.59062	0.669593	0.161709	0.777778	0.927026
Com_497_neg	Lysope 14:0	C19H40NO7P	425.5	11.27	Lipids	Glycerophospholipids					3311	4460	4559	5247	1651	2926	1.25509	0.32779	0.435958	0.666667	0.620496
Com_498_neg	Lysope 16:0	C21H44NO7P	453.55	12.48	Lipids	Glycerophospholipids	53862-35-4				40760	66940	109700	162700	5368	314900	0.450133	-1.15158	0.984418	0.666667	0.76634
Com_499_neg	Lysope 18:0	C23H48NO7P	481.6	13.73	Lipids	Glycerophospholipids					6530	20410	1886	2807	8312	93740	0.274902	-1.86301	0.597696	0.666667	0.77488
Com_5_pos	5-Aminolevulinic acid	C5H9NO3	131.13	0.872	Carbohydrates And Its Derivatives	Carbohydrates And Its Derivatives	106-60-5	HMDB0001149	C00430		16250	36210	15400	10540	13394	18550	1.59731	0.675642	0.281908	0.777778	0.624104
Com_50_pos	H-Abu-OH	C4H9NO2	103.12	0.947	Amino Acid And Its Derivatives	Amino Acid And Its Derivatives	1492-24-6				2770000	2642000	2838000	2274000	1479000	2641000	1.29027	0.367675	0.243673	1	1.11145
Com_500_neg	Lysope 18:1	C23H46NO7P	479.588	12.81	Lipids	Glycerophospholipids					5343	6064	6199	6382	5321	71230	0.212292	-2.23588	0.425741	0.666667	1.13724
Com_501_neg	Mevalonic acid	C6H12O4	148.157	18.48	Lipids	Fatty Acyls	150-97-0	HMDB0000227	C00418	LMFA01050352	303500	302800	315100	288200	284400	301200	1.05447	0.0765245	0.0749453	1	1.30963
Com_502_neg	N-Acetylalanine	C5H9NO3	131.13	2.15	Amino Acid And Its Derivatives	Amino Acid And Its Derivatives	97-69-8	HMDB0255053			2351	2600	3115	2527	6559	4336	0.600954	-0.734674	0.245772	0.777778	0.837917
Com_503_neg	N-Acetyl-D-glucosamine 6-phosphate	C8H16NO9P	301.188	1.81	Carbohydrates And Its Derivatives	Carbohydrates And Its Derivatives		HMDB0001062	C00357		24240	35140	53790	19840	13600	33850	1.68182	0.750028	0.201423	0.888889	0.776459
Com_505_neg	3-Indoleacrylic acid	C11H9NO2	187.195	5.36	Organoheterocyclic compounds	Indole And Its Derivatives	1204-06-4				12830	22060	16730	3351	3330	6547	3.90233	1.96434	0.00948622	1	1.59001
Com_506_neg	Orotidine	C10H12N2O8	288.211	1	Nucleotide And Its Derivates	Nucleotide And Its Derivates	314-50-1	HMDB0000788	C01103		37480	31540	37820	15970	3639	29540	2.1738	1.12022	0.221633	1	1.32052
Com_507_neg	Erucic acid	C22H42O2	338.568	2.37	Lipids	Fatty Acyls	112-86-7	HMDB0002068	C08316	LMFA01030089	71200	54140	60800	46720	19094	15590	2.28662	1.19322	0.100885	1	0.993462
Com_508_neg	4-Hydroxy-L-Glutamic Acid	C5H9NO5	163.13	18.53	Amino Acid And Its Derivatives	Amino Acid And Its Derivatives	2485-33-8	HMDB0002273	C05947		50160	60130	64060	63140	71050	71910	0.845949	-0.241358	0.130812	0.888889	1.05834
Com_509_neg	D-Arabinose 5-phosphate	C5H11O8P	230.11	0.9	Carbohydrates And Its Derivatives	Carbohydrates And Its Derivatives	13137-52-5	HMDB0011734	C01112		238200	211300	124900	48380	49050	99550	2.91603	1.54401	0.0255913	1	1.08382
Com_51_pos	L-Glutamic acid	C5H9NO4	147.13	0.886	Amino Acid And Its Derivatives	Amino Acid And Its Derivatives	56-86-0	HMDB0000148	C00025		3513000	7650000	4070000	8659000	7175000	11610000	0.555058	-0.849291	0.101398	0.888889	0.808109
Com_510_neg	Deoxyribose 5-Phosphate	C5H11O7P	214.11	0.82	Carbohydrates And Its Derivatives	Carbohydrates And Its Derivatives	102916-66-5	HMDB0001031	C00673		47300	30120	31220	69260	57280	32820	0.681727	-0.552734	0.261746	0.888889	1.00844
Com_511_neg	dUMP	C9H13N2O8P	308.182	0.92	Nucleotide And Its Derivates	Nucleotide And Its Derivates	964-26-1	HMDB0001409	C00365		76120	102100	47380	34420	13110	55050	2.19926	1.13702	0.155414	0.888889	0.964836
Com_512_neg	alpha-D-Galactose 1-phosphate	C6H13O9P	260.136	0.87	Carbohydrates And Its Derivatives	Carbohydrates And Its Derivatives	2255-14-3	HMDB0000645	C00446		4027000	3091000	1967000	862100	521900	2041000	2.65255	1.40738	0.0923508	0.888889	1.21239
Com_513_neg	O-Phospho-L-Tyrosine	C9H12NO6P	261.168	0.94	Amino Acid And Its Derivatives	Amino Acid And Its Derivatives	21820-51-9	HMDB0006049			6015	12840	13716	6701	21120	8800	0.889408	-0.169083	0.907828	0.444444	0.443401
Com_514_neg	Ribose 1-phosphate	C5H11O8P	230.11	0.9	Carbohydrates And Its Derivatives	Carbohydrates And Its Derivatives	14075-00-4	HMDB0001489	C00620		217100	201000	122900	41320	37870	127300	2.61998	1.38956	0.0893657	0.888889	1.09984
Com_515_neg	s7p	C7H15O10P	290.16	0.87	Carbohydrates And Its Derivatives	Carbohydrates And Its Derivatives	2646-35-7	HMDB0258206	C05382		646200	710000	516900	228300	102500	1041000	1.36543	0.449358	0.380511	0.666667	0.927769
Com_516_neg	UDP	C9H14N2O12P2	404.16	0.7	Nucleotide And Its Derivates	Nucleotide And Its Derivates	58-98-0	HMDB0000295	C00015		741100	592800	3420000	901600	939800	1376000	1.47756	0.563216	0.893838	0.666667	0.13018
Com_517_neg	UDP-galactose	C15H24N2O17P2	566.3	0.92	Nucleotide And Its Derivates	Nucleotide And Its Derivates	2956-16-3	HMDB0012305	C00052		120100	347800	109200	14607	18403	4424	15.4165	3.9464	0.00951918	1	1.65862
Com_518_neg	Capric acid	C10H20O2	172.265	2.16	Lipids	Fatty Acyls	334-48-5	HMDB0000511	C01571	LMFA01010010	93360	218700	142700	68250	66720	119100	1.7899	0.839879	0.149831	0.888889	0.937137
Com_519_neg	Aminophylline	C16H24N10O4	420.43	5.013	Alkaloids and derivatives	Purines Alkaloids	317-34-0	HMDB0001889	C07130		9861	10450	8635	14520	18710	16220	0.585359	-0.772607	0.00546699	1	1.07067
Com_52_pos	D-2-Aminobutyric acid	C4H9NO2	103.12	0.947	Organic Acid And Its Derivatives	Organic Acid And Its Derivatives	2623-91-8	HMDB0000650	C02261		1294000	1292000	1352000	1050000	656600	1155000	1.37615	0.460641	0.18372	1	1.26623
Com_520_neg	Asiatic Acid	C30H48O5	488.7	10.75	Terpenoids	Triterpenoids	464-92-6		C08617		66820	17090	103600	21190	58620	530600	0.307187	-1.70281	0.635169	0.444444	0.541553
Com_521_neg	Ligustrazine	C8H12N2	136.197	0.88	Alkaloids and derivatives	Pyrazines Alkaloids	1124-11-4	HMDB0036584			126247	46730	75660	265400	267600	213000	0.333294	-1.58513	0.0471277	1	1.43214
Com_522_neg	4'-Methoxyresveratrol	C15H14O3	242.27	9.84	Phenylpropanoids and polyketides	Stilbenes	33626-08-3				26990	24060	27160	19830	20880	19340	1.30241	0.381189	0.00864201	1	1.15372
Com_523_neg	Ethyl Vanillate	C10H12O4	196.2	9.64	Organic Acid And Its Derivatives	Organic Acid And Its Derivatives	617-05-0				3937	2492	4346	2196	2271	2993	1.44437	0.53044	0.169116	0.888889	0.643968
Com_524_neg	D-Panthotenate	C9H17NO5	219.235	4.59	Amino Acid And Its Derivatives	Amino Acid And Its Derivatives	79-83-4	HMDB0000210	C00864		273800	354300	489700	1090000	345600	513500	0.573495	-0.802146	0.303799	0.777778	0.574729
Com_525_neg	Melibiose	C12H22O11	342.3	0.96	Carbohydrates And Its Derivatives	Carbohydrates And Its Derivatives	585-99-9	HMDB0000048	C05402		16670000	15900000	7397000	50900	1947445	134200	18.7415	4.22816	0.0607044	1	1.14009
Com_526_neg	Maltose	C12H22O11	342.3	1.01	Carbohydrates And Its Derivatives	Carbohydrates And Its Derivatives	69-79-4	HMDB0246552	C00208		792000	917000	394400	25330	34140	38270	21.5204	4.42763	0.00230122	1	1.46172
Com_527_neg	Cedrol	C15H26O	222.37	10.67	Terpenoids	Sesquiterpenoids	77-53-2	HMDB0303492	C09631	LMPR0103690007	17440	19660	14510	17890	16360	12330	1.10799	0.14794	0.497336	0.666667	0.592
Com_528_neg	alpha-Arbutin	C12H16O7	272.25	2.33	Carbohydrates And Its Derivatives	Carbohydrates And Its Derivatives	84380-01-8		C12079		64640	86490	88460	10680	11630	33420	4.29912	2.10404	0.0409888	1	1.41988
Com_529_neg	Fructose	C6H12O6	180.16	0.92	Carbohydrates And Its Derivatives	Carbohydrates And Its Derivatives	57-48-7	HMDB0000660	C01496		252700	236600	125700	23570	33130	82350	4.42287	2.14498	0.0308401	1	0.970701
Com_53_pos	DL-Norvaline	C5H11NO2	117.15	1.068	Amino Acid And Its Derivatives	Amino Acid And Its Derivatives	760-78-1	HMDB0251527			1704000	2279000	7257000	3157000	3261000	4307000	1.04802	0.0676644	0.768125	0.666667	0.259734
Com_530_neg	Vidarabine	C10H13N5O4	267.241	2.13	Nucleotide And Its Derivates	Nucleotide And Its Derivates	5536-17-4	HMDB0014340	C07195		10270	11510	14000	7446	6268	5721	1.84101	0.880496	0.00739328	1	0.886534
Com_531_neg	Nerolidol	C15H26O	222.37	10.74	Terpenoids	Sesquiterpenoids	7212-44-4	HMDB0035662	C09704	LMPR0103010005	64970	74820	86510	73780	71220	71120	1.0471	0.066404	0.682316	0.666667	0.370028
Com_532_neg	4'-Hydroxypropiophenone	C9H10O2	150.175	7.9	Organoheterocyclic compounds	Ketones	70-70-2				4870	4417	6887	5458	6431	5453	0.932649	-0.100594	0.603545	0.666667	0.171192
Com_533_neg	Diallyl sulfide	C6H10S	114.21	18.46	Organosulfur compounds	Organosulfur compounds	592-88-1	HMDB0036491	C08370		6491000	6386000	6531000	6482000	6478000	6511000	0.996764	-0.00467552	0.676317	0.555556	0.208357
Com_534_neg	Cinnamyl acetate	C11H12O2	176.21	0.89	Benzene and substituted derivatives	Benzene and substituted derivatives	103-54-8	HMDB0029699	C12299		21040	25440	34880	20540	11210	26450	1.39794	0.483301	0.288796	0.777778	0.843272
Com_535_neg	(-)-alpha-Pinene	C10H16	136.23	18.287	Terpenoids	Monoterpenoids	7785-26-4	HMDB0035658	C06308		264700	273300	269500	255300	233200	249500	1.09417	0.129841	0.0667111	1	1.09275
Com_536_neg	1,11-Undecanedicarboxylic acid	C13H24O4	244.33	10.093	Organic Acid And Its Derivatives	Organic Acid And Its Derivatives	505-52-2	HMDB0002327		LMFA01170014	56710	47050	45770	56340	45370	49390	0.98961	-0.0150687	0.910232	0.444444	0.122399
Com_537_neg	Hexadecanedioic acid	C16H30O4	286.41	11.908	Lipids	Fatty Acyls	505-54-4	HMDB0000672	C19615	LMFA01170022	35950	20280	22730	35020	50960	64320	0.525349	-0.928651	0.0605956	0.888889	1.35512
Com_538_neg	Maltotriose	C18H32O16	504.44	0.94	Carbohydrates And Its Derivatives	Carbohydrates And Its Derivatives	1109-28-0	HMDB0001262	C01835		21550	13290	18410	3222	14360	6166	2.24229	1.16498	0.143487	0.888889	1.28637
Com_539_neg	Glycolic acid	C2H4O3	76.05	0.99	Organic Acid And Its Derivatives	Organic Acid And Its Derivatives	79-14-1	HMDB0000115	C00160		4760	32590	4144	10580	9562	10230	1.36619	0.450161	0.833797	0.666667	0.412971
Com_540_neg	4-Ethylphenol	C8H10O	122.16	7.42	Phenols And Its Derivatives	Phenols And Its Derivatives	123-07-9	HMDB0029306	C13637		200500	147300	178800	143200	169200	145700	1.14953	0.201045	0.282861	0.888889	0.810136
Com_541_neg	3,4-Dihydroxyhydrocinnamic acid	C9H10O4	182.17	5.64	Phenylpropanoids and polyketides	Phenylpropanoic acids	1078-61-1	HMDB0000423	C10447		375000	392600	423600	478000	428500	583900	0.799249	-0.323284	0.125554	1	0.443582
Com_542_neg	beta-L-Arabinose	C5H10O5	150.13	0.9	Carbohydrates And Its Derivatives	Carbohydrates And Its Derivatives	5328-37-0	HMDB0000646	C02479		25650	28670	21920	10530	18130	9293	2.0088	1.00633	0.0553568	1	1.03262
Com_543_neg	Artemisic acid	C15H22O2	234.334	13.19	Terpenoids	Sesquiterpenoids	80286-58-4		C20309		119100	144300	116500	142000	148900	132100	0.898109	-0.155038	0.242591	0.777778	0.561468
Com_544_neg	(+)-Dipentene	C10H16	136.234	18.28	Terpenoids	Monoterpenoids	5989-27-5	HMDB0003375	C06099		70090	77630	82140	75200	72160	74680	1.03522	0.0499358	0.559663	0.666667	0.443414
Com_545_neg	Oxalic acid	C2H2O4	90.035	0.93	Organic Acid And Its Derivatives	Organic Acid And Its Derivatives	144-62-7	HMDB0002329	C00209		21501	34872	27930	21400	36230	13350	1.1877	0.248171	0.518442	0.666667	0.409871
Com_546_neg	Cryptochlorogenic acid	C16H18O9	354.309	5.443	Alcohols and polyols	Alcohols and polyols	905-99-7	HMDB0030653			26310	48410	168300	13636	15589	5713	6.95575	2.79821	0.0667298	1	1.32996
Com_547_neg	6-Hydroxycoumarin	C9H6O3	162.142	6.486	Phenylpropanoids and polyketides	Coumarins and derivatives	6093-68-1				31860	35900	48750	31620	26050	27120	1.3741	0.458488	0.122532	1	0.636068
Com_548_neg	Bergaptol	C11H6O4	202.163	8.237	Phenylpropanoids and polyketides	Coumarins and derivatives	486-60-2	HMDB0013679	C00758		5919	13240	9706	9054	2323	6326	1.63051	0.705327	0.299176	0.777778	0.768151
Com_549_neg	L-SelenoMethionine	C5H11NO2Se	196.11	18.27	Amino Acid And Its Derivatives	Amino Acid And Its Derivatives	3211-76-5	HMDB0003966	C05335		250400	238300	236400	241200	246400	232700	1.00666	0.00958207	0.801533	0.444444	0.440555
Com_55_pos	L-serine	C3H7NO3	105.093	0.846	Amino Acid And Its Derivatives	Amino Acid And Its Derivatives	56-45-1	HMDB0000187	C00065		764300	518900	755000	421200	259100	577500	1.62045	0.696393	0.142597	0.888889	0.83008
Com_550_neg	L-Histidine	C6H9N3O2	155.15	0.76	Amino Acid And Its Derivatives	Amino Acid And Its Derivatives	71-00-1	HMDB0000177	C00135		77550	138200	178400	26610	32920	40160	3.95376	1.98322	0.0181593	1	1.56096
Com_551_neg	Choline bitartrate	C9H19NO7	253.25	0.97	Amines	Cholines	87-67-2	HMDB0250194	C00919		4924	14210	16760	6185	8503	12520	1.31924	0.399712	0.687512	0.666667	0.507212
Com_552_neg	D-(+)-Cellobiose	C12H22O11	342.3	0.91	Carbohydrates And Its Derivatives	Carbohydrates And Its Derivatives	528-50-7	HMDB0000055	C06422		451900	549000	194100	19950	35220	22040	15.4773	3.95208	0.00459862	1	1.35837
Com_553_neg	L-Sorbose	C6H12O6	180.16	0.89	Carbohydrates And Its Derivatives	Carbohydrates And Its Derivatives	87-79-6	HMDB0001266	C00247		255500	268300	164300	22780	32820	85150	4.88881	2.28948	0.0343941	1	1.09364
Com_554_neg	Cytidylic acid	C9H14N3O8P	323.2	0.97	Nucleotide And Its Derivates	Nucleotide And Its Derivates	63-37-6	HMDB0240312	C00055		7633	14120	10030	7447	1880	3704	2.43903	1.28631	0.109823	1	0.958481
Com_555_neg	2-Amino-3-hydroxypropionic acid	C3H7NO3	105.09	0.83	Amino Acid And Its Derivatives	Amino Acid And Its Derivatives	302-84-1		C00716		294200	247700	414300	302400	155800	339400	1.19885	0.261647	0.507154	0.444444	0.543495
Com_556_neg	L-Proline	C5H9NO2	115.131	0.94	Amino Acid And Its Derivatives	Amino Acid And Its Derivatives	147-85-3	HMDB0000162	C00148		1702000	1803000	1539000	904600	499600	1554000	1.70509	0.769849	0.190019	0.888889	1.29374
Com_557_neg	Ala-Gln	C8H15N3O4	217.22	0.85	Amino Acid And Its Derivatives	Amino Acid And Its Derivatives	39537-23-0	HMDB0248109			29830	53730	28230	8351	13460	14850	3.04929	1.60847	0.0162377	1	1.33779
Com_558_neg	4-Hydroxyisoleucine	C6H13NO3	147.172	1.038	Amino Acid And Its Derivatives	Amino Acid And Its Derivatives	781658-23-9				729200	1178000	534400	924600	967800	1495000	0.720789	-0.472351	0.27582	0.777778	0.480861
Com_559_neg	D-Galactose	C6H12O6	180.16	0.9	Carbohydrates And Its Derivatives	Carbohydrates And Its Derivatives	59-23-4	HMDB0000143	C00124		336700	260200	257500	98670	140000	143200	2.23741	1.16183	0.00715891	1	0.78942
Com_56_pos	Hypoxanthine	C5H4N4O	136.11	1.509	Organoheterocyclic compounds	Purines and purine derivatives	68-94-0	HMDB0000157	C00262		314400	124000	334300	77770	204100	88340	2.08719	1.06156	0.167525	0.888889	0.593394
Com_560_neg	Pyridoxal 5-phosphate	C8H10NO6P	247.14	1.7	Vitamins	Vitamins	54-47-7	HMDB0001491	C00018		8422	6823	6358	2283	3645	3402	2.31543	1.21128	0.0126712	1	1.54701
Com_561_neg	D-Ribose	C5H10O5	150.13	0.92	Carbohydrates And Its Derivatives	Carbohydrates And Its Derivatives	50-69-1	HMDB0000283	C21057		53930	59690	47980	44370	29420	49510	1.31062	0.390254	0.200228	0.888889	0.948341
Com_562_neg	L-Tyrosine	C9H11NO3	181.19	1.227	Amino Acid And Its Derivatives	Amino Acid And Its Derivatives	60-18-4	HMDB0000158	C00082		150800	208400	210700	100500	109200	183600	1.44902	0.535079	0.160488	0.888889	0.473872
Com_563_neg	Glycitin	C22H22O10	446.41	6.324	Flavonoids	Isoflavonoids	40246-10-4	HMDB0002219	C16195	LMPK12050096	32360	34900	20630	10970	7165	10010	3.12276	1.64282	0.00659682	1	1.56403
Com_564_neg	Oleanic acid	C30H48O3	456.71	15.03	Terpenoids	Triterpenoids	508-02-1	HMDB0002364	C17148	LMPR0106150004	3630	6088	2309	2311	7049	7458	0.715127	-0.483729	0.576993	0.777778	0.510137
Com_565_neg	D-Fructose-1,6-biphosphate	C6H14O12P2	339.996	0.91	Carbohydrates And Its Derivatives	Carbohydrates And Its Derivatives	38099-82-0				296000	223700	166000	163900	27170	172100	1.8881	0.916932	0.278708	0.888889	1.22215
Com_566_neg	Galactinol	C12H22O11	342.116	0.99	Carbohydrates And Its Derivatives	Carbohydrates And Its Derivatives		HMDB0005826	C01235		22550000	23130000	12530000	65500	2274074	372600	21.4625	4.42375	0.0579248	1	1.11091
Com_567_neg	Ribulose-5-phosphate	C5H11O8P	230.02	0.93	Carbohydrates And Its Derivatives	Carbohydrates And Its Derivatives		HMDB0000618	C00199		187200	151400	169200	124300	68790	118900	1.62762	0.702761	0.101521	1	1.37801
Com_568_neg	Myristoleic acid	C14H26O2	226	8.46	Lipids	Fatty Acyls	544-64-9	HMDB0002000	C08322	LMFA01030051	28420	33180	38100	34900	36700	21420	1.07181	0.100053	0.671555	0.444444	0.282285
Com_569_neg	D(+)-Melezitose O-rhamnoside	C24H42O20	650.1	1.05	Carbohydrates And Its Derivatives	Carbohydrates And Its Derivatives					10730	18720	9096	4705	3783	3897	3.11231	1.63799	0.0288652	1	1.46482
Com_57_pos	D-Phenylalanine	C9H11NO2	165.19	4.106	Amino Acid And Its Derivatives	Amino Acid And Its Derivatives	673-06-3	HMDB0250791	C02265		20000000	23720000	41480000	16070000	12090000	19160000	1.80051	0.848403	0.112179	1	0.645063
Com_570_neg	Anthranilate O-hexosyl-O-hexoside	C19H27NO12	461.1	0.98	Organic Acid And Its Derivatives	Benzoic Acid And Its Derivatives					699000	444100	648700	7945	33120	12800	33.2646	5.05592	0.00760252	1	1.54154
Com_571_neg	13(S)-HOTrE	C18H30O3	294.2	12.07	Lipids	Fatty Acyls	87984-82-5		C16316	LMFA02000051	95160	81820	160200	59290	55870	92070	1.62708	0.702286	0.146665	0.888889	0.999103
Com_572_neg	9-KODE	C18H30O3	294.2	12.07	Lipids	Fatty Acyls	54232-59-6	HMDB0004669	C14766	LMFA02000274	96400	83980	161600	68360	61060	86300	1.5853	0.664752	0.151077	0.888889	0.841832
Com_573_neg	13-HOTrE(r)	C18H30O3	294	11.36	Lipids	Fatty Acyls	74784-20-6			LMFA02000173	52050	48840	47180	47350	46410	47700	1.04673	0.0658852	0.255251	0.777778	0.4726
Com_574_neg	12,13-EODE	C18H32O3	296	12.67	Lipids	Fatty Acyls					76440	53190	31350	94650	81570	89960	0.604779	-0.725521	0.157247	1	0.911122
Com_575_neg	13-HPODE	C18H32O4	312.1	11.45	Lipids	Fatty Acyls	23017-93-8	HMDB0003871	C04717	LMFA02000034	108900	96750	133400	123700	91390	154700	0.916872	-0.125208	0.708881	0.555556	0.452953
Com_576_neg	UDP-D-glucose	C15H24N2O17P2	566.1	0.95	Nucleotide And Its Derivates	Nucleotide And Its Derivates	133-89-1	HMDB0000286	C00029		39670	106600	31210	7739	12217	7840	6.38509	2.67471	0.0307868	1	1.3379
Com_577_neg	Tricin O-saccharic acid	C23H22O14	522.1	6.58	Flavonoids	Flavones and Flavonols					37020	56560	36110	10112	2071	20350	3.98641	1.99509	0.119366	1	1.29434
Com_578_neg	1-O-p-Coumaroyl quinic acid	C16H18O8	338.1	5.95	Organic Acid And Its Derivatives	Organic Acid And Its Derivatives					52450	68980	55780	12043	9438	6006	6.44705	2.68864	0.00523731	1	1.29037
Com_579_neg	N-Acetylglucosamine 1-phosphate	C8H16NO9P	301.1	0.91	Carbohydrates And Its Derivatives	Carbohydrates And Its Derivatives	6866-69-9	HMDB0001367	C04256		36330	43110	49150	18730	19714	34050	1.7738	0.826845	0.0693831	1	1.21533
Com_58_pos	Nicotinic Acid	C6H5NO2	123.11	1.478	Vitamins	Vitamins	59-67-6	HMDB0001488	C00253		594700	685500	639900	358100	359600	580600	1.47893	0.564558	0.113919	1	0.864948
Com_580_neg	Syringic acid O-glucoside	C15H20O10	360.1	4.82	Organic Acid And Its Derivatives	Benzoic Acid And Its Derivatives					132700	179300	75730	29990	3353	97160	2.97104	1.57097	0.215158	0.888889	1.25364
Com_581_neg	Salicylic acid O-glucoside	C13H16O8	300.1	4.14	Phytohormones	Salicylic acid	10366-91-3				1405000	1463000	1530000	993800	290300	1156000	1.80239	0.849907	0.229235	1	1.26003
Com_582_neg	Di-O-methylquercetin	C17H14O7	330.1	9.19	Flavonoids	Flavones and Flavonols					1837000	1259000	958900	2056000	997600	2421000	0.740675	-0.433087	0.468059	0.777778	0.702762
Com_583_neg	LysoPE 16:0 (2n isomer)	C21H44NO7P	453.3	12.5	Lipids	Glycerophospholipids					41850	64440	118400	181200	6247	350700	0.417525	-1.26006	0.959554	0.666667	0.781058
Com_584_neg	Sucrose	C12H22O11	342.116	0.98	Carbohydrates And Its Derivatives	Carbohydrates And Its Derivatives	57-50-1	HMDB0000258	C00089		6446000	9909000	3665000	16650	309108	53630	52.7692	5.72162	0.0236	1	1.21804
Com_585_neg	Indole-5-carboxylic acid	C9H7NO2	161.048	0.69	Organoheterocyclic compounds	Indole And Its Derivatives	1670-81-1	HMDB0253469			398800	564700	794000	369000	167800	390200	1.8959	0.922883	0.125608	1	1.14539
Com_586_neg	D-Erythronolactone	C4H6O4	118.027	4.05	Organoheterocyclic compounds	Lactones	15667-21-7	HMDB0000349			3600	3965	7150	7307	3938	1873	1.12174	0.16574	0.666394	0.555556	0.233486
Com_587_neg	L(-)-Malic acid	C4H6O5	134.022	1.08	Organic Acid And Its Derivatives	Organic Acid And Its Derivatives	636-61-3	HMDB0031518	C00497		1287000	8781000	1082000	302700	63330	1604000	5.65981	2.50075	0.164781	0.777778	1.14627
Com_588_neg	5-oxoproline	C5H7NO3	129.043	1.63	Amino Acid And Its Derivatives	Amino Acid And Its Derivatives	149-87-1				7973	46480	12020	7688	8102	7485	2.85598	1.51399	0.293197	0.888889	0.862776
Com_589_neg	D-Glucose 6-phosphate	C6H13O9P	260.03	0.86	Carbohydrates And Its Derivatives	Carbohydrates And Its Derivatives	56-73-5	HMDB0001401	C00092		1782000	2105000	966100	223900	196700	1031000	3.34328	1.74126	0.094379	0.888889	1.16442
Com_59_pos	Nicotinamide	C6H6N2O	122.12	1.539	Vitamins	Vitamins	98-92-0	HMDB0001406	C00153		213300	120300	177300	180500	150400	142200	1.0799	0.110896	0.786798	0.555556	0.101146
Com_590_neg	Coniferin	C16H22O8	342.132	0.97	Carbohydrates And Its Derivatives	Carbohydrates And Its Derivatives	531-29-3	HMDB0013682	C00761		22450000	19750000	10890000	167600	30540	244400	119.967	6.90649	0.00930866	1	1.3919
Com_591_neg	Pantetheine	C11H22N2O4S	278.13	5.84	Vitamins	Vitamins	496-65-1	HMDB0003426	C00831		43370	16170	39220	42380	17320	40450	0.986121	-0.0201637	0.955324	0.555556	0.187668
Com_592_neg	D-Xylonic acid	C5H10O6	166.048	0.9	Organic Acid And Its Derivatives	Organic Acid And Its Derivatives	526-91-0	HMDB0059750	C00502		262100	508600	299900	173100	52630	257200	2.21688	1.14853	0.175575	1	1.33394
Com_593_neg	8-hydroxy-6,7-dimethoxycoumarin	C11H10O5	222.197	6.22	Phenylpropanoids and polyketides	Coumarins and derivatives					15650	9703	11700	9830	6940	47880	0.573132	-0.80306	0.76831	0.555556	0.693751
Com_594_neg	Androsin	C15H20O8	328.319	4.3	Phenols And Its Derivatives	Phenols And Its Derivatives	531-28-2				13730	3655	22190	12590	2819	5684	1.87621	0.907825	0.458321	0.777778	0.551854
Com_595_neg	4'-Hydroxyacetophenone	C8H8O2	136.15	6.6	Organoheterocyclic compounds	Ketones	99-93-4		C10700		7703	5164	10930	10580	7488	12320	0.783105	-0.352722	0.368847	0.666667	0.411779
Com_596_neg	Gingerglycolipid B	C33H58O14	678.805	12.02	Lipids	Glycerolipids	88168-90-5	HMDB0041094			138700	186500	43690	143900	14810	55600	1.72129	0.783492	0.404527	0.666667	0.72744
Com_597_neg	Fraxin	C16H18O10	370.313	5.68	Phenylpropanoids and polyketides	Coumarins and derivatives	524-30-1	HMDB0252486	C09266		39520	21270	49450	28465	27785	104500	0.685785	-0.544171	0.679177	0.444444	0.256438
Com_598_neg	Crocetin	C20H24O4	328.408	8.79	Terpenoids	Diterpenoids	27876-94-4	HMDB0250540	C08588	LMPR0104010020	8397	6861	13480	9877	11090	16510	0.766817	-0.383046	0.332149	0.777778	0.533854
Com_599_neg	(-)-3-Carene	C10H16	136.23	18.29	Terpenoids	Monoterpenoids	13466-78-9	HMDB0034697	C09839	LMPR0102120015	375900	392300	377900	340700	373800	400400	1.02798	0.0398186	0.597206	0.666667	0.448915
Com_6_pos	Tryptamine	C10H12N2	160.22	5.205	Organoheterocyclic compounds	Indole And Its Derivatives	61-54-1	HMDB0000303	C00398		109400	137100	150000	52450	23980	52280	3.08057	1.6232	0.0336584	1	1.60978
Com_60_pos	Kynurenic acid	C10H7NO3	189.17	5.296	Organic Acid And Its Derivatives	Organic Acid And Its Derivatives	492-27-3	HMDB0000715	C01717		27910	76540	140600	10650	4115	31320	5.31735	2.41071	0.0783619	0.888889	1.28399
Com_600_neg	1,6-Anhydro-beta-D-Glucopyranose	C6H10O5	162.141	2.3	Carbohydrates And Its Derivatives	Carbohydrates And Its Derivatives	498-07-7	HMDB0000640			7485	8901	8310	3035	7985	5331	1.51037	0.594899	0.223264	0.888889	0.644671
Com_601_neg	2-Deoxyribose 1-Phosphate	C5H11O7P	214.11	1.01	Nucleotide And Its Derivates	Nucleotide And Its Derivates	17210-42-3	HMDB0001351	C00672		55350	53190	87570	99080	79190	83790	0.74834	-0.418234	0.180646	0.777778	0.694071
Com_602_neg	Allantoin	C4H6N4O3	158.115	0.94	Organoheterocyclic compounds	Imidazoles and derivatives	97-59-6	HMDB0000462	C01551		326300	279400	332800	264100	169300	280500	1.31461	0.394635	0.19798	0.888889	1.21785
Com_603_neg	Cellotriose	C18H32O16	504.437	1.02	Carbohydrates And Its Derivatives	Carbohydrates And Its Derivatives	33404-34-1		C06219		101300	114200	89560	17710	37150	20600	4.04267	2.01531	0.0166396	1	1.35969
Com_604_neg	D-Glucose	C6H12O6	180.156	0.94	Carbohydrates And Its Derivatives	Carbohydrates And Its Derivatives	50-99-7	HMDB0000122	C00031		249900	272200	144800	42190	32760	92700	3.97793	1.99202	0.0239811	1	1.19829
Com_605_neg	D-2-Hydroxypentanedioic acid disodium salt	C5H6Na2O5	192.078	1.49	Amino Acid And Its Derivatives	Amino Acid And Its Derivatives	103404-90-6				3836	109300	10130	6494	13950	16380	3.34744	1.74306	0.76305	0.555556	0.386895
Com_606_neg	D-3-Phosphoglyceric acid	C3H7O7P	186.06	0.95	Carbohydrates And Its Derivatives	Sugar Acids And Its Derivatives	3443-58-1	HMDB0060180	C00197		11560000	13170000	8534000	6323000	7832000	4606000	1.77304	0.826225	0.0463545	1	1.06436
Com_607_neg	D-Mannose 6-phosphate	C6H13O9P	260.136	0.87	Carbohydrates And Its Derivatives	Carbohydrates And Its Derivatives	723729-16-6	HMDB0304312	C00275		233000	216300	105000	26170	25770	129400	3.05669	1.61197	0.108491	0.888889	1.06781
Com_608_neg	D-Tagatose	C6H12O6	180.156	0.96	Carbohydrates And Its Derivatives	Carbohydrates And Its Derivatives	87-81-0	HMDB0003418	C00795		150800	186100	152200	41600	10460	103000	3.15426	1.6573	0.148356	1	1.56755
Com_609_neg	GMP	C10H14N5O8P	363.221	0.94	Nucleotide And Its Derivates	Nucleotide And Its Derivates	85-32-5	HMDB0001397	C00144		55500	87010	40380	3991	38635	9999	3.47534	1.79716	0.122771	1	1.2918
Com_61_pos	Phe-Phe	C18H20N2O3	312.363	6.51	Amino Acid And Its Derivatives	Amino Acid And Its Derivatives	2577-40-4	HMDB0013302			19170	17460	27680	33450	44140	42630	0.534936	-0.902562	0.025339	1	0.85214
Com_610_neg	3-Phenylpropanoic acid	C9H10O2	150.174	0.7	Phenolic acids	Cinnamic acids and derivatives	501-52-0	HMDB0000764	C05629		101100	62610	79640	34700	26120	47140	2.25408	1.17254	0.0215428	1	1.17232
Com_611_neg	Inosine diphosphate	C10H14N4O11P2	428.19	0.98	Nucleotide And Its Derivates	Nucleotide And Its Derivates	1986-04-04	HMDB0003335	C00104		11740	16290	6201	4784	1985	5565	2.77534	1.47266	0.0738104	1	1.08574
Com_612_neg	Isocitrate	C6H8O7	192.124	1.49	Organic Acid And Its Derivatives	Organic Acid And Its Derivatives	320-77-4	HMDB0304324	C00311		42840	1161000	79000	8417	16774	23840	26.1639	4.7095	0.136463	1	1.33283
Com_613_neg	Kinetin 9-riboside	C15H17N5O5	347.326	1.03	Nucleotide And Its Derivates	Nucleotide And Its Derivates	4338-47-0				9691	8074	11080	6984	9445	7572	1.20182	0.265227	0.226315	0.888889	0.399601
Com_614_neg	Kinsenoside	C10H16O8	264.229	3.93	Carbohydrates And Its Derivatives	Carbohydrates And Its Derivatives	151870-74-5				9446	13290	17210	10680	2916	7931	1.85562	0.891904	0.198889	0.888889	1.26161
Com_615_neg	Kuwanon A	C25H24O6	420.454	0.7	Flavonoids	Flavones and Flavonols	62949-77-3	HMDB0029505		LMPK12110918	1843	3297	24320	8490	11840	9972	0.972213	-0.0406556	0.500505	0.666667	0.573818
Com_616_neg	Methylophiopogonanone A	C19H18O6	342.343	0.78	Flavonoids	Isoflavonoids	74805-92-8				7871	6866	8872	6599	4662	1958	1.78599	0.836724	0.191734	1	0.998741
Com_617_neg	N-[(Tert-butoxy)carbonyl]-L-tryptophan	C16H20N2O4	304.341	18.31	Amino Acid And Its Derivatives	Amino Acid And Its Derivatives	13139-14-5				2924	3516	2953	2799	2494	3253	1.09911	0.136337	0.380076	0.777778	0.374288
Com_618_neg	N-Acetyl-Dl-serine	C5H9NO4	147.129	1.03	Amino Acid And Its Derivatives	Amino Acid And Its Derivatives	97-14-3				43050	38980	54690	43890	23490	23250	1.50855	0.593164	0.154584	0.777778	0.729411
Com_619_neg	O-Phosphorylethanolamine	C2H8NO4P	141.063	0.86	Organic Acid And Its Derivatives	Organic Acid And Its Derivatives	1071-23-4	HMDB0000224	C00346		91530	123600	78520	106400	130700	231400	0.626788	-0.673951	0.202262	0.888889	0.740226
Com_62_pos	delta-Hexanolactone	C6H10O2	114.142	1	Organoheterocyclic compounds	Lactones	823-22-3	HMDB0000453			462100	398500	240000	38120	85197	96490	5.00712	2.32398	0.0126999	1	1.4512
Com_620_neg	Palmitaldehyde	C16H32O	240.425	10.22	Lipids	Fatty Acyls	629-80-1	HMDB0001551	C00517	LMFA06000088	333100	397600	313900	345000	386100	325800	0.988362	-0.0168883	0.877783	0.555556	0.18427
Com_621_neg	P-Coumaryl Alcohol	C9H10O2	150.174	1.04	Phenylpropanoids and polyketides	Phenylpropanoids and polyketides	3690-05-09	HMDB0003654	C02646		10200	16320	12620	6317	4535	8784	1.99328	0.995143	0.0446896	1	1.23742
Com_622_neg	Phenprobamate	C10H13NO2	179.216	4.09	Amino Acid And Its Derivatives	Amino Acid And Its Derivatives	673-31-4	HMDB0256418			5951	6952	11410	5316	2783	5205	1.8275	0.869868	0.105201	1	0.679747
Com_623_neg	Theobromine-d6	C7H2D6N4O2	186.201	0.94	Organoheterocyclic compounds	Purines and purine derivatives	117490-40-1				587500	342600	444700	509600	739600	510400	0.781314	-0.356026	0.272453	0.777778	1.07276
Com_624_neg	Trans,Trans-Muconic Acid	C6H6O4	142.109	0.99	Lipids	Fatty Acyls	3588-17-8	HMDB0006331		LMFA01170124	31930	26500	46040	28740	28510	66280	0.845705	-0.241773	0.753321	0.444444	0.484477
Com_625_neg	Vitamin B1	C12H17N4OS+	265.36	0.82	Vitamins	Vitamins	70-16-6	HMDB0303167	C00378		4338	10202	17630	3866	4309	3689	2.71156	1.43913	0.172017	1	0.773201
Com_626_neg	Pseudouridine	C9H12N2O6	244.07	1.87	Nucleotide And Its Derivates	Nucleotide And Its Derivates	1445-07-4	HMDB0000767	C02067		282500	288600	302200	166000	89130	210600	1.87512	0.906984	0.114085	1	1.37581
Com_627_neg	Caffeic acid O-glucoside	C15H18O9	342	5.38	Phenolic acids	Cinnamic acids and derivatives					76460	108600	246100	38350	34780	105000	2.42048	1.27529	0.145185	0.888889	0.684025
Com_628_neg	Cyclic AMP	C10H12N5O6P	329.206	1.75	Nucleotide And Its Derivates	Nucleotide And Its Derivates	60-92-4	HMDB0000058	C00575		190500	429400	160100	38220	66514	41020	5.35148	2.41994	0.0169576	1	1.17236
Com_629_neg	Chrysoeriol O-acetylhexoside	C24H24O12	504.1	4.81	Flavonoids	Flavones and Flavonols					32610	42780	33720	20800	1787	20140	2.55365	1.35256	0.230637	1	1.20591
Com_63_pos	beta-Nicotyrine	C10H10N2	158.2	4.91	Alkaloids and derivatives	Pyridines Alkaloids	487-19-4	HMDB0255591	C10161		164700	253500	574000	101400	79870	133800	3.14914	1.65496	0.0906431	1	1.26667
Com_630_neg	L-Fucose	C6H12O5	164.069	0.95	Carbohydrates And Its Derivatives	Carbohydrates And Its Derivatives	2438-80-4	HMDB0000174	C01019		7211	6735	7319	4324	4700	8102	1.24168	0.312293	0.32192	0.666667	0.582163
Com_631_neg	5-hydroxyhexanoic acid	C6H12O3	132.079	7.21	Organic Acid And Its Derivatives	Organic Acid And Its Derivatives	185956-02-9	HMDB0000525		LMFA01050014	6202	8011	6685	3757	4320	3090	1.87141	0.904123	0.00806736	1	1.32877
Com_632_neg	Homoeriodictyol	C16H14O6	302.279	4.44	Flavonoids	Flavanones	446-71-9	HMDB0253205	C09756	LMPK12140449	1143	12745	1522	4727	44300	9592	0.262884	-1.9275	0.211515	0.777778	1.05874
Com_633_neg	D-Glucose 1-phosphate	C6H13O9P	260.136	0.86	Carbohydrates And Its Derivatives	Carbohydrates And Its Derivatives		HMDB0001586	C00103		697600	638300	413600	125300	81050	357500	3.10278	1.63356	0.0831149	1	1.17362
Com_634_neg	Tanshinlactone	C17H12O3	264.275	5.2	Lipids	Steroids and steroid derivatives	105351-70-0				3073	5667	14250	4804	6157	13690	0.932619	-0.10064	0.781606	0.555556	0.451918
Com_635_neg	Succinic anhydride	C4H4O3	100.073	0.88	Organic Acid And Its Derivatives	Organic Acid And Its Derivatives	108-30-5	HMDB0032523	C19524		17380000	15780000	16160000	10690000	2742000	17740000	1.58219	0.661922	0.328504	0.666667	1.00114
Com_636_neg	Sapropterin	C9H15N5O3	241.247	18.284	Organoheterocyclic compounds	Organoheterocyclic compounds	62989-33-7	HMDB0259219			2808	2837	3687	2873	3234	2474	1.08752	0.121041	0.527804	0.444444	0.336651
Com_637_neg	alpha-Ketoglutaric acid	C5H6O5	146.098	0.87	Organic Acid And Its Derivatives	Organic Acid And Its Derivatives	328-50-7	HMDB0000208	C00026		776700	975300	395700	467600	282200	675900	1.50642	0.591122	0.337284	0.777778	0.661388
Com_638_neg	Adipic acid	C6H10O4	146.058	0.86	Organic Acid And Its Derivatives	Organic Acid And Its Derivatives	124-04-9	HMDB0000448	C06104	LMFA01170048	744800	1132000	408200	314500	271200	699100	1.77849	0.83065	0.234	0.888889	0.809581
Com_639_neg	2-Oxoadipic acid	C6H8O5	160.037	0.72	Organic Acid And Its Derivatives	Organic Acid And Its Derivatives	3184-35-8	HMDB0000225	C00322		80710	106700	112800	70230	48810	69460	1.59263	0.671408	0.0424374	1	1.15333
Com_64_pos	Gentiobiose	C12H22O11	342.297	1	Carbohydrates And Its Derivatives	Carbohydrates And Its Derivatives	554-91-6		C08240		24000	46260	29920	19600	21910	5785	2.11819	1.08283	0.169046	1	1.39814
Com_640_neg	Aminomalonic acid	C3H5NO4	119.022	0.88	Amino Acid And Its Derivatives	Amino Acid And Its Derivatives	1068-84-4	HMDB0001147	C00872		337300	297600	195100	217200	270800	354300	0.985397	-0.0212228	0.928955	0.444444	0.167795
Com_641_neg	13-HpOTrE(r)	C18H30O4	310	10.93	Lipids	Fatty Acyls	121107-97-9				486300	514400	500000	494900	544300	521700	0.961433	-0.0567425	0.305148	0.777778	0.520234
Com_642_neg	4-Methoxycinnamic acid	C10H10O3	178	8.56	Phenolic acids	Cinnamic acids and derivatives	830-09-1	HMDB0002040			8949	13100	12190	3230	78290	18490	0.342356	-1.54643	0.710864	0.666667	0.373921
Com_643_neg	N alpha-Acetyl-L-glutamine	C7H12N2O4	188.08	7.4	Amino Acid And Its Derivatives	Amino Acid And Its Derivatives	2490-97-3	HMDB0006029			168400	185700	326400	388200	371400	538600	0.524187	-0.931846	0.0609413	1	1.17856
Com_644_neg	trans-Ferulate	C10H10O4	194.058	5.34	Phenolic acids	Cinnamic acids and derivatives	537-98-4	HMDB0000954	C01494		6595	4140	5489	3108	2348	8112	1.19575	0.257921	0.504206	0.666667	0.511298
Com_645_neg	Pyridoxine 5'-phosphate	C8H12NO6P	249.04	0.89	Vitamins	Vitamins	447-05-2	HMDB0001319	C00627		4950	10580	8799	13060	23962	9654	0.521231	-0.940004	0.151113	0.888889	0.877633
Com_646_neg	Mandelic acid	C8H8O3	152.047	4.91	Organic Acid And Its Derivatives	Organic Acid And Its Derivatives	17199-29-0	HMDB0000703	C01984		15880	8395	27330	46960	9575	22610	0.652031	-0.616987	0.584773	0.666667	0.423855
Com_647_neg	2-(Formylamino)benzoic acid	C8H7NO3	165.043	5.47	Organic Acid And Its Derivatives	Benzoic Acid And Its Derivatives	3342-77-6	HMDB0004089	C05653		5956	8655	4815	8778	13280	5110	0.715032	-0.483919	0.429664	0.777778	0.552752
Com_648_neg	Ureidoisobutyric acid	C5H10N2O3	146.069	0.86	Organic Acid And Its Derivatives	Organic Acid And Its Derivatives	2905-86-4	HMDB0002031	C05100		11090	25790	5571	5553	5547	7538	2.27766	1.18755	0.282259	0.888889	0.692475
Com_649_neg	Butein	C15H12O5	272.069	0.95	Flavonoids	Chalcones and dihydrochalcones	487-52-5		C08578	LMPK12120111	83860	806700	65880	34700	6250	211200	3.79314	1.92339	0.306433	0.777778	1.14544
Com_65_pos	4-Acetamidobutyric Acid	C6H11NO3	145.156	1.03	Amino Acid And Its Derivatives	Amino Acid And Its Derivatives	3025-96-5	HMDB0003681	C02946		148400	331500	161200	101600	174900	176500	1.41523	0.501038	0.385641	0.444444	0.535906
Com_650_neg	Methyl salicylate-2-O-glucoside	C14H18O8	314.1	4.8	Phenolic acids	Phenolic acids	10019-60-0	HMDB0033137			10910	16720	30080	7272	1585	5660	3.97534	1.99108	0.0680186	1	1.21388
Com_651_neg	13(S)-HODE;13(S)-Hydroxyoctadeca-9Z,11E-dienoic acid	C18H32O3	296.235	12.61	Lipids	Fatty Acyls	10219-69-9			LMFA02000035	67280	47840	29750	97780	75350	90920	0.548646	-0.866052	0.0996411	1	0.988731
Com_652_neg	p-Coumaric acid-4-O-glucoside	C15H18O8	326.1	5.55	Phenolic acids	Phenolic acids	117405-48-8				6658	14740	64830	5233	7259	6211	4.61038	2.20489	0.239809	0.888889	1.04654
Com_653_neg	6'-O-Feruloyl-D-sucrose	C22H30O14	518.164	0.69	Phenolic acids	Phenolic acids	118230-77-6				73250	62230	321400	79410	39380	112800	1.9728	0.980242	0.487245	0.444444	0.598111
Com_654_neg	Capsianoside I	C32H52O14	660.336	0.98	Terpenoids	Diterpenoids	121924-04-7	HMDB0002318			96680	172600	92470	47590	24630	50370	2.95089	1.56115	0.0241804	1	1.36228
Com_655_neg	Isomaltulose	C12H22O11	342.116	0.97	Carbohydrates And Its Derivatives	Carbohydrates And Its Derivatives	13718-94-0		C01742		30780000	36180000	13990000	54330	151100	252400	176.812	7.46608	0.00125058	1	1.32441
Com_656_neg	Sorbitol 6-phosphate	C6H15O9P	262.045	0.86	Carbohydrates And Its Derivatives	Carbohydrates And Its Derivatives	20479-58-7	HMDB0005831	C01096		108500	96600	59300	38360	20290	60330	2.22222	1.152	0.0940994	0.888889	1.11926
Com_657_neg	1-O-Gentisoyl-D-glucoside	C13H16O9	316.079	4.56	Phenolic acids	Phenolic acids	23445-11-6				24440	52070	64280	19570	7894	59760	1.61412	0.690748	0.349133	0.777778	0.969235
Com_658_neg	(9Z,11E)-Octadecadienoic acid	C18H32O2	280.24	4.33	Lipids	Fatty Acyls	2540-56-9	HMDB0003797	C04056	LMFA01030118	9221	9088	9332	6611	1625	4729	2.13197	1.09219	0.164043	1	1.25379
Com_659_neg	9,10,13-Trihydroxyoctadec-11-enoic acid	C18H34O5	330.241	9.12	Lipids	Fatty Acyls	29907-57-1	HMDB0004710		LMFA02000168	2069000	1447000	1292000	2427000	1257000	2945000	0.725298	-0.463354	0.407763	0.666667	0.752558
Com_66_pos	Val-Ser	C8H16N2O4	204.224	1.01	Amino Acid And Its Derivatives	Amino Acid And Its Derivatives	13588-94-8	HMDB0029136			141700	147700	104800	48190	41610	58860	2.65169	1.40691	0.00278479	1	1.58338
Com_660_neg	4-O-p-Coumaroylquinic acid	C16H18O8	338.1	5.93	Phenolic acids	Phenolic acids	32451-86-8	HMDB0302093	C10441		46750	80860	25730	10744	8334	9698	5.32875	2.4138	0.0361065	1	1.25235
Com_661_neg	Koaburaside	C14H20O9	332.111	4.68	Phenolic acids	Phenolic acids	41653-73-0				49820	52330	45930	23860	9065	54280	1.69807	0.763894	0.27281	0.666667	1.07542
Com_662_neg	Ribose 5-phosphate	C5H11O8P	230.02	0.84	Carbohydrates And Its Derivatives	Carbohydrates And Its Derivatives	4300-28-1	HMDB0001548	C00117		29010	41090	24520	14317	10355	12170	2.56826	1.36079	0.0106511	1	1.18209
Com_663_neg	3-Ureidopropionate	C4H8N2O3	132.053	0.82	Organic Acid And Its Derivatives	Organic Acid And Its Derivatives	462-88-4	HMDB0000026	C02642		307900	521100	273900	66500	28460	192600	3.83537	1.93937	0.0885175	1	1.54181
Com_664_neg	Ayapin	C11H8O3	188.041	7.3	Phenylpropanoids and polyketides	Coumarins and derivatives	494-56-4	HMDB0301806	C18078		3925	13710	19210	16260	18700	29860	0.56842	-0.81497	0.269781	0.777778	0.870485
Com_665_neg	D-Galactaric acid	C6H10O8	210.038	0.87	Carbohydrates And Its Derivatives	Carbohydrates And Its Derivatives	526-99-8	HMDB0000639	C00879		68400	120200	78090	37890	25460	45890	2.44132	1.28766	0.0214455	1	1.21705
Com_666_neg	2-O-Caffeoylmalic acid	C13H12O8	296.053	0.69	Phenolic acids	Phenolic acids	53755-04-7				13650	9525	32830	11450	20880	16970	1.136	0.183968	0.969591	0.555556	0.208825
Com_667_neg	Eucommiol	C9H16O4	188.105	7.31	Terpenoids	Monoterpenoids	55930-44-4		C17878		107700	89460	125600	194700	149500	252900	0.540546	-0.887511	0.0367592	1	1.08509
Com_668_neg	Eicosadienoic acid	C20H36O2	308.272	6.32	Lipids	Fatty Acyls	5598-38-9	HMDB0005060	C16525	LMFA01031043	41730	39340	66700	8949	18886	26010	2.74436	1.45647	0.0569058	1	1.26487
Com_669_neg	2-Hydroxycinnamate	C9H8O3	164.047	6.48	Phenolic acids	Cinnamic acids and derivatives	583-17-5	HMDB0002641	C01772		10520	15610	17010	6119	92530	9498	0.398901	-1.3259	0.820987	0.666667	0.630155
Com_67_pos	trans-3-Hydroxy-L-proline	C5H9NO3	131.13	2.14	Amino Acid And Its Derivatives	Amino Acid And Its Derivatives	4298-08-02	HMDB0059659	C05147		499000	723200	839600	690500	543900	1090000	0.887025	-0.172954	0.716524	0.444444	0.287638
Com_670_neg	3-(2-Naphthyl)-L-alanine	C13H13NO2	215.095	6.07	Amino Acid And Its Derivatives	Amino Acid And Its Derivatives	58438-03-2				20510	13860	19010	23580	14090	14840	1.01657	0.0237071	0.888209	0.444444	0.09888
Com_671_neg	1-O-Galloyl-D-glucose	C13H16O10	332.074	4.68	Phenylpropanoids and polyketides	Tannins	58511-73-2				59750	98170	50690	32260	10550	46860	2.32642	1.21811	0.148692	1	1.35176
Com_672_neg	2,2-Dimethylsuccinic acid	C6H10O4	146.058	0.84	Organic Acid And Its Derivatives	Organic Acid And Its Derivatives	597-43-3	HMDB0002074			2856000	4475000	1716000	1472000	889100	3136000	1.64578	0.718769	0.295204	0.777778	0.816258
Com_673_neg	L-threo-3-Methylaspartate	C5H9NO4	147.053	0.87	Amino Acid And Its Derivatives	Amino Acid And Its Derivatives	6061-13-8		C03618		362700	370600	296700	1041000	1102000	1841000	0.258534	-1.95157	0.0101488	1	1.09951
Com_674_neg	12(13)-EpOME	C18H32O3	296.235	12.61	Lipids	Fatty Acyls	6799-85-5	HMDB0004702	C14826	LMFA02000038	110900	77700	46950	146600	127000	132300	0.580315	-0.785091	0.133335	1	0.975242
Com_675_neg	2,6-Dimethyl-7-octene-2,3,6-triol	C10H20O3	188.141	7.31	Alcohols and polyols	Alcohols and polyols	73815-21-1	HMDB0038186		LMFA05000610	85280	154200	158100	187000	207100	276000	0.593314	-0.753131	0.095493	1	1.02465
Com_676_neg	3-O-p-Coumaroylquinic acid	C16H18O8	338.1	5.92	Phenolic acids	Phenolic acids	87099-71-6	HMDB0029681			594500	1095000	233400	19350	14650	83440	16.3735	4.03329	0.0150955	1	1.44633
Com_677_neg	N-Acetyl-L-Tryptophan	C13H14N2O3	246.1	6.72	Amino Acid And Its Derivatives	Amino Acid And Its Derivatives	1218-34-4	HMDB0013713			14871	6635	76580	7479	13150	5676	3.7288	1.89871	0.352368	0.777778	0.611529
Com_678_neg	Isomangiferolic acid	C30H48O3	456.36	14.72	Terpenoids	Triterpenoids	13878-92-7	HMDB0035119			49890	40040	69910	143700	322000	420400	0.180386	-2.47084	0.0205615	1	1.4136
Com_679_neg	D-2-Hydroxyisocaproate	C6H12O3	132.079	7.12	Lipids	Fatty Acyls	20312-37-2	HMDB0000624	C03264	LMFA01050402	2295	16130	9314	8869	4356	5655	1.46923	0.555057	0.823955	0.666667	0.397342
Com_68_pos	S-Methyl-L-cysteine	C4H9NO2S	135.185	1.04	Amino Acid And Its Derivatives	Amino Acid And Its Derivatives	1187-84-4	HMDB0302211	C22040		12220000	10410000	8238000	3729000	4426000	4954000	2.35472	1.23555	0.00516509	1	1.3301
Com_680_neg	Heptadecanoic acid	C17H34O2	270.256	10.53	Lipids	Fatty Acyls	506-12-7	HMDB0002259		LMFA01010017	65370	59378	52610	42091	30560	47800	1.47245	0.558218	0.0768434	1	0.8872
Com_681_neg	1-Caffeoylquinic acid	C16H18O9	354.095	5.46	Phenolic acids	Phenolic acids	1241-87-8	HMDB0304633			135600	196900	1766000	2998	3240	146400	13.7482	3.78117	0.096326	0.888889	1.27953
Com_69_pos	Sattabacin	C13H18O2	206.28	6.12	Benzene and substituted derivatives	Benzene and substituted derivatives	169272-84-8				27868	39180	93610	10590	26946	6984	3.60867	1.85147	0.071914	1	1.51739
Com_7_pos	6-Gingerol	C17H26O4	294.39	10.748	Phenols And Its Derivatives	Phenols And Its Derivatives	23513-14-6	HMDB0005783	C10462		61890	32270	118000	97400	70430	8859000	0.0235033	-5.41099	0.357345	0.777778	1.25843
Com_70_pos	Polygodial	C15H22O2	234.334	12.92	Terpenoids	Terpene	6754-20-7	HMDB0256673	C09712		2427000	2675000	2538000	2479000	2508000	2480000	1.02317	0.0330439	0.514595	0.666667	0.138232
Com_71_pos	p-Nitroaniline	C6H6N2O2	138.124	2.02	Amines	Amines	100-01-6	HMDB0246529	C02126		605300	522400	336500	9071	44800	513400	2.58113	1.368	0.216562	0.888889	0.955503
Com_72_pos	1,2-Benzenedicarboxylic acid	C8H6O4	166.131	4.11	Organic Acid And Its Derivatives	Benzoic acids and derivatives	88-99-3	HMDB0002107	C01606		328800	306100	599500	215300	196600	273000	1.80231	0.849845	0.106366	1	0.626616
Com_73_pos	Phe-Pro	C14H18N2O3	262.304	5.58	Amino Acid And Its Derivatives	Amino Acid And Its Derivatives	7669-65-0	HMDB0011177			12480	23630	22670	18660	83150	35900	0.426839	-1.22824	0.24078	0.777778	0.728083
Com_74_pos	p-Coumaraldehyde	C9H8O2	148.159	0.89	Phenylpropanoids and polyketides	Phenylpropanoids and polyketides	2538-87-6	HMDB0040986	C05608		73120	195500	56710	63317	47750	65660	1.84086	0.880381	0.339543	0.777778	0.634141
Com_75_pos	(+-)-Baclofen	C10H12ClNO2	213.661	9.22	Amino Acid And Its Derivatives	Amino Acid And Its Derivatives	66514-99-6	HMDB0014327			255800	202400	255200	230600	209400	237500	1.05299	0.0744903	0.624284	0.666667	0.212787
Com_76_pos	Palmitoylethanolamide	C18H37NO2	299.492	14.41	Organic Acid And Its Derivatives	Organic Acid And Its Derivatives	544-31-0	HMDB0002100	C16512	LMFA08040057	30330	31530	34230	33260	57040	47260	0.698532	-0.517603	0.162085	0.888889	1.39909
Com_77_pos	p-Coumaroylagmatine	C14H20N4O2	276.334	12.15	Phenolic acids	Cinnamic acids and derivatives	7295-86-5	HMDB0033460	C04498		196200	182400	197600	147600	160100	268700	0.999653	-0.000500675	0.866594	0.666667	0.632476
Com_78_pos	Nicotinate ribonucleoside	C11H13NO6	255.224	1.04	Carbohydrates And Its Derivatives	Carbohydrates And Its Derivatives	17720-18-2	HMDB0006809			1242000	1335000	1051000	368900	348400	386400	3.28713	1.71683	0.00105234	1	1.58142
Com_79_pos	Nicotianamine	C12H21N3O6	303.312	0.86	Amino Acid And Its Derivatives	Amino Acid And Its Derivatives	34441-14-0	HMDB0255025	C05324		5365000	6347000	3931000	3510000	2436000	3888000	1.59071	0.669667	0.0805764	1	1.0151
Com_8_pos	Scopoletin	C10H8O4	192.17	6.933	Phenylpropanoids and polyketides	Coumarins and derivatives	92-61-5	HMDB0034344	C01752		6056000	3293000	2523000	490900	1696000	26260000	0.417339	-1.26071	0.83725	0.666667	0.313216
Com_80_pos	NG,NG-Dimethyl-L-arginine	C8H18N4O2	202.254	0.93	Amino Acid And Its Derivatives	Amino Acid And Its Derivatives	30315-93-6	HMDB0001539	C03626		152600	161700	171600	50340	30450	20760	4.78484	2.25847	0.0222941	1	1.58152
Com_81_pos	N-Feruloyltyramine	C18H19NO4	313.348	7.92	Phenolic acids	Cinnamic acids and derivatives	65646-26-6				1098000	1397000	1641000	376043	402900	3029000	1.08615	0.119224	0.495491	0.666667	0.223135
Com_82_pos	N-Feruloylserotonin	C20H20N2O4	352.384	12.14	Phenols And Its Derivatives	Phenolamines	68573-23-9	HMDB0032759			28330	45810	106900	14980	13295	47370	2.39328	1.25899	0.185622	0.777778	0.861774
Com_83_pos	N-Coumaroyltyramine	C17H17NO3	283.322	7.73	Amino Acid And Its Derivatives	Amino Acid And Its Derivatives	36417-86-4				111200	186500	109000	6249	64530	1086000	0.35158	-1.50808	0.749661	0.666667	0.386794
Com_84_pos	2-Phenylglycine	C8H9NO2	151.163	2.78	Amino Acid And Its Derivatives	Amino Acid And Its Derivatives	2835-06-05	HMDB0002210			78870	100800	120900	102100	243700	134900	0.625276	-0.677436	0.243004	0.888889	0.512161
Com_85_pos	2'-O-methyladenosine	C11H15N5O4	281.268	4.14	Nucleotide And Its Derivates	Nucleotide And Its Derivates	2140-79-6	HMDB0004326	C04779		44650	42420	56520	172400	262000	109800	0.263855	-1.92218	0.02601	1	0.993862
Com_86_pos	N-Acetyl-L-leucine	C8H15NO3	173.21	1.04	Amino Acid And Its Derivatives	Amino Acid And Its Derivatives	1188-21-2	HMDB0011756	C02710		771800	824700	848200	817200	239300	762800	1.34376	0.426274	0.394432	0.888889	0.926257
Com_87_pos	N-Acetyl-L-histidine	C8H11N3O3	197.191	1	Amino Acid And Its Derivatives	Amino Acid And Its Derivatives	2497-02-01	HMDB0032055	C02997		17620	15460	26280	23500	15520	17560	1.04913	0.0691989	0.863358	0.555556	0.0706553
Com_88_pos	N6-Succinyl Adenosine	C14H17N5O8	383.313	4.54	Nucleotide And Its Derivates	Nucleotide And Its Derivates	4542-23-8	HMDB0255303			338900	422400	446200	305800	97990	281800	1.76126	0.816605	0.20259	1	1.13938
Com_89_pos	2-Hydroxy-6-Aminopurine	C5H5N5O	151.126	2.76	Organoheterocyclic compounds	Purines and purine derivatives	3373-53-3	HMDB0000403			85030	113500	74290	68420	182000	109000	0.759056	-0.397721	0.544564	0.555556	0.271162
Com_9_pos	Bornyl acetate	C12H20O2	196.29	9.209	Phenols And Its Derivatives	Phenols And Its Derivatives	76-49-3	HMDB0303194	C11338		16460	18560	13220	16800	29210	27370	0.6574	-0.605157	0.135078	0.888889	1.06245
Com_90_pos	Methional	C4H8OS	104.171	0.84	Organosulfur compounds	Aldehydes	3268-49-3	HMDB0031857			1601000	1672000	1703000	1324000	914000	1480000	1.33835	0.42046	0.16408	1	1.19583
Com_91_pos	Maltotriitol	C18H34O16	506.453	1.07	Carbohydrates And Its Derivatives	Sugar Alcohols	32860-62-1				224000	297100	180200	3046	29416	22310	12.804	3.67852	0.0506452	1	1.30114
Com_92_pos	L-Valine	C5H11NO2	117.146	1.2	Amino Acid And Its Derivatives	Amino Acid And Its Derivatives	72-18-4	HMDB0000883	C00183		47740	90390	60890	56510	45200	96410	1.00454	0.00653889	0.944608	0.555556	0.406659
Com_93_pos	2,6-Diaminooimelic Acid	C7H14N2O4	190.197	0.94	Organic Acid And Its Derivatives	Organic Acid And Its Derivatives	583-93-7				393500	406900	426100	314000	256900	363800	1.31219	0.391972	0.101435	1	0.426367
Com_94_pos	iP9G	C16H23N5O5	365.384	1	Phytohormones	Cytokinins	83087-94-9				824500	443600	423100	49760	36850	79570	10.1769	3.34723	0.00171923	1	1.49253
Com_95_pos	Indole-3-Carboxaldehyde	C9H7NO	145.158	7.33	Organoheterocyclic compounds	Indole And Its Derivatives	487-89-8	HMDB0029737	C08493		75680	74110	57210	105400	97150	56650	0.798611	-0.324435	0.429486	0.666667	0.447145
Com_96_pos	Indole-3-acetamide	C10H10N2O	174.199	0.82	Organoheterocyclic compounds	Indole And Its Derivatives	879-37-8	HMDB0029739	C02693		29360	39330	83680	40450	24860	33880	1.53614	0.619312	0.390393	0.666667	0.291209
Com_97_pos	Hypoxanthine-9-beta-D-Arabinofuranoside	C10H12N4O5	268.226	2.58	Nucleotide And Its Derivates	Nucleotide And Its Derivates	7013-16-3				1451000	1688000	1659000	158300	487800	283400	5.16192	2.36791	0.0308293	1	1.3147
Com_98_pos	Diosgenin	C27H42O3	414.621	11.39	Terpenoids	Terpene	512-04-9	HMDB0242671	C08898	LMST01080037	15890000	16580000	23180000	18760000	20090000	17310000	0.990919	-0.0131612	0.875297	0.666667	0.172002
Com_99_pos	DIMBOA glucoside	C15H19NO10	373.31	4.26	Carbohydrates And Its Derivatives	Carbohydrates And Its Derivatives	18607-79-9	HMDB0301843	C15768		990000	1975000	2227000	895400	170100	1792000	1.81697	0.861537	0.317264	0.888889	0.805144

## Sheet: Shoot
Metabolites in the shoot identified
ID	Name	Formula	Molecular Weight	RT [min]	Class I(English)	Class II(English)	CAS	HMDB ID	KEGG ID	Lipidmaps ID	S24-1	S24-2	S24-3	S0-1	S0-2	S0-3	FC	log2FC	Pvalue	ROC	VIP
Com_1_pos	Adenosine	C10H13N5O4	267.24	2.762	Nucleotide And Its Derivates	Nucleotide And Its Derivates	58-61-7	HMDB0000050	C00212		39140000	3646000	19830000	3663000	1956000	3873000	6.59671	2.72175	0.151449	0.777778	0.979836
Com_10_pos	6-Gingerol	C17H26O4	294.39	10.748	Phenols And Its Derivatives	Phenols And Its Derivatives	23513-14-6	HMDB0005783	C10462		468700	725700	695700	613600	664900	647000	0.981615	-0.0267706	0.819338	0.666667	0.102384
Com_100_pos	Palmitoylethanolamide	C18H37NO2	299.492	14.41	Organic Acid And Its Derivatives	Organic Acid And Its Derivatives	544-31-0	HMDB0002100	C16512	LMFA08040057	16640	16630	16160	16960	15280	18580	0.972649	-0.0400095	0.707032	0.666667	0.121468
Com_101_pos	Oleamide	C18H35NO	281.477	15.12	Lipids	Fatty Acyls	301-02-0	HMDB0002117	C19670	LMFA08010004	12950000	11090000	14140000	15000000	14910000	14070000	0.868122	-0.204031	0.168602	0.888889	0.40717
Com_102_pos	p-Coumaroylagmatine	C14H20N4O2	276.334	12.15	Phenolic acids	Cinnamic acids and derivatives	7295-86-5	HMDB0033460	C04498		497700	498900	551300	533500	545800	505500	0.976716	-0.0339885	0.588029	0.666667	0.278907
Com_103_pos	N-Lauryldiethanolamine	C16H35NO2	273.455	9.62	Amines	Amines	1541-67-9				7306	16910	7496	13390	9274	12410	0.904146	-0.145373	0.613054	0.666667	0.452436
Com_104_pos	Nicotinate ribonucleoside	C11H13NO6	255.224	1.04	Carbohydrates And Its Derivatives	Carbohydrates And Its Derivatives	17720-18-2	HMDB0006809			1511000	1586000	2239000	898900	1414000	1018000	1.60197	0.679847	0.0613345	1	0.986368
Com_105_pos	Nicotianamine	C12H21N3O6	303.312	0.86	Amino Acid And Its Derivatives	Amino Acid And Its Derivatives	34441-14-0	HMDB0255025	C05324		4735000	2466000	4153000	1503000	2320000	3592000	1.53122	0.614682	0.235889	0.888889	0.67592
Com_106_pos	NG,NG-Dimethyl-L-arginine	C8H18N4O2	202.254	0.93	Amino Acid And Its Derivatives	Amino Acid And Its Derivatives	30315-93-6	HMDB0001539	C03626		2310000	574100	2203000	291800	64810	162300	9.80343	3.29329	0.0225262	1	1.39351
Com_107_pos	N-Feruloyltyramine	C18H19NO4	313.348	7.92	Phenolic acids	Cinnamic acids and derivatives	65646-26-6				40360	67670	22980	21910	23630	8805	2.41071	1.26946	0.120888	0.888889	0.356427
Com_108_pos	N-Feruloylserotonin	C20H20N2O4	352.384	12.14	Phenols And Its Derivatives	Phenolamines	68573-23-9	HMDB0032759			183600	429200	291400	260800	359400	238500	1.05299	0.0744877	0.976149	0.555556	0.248705
Com_109_pos	N-Coumaroyltyramine	C17H17NO3	283.322	7.73	Amino Acid And Its Derivatives	Amino Acid And Its Derivatives	36417-86-4				40330	58120	56380	47721	13340	3068	2.41435	1.27164	0.216466	0.888889	0.487755
Com_11_pos	Muscone	C16H30O	238.41	15.95	Organoheterocyclic compounds	Ketones	541-91-3	HMDB0034181			14470	9955	13020	15240	14270	9960	0.948695	-0.0759834	0.795324	0.666667	0.314695
Com_110_pos	2-Phenylglycine	C8H9NO2	151.163	2.78	Amino Acid And Its Derivatives	Amino Acid And Its Derivatives	2835-06-05	HMDB0002210			4448000	2795000	6457000	393900	252200	249500	15.297	3.93518	0.00158922	1	1.47187
Com_111_pos	N-Acetyltryptamine	C12H14N2O	202.252	18.29	Amino Acid And Its Derivatives	Amino Acid And Its Derivatives	1016-47-3	HMDB0255077			2908000	3067000	2792000	2970000	3026000	2870000	0.988834	-0.0162001	0.731506	0.555556	0.351971
Com_112_pos	2'-O-methyladenosine	C11H15N5O4	281.268	4.14	Nucleotide And Its Derivates	Nucleotide And Its Derivates	2140-79-6	HMDB0004326	C04779		40490	22630	129900	33650	46480	33200	1.70317	0.768221	0.64732	0.555556	0.645164
Com_113_pos	N-Acetyl-L-leucine	C8H15NO3	173.21	1.04	Amino Acid And Its Derivatives	Amino Acid And Its Derivatives	1188-21-2	HMDB0011756	C02710		2946000	2853000	3145000	1064000	1059000	1044000	2.82412	1.4978	0.000502044	1	1.34801
Com_114_pos	N-Acetyl-L-histidine	C8H11N3O3	197.191	1	Amino Acid And Its Derivatives	Amino Acid And Its Derivatives	2497-02-01	HMDB0032055	C02997		56770	74210	84000	77000	33940	96760	1.03505	0.0497012	0.766183	0.555556	0.220706
Com_115_pos	N-Acetyl-Dl-glutamic acid	C7H11NO5	189.166	1.84	Amino Acid And Its Derivatives	Amino Acid And Its Derivatives	5817-08-03				184700	89310	9998000	177700	170400	171000	19.7881	4.30656	0.513915	0.666667	0.764108
Com_116_pos	N6-Succinyl Adenosine	C14H17N5O8	383.313	4.54	Nucleotide And Its Derivates	Nucleotide And Its Derivates	4542-23-8	HMDB0255303			1446000	2035000	4440000	1739000	1293000	1481000	1.75515	0.811596	0.301885	0.777778	0.661706
Com_117_pos	(-)-trans-Carveol	C10H16O	152.233	0.73	Terpenoids	Monoterpenoids	2102-58-1	HMDB0003450	C00964	LMPR0102090005	426400	377800	438300	258000	302500	308100	1.43046	0.516482	0.0086393	1	1.6367
Com_118_pos	2-Hydroxy-6-Aminopurine	C5H5N5O	151.126	2.76	Organoheterocyclic compounds	Purines and purine derivatives	3373-53-3	HMDB0000403			4277000	2634000	5705000	382200	230000	163200	16.2703	4.02417	0.00115248	1	1.42146
Com_119_pos	N-(2-Hydroxyethyl)iminodiacetic acid	C6H11NO5	177.155	1.02	Organic Acid And Its Derivatives	Organic Acid And Its Derivatives	93-62-9				401700	160600	646400	101000	72720	113800	4.20388	2.07172	0.073864	1	1.57654
Com_12_pos	Scopoletin	C10H8O4	192.17	6.933	Phenylpropanoids and polyketides	Coumarins and derivatives	92-61-5	HMDB0034344	C01752		107800	111300	148000	342100	389600	150400	0.416166	-1.26477	0.101195	1	0.795067
Com_120_pos	Methional	C4H8OS	104.171	0.84	Organosulfur compounds	Aldehydes	3268-49-3	HMDB0031857			2439000	1549000	2140000	1935000	1862000	1958000	1.06481	0.0906004	0.769004	0.666667	0.52991
Com_121_pos	Maltotriitol	C18H34O16	506.453	1.07	Carbohydrates And Its Derivatives	Sugar Alcohols	32860-62-1				1727000	729200	1204000	13380	2270	215579	15.8293	3.98453	0.0850468	1	1.32075
Com_122_pos	Lycoperodine 1	C12H12N2O2	216.236	5.47	Organoheterocyclic compounds	Indole And Its Derivatives	42438-90-4				25850	23740	107200	12260	14390	15770	3.69613	1.88602	0.16107	1	1.06993
Com_123_pos	L-Valine	C5H11NO2	117.146	1.2	Amino Acid And Its Derivatives	Amino Acid And Its Derivatives	72-18-4	HMDB0000883	C00183		4115000	2416000	10040000	2245000	1935000	2320000	2.54938	1.35015	0.20547	1	1.16351
Com_124_pos	2,6-Diaminooimelic Acid	C7H14N2O4	190.197	0.94	Organic Acid And Its Derivatives	Organic Acid And Its Derivatives	583-93-7				1418000	898400	3457000	1254000	1199000	1103000	1.62357	0.699166	0.497509	0.666667	0.481762
Com_125_pos	iP9G	C16H23N5O5	365.384	1	Phytohormones	Cytokinins	83087-94-9				1974000	1302000	1506000	245300	144800	103600	9.68604	3.27591	0.00415899	1	1.33463
Com_126_pos	Indole-3-Carboxaldehyde	C9H7NO	145.158	7.33	Organoheterocyclic compounds	Indole And Its Derivatives	487-89-8	HMDB0029737	C08493		81600	80680	86240	47770	46710	31550	1.97191	0.979595	0.0329644	1	1.67877
Com_127_pos	Indole-3-acetamide	C10H10N2O	174.199	0.82	Organoheterocyclic compounds	Indole And Its Derivatives	879-37-8	HMDB0029739	C02693		600800	506700	1276000	342000	272300	766700	1.72592	0.787368	0.253762	0.777778	0.720051
Com_128_pos	Hypoxanthine-9-beta-D-Arabinofuranoside	C10H12N4O5	268.226	2.58	Nucleotide And Its Derivates	Nucleotide And Its Derivates	7013-16-3				2699000	276800	1464000	233200	144900	249800	7.07087	2.82189	0.1328	1	1.0331
Com_129_pos	dUDP	C9H14N2O11P2	388.162	7.17	Nucleotide And Its Derivates	Nucleotide And Its Derivates	4208-67-7	HMDB0001000	C01346		23408	50920	20910	11150	12625	9244	2.88434	1.52824	0.0605824	1	0.840355
Com_13_pos	Isopsoralen	C11H6O3	186.16	7.927	Phenylpropanoids and polyketides	Coumarins and derivatives	523-50-2	HMDB0033930	C09060		27380	26430	12940	14130	22330	35570	0.926697	-0.10983	0.87552	0.444444	0.207588
Com_130_pos	Diosgenin	C27H42O3	414.621	11.39	Terpenoids	Terpene	512-04-9	HMDB0242671	C08898	LMST01080037	24910000	22010000	19680000	17440000	24200000	16430000	1.14689	0.197729	0.361095	0.777778	0.753157
Com_131_pos	DIMBOA glucoside	C15H19NO10	373.31	4.26	Carbohydrates And Its Derivatives	Carbohydrates And Its Derivatives	18607-79-9	HMDB0301843	C15768		4331000	4740000	5724000	2377000	1925000	2721000	2.10665	1.07495	0.00509043	1	1.07545
Com_132_pos	Diethanolamine	C4H11NO2	105.136	0.84	Amines	Amines	111-42-2	HMDB0004437	C06772		848500	570800	601700	591100	490600	798800	1.07471	0.103953	0.706259	0.666667	0.164497
Com_133_pos	14,15-Dehydrocrepenynic acid	C18H28O2	276.414	12.15	Lipids	Fatty Acyls	4154-44-3			LMFA01031062	838000	751900	1034000	384000	726900	334600	1.81522	0.860144	0.0989282	1	0.811297
Com_134_pos	10-Formyl-THF	C20H23N7O7	473.439	4.83	Organoheterocyclic compounds	Pterins and derivatives	2800-34-2	HMDB0000972	C00234		103900	77160	94560	45560	25710	25800	2.83939	1.50558	0.0167352	1	1.49796
Com_135_pos	Cinnamic Acid	C9H8O2	148.16	0.87	Phenolic acids	Cinnamic acids and derivatives	621-82-9	HMDB0000567	C10438		2156000	1264000	1527000	1513000	643800	1670000	1.29272	0.370415	0.425843	0.666667	0.558924
Com_136_pos	Benzamidine	C7H8N2	120.152	4.09	Benzene and substituted derivatives	Benzene and substituted derivatives	618-39-3	HMDB0248970	C01784		6246000	4233000	14220000	1606000	1470000	2605000	4.34765	2.12024	0.0427871	1	1.24697
Com_137_pos	Acetaminophen	C8H9NO2	151.163	2.76	Phenols And Its Derivatives	Phenols And Its Derivatives	103-90-2	HMDB0001859	C06804		3839000	2732000	5563000	395500	221200	165500	15.5127	3.95537	0.00132513	1	1.43595
Com_138_pos	6-Aminohexanoic acid	C6H13NO2	131.173	2.1	Lipids	Fatty Acyls	1319-82-0				607900	358300	1179000	262300	216000	404700	2.42945	1.28063	0.129691	0.888889	1.06814
Com_139_pos	Tetraethylammonium fluoride	C8H20FN	149.25	1.04	Organoheterocyclic compounds	Pyrimidines and pyrimidine derivatives	665-46-3				1797000	1322000	3584000	1324000	907400	1321000	1.88689	0.916013	0.188979	0.888889	1.27473
Com_14_pos	Maltitol	C12H24O11	344.31	0.914	Lipids	Fatty Acyls	585-88-6	HMDB0002928			24230	43940	36730	29450	19360	24330	1.43424	0.520282	0.190718	0.777778	0.438796
Com_140_pos	5'-Deoxy-5'-(Methylthio)Adenosine	C11H15N5O3S	297.333	4.91	Nucleotide And Its Derivates	Nucleotide And Its Derivates	2457-80-9	HMDB0001173	C00170		997600	535200	1048000	620300	462900	552100	1.57818	0.658263	0.181932	0.777778	1.10586
Com_141_pos	gamma-Glutamylglutamic acid	C10H16N2O7	276.243	1.05	Amino Acid And Its Derivatives	Amino Acid And Its Derivatives	1116-22-9	HMDB0011737	C05282		405400	389400	1657000	84430	91540	169500	7.097	2.82721	0.0478074	1	1.38623
Com_142_pos	beta-Nicotinamide adenine dinucleotide phosphate	C21H28N7O17P3	743.4	1.03	Nucleotide And Its Derivates	Nucleotide And Its Derivates	53-59-8	HMDB0304435	C00006		240800	100900	115300	28642	39327	24569	4.93851	2.30408	0.0150791	1	0.727463
Com_144_pos	1-Methylhistidine	C7H11N3O2	169.18	0.84	Amino Acid And Its Derivatives	Amino Acid And Its Derivatives	332-80-9	HMDB0000001	C01152		30030	40430	38160	25370	15770	28960	1.5495	0.631803	0.1129	1	0.704661
Com_145_pos	S-ribosyl-L-homocysteine	C9H17NO6S	267.3	0.91	Amino Acid And Its Derivatives	Amino Acid And Its Derivatives			C03539		826800	624300	1023000	662200	528500	570500	1.40478	0.490345	0.137673	0.888889	0.743221
Com_146_pos	Spermidine	C7H19N3	145.246	0.68	Polyamine	Polyamine	124-20-9	HMDB0001257	C00315		7125000	5742000	7719000	5919000	4753000	5477000	1.27475	0.350219	0.100185	0.888889	0.589014
Com_147_pos	S-Methyl-5'-thioadenosine	C11H15N5O3S	297.333	4.94	Nucleotide And Its Derivates	Nucleotide And Its Derivates					1104000	690200	1174000	721800	581600	623600	1.54032	0.623232	0.121583	0.888889	1.08493
Com_148_pos	Sarcosine	C3H7NO2	89.093	0.9	Amino Acid And Its Derivatives	Amino Acid And Its Derivatives	107-97-1	HMDB0000271	C00213		3411000	787000	5777000	1479000	1417000	1361000	2.3432	1.22848	0.443875	0.666667	0.904037
Com_149_pos	S-Adenosyl-methionine	C15H22N6O5S	398.4	0.84	Nucleotide And Its Derivates	Nucleotide And Its Derivates	17176-17-9				500500	356700	836900	760000	790800	830400	0.711448	-0.49117	0.245508	0.666667	0.992887
Com_15_pos	Azelaic acid	C9H16O4	188.22	7.433	Organic Acid And Its Derivatives	Organic Acid And Its Derivatives	123-99-9	HMDB0000784	C08261	LMFA01170054	49760	43020	60930	35160	55640	44730	1.13414	0.181599	0.4722	0.666667	0.34694
Com_150_pos	Vitamin B2	C17H20N4O6	376.364	5.94	Vitamins	Vitamins	83-88-5	HMDB0000244	C00255		555500	830000	895100	543500	751000	587500	1.2118	0.277147	0.373247	0.777778	0.325421
Com_151_pos	R-Aminobutyrate	C4H9NO2	103.12	0.91	Organic Acid And Its Derivatives	Organic Acid And Its Derivatives	3775-73-3				3315000	3540000	4708000	1766000	3459000	1659000	1.67969	0.748197	0.123035	0.888889	0.766429
Com_152_pos	Purine	C5H4N4	120.112	4.1	Organoheterocyclic compounds	Purines and purine derivatives	120-73-0	HMDB0001366	C15587		403100	268800	872200	113900	108700	171900	3.91407	1.96867	0.0508788	1	1.25103
Com_153_pos	Trimethyllysine	C9H20N2O2	188.267	0.76	Amino Acid And Its Derivatives	Amino Acid And Its Derivatives	19253-88-4				13420000	13500000	13910000	11180000	11370000	13450000	1.13417	0.181633	0.155643	0.888889	0.751477
Com_154_pos	Nε-(1-Carboxymethyl)-L-lysine	C8H16N2O4	204.224	0.84	Amino Acid And Its Derivatives	Amino Acid And Its Derivatives	5746-04-03				243600	239700	368700	40300	42100	42690	6.8111	2.76789	0.00493277	1	1.59861
Com_155_pos	N2-Acetyl-L-lysine	C8H16N2O3	188.224	1.03	Amino Acid And Its Derivatives	Amino Acid And Its Derivatives	1946-82-3	HMDB0000446	C12989		8346000	8525000	9119000	8947000	8606000	10120000	0.939183	-0.0905224	0.350661	0.777778	0.293222
Com_156_pos	Tilarginine	C7H16N4O2	188.23	0.95	Amino Acid And Its Derivatives	Amino Acid And Its Derivatives	156706-47-7				757000	195700	593100	188400	114000	352600	2.36	1.23879	0.201362	0.888889	1.04588
Com_157_pos	N-Methyl-a-aminoisobutyric acid	C5H11NO2	117.146	1.22	Amino Acid And Its Derivatives	Amino Acid And Its Derivatives	2566-34-9	HMDB0002141			66660000	40920000	146300000	36120000	28790000	36960000	2.4922	1.31742	0.165364	1	1.15473
Com_158_pos	N-Acetyl-D-phenylalanine	C11H13NO3	207.226	4.1	Amino Acid And Its Derivatives	Amino Acid And Its Derivatives	10172-89-1		C05620		805600	640800	1891000	220900	199500	316000	4.53205	2.18016	0.0348865	1	1.2913
Com_159_pos	Menaquinone	C31H40O2	444.648	14.74	Vitamins	Vitamins	11032-49-8	HMDB0259856	C00828		1103000	900200	1107000	681300	877500	663800	1.39935	0.484759	0.0423286	1	1.19947
Com_16_pos	Indole-3-acetic acid	C10H9NO2	175.18	7.567	Phytohormones	Auxin	87-51-4	HMDB0302181	C00954		22260	23630	49310	18540	19910	14580	1.79521	0.844153	0.166843	1	0.881808
Com_160_pos	L-Saccharopine	C11H20N2O6	276.286	1.03	Amino Acid And Its Derivatives	Amino Acid And Its Derivatives	997-68-2	HMDB0000279	C00449		579800	337900	1394000	145700	167200	219200	4.34448	2.11918	0.0764767	1	1.35597
Com_161_pos	L-Methionine sulfone	C5H11NO4S	181.21	1.84	Amino Acid And Its Derivatives	Amino Acid And Its Derivatives	7314-32-1	HMDB0062174			126700000	136800000	248100000	33290000	24460000	55890000	4.50194	2.17055	0.00953912	1	1.31144
Com_162_pos	L-Cysteine-glutathione gisulfide	C13H22N4O8S2	426.466	0.96	Amino Acid And Its Derivatives	Amino Acid And Its Derivatives	13081-14-6				258600	110300	656500	137000	113200	126900	2.71917	1.44317	0.281562	0.666667	1.03496
Com_163_pos	L-Cystathionine	C7H14N2O4S	222.262	0.84	Amino Acid And Its Derivatives	Amino Acid And Its Derivatives	56-88-2	HMDB0000099	C02291		17060	2875	2327	29190	12290	25040	0.334666	-1.5792	0.13427	0.888889	1.31022
Com_164_pos	L-Alanyl-L-leucine	C9H18N2O3	202.251	4.45	Amino Acid And Its Derivatives	Amino Acid And Its Derivatives	3303-34-2	HMDB0251509			16110	17420	56090	10640	33260	18930	1.42639	0.512367	0.614574	0.444444	0.281133
Com_165_pos	Isomaltose	C12H22O11	342.297	0.9	Carbohydrates And Its Derivatives	Carbohydrates And Its Derivatives	499-40-1	HMDB0002923	C00252		1252000	1096000	1296000	48490	26840	18270	38.9316	5.28287	0.00460856	1	1.4107
Com_166_pos	d-(+)-chiro-inositol	C6H12O6	180.156	18.32	Alcohols and polyols	Alcohols and polyols	643-12-9	HMDB0240209	C19891		1290000	1317000	1252000	1260000	1161000	1154000	1.07944	0.110284	0.0946484	0.888889	0.545019
Com_167_pos	Homoserine	C4H9NO3	119.119	0.9	Amino Acid And Its Derivatives	Amino Acid And Its Derivatives	1927-25-9				9103000	7699000	11600000	3426000	3180000	4596000	2.53544	1.34224	0.00480185	1	1.46804
Com_168_pos	Homocysteic acid	C4H9NO5S	183.18	1.83	Amino Acid And Its Derivatives	Amino Acid And Its Derivatives	1001-13-4	HMDB0251520			962400	912100	1941000	231700	157500	429700	4.6593	2.22011	0.015747	1	1.28983
Com_169_pos	Histidine	C6H9N3O2	155.15	0.81	Amino Acid And Its Derivatives	Amino Acid And Its Derivatives	4998-57-6	HMDB0250763	C00768		15370000	14310000	28970000	8442000	6717000	10640000	2.27334	1.18482	0.0513846	1	1.02384
Com_17_pos	6-Methylcoumarin	C10H8O2	160.17	9.238	Phenylpropanoids and polyketides	Coumarins and derivatives	92-48-8	HMDB0032394			22500	20650	23630	17730	20500	20980	1.12785	0.173575	0.144127	0.888889	0.426386
Com_171_pos	Gly-Phe	C11H14N2O3	222.24	4.88	Amino Acid And Its Derivatives	Amino Acid And Its Derivatives	3321-03-07	HMDB0028848			22750	33430	48720	22290	22210	16430	1.72165	0.78379	0.134044	1	0.905528
Com_172_pos	Glutamine	C5H10N2O3	146.145	0.81	Amino Acid And Its Derivatives	Amino Acid And Its Derivatives	585-21-7		C00303		378500000	324500000	594300000	273000000	239100000	298400000	1.60062	0.678628	0.124091	1	1.30466
Com_173_pos	Valine	C5H11NO2	117.146	1.09	Amino Acid And Its Derivatives	Amino Acid And Its Derivatives	516-06-3	HMDB0250806	C16436		71640000	49420000	161900000	40090000	33860000	37740000	2.53344	1.3411	0.145926	1	1.17438
Com_174_pos	Proline	C5H9NO2	115.131	0.96	Amino Acid And Its Derivatives	Amino Acid And Its Derivatives	609-36-9	HMDB0251528	C16435		93240000	97740000	218100000	36500000	28030000	29880000	4.33302	2.11537	0.0292553	1	1.27119
Com_175_pos	Dl-Norleucine	C6H13NO2	131.173	0.9	Amino Acid And Its Derivatives	Amino Acid And Its Derivatives	616-06-8	HMDB0251526			2476000	2386000	2689000	1187000	1720000	1397000	1.75441	0.81099	0.0242794	1	1.3274
Com_176_pos	DL-Leucine	C6H13NO2	131.173	2.3	Amino Acid And Its Derivatives	Amino Acid And Its Derivatives	328-39-2				5481000	3163000	11560000	2273000	1954000	3550000	2.59792	1.37736	0.138748	0.888889	1.07951
Com_177_pos	Dl-Indole-3-lactic acid	C11H11NO3	205.21	4.87	Organoheterocyclic compounds	Indole And Its Derivatives	832-97-3				78870000	62940000	128300000	30850000	22650000	42020000	2.82778	1.49967	0.0214288	1	1.30305
Com_178_pos	Dl-Dihydrosphingosine	C18H39NO2	301.508	10.41	Alcohols and polyols	Alcohols and polyols	3102-56-5				60120	71620	67350	52340	50660	69060	1.1571	0.210509	0.260431	0.777778	0.647129
Com_179_pos	Dl-Alanyl-glycine	C5H10N2O3	146.144	0.84	Amino Acid And Its Derivatives	Amino Acid And Its Derivatives	1188-01-8				192300000	162200000	322900000	135000000	118300000	147300000	1.69096	0.757846	0.134338	1	1.26199
Com_18_pos	Ademetionine	C15H22N6O5S	398.44	0.8	Amino Acid And Its Derivatives	Amino Acid And Its Derivatives	29908-03-0	HMDB0001185	C00019		28310	29750	107500	30420	34200	69690	1.23267	0.301787	0.892625	0.666667	0.500657
Com_180_pos	5-Hydroxylysine	C6H14N2O3	162.19	0.9	Amino Acid And Its Derivatives	Amino Acid And Its Derivatives	1190-94-9	HMDB0062570	C16741		1027000	960800	1348000	90830	57900	58090	16.129	4.01159	0.000221568	1	1.49491
Com_181_pos	Dl-3-Hydroxynorvaline	C5H11NO3	133.146	0.85	Amino Acid And Its Derivatives	Amino Acid And Its Derivatives	2280-42-4				7844000	3774000	4373000	6294000	6745000	6555000	0.816117	-0.293152	0.371722	0.666667	0.339392
Com_182_pos	D-Homocysteine	C4H9NO2S	135.185	1.86	Amino Acid And Its Derivatives	Amino Acid And Its Derivatives	454-28-4				1128000	1089000	2447000	296500	233500	419900	4.90999	2.29572	0.0117748	1	1.28813
Com_183_pos	Deoxyadenosine	C10H13N5O3	251.242	2.78	Nucleotide And Its Derivates	Nucleotide And Its Derivates	958-09-8	HMDB0000101	C00559		880900	43490	171900	31174	22583	21480	14.5712	3.86504	0.142868	1	1.07557
Com_184_pos	Cycloleucine	C6H11NO2	129.157	0.84	Amino Acid And Its Derivatives	Amino Acid And Its Derivatives	52-52-8	HMDB0062225	C03969		192300000	135600000	329000000	125800000	103700000	151800000	1.72279	0.784747	0.18946	0.888889	1.10232
Com_185_pos	Asp-glu	C9H14N2O7	262.217	0.96	Amino Acid And Its Derivatives	Amino Acid And Its Derivatives	6157-06-08	HMDB0028752			699100	214100	684500	72400	69620	87130	6.97229	2.80163	0.0397011	1	1.53597
Com_186_pos	Aspartic Acid	C4H7NO4	133.103	0.84	Amino Acid And Its Derivatives	Amino Acid And Its Derivatives	6899-03-02				8692000	3964000	4635000	6876000	7071000	6988000	0.825937	-0.275896	0.404325	0.666667	0.304642
Com_187_pos	Allopurinol	C5H4N4O	136.111	2.69	Nucleotide And Its Derivates	Nucleotide And Its Derivates	315-30-0	HMDB0014581			444400	226600	353200	26370	30560	8998	15.5351	3.95746	0.00738155	1	1.53445
Com_188_pos	Ala-gly	C5H10N2O3	146.144	0.84	Amino Acid And Its Derivatives	Amino Acid And Its Derivatives	687-69-4	HMDB0006899			58630000	42540000	114700000	37490000	29660000	45280000	1.92004	0.941136	0.175872	0.888889	1.09837
Com_189_pos	Adenosine 5'-Diphosphate	C10H15N5O10P2	427.201	1.05	Nucleotide And Its Derivates	Nucleotide And Its Derivates	58-64-0	HMDB0001341	C00008		185100	91410	235900	10580	27351	23230	8.37805	3.06661	0.00647856	1	1.24602
Com_19_pos	Abietic Acid	C20H30O2	302.45	14.89	Terpenoids	Diterpenoids	514-10-3	HMDB0247751	C06087	LMPR0104050001	24710	45800	30670	16090	18380	30150	1.56577	0.646871	0.160313	0.888889	0.782004
Com_190_pos	5-Methyl-dl-tryptophan	C12H14N2O2	218.252	1.06	Amino Acid And Its Derivatives	Amino Acid And Its Derivatives	951-55-3				107000	107900	314200	57170	54310	73370	2.86232	1.51719	0.115125	1	1.15082
Com_191_pos	5-Methoxyindoleacetic acid	C11H11NO3	205.21	4.87	Organoheterocyclic compounds	Indole And Its Derivatives	3471-31-6	HMDB0004096	C05660		1223000	769400	1971000	391800	291600	504500	3.33648	1.73833	0.0308342	1	1.23234
Com_193_pos	5-Aminosalicylic Acid	C7H7NO3	153.135	1.68	Organic Acid And Its Derivatives	Organic Acid And Its Derivatives	89-57-6	HMDB0014389			2908000	1588000	4437000	747410	28170	775563	5.75898	2.52581	0.155461	1	1.15584
Com_194_pos	2-(Dimethylamino)Guanosine	C12H17N5O5	311.294	4.57	Nucleotide And Its Derivates	Nucleotide And Its Derivates	2140-67-2				22110	28560	69280	46580	26970	38690	1.06869	0.0958462	0.932826	0.555556	0.357468
Com_195_pos	1-Methylnicotinamide	C7H9N2O+	137.159	2.68	Organoheterocyclic compounds	Pyridines and derivatives	3106-60-3	HMDB0000699	C02918		197100	73900	127300	7344	10160	5823	17.0746	4.09378	0.00272428	1	1.69256
Com_196_pos	D-Pyroglutamic acid	C5H7NO3	129.114	1.62	Amino Acid And Its Derivatives	Amino Acid And Its Derivatives	4042-36-8		C02237		11760000	5482000	166900000	2641000	2051000	3166000	23.4337	4.55051	0.172018	1	1.34476
Com_197_pos	Indole	C8H7N	117.148	4.87	Organoheterocyclic compounds	Indole And Its Derivatives	120-72-9	HMDB0000738	C00463		5454000	4297000	10530000	1855000	1242000	2342000	3.72881	1.89872	0.0217122	1	1.32625
Com_198_pos	methyl oxo pentanoate	C6H10O3	130.142	10.97	Organic Acid And Its Derivatives	Organic Acid And Its Derivatives	816-66-0		C00233		821100	810100	863900	1029000	834800	931100	0.892733	-0.163699	0.20265	0.888889	0.830427
Com_199_pos	Homocysteine	C4H9NO2S	135.185	0.84	Amino Acid And Its Derivatives	Amino Acid And Its Derivatives	454-29-5	HMDB0000742	C00155		77370	162800	92960	182800	117800	130100	0.773462	-0.370598	0.33951	0.777778	0.698131
Com_2_pos	Uridine	C9H12N2O6	244.2	1.86	Nucleotide And Its Derivates	Nucleotide And Its Derivates	58-96-8	HMDB0000296	C00299		7035000	3466000	5187000	4177000	5579000	4839000	1.07489	0.104187	0.875183	0.555556	0.203443
Com_20_pos	Melezitose	C18H32O16	504.44	0.998	Carbohydrates And Its Derivatives	Carbohydrates And Its Derivatives	597-12-6	HMDB0011730	C08243		24090000	43490000	60200000	518500	107600	57020	187.054	7.54731	0.00650764	1	1.27334
Com_200_pos	Trimethylamine N-oxide	C3H9NO	75.11	0.85	Amines	Amines	1184-78-7	HMDB0000925	C01104		71330	61140	58910	38100	21900	57800	1.62462	0.700101	0.181376	1	0.92446
Com_201_pos	Alpha-Linolenic acid	C18H30O2	278.435	12.64	Lipids	Fatty Acyls	463-40-1	HMDB0001388	C06427	LMFA01030152	187100	194800	226600	165000	181400	137100	1.25853	0.331741	0.0889717	1	0.626759
Com_202_pos	L-Methionine	C5H11NO2S	149.212	1.38	Amino Acid And Its Derivatives	Amino Acid And Its Derivatives	63-68-3	HMDB0000696	C00073		3154000	1693000	4554000	1569000	862300	1770000	2.23764	1.16198	0.105862	0.888889	1.20968
Com_203_pos	8-Hydroxyguanosine	C10H13N5O6	299.24	3.09	Nucleotide And Its Derivates	Nucleotide And Its Derivates	3868-31-3	HMDB0002044			6893	11180	46240	6627	8712	2815	3.54264	1.82482	0.212175	0.888889	1.05103
Com_204_pos	UDP-N-acetylglucosamine	C17H27N3O17P2	607.354	0.99	Nucleotide And Its Derivates	Nucleotide And Its Derivates	528-04-1	HMDB0000290	C00043		244000	113200	250400	22200	12330	25050	10.1981	3.35022	0.0027479	1	1.22073
Com_205_pos	Lysine	C6H14N2O2	146.188	0.85	Amino Acid And Its Derivatives	Amino Acid And Its Derivatives	70-54-2	HMDB0301757	C16440		156700000	127000000	264600000	106300000	92340000	125800000	1.68999	0.757014	0.144641	1	1.19919
Com_206_pos	D-Myo-inositol 4-monophosohate	C6H13O9P	260.136	0.92	Organic Acid And Its Derivatives	Organic Acid And Its Derivatives	46495-39-0				1364000	747300	587000	226100	280900	217300	3.72539	1.89739	0.0284055	1	1.49376
Com_207_pos	8-Hydroxy-2-Deoxyguanosine	C10H13N5O5	283.241	0.96	Nucleotide And Its Derivates	Nucleotide And Its Derivates	88847-89-6	HMDB0003333			32750	13770	30110	18290	27300	22120	1.13174	0.17854	0.834397	0.666667	0.140606
Com_208_pos	3'-Aenylic Acid	C10H14N5O7P	347.221	5.13	Nucleotide And Its Derivates	Nucleotide And Its Derivates	84-21-9				122600	95350	122300	36620	44240	36420	2.90118	1.53664	0.000743886	1	1.33511
Com_209_pos	2'-Deoxyguanosine-5'-monophosphate	C10H14N5O7P	347.221	1.66	Nucleotide And Its Derivates	Nucleotide And Its Derivates	312693-67-7				2798	11590	18060	10580	21480	5996	0.852638	-0.229994	0.700335	0.444444	0.263151
Com_21_pos	Dihydrojasmone	C11H18O	166.26	11.468	Organooxygen compounds	Ketones	1128-08-1	HMDB0031565			3489000	3298000	3115000	3149000	3440000	3556000	0.976047	-0.034977	0.649131	0.666667	0.339392
Com_210_pos	2-Deoxy-D-galactose	C6H12O5	164.156	0.69	Carbohydrates And Its Derivatives	Carbohydrates And Its Derivatives	1949-89-9	HMDB0012327	C02781		3901000	4201000	4396000	3366000	3594000	3961000	1.1444	0.194592	0.0874128	0.888889	0.545342
Com_211_pos	dCMP	C9H14N3O7P	307.197	1.06	Nucleotide And Its Derivates	Nucleotide And Its Derivates	1032-65-1	HMDB0001202	C00239		29780	13550	25230	10210	16300	5500	2.14183	1.09884	0.117124	0.888889	0.954285
Com_212_pos	thiamine phosphate	C12H18ClN4O4PS	380.787	0.84	Nucleotide And Its Derivates	Nucleotide And Its Derivates	532-40-1	HMDB0002666	C01081		135900	58640	62110	80920	28180	53470	1.5787	0.658741	0.318574	0.777778	0.896519
Com_213_pos	Rotenone	C23H22O6	394.42	11.91	Organoheterocyclic compounds	Organoheterocyclic compounds	83-79-4	HMDB0034436	C07593	LMPK12060007	1945000	1778000	1765000	1736000	1677000	1769000	1.05905	0.0827715	0.204984	0.888889	0.629655
Com_214_pos	Scopine	C8H13NO2	155.19	0.87	Organoheterocyclic compounds	Organoheterocyclic compounds	498-45-3	HMDB0258181			52580	45180	62840	32640	31950	18330	1.93681	0.95368	0.0489022	1	0.529101
Com_216_pos	Stachydrine	C7H13NO2	143.18	1.008	Amino Acid And Its Derivatives	Amino Acid And Its Derivatives	471-87-4	HMDB0004827	C10172		313000	283300	268800	181600	40030	101200	2.67974	1.42209	0.117549	1	1.39978
Com_217_pos	Trigonelline	C7H7NO2	137.136	1	Alkaloids and derivatives	Organic Amine Alkaloid	535-83-1	HMDB0000875	C01004		30280000	5897000	6344000	5196000	3531000	3527000	3.46997	1.79492	0.211069	1	0.986383
Com_218_pos	D-Glucosamine	C6H13NO5	179.17	0.79	Carbohydrates And Its Derivatives	Carbohydrates And Its Derivatives	3416-24-8	HMDB0001514	C00329		899200	948100	1095000	1074000	1007000	1025000	0.947296	-0.0781135	0.437571	0.666667	0.361706
Com_219_pos	Allicin	C6H10OS2	162.27	7.57	Organic Acid And Its Derivatives	Organic Acid And Its Derivatives	539-86-6	HMDB0033963	C07600		30740	16190	30010	33830	34610	20820	0.861976	-0.21428	0.576044	0.777778	0.44189
Com_22_pos	2-Phenylethylamine	C8H11N	121.18	4.584	Amines	Amines	64-04-0	HMDB0012275	C05332		162500000	105300000	82100000	66980000	86160000	109600000	1.33173	0.413307	0.344583	0.666667	0.66531
Com_220_pos	Isoimperatorin	C16H14O4	270.28	12.29	Phenylpropanoids and polyketides	Coumarins and derivatives	482-45-1	HMDB0253646	C16976		612200	400100	281700	195300	180600	277800	1.9795	0.985137	0.0816513	1	1.031
Com_221_pos	(+)-Camphor	C10H16O	152.23	18.27	Terpenoids	Monoterpenoids	464-49-3	HMDB0059838	C00808	LMPR0102120001	152900	88120	109700	142000	112800	133000	0.904384	-0.144993	0.539584	0.666667	0.620257
Com_222_pos	L-5-Hydroxytryptophan	C11H12N2O3	220.22	3.05	Amino Acid And Its Derivatives	Amino Acid And Its Derivatives	4350-09-08	HMDB0000472	C00643		1292	2395	28220	8643	11245	5591	1.25229	0.324564	0.586976	0.666667	0.62129
Com_223_pos	Tropine	C8H15NO	141.21	1.05	Alkaloids and derivatives	Tropanes Alkaloids	120-29-6	HMDB0259297	C00729		16280	27200	60500	30270	45560	45300	0.858417	-0.22025	0.545369	0.666667	0.438581
Com_224_pos	TBHQ	C10H14O2	166.22	11.73	Phenols And Its Derivatives	Phenols And Its Derivatives	1948-33-0	HMDB0032062			2068000	1989000	1837000	2020000	1916000	1892000	1.01132	0.0162462	0.81067	0.555556	0.292087
Com_225_pos	7-Ethylcamptothecin	C22H20N2O4	376.41	9.44	Alkaloids and derivatives	Quinolines Alkaloids	78287-27-1				2169000	2447000	1162000	1078000	1064000	1921000	1.4221	0.508025	0.321031	0.888889	0.511435
Com_226_pos	Methyl Dihydrojasmonate	C13H22O3	226.31	11.66	Lipids	Fatty Acyls	24851-98-7	HMDB0031740			38970	68640	58630	100500	82020	78360	0.637228	-0.650119	0.0904266	1	1.005
Com_227_pos	Benzoyleneurea	C8H6N2O2	162.15	11.68	Organoheterocyclic compounds	Organoheterocyclic compounds	86-96-4	HMDB0249051			2070000	2510000	2376000	2401000	2744000	2549000	0.904081	-0.145476	0.221624	0.888889	0.94983
Com_228_pos	Geranyl acetate	C12H20O2	196.29	1.2	Lipids	Fatty Acyls	105-87-3	HMDB0035157	C09861	LMFA07010189	272300	68480	76010	248000	88810	108700	0.935535	-0.0961372	0.765678	0.666667	0.188673
Com_229_pos	6-Paradol	C17H26O3	278.39	12.85	Phenols And Its Derivatives	Phenols And Its Derivatives	27113-22-0	HMDB0030801	C10482		34220	23270	16060	26080	44090	18550	0.829013	-0.270534	0.636396	0.666667	0.388384
Com_23_pos	Asarinin	C20H18O6	354.35	11.812	Phenylpropanoids and polyketides	Lignans	133-04-0				7515	5254	1273	7763	12440	3171	0.600753	-0.735156	0.426159	0.777778	0.740677
Com_230_pos	Citronellyl acetate	C12H22O2	198.3	11.795	Lipids	Fatty Acyls	150-84-5	HMDB0034844	C12298	LMPR0102010015	83590	57750	77090	77930	51380	44790	1.25462	0.327255	0.300898	0.777778	0.892932
Com_231_pos	Zerumbone	C15H22O	218.33	13.05	Terpenoids	Sesquiterpenoids	471-05-6	HMDB0036667	C20262		485500	371000	347900	288300	268400	333000	1.35371	0.436924	0.0817335	1	0.758937
Com_232_pos	Terpinyl Acetate	C12H20O2	196.29	1.16	Terpenoids	Monoterpenoids	80-26-2				266100	51940	130700	219000	147100	139900	0.886838	-0.173258	0.591488	0.666667	0.331816
Com_233_pos	2-Pyrrolidinone	C4H7NO	85.1	2.369	Organoheterocyclic compounds	Pyrroles	616-45-5	HMDB0002039	C11118		3353000	2048000	6928000	1461000	1250000	2169000	2.52643	1.3371	0.129423	0.888889	1.10149
Com_234_pos	Triethyl citrate	C12H20O7	276.28	9.15	Organic Acid And Its Derivatives	Organic Acid And Its Derivatives	77-93-0	HMDB0034263			139100	269400	91430	175900	159800	79020	1.20546	0.269588	0.739021	0.444444	0.53169
Com_235_pos	2-Ethyl-3-hydroxy-4H-pyran-4-one	C7H8O3	140.14	1.15	Organoheterocyclic compounds	Organoheterocyclic compounds	4940-11-08				70810	75710	62190	34200	31430	35120	2.07156	1.05072	0.00122301	1	0.98759
Com_236_pos	4'-O-Glucosylvitexin	C27H30O15	594.518	6.28	Flavonoids	Flavones and Flavonols	38950-94-6				16300	249800	15680	6024	41012	37488	3.33373	1.73714	0.596789	0.444444	0.567636
Com_237_pos	Nardosinone	C15H22O3	250.333	11.12	Terpenoids	Sesquiterpenoids	23720-80-1	HMDB0255460			3289000	3380000	3897000	3724000	3463000	3677000	0.97257	-0.0401261	0.638369	0.666667	0.566763
Com_238_pos	Hydroprotopine	C20H20NO5+	354.377	6.87	Alkaloids and derivatives	Isoquinolines Alkaloids	128397-41-1				11080	11110	10860	9537	3937	9625	1.4308	0.51682	0.279126	1	0.611273
Com_239_pos	Skimmin	C15H16O8	324.283	5.34	Phenylpropanoids and polyketides	Coumarins and derivatives	93-39-0	HMDB0258334			6454	9285	4578	11906	3933	4281	1.00979	0.0140571	0.814395	0.666667	0.183235
Com_24_pos	Vitamin A	C20H30O	286.452	9.514	Vitamins	Vitamins	68-26-8	HMDB0000305	C00473	LMPR01090001	132100	74260	40290	34750	28390	50060	2.17889	1.12359	0.169844	0.888889	1.07324
Com_240_pos	Aristolone	C15H22O	218.335	12.09	Terpenoids	Sesquiterpenoids	25274-27-5				24110	13500	17440	16730	16440	15440	1.13248	0.179489	0.623826	0.666667	0.464538
Com_241_pos	Sequoyitol	C7H14O6	194.182	11.63	Alcohols and polyols	Alcohols and polyols	523-92-2	HMDB0031449	C03365		108300	82270	132400	77890	111500	129300	1.01343	0.0192464	0.939745	0.444444	0.227902
Com_242_pos	S-(-)-Cotinine	C10H12N2O	176.215	1.89	Organoheterocyclic compounds	Pyridines and derivatives	486-56-6	HMDB0001046			347200	455900	337600	362800	262000	274200	1.26885	0.343526	0.162266	0.777778	0.578877
Com_243_pos	Efetaal	C12H18O2	194.27	9.086	Benzene and substituted derivatives	Benzene and substituted derivatives	2556-10-07				81400	105700	95220	74450	106100	91190	1.03893	0.0551044	0.755042	0.555556	0.32737
Com_244_pos	7-Hydroxy-4-methyl-8-nitrocoumarin	C10H7NO5	221.166	9.743	Phenylpropanoids and polyketides	Coumarins and derivatives	19037-69-5				58640	50000	64640	54620	57650	45620	1.09747	0.134185	0.420628	0.777778	0.183758
Com_245_pos	Thiamine	C12H17N4OS+	265.354	0.81	Vitamins	Vitamins	70-16-6	HMDB0000235	C00378		51970	33020	99940	37900	86640	58000	1.01309	0.0187666	0.934994	0.555556	0.243492
Com_246_pos	DL-Glutamine	C5H10N2O3	146.14	0.84	Amino Acid And Its Derivatives	Amino Acid And Its Derivatives	6899-04-03				197000000	162900000	351900000	106300000	111700000	156100000	1.9027	0.928048	0.104074	1	1.26186
Com_247_pos	VitaMin U	C6H14ClNO2S	199.7	0.75	Vitamins	Vitamins	3493-12-07	HMDB0038670	C04078		10910000	7421000	20900000	7113000	6750000	12680000	1.47802	0.563663	0.408702	0.777778	0.677107
Com_248_pos	L-lysine	C6H14N2O2	146.19	0.74	Amino Acid And Its Derivatives	Amino Acid And Its Derivatives	56-87-1	HMDB0000182	C00047		329100000	268100000	560300000	200800000	198800000	262400000	1.74849	0.806109	0.129021	1	1.24629
Com_249_pos	L-Leucyl-L-alanine	C9H18N2O3	202.25	3	Amino Acid And Its Derivatives	Amino Acid And Its Derivatives	7298-84-2	HMDB0304783			42800	43400	146900	72890	86580	60240	1.06094	0.0853485	0.815327	0.666667	0.403652
Com_25_pos	Methyl linolenate	C19H32O2	292.46	16.057	Lipids	Fatty Acyls	301-00-8	HMDB0254600			4276	3697	8571	5786	5054	5021	1.04306	0.0608244	0.927851	0.666667	0.258908
Com_250_pos	D-Serine	C3H7NO3	105.09	0.851	Amino Acid And Its Derivatives	Amino Acid And Its Derivatives	312-84-5	HMDB0003406	C00740		11600000	7458000	4966000	10010000	10150000	10460000	0.784585	-0.349998	0.342958	0.666667	0.338972
Com_251_pos	Xanthopterin	C6H5N5O2	179.14	7.57	Organoheterocyclic compounds	Organoheterocyclic compounds	119-44-8				9695	12687	7638	11420	8644	11642	0.946824	-0.0788319	0.724002	0.555556	0.163293
Com_252_pos	Sodium Houttuyfonate	C14H27NaO5S	330.42	10.93	Organic Acid And Its Derivatives	Organic Acid And Its Derivatives	1847-58-1				1389000	1334000	1335000	1662000	1445000	1359000	0.908643	-0.138214	0.258245	0.888889	0.81136
Com_253_pos	Adenine	C5H5N5	135.127	1.032	Organoheterocyclic compounds	Purines and purine derivatives	73-24-5	HMDB0000034	C00147		17200000	17230000	33650000	8294000	8416000	7995000	2.75572	1.46243	0.049417	1	1.41881
Com_254_pos	beta-Alanine methyl ester	C4H9NO2	103.12	0.98	Amino Acid And Its Derivatives	Amino Acid And Its Derivatives	4138-35-6				9971000	10840000	15300000	5038000	9855000	5424000	1.77738	0.829751	0.0853496	1	0.826088
Com_255_pos	Tanshinone II B	C19H18O4	310.347	10.795	Terpenoids	Diterpenoids	17397-93-2	HMDB0258716			4433000	4063000	4452000	4290000	4138000	4219000	1.0238	0.0339341	0.532847	0.666667	0.643846
Com_256_pos	1-Aminocyclopropanecarboxylic acid	C4H7NO2	101.1	0.894	Phytohormones	Ethylene	22059-21-8	HMDB0036458	C01234		3571000	2461000	5011000	2024000	1674000	2986000	1.65215	0.724349	0.142414	0.888889	1.17535
Com_257_pos	L-Phenylalanine	C9H11NO2	165.19	4.108	Amino Acid And Its Derivatives	Amino Acid And Its Derivatives	63-91-2	HMDB0000159	C00079		382300000	306400000	529100000	142500000	133500000	217400000	2.46818	1.30345	0.0149402	1	1.23481
Com_258_pos	Levodopa	C9H11NO4	197.19	1.019	Amino Acid And Its Derivatives	Amino Acid And Its Derivatives	59-92-7	HMDB0000181	C00355		62350	75360	123900	101500	62160	56160	1.19011	0.251095	0.579368	0.777778	0.366668
Com_259_pos	Przewaquinone A	C19H18O4	310.344	11.752	Terpenoids	Diterpenoids	76843-23-7				46860	32820	40580	40000	90300	51480	0.661569	-0.596037	0.267746	0.777778	0.459535
Com_26_pos	Methyl linoleate	C19H34O2	294.47	13.221	Lipids	Fatty Acyls	112-63-0	HMDB0034381			23880	22850	24930	36070	69410	26570	0.542673	-0.881844	0.201893	1	0.667757
Com_260_pos	Tangeretin	C20H20O7	372.37	11.41	Flavonoids	Flavones and Flavonols	481-53-8	HMDB0030539	C10190	LMPK12111443	29130	26120	32930	23420	24470	30520	1.1246	0.169414	0.323039	0.777778	0.56624
Com_261_pos	Nobiletin	C21H22O8	402.39	10.518	Flavonoids	Flavones and Flavonols	478-01-3	HMDB0029540	C10112	LMPK12111468	12620	9176	26420	22330	18610	17820	0.820558	-0.285322	0.447783	0.666667	0.66553
Com_262_pos	N-Nitrosoanabasine	C10H13N3O	191.23	5.006	Alkaloids and derivatives	Pyridines Alkaloids	1133-64-8	HMDB0041939	C19477		12335	4697	9541	9892	7685	4515	1.20283	0.266437	0.690678	0.666667	0.373173
Com_263_pos	6-hydroxy-7,8-dimethoxycoumarin	C11H10O5	222.197	10.21	Phenylpropanoids and polyketides	Coumarins and derivatives					2279000	1818000	2551000	1502000	1716000	1963000	1.28315	0.35969	0.127599	0.888889	1.31447
Com_264_pos	Deoxynojirimycin	C6H13NO4	163.173	0.73	Organoheterocyclic compounds	Organoheterocyclic compounds	19130-96-2	HMDB0035359	C16843		292800	285400	309700	190500	219000	244000	1.35868	0.44221	0.038055	1	1.39396
Com_265_pos	Methyl chlorogenate	C17H20O9	368.34	6.24	Alcohols and polyols	Alcohols and polyols	123483-19-2				52400	147800	74620	34500	27630	48390	2.48661	1.31418	0.090762	1	0.634899
Com_266_pos	Alanine	C3H7NO2	89.094	0.86	Amino Acid And Its Derivatives	Amino Acid And Its Derivatives	338-69-2	HMDB0062251	C01401		785000	226700	1429000	303000	345900	476200	2.16932	1.11724	0.423957	0.666667	0.818477
Com_267_pos	Paeonol	C9H10O3	166.177	4.08	Organoheterocyclic compounds	Ketones	552-41-0	HMDB0256081	C10712		3570000	2558000	8374000	1024000	847300	1427000	4.39681	2.13646	0.043819	1	1.25458
Com_268_pos	Angelol A	C20H24O7	376.406	11.11	Phenylpropanoids and polyketides	Coumarins and derivatives	19625-17-3				124700	209800	46110	65670	122600	74600	1.4479	0.533964	0.666807	0.666667	0.76577
Com_269_pos	Angelol K	C20H24O7	376.406	11.12	Phenylpropanoids and polyketides	Coumarins and derivatives	169736-93-0				502200	788000	158300	195400	600000	286600	1.33872	0.420859	0.740761	0.555556	0.78685
Com_27_pos	SDMA	C8H18N4O2	202.25	0.913	Amino Acid And Its Derivatives	Amino Acid And Its Derivatives	30344-00-4	HMDB0003334			1386000	813200	1494000	84580	177300	115800	9.77865	3.28964	0.00141378	1	1.52569
Com_270_pos	3alpha-Dihydrocadambine	C27H34N2O10	546.574	6.61	Organoheterocyclic compounds	Indole And Its Derivatives	54483-84-0				694500	1501000	732200	156600	100400	193400	6.50022	2.70049	0.0051087	1	1.16975
Com_271_pos	Podophyllotoxin	C22H22O8	414.412	11.55	Phenylpropanoids and polyketides	Lignans	518-28-5	HMDB0246672	C10874		11590	12690	9042	18900	13190	7656	0.838374	-0.254335	0.701947	0.666667	0.406104
Com_272_pos	Pratensein-7-O-glucoside	C22H22O11	462.41	6.86	Flavonoids	Isoflavonoids	36191-03-4				36340	43840	61710	33840	29377	32371	1.48439	0.569871	0.130172	1	0.598928
Com_273_pos	pteroside A	C21H30O8	410.464	5.73	Carbohydrates And Its Derivatives	Carbohydrates And Its Derivatives	35910-15-7	HMDB0030758			70920	112500	67210	45170	26660	33760	2.37361	1.24709	0.0185325	1	1.40779
Com_274_pos	Theobromine	C7H8N4O2	180.166	10.53	Organoheterocyclic compounds	Purines and purine derivatives	83-67-0	HMDB0002825	C07480		13010	13840	7436	3873	4860	7627	2.09572	1.06745	0.0567976	0.888889	1.1172
Com_275_pos	Leucine	C6H13NO2	131.175	2.1	Amino Acid And Its Derivatives	Amino Acid And Its Derivatives	26782-71-8		C16439		13460000	7706000	25900000	5597000	4945000	8318000	2.49555	1.31936	0.130017	0.888889	1.0924
Com_276_pos	Loureirin A	C17H18O4	286.328	10.4	Flavonoids	Chalcones and dihydrochalcones	119425-89-7	HMDB0254174		LMPK12120602	158800	167300	197100	31310	25860	50750	4.84804	2.2774	0.00946513	1	1.42638
Com_277_pos	3-[(Carboxycarbonyl)amino]-L-alanine	C5H8N2O5	176.129	0.84	Organic Acid And Its Derivatives	Organic Acid And Its Derivatives	5302-45-4				144000	129300	134700	119700	151200	123400	1.03475	0.0492754	0.664353	0.666667	0.280049
Com_278_pos	Kaempferol-3-O-rutinoside	C27H30O15	594.526	6.51	Flavonoids	Flavones and Flavonols	17650-84-9	HMDB0037574			253700	67470	55070	85670	49330	156900	1.28893	0.366179	0.851751	0.444444	0.122479
Com_279_pos	Prim-O-glucosylcimifugin	C22H28O11	468.457	6.25	Carbohydrates And Its Derivatives	Carbohydrates And Its Derivatives	80681-45-4	HMDB0256772			194900	128100	93500	19120	23168	27390	5.9775	2.57954	0.00570198	1	1.75203
Com_28_pos	Isonicotinic acid	C6H5NO2	123.11	1.029	Vitamins	Vitamins	55-22-1	HMDB0060665	C07446		7392000	6441000	12310000	6121000	6379000	5315000	1.46747	0.553332	0.215703	1	0.594636
Com_280_pos	Neotuberostemonine	C22H33NO4	375.508	11.1	Alkaloids and derivatives	Stemona Alkaloids	143120-46-1				8579000	13120000	2677000	3857000	9622000	5594000	1.27804	0.35393	0.833586	0.555556	0.740755
Com_281_pos	vasicine	C11H12N2O	188.229	4.86	Alkaloids and derivatives	Pyrrolidines	6159-55-3	HMDB0256199	C10733		1998000	1317000	3297000	580500	377500	753100	3.86418	1.95016	0.0190018	1	1.27709
Com_282_pos	Senkyunolide H	C12H16O4	224.257	9.5	Organoheterocyclic compounds	Organoheterocyclic compounds	94596-27-7	HMDB0258236			11290	17180	4866	12400	12020	18460	0.777425	-0.363224	0.444537	0.777778	0.718085
Com_283_pos	lupinine	C10H19NO	169.267	1.54	Alkaloids and derivatives	Quinolines Alkaloids	486-70-4	HMDB0304704	C10773		22700	18790	21997	7443	10562	6648	2.57522	1.3647	0.0108674	1	1.3103
Com_284_pos	PolygalaxanthoneⅥ	C23H26O12	494.452	7.14	Organoheterocyclic compounds	Ketones					42300	67190	43300	40720	24100	51639	1.31196	0.391728	0.344367	0.777778	0.26171
Com_285_pos	1-O-Caffeoyl quinic acid	C16H18O9	354.095	5.43	Phenolic acids	Phenolic acids					8101000	13210000	2809000	485900	62220	279800	29.1332	4.86459	0.0124006	1	1.1763
Com_286_pos	N-acetylglycine	C4H7NO3	117.043	0.91	Amino Acid And Its Derivatives	Amino Acid And Its Derivatives	543-24-8	HMDB0000532			3153000	3139000	2264000	1810000	1551000	1859000	1.63908	0.712887	0.0293533	1	1.13561
Com_287_pos	N-Acetylthreonine	C6H11NO4	161.069	1.73	Amino Acid And Its Derivatives	Amino Acid And Its Derivatives	17093-74-2	HMDB0062557			226000	223100	724900	24920	20170	25230	16.6951	4.06135	0.0182041	1	1.74147
Com_288_pos	Scopolin	C16H18O9	354.096	5.51	Phenylpropanoids and polyketides	Coumarins and derivatives	531-44-2	HMDB0303366	C01527		1531000	768000	827500	2274000	850600	596700	0.840163	-0.251258	0.908318	0.555556	0.0790291
Com_289_pos	7-methylguanine	C6H7N5O	165.065	4.11	Organoheterocyclic compounds	Purines and purine derivatives	578-76-7	HMDB0000897	C02242		115700000	79960000	210700000	34550000	30520000	49090000	3.55957	1.8317	0.0323016	1	1.20581
Com_29_pos	trans-3-Indoleacrylic acid	C11H9NO2	187.19	18.287	Organoheterocyclic compounds	Indole And Its Derivatives	29953-71-7	HMDB0000734			380600	377300	345000	385500	389600	400100	0.938479	-0.0916043	0.167193	1	0.855641
Com_290_pos	LysoPC 16:2	C24H46NO7P	491.308	11.06	Lipids	Glycerophospholipids					35510	14680	37340	9987	11440	11820	2.63272	1.39655	0.0952403	1	1.45235
Com_291_pos	Histidinol	C6H11N3O	141.1	0.72	Amines	Amines	4836-52-6	HMDB0253185			4157000	4024000	4898000	3338000	2930000	2739000	1.45209	0.538134	0.0114609	1	1.82228
Com_292_pos	1-O-Feruloyl quinic acid	C17H20O9	368.1	6.23	Alcohols and polyols	Alcohols and polyols					271100	434800	407400	109900	101100	79900	3.82709	1.93625	0.00299641	1	1.24632
Com_293_pos	O-methylnaringenin C-pentoside	C21H22O9	418.1	0.72	Flavonoids	Flavanones					100600	84590	164100	47210	73110	66180	1.87287	0.90525	0.0737734	1	1.12576
Com_294_pos	Benzamide	C7H7NO	121	4.56	Organic Acid And Its Derivatives	Benzoic acids and derivatives	55-21-0	HMDB0004461	C09815		39540000	24370000	18130000	14060000	19240000	25600000	1.39287	0.47806	0.344973	0.666667	0.672526
Com_295_pos	delta-Tridecalactone	C13H24O2	212.3	9.2	Lipids	Fatty Acyls	7370-92-5				9836	12600	27890	8573	18070	10050	1.37154	0.455799	0.53398	0.666667	0.244269
Com_296_pos	Caffeic aldehyde	C9H8O3	164.1	1.84	Phenylpropanoids and polyketides	Phenylpropanoids and polyketides			C10945		10820000	11430000	25160000	2793000	1924000	4318000	5.24737	2.39159	0.0110089	1	1.3286
Com_297_pos	DGMG (18:2)	C33H58O14	695.4	11.8	Lipids	Glycerolipids					15100	60520	7209	34530	86770	24110	0.569624	-0.811919	0.347839	0.777778	0.869067
Com_298_pos	LysoPC 16:1	C24H48NO7P	493.3	11.57	Lipids	Glycerophospholipids					135800	15690	25930	10570	16440	9465	4.86415	2.28219	0.209127	0.888889	0.998964
Com_299_pos	N-Caffeoyl putrescine	C13H18N2O3	250.1	4.56	Phenolic acids	Cinnamic acids and derivatives	29554-26-5	HMDB0029876	C03002		191200	11470	17780	16590	23861	10526	4.3245	2.11253	0.487228	0.666667	0.45846
Com_3_pos	Cytidine	C9H13N3O5	243.22	1.029	Nucleotide And Its Derivates	Nucleotide And Its Derivates	65-46-3	HMDB0000089	C00475		4547000	3218000	7442000	3684000	3200000	3111000	1.52146	0.605457	0.272162	0.888889	0.988436
Com_30_pos	D-Arabitol	C5H12O5	152.15	0.926	Carbohydrates And Its Derivatives	Sugar Alcohols	488-82-4	HMDB0000568	C01904		46810000	39620000	120200000	21140000	20110000	51580000	2.2259	1.15439	0.170305	0.777778	0.998956
Com_300_pos	Aminopurine	C5H5N5	135.1	1.24	Organoheterocyclic compounds	Purines and purine derivatives					23190000	17310000	29420000	11440000	15210000	10010000	1.90726	0.931498	0.0337584	1	1.01242
Com_301_pos	O-Feruloyl 4-hydroxylcoumarin	C19H14O6	338.1	17.01	Phenolic acids	Cinnamic acids and derivatives					15520	15900	16340	16820	17770	19370	0.8851	-0.176088	0.0854558	1	1.01344
Com_302_pos	5-Methoxy-N,N-dimethyltryptamine	C13H18N2O	218.1	6.58	Organoheterocyclic compounds	Indole And Its Derivatives	1019-45-0	HMDB0002004	C08309		50370	46030	52550	37980	32670	31320	1.46072	0.546683	0.00828297	1	0.664256
Com_303_pos	2-Aminoadipic acid	C6H11NO4	161.1	0.95	Amino Acid And Its Derivatives	Amino Acid And Its Derivatives	1118-90-7				125700	134400	203800	1250000	525100	843700	0.177142	-2.49702	0.00797122	1	1.05607
Com_304_pos	Aspartic acid di-O-glucoside	C16H27NO14	457.1	0.97	Amino Acid And Its Derivatives	Amino Acid And Its Derivatives					2932000	4208000	17680000	122300	42020	21250	133.75	7.0634	0.00301468	1	1.35935
Com_305_pos	N-hexosyl-p-coumaroyl putrescine	C19H28N2O7	396.1	17.63	Phenolic acids	Cinnamic acids and derivatives					19810	16420	12970	17810	20000	14930	0.932878	-0.100239	0.635223	0.666667	0.496806
Com_306_pos	p-coumaroyl-cinnamoyl-caffeoyl spermidine	C34H37N3O6	583.67	4.95	Phenols And Its Derivatives	Phenolamines					11730	13100	60040	1329	5642	6107	6.48952	2.69811	0.0710661	1	1.43219
Com_307_pos	Agmatine	C5H14N4	130.1	0.92	Amines	Amines	306-60-5	HMDB0001432	C00179		523100	376800	395500	187900	249400	172000	2.12605	1.08817	0.00772967	1	1.36207
Com_308_pos	Syringetin 3-O-hexoside	C23H24O13	508.1	0.98	Flavonoids	Flavones and Flavonols					698000	600400	405400	70401	8393	6896	19.8833	4.31349	0.0361713	1	1.29637
Com_309_pos	C-hexosyl-luteolin O-hexosyl-O-pentoside	C32H38O20	742.1	0.72	Flavonoids	Flavones and Flavonols					14710	9595	8124	3084	7079	9041	1.68866	0.755878	0.20901	0.888889	0.633342
Com_31_pos	5-Methylcytidine	C10H15N3O5	257.24	1.036	Nucleotide And Its Derivates	Nucleotide And Its Derivates	2140-61-6	HMDB0000982			27730	43500	89400	26910	19740	24120	2.26975	1.18253	0.16579	1	1.25055
Com_310_pos	Chrysoeriol 6-C-hexoside 8-C-hexoside-O-hexoside	C34H42O21	786.1	0.95	Flavonoids	Flavones and Flavonols					65670	69150	31860	28814	27082	2524	2.85313	1.51255	0.209558	1	0.971071
Com_311_pos	Quercetin 7-O-rutinoside	C27H30O16	610.2	6.4	Flavonoids	Flavones and Flavonols		HMDB0037934			301000	119000	98510	103600	16440	135100	2.03226	1.02308	0.309805	0.666667	0.658177
Com_312_pos	Feruloyltyramine	C18H19NO4	313	7.87	Phenolic acids	Cinnamic acids and derivatives	66648-43-9	HMDB0029365	C02717		12750	16440	6829	8475	8913	42835	0.598094	-0.741556	0.678432	0.444444	0.114229
Com_313_pos	LysoPC 18:2	C26H50NO7P	519.3	12.14	Lipids	Glycerophospholipids				LMGP01050137	276500	87300	124600	133600	289300	138100	0.870588	-0.199938	0.677264	0.777778	0.251508
Com_314_pos	LysoPC 18:3	C26H48NO7P	517.3	12.56	Lipids	Glycerophospholipids					610100	537700	344400	183900	617100	221500	1.45936	0.54534	0.318477	0.666667	0.560909
Com_315_pos	LysoPC 18:1 (2n isomer)	C26H52NO7P	521.4	12.7	Lipids	Glycerophospholipids					5537000	728000	934200	75400	161500	48190	25.2524	4.65835	0.0260032	1	1.42777
Com_316_pos	LysoPC 16:2 (2n isomer)	C24H46NO7P	491.3	10.88	Lipids	Glycerophospholipids					44410	12010	60350	10840	24780	12120	2.44596	1.2904	0.264507	0.777778	0.919905
Com_317_pos	LysoPC 18:3 (2n isomer)	C26H48NO7P	517.2	11.33	Lipids	Glycerophospholipids					8615000	2571000	2207000	2444000	4140000	3118000	1.38044	0.465125	0.774217	0.555556	0.185869
Com_318_pos	LysoPC 18:2 (2n isomer)	C26H50NO7P	519	11.95	Lipids	Glycerophospholipids					1412000	267500	342100	420400	941500	501400	1.08496	0.117638	0.819877	0.666667	0.172666
Com_319_pos	LysoPE 18:2 (2n isomer)	C23H44NO7P	477.6	12.08	Lipids	Glycerophospholipids					118800	41180	55390	41630	159100	41960	0.887428	-0.172297	0.988504	0.444444	0.0275638
Com_32_pos	Picolinic acid	C6H5NO2	123.11	1.467	Organoheterocyclic compounds	Pyridines and derivatives	98-98-6	HMDB0002243	C10164		791100	536000	1649000	532600	992900	501400	1.4683	0.554148	0.465876	0.777778	0.365873
Com_320_pos	LysoPC 18:1	C26H52NO7P	521.1	12.86	Lipids	Glycerophospholipids					43560	43180	35600	27790	15570	40540	1.45816	0.544153	0.246482	0.888889	0.844867
Com_321_pos	Punicic acid	C18H30O2	278.3	12.65	Lipids	Fatty Acyls	544-72-9	HMDB0030963	C08364	LMFA01030146	83430	82740	76440	67810	80100	55760	1.19119	0.252406	0.214004	0.888889	0.486698
Com_322_pos	trans-zeatin N-glucoside	C16H23N5O6	381.2	4.62	Phytohormones	Cytokinins					206700	223800	161900	39920	40070	38030	5.01949	2.32754	0.00293184	1	1.53688
Com_323_pos	Feruloylputrescine	C14H20N2O3	264.1	5.04	Phenolic acids	Cinnamic acids and derivatives	501-13-3	HMDB0033463	C10497		80090	54491	64830	130300	12620	20460	1.22053	0.287514	0.424035	0.666667	0.5849
Com_324_pos	Lysine butyrate	C10H22N2O4	234.1	0.89	Amino Acid And Its Derivatives	Amino Acid And Its Derivatives	80407-71-2				10720	13790	44940	13350	9244	18280	1.69912	0.764791	0.514871	0.666667	0.50251
Com_325_pos	iP7G	C16H23N5O5	365.2	1	Phytohormones	Cytokinins					9527000	5978000	6601000	781300	98910	29610	24.2971	4.60271	0.0497647	1	1.24743
Com_326_pos	Octadecadien-6-ynoic acid	C18H28O2	276.2	12.1	Lipids	Fatty Acyls					806600	715100	1115000	420900	724300	353600	1.75921	0.814926	0.0919133	0.888889	0.723484
Com_327_pos	Octadeca-11E,13E,15Z-trienoic acid	C18H30O2	278.2	13.5	Lipids	Fatty Acyls	25575-00-2			LMFA01030777	11880000	12130000	13570000	10860000	15730000	10910000	1.00213	0.00307447	0.910976	0.666667	0.136277
Com_328_pos	Cocamidopropyl betaine	C19H38N2O3	342.1	9.91	Alkaloids and derivatives	Organic Amine Alkaloid	86438-79-1				109600	114800	93110	199400	129200	156500	0.654525	-0.61148	0.0621012	1	1.18103
Com_329_pos	MAG (18:3)	C21H36O4	352.2	12.12	Lipids	Glycerolipids					6774000	13740000	9819000	8144000	12150000	8931000	1.03791	0.0536852	0.965136	0.555556	0.214964
Com_33_pos	Dodecanedioic acid	C12H22O4	230.3	9.452	Organic Acid And Its Derivatives	Organic Acid And Its Derivatives	693-23-2	HMDB0000623	C02678	LMFA01170009	34390	38220	19020	29050	22080	48710	0.917768	-0.123798	0.826599	0.444444	0.248268
Com_330_pos	LysoPC 20:4	C28H50NO7P	543.4	12.69	Lipids	Glycerophospholipids					660100	90550	92550	7537	13450	5152	32.2583	5.0116	0.028336	1	1.43893
Com_331_pos	LysoPC 14:0 (2n isomer)	C22H46NO7P	467.3	11.36	Lipids	Glycerophospholipids					25530	10000	12800	5001	12210	7106	1.9875	0.990954	0.153476	0.888889	0.841655
Com_332_pos	LysoPC 16:0 (2n isomer)	C24H50NO7P	495.33	12.55	Lipids	Glycerophospholipids					2090000	1554000	1422000	648400	1581000	710100	1.72342	0.785276	0.149476	0.777778	0.635052
Com_333_pos	LysoPC 18:0	C26H54NO7P	523.36	13.8	Lipids	Glycerophospholipids					54550	29120	51210	20600	50070	32750	1.3042	0.383161	0.421134	0.777778	0.273218
Com_334_pos	Cucurbitacin I	C30H42O7	514.293	0.67	Terpenoids	Triterpenoids	2222-07-03	HMDB0250582	C08800	LMST01010110	22710	53740	30910	25350	27750	38960	1.1662	0.22181	0.732487	0.555556	0.214455
Com_335_pos	Asp-phe	C13H16N2O5	280.106	5.12	Amino Acid And Its Derivatives	Amino Acid And Its Derivatives	13433-09-5	HMDB0000706			61110	60000	89410	73320	50160	43320	1.26211	0.335838	0.305139	0.777778	0.500513
Com_336_pos	6-Aminocaproic acid	C6H13NO2	131.095	2.07	Lipids	Fatty Acyls	60-32-2	HMDB0001901	C02378	LMFA01100035	22290000	14220000	44970000	9274000	7661000	16040000	2.47096	1.30507	0.114626	0.888889	1.07258
Com_337_pos	N-Formylkynurenine	C11H12N2O4	236.08	4.17	Organic Acid And Its Derivatives	Organic Acid And Its Derivatives	1022-31-7	HMDB0060485	C02700		42240	67680	119600	46330	45350	37380	1.7784	0.830578	0.241465	0.777778	0.82278
Com_338_pos	Diethyl glutarate	C9H16O4	188.105	0.67	Lipids	Fatty Acyls	818-38-2	HMDB0059879			5896000	6618000	7274000	6238000	6605000	7791000	0.959	-0.0603977	0.672904	0.444444	0.199891
Com_339_pos	DL-threitol	C4H10O4	122.058	0.67	Carbohydrates And Its Derivatives	Sugar alcohols	6968-16-7				16780000	15790000	17400000	13750000	15320000	16990000	1.08489	0.117548	0.303811	0.777778	0.606552
Com_34_pos	6-Hydroxynicotinic acid	C6H5NO3	139.11	2.908	Organoheterocyclic compounds	Pyridines and derivatives	5006-66-6	HMDB0002658	C01020		31100	12690	28130	6953	10330	9553	2.67998	1.42222	0.0652588	1	1.16572
Com_340_pos	Lactucin	C15H16O5	276.1	0.67	Organoheterocyclic compounds	Lactones	1891-29-8	HMDB0035814	C09489		2660000	2640000	3348000	2241000	2207000	2393000	1.26414	0.338159	0.0877279	1	0.853321
Com_341_pos	Guanosine monophosphate	C10H14N5O8P	363.058	1.01	Nucleotide And Its Derivates	Nucleotide And Its Derivates					50880	141900	210900	84460	363000	60150	0.795256	-0.330508	0.931532	0.444444	0.157287
Com_342_pos	Quinone	C6H4O2	108.021	0.93	Organooxygen compounds	Quinones	106-51-4	HMDB0003364	C00472		2620000	1910000	2050000	239200	219300	265400	9.08965	3.18423	0.000184804	1	1.52512
Com_343_pos	(5-L-Glutamyl)-L-amino acid	C8H14N2O5	218.09	1.01	Amino Acid And Its Derivatives	Amino Acid And Its Derivatives	5875-41-2	HMDB0006248	C03740		153200	103000	293700	82340	57470	102300	2.27128	1.18351	0.116407	1	1.31511
Com_344_pos	Methionine sulfoxide	C5H11NO3S	165.046	0.75	Amino Acid And Its Derivatives	Amino Acid And Its Derivatives	62697-73-8	HMDB0002005	C02989		388100	312800	706900	237000	228200	438100	1.55851	0.640165	0.255867	0.777778	0.920369
Com_345_pos	All-trans-13,14-dihydroretinol	C20H30O	286.23	10.13	Vitamins	Vitamins	115797-14-3	HMDB0011618	C15492	LMPR01090047	1489000	1769000	1769000	272500	240100	425000	5.36156	2.42265	0.00575086	1	1.49233
Com_346_pos	4-Nitrophenol	C6H5NO3	139.027	10.93	Phenols And Its Derivatives	Phenols And Its Derivatives	100-02-7	HMDB0001232	C00870		3423000	3108000	3427000	3441000	3180000	3207000	1.01323	0.0189582	0.772064	0.444444	0.30202
Com_347_pos	Methylguanidine	C2H7N3	73.0971	0.84	Amines	Amines	471-29-4	HMDB0001522	C02294		380400	610500	511500	470000	520200	524800	0.991683	-0.0120488	0.871709	0.555556	0.193664
Com_348_pos	3,7-Di-O-methylquercetin	C17H14O7	330.074	9.02	Flavonoids	Flavones and Flavonols	2068-02-02	HMDB0029263	C01265	LMPK12112731	1002000	824100	257900	381300	324500	347800	1.97798	0.984028	0.334937	0.666667	0.6581
Com_349_pos	1,4-dihydro-1-Methyl-4-oxo-3-pyridinecarboxamide	C7H8N2O2	152.059	1.66	Organoheterocyclic compounds	Pyridines and derivatives	769-49-3	HMDB0004194	C05843		15580000	9165000	25250000	107300	151100	77080	149.025	7.21941	0.000341768	1	1.2432
Com_35_pos	2-Methoxybenzoic acid	C8H8O3	152.15	7.168	Organic Acid And Its Derivatives	Benzoic acids and derivatives	579-75-9	HMDB0032604			30707	35650	25910	23980	22310	54810	0.912631	-0.131896	0.973605	0.666667	0.0189737
Com_350_pos	Sissotrin	C22H22O10	446.121	6.23	Flavonoids	Isoflavonoids	5928-26-7	HMDB0033990	C05376		31790	10380	70270	21650	16532	5708	2.56186	1.35719	0.309887	0.777778	0.75422
Com_351_pos	Delphinidin 3-O-Rutinoside	C27H31O16	611.5	6.35	Flavonoids	Anthocyanins	58285-26-0	HMDB0038001	C16315		212500	77630	65110	82270	27820	59240	2.09792	1.06896	0.232169	0.777778	0.744851
Com_352_pos	(-)-N-[3',4'-Dihydroxy-(E)-cinnamoyl]-L-glutamic acid	C14H15N1O7	309.271	16.07	Amino Acid And Its Derivatives	Amino Acid And Its Derivatives	860295-23-4				37090	23060	55060	36130	36990	35500	1.06067	0.0849762	0.993041	0.666667	0.377662
Com_353_pos	(-)-Norepinephrine N-hexoside	C14H21NO8	331.32	1.05	Carbohydrates And Its Derivatives	Glycosides					2252000	1912000	1662000	337900	567300	576100	3.93303	1.97564	0.00614058	1	1.60363
Com_354_pos	(+)-epipinoresinol-4-O-beta-D-glucoside	C26H32O11	520.53	7.12	Phenylpropanoids and polyketides	Lignans	74983-66-7				10550	17400	14670	8922	9607	9332	1.52974	0.613284	0.107359	1	0.546059
Com_355_pos	1,3-Dimethyluric Acid	C7H8N4O3	196.163	11.73	Organic Acid And Its Derivatives	Organic Acid And Its Derivatives	944-73-0	HMDB0001857			78740	94880	84310	79190	71960	80230	1.11475	0.156715	0.185517	0.777778	0.709324
Com_356_pos	1-Decanoyl-2-hydroxy-sn-glycero-3-phosphocholine	C18H38NO7P	411.5	6.35	Amines	Cholines					3033	4781	2572	2885	10360	8162	0.485168	-1.04344	0.249442	0.777778	0.390249
Com_357_pos	1-Linoleoyl-Rac-Glycerol	C21H38O4	354.524	12.05	Lipids	Fatty Acyls	2277-28-3			LMGL01010006	161000	198900	89990	104800	413600	116300	0.708823	-0.496503	0.734054	0.444444	0.260892
Com_358_pos	1-Methyladenine	C6H7N5	149.153	1.05	Organoheterocyclic compounds	Purines and purine derivatives	5142-22-3	HMDB0011599	C02216		419700	369600	319400	250200	241600	247200	1.50027	0.585223	0.0349643	1	0.841374
Com_359_pos	1-Methylxanthine	C6H6N4O2	166.137	1.07	Organoheterocyclic compounds	Purines and purine derivatives	6136-37-4	HMDB0010738	C16358		26990	27880	37130	32020	24280	20340	1.20042	0.263536	0.321883	0.777778	0.591776
Com_36_pos	trans-2-Hexenal	C6H10O	98.14	11.005	Lipids	Fatty Acyls	6728-26-3	HMDB0031496	C08497	LMFA06000002	3190000	2915000	2708000	3346000	3313000	3340000	0.881388	-0.182151	0.112665	1	0.801333
Com_360_pos	2-Aminoethylphosphonate	C2H8NO3P	125.064	6.47	Organic Acid And Its Derivatives	Organic Acid And Its Derivatives	2041-14-7	HMDB0011747	C03557		4763	18910	17700	7008	7470	9243	1.74415	0.802525	0.470761	0.666667	0.560767
Com_361_pos	2'-Deoxycytidine	C9H13N3O4	227.217	1.18	Nucleotide And Its Derivates	Nucleotide And Its Derivates	207121-53-7				268700	60050	125600	195900	132500	84970	1.09914	0.13637	0.95803	0.555556	0.155552
Com_362_pos	2-Methyladenosine	C11H15N5O4	281.268	1.05	Nucleotide And Its Derivates	Nucleotide And Its Derivates	16526-56-0				117100	126600	188500	396500	381200	529300	0.330681	-1.59649	0.00488285	1	1.10357
Com_363_pos	3,7-Dimethoxykaempferol-C-glucoside	C23H24O11	476.2	6.45	Flavonoids	Flavones and Flavonols					37360	113400	27960	25280	23120	11930	2.96237	1.56675	0.144778	1	1.23465
Com_364_pos	3’,4’,5’-Tricetin 5-O-hexoside	C24H26O12	506.46	6.62	Flavonoids	Flavones and Flavonols					63426	57500	4744	42676	17240	50033	1.14298	0.192806	0.802844	0.666667	0.283884
Com_365_pos	3-Methylcrotonylglycine	C7H11NO3	157.167	1.08	Organic Acid And Its Derivatives	Organic Acid And Its Derivatives	33008-07-0	HMDB0000459	C20828		82490	29420	37820	78630	57370	27480	0.915892	-0.126751	0.830956	0.444444	0.116852
Com_366_pos	4-Hydroxy-6-methylquinoline-3-carboxylic acid	C11H9NO3	203.194	13.14	Organoheterocyclic compounds	Quinolines and derivatives	35973-18-3				74500	53320	42100	38740	41430	47210	1.33396	0.415717	0.247524	0.888889	0.831983
Com_367_pos	4-Pyridoxate	C8H9NO4	183.161	2.91	Organoheterocyclic compounds	Pyridines and derivatives	82-82-6	HMDB0000017	C00847		86870	159700	213500	18850	22960	19570	7.49544	2.90601	0.0143177	1	1.54271
Com_368_pos	4-Pyridoxic acid O-hexoside	C14H19NO9	345.306	1.66	Vitamins	Vitamins					187800	159800	839300	35140	64470	45200	8.19626	3.03497	0.0616229	1	1.51113
Com_369_pos	7-(2-Hydroxyethyl)theophyline	C9H12N4O3	224.217	1.17	Alkaloids and derivatives	Purines Alkaloids	519-37-9				21360	36560	93200	26530	31180	22360	1.88735	0.916361	0.400754	0.666667	0.454333
Com_37_pos	Atractylenolide I	C15H18O2	230.3	13.035	Terpenoids	Sesquiterpenoids	73069-13-3	HMDB0248706	C17885		25990	21850	18510	17130	17890	14110	1.3505	0.433492	0.0777253	1	0.529713
Com_370_pos	8-Chlro-1-tetrahydronorharmanone	C11H9ClN2O	220.655	2.67	Organoheterocyclic compounds	Indole And Its Derivatives	5565-76-4				151100	191300	806100	42080	44970	55210	8.07325	3.01315	0.0715965	1	1.4534
Com_371_pos	Apigenin C-pentoside	C20H18O9	402.35	0.73	Flavonoids	Flavones and Flavonols					10490	33980	35940	18560	15620	24210	1.37712	0.461654	0.67385	0.666667	0.344906
Com_372_pos	Apo-13-zeaxanthinone	C18H26O2	274.4	8.84	Organoheterocyclic compounds	Ketones		HMDB0302026			57290	81310	231300	35460	82650	47970	2.22724	1.15526	0.251085	0.777778	0.597176
Com_373_pos	Arabidopyl ketoadipic acid	C15H14O9	338.27	15.19	Organic Acid And Its Derivatives	Organic Acid And Its Derivatives					7291	7357	7373	10670	3167	4581	1.19562	0.257764	0.476175	0.666667	0.739974
Com_374_pos	B Eupalinolide	C24H30O9	462.49	1.11	Terpenoids	Sesquiterpenoids	877822-40-7				314700	340700	252100	70170	12570	8949	9.89759	3.30708	0.0485117	1	1.08607
Com_375_pos	Chinese bittersweet alkaloid II	C18H30N2O3	322.4	6.13	Alkaloids and derivatives	Oxazinanes Alkaloids					34220	26860	25740	28990	21540	28170	1.10318	0.141664	0.488723	0.444444	0.292501
Com_376_pos	Cyanidin O-rutinoside	C27H31O15	595.52	6.66	Flavonoids	Anthocyanins			C08620		349200	74930	158900	90950	85690	190200	1.58933	0.668419	0.547994	0.555556	0.394375
Com_377_pos	D-(+)-Octopine	C9H18N4O4	246.264	0.73	Amino Acid And Its Derivatives	Amino Acid And Its Derivatives	34522-32-2		C04137		39480	41530	37810	56600	21610	25520	1.14547	0.195944	0.522325	0.666667	0.500672
Com_378_pos	D-Ala-D-Ala	C6H12N2O3	160.171	0.94	Amino Acid And Its Derivatives	Amino Acid And Its Derivatives	923-16-0	HMDB0244385	C00993		61870	153900	105700	134200	127900	111900	0.859545	-0.218354	0.502859	0.666667	0.532912
Com_379_pos	D-beta-Homophenylalanine	C10H13NO2	179.216	5.41	Amino Acid And Its Derivatives	Amino Acid And Its Derivatives	131270-08-1				20960	7601	32440	10650	9562	4025	2.51685	1.33162	0.192614	0.777778	0.959331
Com_38_pos	Fraxinellone	C14H16O3	232.275	11.429	Organoheterocyclic compounds	Organoheterocyclic compounds	28808-62-0				7723	11350	4759	11750	15510	8006	0.675778	-0.565378	0.261891	0.888889	0.733733
Com_380_pos	Denin	C33H56O14	676.79	11.46	Lipids	Steroids and steroid derivatives					290600	335600	143800	403300	1560000	272800	0.34435	-1.53805	0.253894	0.777778	0.50056
Com_381_pos	DHZROG	C21H33N5O10	515.514	1.01	Phytohormones	Cytokinins	62512-95-2				61240	40420	77970	43050	23200	39980	1.69095	0.757837	0.127254	0.888889	0.879689
Com_382_pos	di-C,C-pentosyl-luteolin	C25H26O14	550.46	0.73	Flavonoids	Flavones and Flavonols					21120	53520	36050	3027	16290	5932	4.38394	2.13223	0.0575065	1	1.31913
Com_383_pos	Dl-2-Aminooctanoic Acid	C8H17NO2	159.226	1.23	Amino Acid And Its Derivatives	Amino Acid And Its Derivatives	644-90-6	HMDB0000991			372300	414300	734300	279800	248800	163600	2.1972	1.13566	0.0487588	1	1.4459
Com_384_pos	DL-threo-beta-Methylaspartic acid	C5H9NO4	147.129	0.89	Amino Acid And Its Derivatives	Amino Acid And Its Derivatives					18780	19580	32050	16280	12390	13730	1.66061	0.731716	0.0890813	1	1.08535
Com_385_pos	Docosanoic acid	C22H44O2	340.584	1.08	Lipids	Fatty Acyls	112-85-6	HMDB0304269	C08281	LMFA01010022	79440	75680	66760	13960	9376	6216	7.50812	2.90845	0.00979231	1	1.42177
Com_386_pos	D-Sorbitol	C6H14O6	182.172	0.89	Carbohydrates And Its Derivatives	Sugar Alcohols	50-70-4	HMDB0000247	C00794		1049000	950000	1070000	795200	743000	824200	1.2991	0.377515	0.00599695	1	1.48642
Com_387_pos	Glu-Glu	C10H14N2O7	276.243	0.99	Amino Acid And Its Derivatives	Amino Acid And Its Derivatives	3929-61-1	HMDB0028818	C01425		74260	195900	130600	56830	114300	140100	1.28767	0.364757	0.565476	0.666667	0.505279
Com_388_pos	Oxidized glutathione	C20H32N6O12S2	612.6	1.06	Amino Acid And Its Derivatives	Amino Acid And Its Derivatives	27025-41-8	HMDB0003337	C00127		3354000	1344000	2096000	550100	503400	381700	4.73384	2.24301	0.01796	1	1.51794
Com_389_pos	IAA-Glu	C15H16N2O5	304.298	0.72	Phytohormones	Auxin		HMDB0304379			263900	255200	465800	204600	146300	238200	1.67187	0.741465	0.117574	1	0.979837
Com_39_pos	Linderane	C15H16O4	260.285	11.266	Terpenoids	Sesquiterpenoids	13476-25-0		C09495		20110	20750	8589	8531	33040	26450	0.726967	-0.460039	0.659586	0.666667	0.297639
Com_390_pos	Irisolidone 7-O-beta-d-glucoside	C23H24O11	476.43	0.97	Flavonoids	Isoflavonoids	6009-88-7				26610	18840	11050	6097	9293	10080	2.2183	1.14945	0.0777124	1	1.28473
Com_391_pos	L-Homocystine	C8H16N2O4S2	268.354	2.5	Amino Acid And Its Derivatives	Amino Acid And Its Derivatives	626-72-2	HMDB0000676	C01817		2442000	230300	1280000	241000	121900	243800	6.51442	2.70364	0.151269	0.777778	0.985748
Com_392_pos	Limocitrin O-hexoside	C23H24O13	508.43	0.97	Flavonoids	Flavones and Flavonols					1006000	594700	710900	8289	12730	121736	16.1928	4.01728	0.048949	1	1.2971
Com_393_pos	LPC(1-acyl 16:0)	C24H50NO7P	495.63	12.59	Lipids	Glycerophospholipids					1086000	798800	752700	371300	852600	355800	1.66962	0.73952	0.164878	0.777778	0.597759
Com_394_pos	LPC(1-acyl 16:1)	C24H48NO7P	493.61	11.54	Lipids	Glycerophospholipids					129600	21170	24690	11020	19880	8543	4.44844	2.1533	0.163989	1	1.17302
Com_395_pos	LPC(1-acyl 16:2)	C24H46NO7P	491.6	10.99	Lipids	Glycerophospholipids					49730	14830	51660	16280	28210	14620	1.96616	0.975384	0.297242	0.777778	0.725126
Com_396_pos	LPC(1-acyl 18:1)	C26H52NO7P	521.67	12.76	Lipids	Glycerophospholipids					4766000	675300	821700	76860	154000	46760	22.5596	4.49567	0.0263685	1	1.42979
Com_397_pos	LPC(1-acyl 18:2)	C26H50NO7P	519.65	12.18	Lipids	Glycerophospholipids					1348000	381100	629700	612500	1324000	539600	0.952627	-0.0700165	0.83885	0.555556	0.156496
Com_398_pos	LPC(1-acyl 18:3)	C26H48NO7P	517.63	12.59	Lipids	Glycerophospholipids					830000	392800	424600	207700	520300	220300	1.73721	0.796775	0.200866	0.777778	0.571373
Com_399_pos	methylApigenin C-hexoside	C22H22O10	446.404	0.73	Flavonoids	Flavones and Flavonols					115100	67750	184500	45060	65180	51270	2.27447	1.18553	0.108031	1	1.21131
Com_4_pos	Phloretin	C15H14O5	274.27	8.598	Flavonoids	Chalcones and dihydrochalcones	60-82-2	HMDB0003306	C00774	LMPK12120525	57690	85760	184600	55140	84450	36200	1.86615	0.900063	0.257692	0.888889	0.474685
Com_40_pos	Germacrone	C15H22O	218.335	13.552	Terpenoids	Sesquiterpenoids	6902-91-6	HMDB0252704	C16966		171600	113300	85170	67450	54680	73830	1.8885	0.917239	0.0807822	1	1.13682
Com_400_pos	methylApigenin C-pentoside	C21H20O9	416.378	1.01	Flavonoids	Flavones and Flavonols					41960	44770	58020	29940	21320	30700	1.76611	0.820571	0.0215214	1	0.927145
Com_401_pos	Methyl Benzoate	C8H8O2	136.148	1.84	Organic Acid And Its Derivatives	Benzoic acids and derivatives	93-58-3	HMDB0033968	C20645		587300	572400	1346000	103300	92800	248400	5.63712	2.49496	0.0143796	1	1.36418
Com_402_pos	methylChrysoeriol 5-O-hexoside	C23H24O11	476.43	0.97	Flavonoids	Flavones and Flavonols					58840	50480	35100	13750	4913	5082	6.08212	2.60457	0.0170065	1	1.63053
Com_403_pos	2-Methoxyhexadecanoate	C17H34O2	270.451	0.97	Lipids	Fatty Acyls	112-39-0		C13947	LMFA07010470	2203000	1697000	2168000	674800	474400	794500	3.12188	1.64242	0.00614423	1	1.38057
Com_405_pos	Methyl oleate	C19H36O2	296.488	1.06	Lipids	Fatty Acyls	112-62-9		C03425	LMFA07010965	77740	68400	84780	81230	48010	65320	1.18688	0.247178	0.341689	0.777778	0.387513
Com_406_pos	methylQuercetin O-hexoside	C22H22O12	478.409	0.98	Flavonoids	Flavones and Flavonols					916600	1647000	1763000	629400	30800	29870	6.2698	2.64842	0.103129	1	1.09686
Com_407_pos	N-(9H-Purin-6-ylcarbamoyl)threonine	C10H12N6O4	280.24	14.46	Nucleotide And Its Derivates	Nucleotide And Its Derivates					226300	230100	134000	248400	257400	216000	0.817955	-0.289906	0.327913	0.777778	0.685278
Com_408_pos	N,N,N-Tri-p-cinnamoylagmatine	C32H32N4O3	520.6	5.89	Amines	Amines					22660	23330	17080	4252	2473	10610	3.6383	1.86327	0.0679669	1	1.3677
Com_409_pos	N,N-Caffeoyl, feruloylputrescine	C23H26N2O6	426.46	0.98	Amines	Amines					710600	267000	1525000	187700	195100	234900	4.05148	2.01845	0.14333	1	1.32109
Com_41_pos	Xanthosine	C10H12N4O6	284.225	3.928	Nucleotide And Its Derivates	Nucleotide And Its Derivates	146-80-5	HMDB0000299	C01762		117600	71950	195000	18770	20320	10020	7.83038	2.96908	0.0061332	1	1.64494
Com_410_pos	N,N-Dicaffeoylputrescine	C22H24N2O6	412.43	1.08	Amines	Amines					14240	54950	8227	63150	45780	28100	0.564964	-0.823769	0.270973	0.777778	0.922538
Com_411_pos	N,N-Dicaffeoylspermidine	C25H31N3O6	469.53	5.57	Amines	Amines					5632	5215	5188	9688	7688	5830	0.690985	-0.533274	0.136419	1	0.443487
Com_412_pos	N1,N10-Dicoumaroyl spermidine	C25H31N3O4	437.53	6.24	Phenolic acids	Cinnamic acids and derivatives			C21169		4467	7426	14519	2869	6084	3648	2.09602	1.06766	0.184501	0.888889	0.786434
Com_413_pos	N1-Acetylspermine	C12H28N4O	244.377	0.88	Amines	Amines	25593-72-0	HMDB0001186	C02567		65110	50090	62010	40890	36050	36400	1.56353	0.644803	0.0168513	1	1.08757
Com_414_pos	N8-Acetylspermidine	C9H21N3O	187.28	1.06	Organic Acid And Its Derivatives	Organic Acid And Its Derivatives	13431-24-8	HMDB0002189	C01029		66260	21530	41730	9393	23120	17580	2.58559	1.37049	0.0981548	0.888889	1.04916
Com_415_pos	N-Acetyl-5-hydroxytryptamine	C12H14N2O2	218.252	5.98	Amino Acid And Its Derivatives	Amino Acid And Its Derivatives	1210-83-9	HMDB0001238	C00978		13420	13980	17490	5909	9787	5136	2.15486	1.10759	0.0394636	1	0.963648
Com_416_pos	N-Acetyl-L-valine	C7H13NO3	159.183	0.96	Amino Acid And Its Derivatives	Amino Acid And Its Derivatives	96-81-1	HMDB0011757			311800	364800	552600	185500	156900	590400	1.31775	0.39808	0.416106	0.666667	0.741228
Com_417_pos	N-Caffeoylagmatine	C14H20N4O3	292.33	12.38	Phenols And Its Derivatives	Phenolamines					1415000	1404000	1411000	1427000	1423000	1365000	1.00356	0.00512503	0.819464	0.666667	0.0549942
Com_418_pos	N-Feruloylagmatine	C15H21N4O3	305.35	1.06	Phenols And Its Derivatives	Phenolamines					5579000	1845000	2971000	1069000	1103000	1051000	3.22526	1.68941	0.0790827	1	1.17492
Com_419_pos	N-Hydroxy-L-tryptophan	C11H12N2O3	220.225	2.66	Amino Acid And Its Derivatives	Amino Acid And Its Derivatives	87843-31-0	HMDB0255152	C19716		149600	176100	731200	39180	39600	47120	8.39476	3.06949	0.0643994	1	1.50284
Com_42_pos	Dihydrocoumarin	C9H8O2	148.159	7.158	Phenylpropanoids and polyketides	Coumarins and derivatives	119-84-6	HMDB0036626	C02274		67980	138200	56180	49920	51820	30550	1.98322	0.987844	0.134915	1	1.13563
Com_420_pos	Nicotinic acid-hexoside	C12H15NO7	285.2	0.97	Carbohydrates And Its Derivatives	Carbohydrates And Its Derivatives					9614000	16410000	34760000	19490000	13470000	12110000	1.34866	0.431524	0.684746	0.555556	0.136663
Com_421_pos	Nicotinuric Acid	C8H8N2O3	180.161	3.42	Vitamins	Vitamins	583-08-4	HMDB0003269	C05380		80430	80000	154100	27257	6379	22247	5.62837	2.49272	0.0375689	1	1.03649
Com_422_pos	N-p-Cinnamoylagmatine	C14H20N4O	260.3	12.67	Phenolic acids	Cinnamic acids and derivatives					21210	25230	41240	26750	26490	22380	1.15948	0.21348	0.641551	0.555556	0.20104
Com_423_pos	N-p-Cinnamoylputrescine	C13H18N2O	218.29	13.23	Phenolic acids	Cinnamic acids and derivatives					51630	68500	51440	50140	55170	57770	1.05206	0.0732174	0.707107	0.444444	0.322876
Com_424_pos	N alpha-Acetyl-L-Arginine	C8H16N4O3	216.238	1.04	Amino Acid And Its Derivatives	Amino Acid And Its Derivatives	155-84-0				471300	590900	672500	105800	191360	97730	4.39287	2.13516	0.00839367	1	1.35978
Com_425_pos	Palmitoleic Acid	C16H30O2	254.408	10.9	Lipids	Fatty Acyls	373-49-9	HMDB0003229	C08362	LMFA01030056	807200	819900	827700	808900	847000	801500	0.998942	-0.00152722	0.967894	0.555556	0.0608945
Com_426_pos	Phellodenol H	C17H20O9	368.335	1.02	Phenylpropanoids and polyketides	Coumarins and derivatives					336600	224600	225300	321700	298500	111100	1.07548	0.104983	0.7043	0.444444	0.134085
Com_427_pos	Phellodenol H O-hexoside	C23H30O14	530.483	5.96	Phenylpropanoids and polyketides	Coumarins and derivatives					37340	81390	29200	21330	16440	22310	2.46222	1.29996	0.109504	1	1.13629
Com_428_pos	Pyridoxine	C8H11NO3	169.178	1.53	Vitamins	Vitamins	65-23-6	HMDB0000239	C00314		218200	111700	434700	20190	53910	48260	6.24877	2.64357	0.0262374	1	1.54175
Com_429_pos	Rhodomyrtone	C26H34O6	442.54	11.33	Organoheterocyclic compounds	Organoheterocyclic compounds					3488000	3630000	3249000	3910000	4661000	3503000	0.858622	-0.219905	0.213301	0.888889	0.971718
Com_43_pos	L-Pipecolate	C6H11NO2	129.16	1.049	Amino Acid And Its Derivatives	Amino Acid And Its Derivatives	3105-95-1	HMDB0000716	C00408		11310000	8136000	27550000	7591000	5397000	6774000	2.3781	1.24981	0.173323	1	1.10862
Com_430_pos	Roseoside	C19H30O8	386.437	1.09	Lipids	Fatty Acyls	54835-70-0				105900	69850	81830	30490	3340	9950	5.88351	2.55668	0.0744333	1	1.29782
Com_431_pos	Selgin 5-O-hexoside	C22H22O12	478.4	0.94	Flavonoids	Flavones and Flavonols					911400	1159000	807200	309200	17790	6938	8.61743	3.10726	0.0985052	1	1.14881
Com_432_pos	Selgin C-hexoside	C22H22O12	478.4	0.74	Flavonoids	Flavones and Flavonols					267600	518900	385400	330600	374700	354000	1.1063	0.145738	0.763904	0.666667	0.29549
Com_433_pos	Spermidine derivative	C8H21N3O6	255.27	14.85	Amines	Amines					13940	9091	14680	10400	12570	16500	0.955435	-0.0657711	0.819737	0.444444	0.37247
Com_434_pos	S-Sulfo-L-cysteine	C3H7NO5S2	201.221	0.98	Amino Acid And Its Derivatives	Amino Acid And Its Derivatives	1637-71-4	HMDB0000731	C05824		25800	23310	22170	30260	19800	19990	1.01756	0.0251123	0.826795	0.666667	0.093216
Com_435_pos	Threonyl carbamoyl adenosine	C15H20N6O8	412.35	5.08	Nucleotide And Its Derivates	Nucleotide And Its Derivates					194100	151500	127500	77680	62760	79870	2.14743	1.10261	0.0101164	1	1.52468
Com_436_pos	Tianshic acid	C18H37NO5	347.49	0.97	Lipids	Fatty Acyls					25760	45030	28880	18886	9102	19676	2.0911	1.06426	0.0734674	1	1.2757
Com_437_pos	Tricetin O-hexoside	C21H20O12	464.383	6.46	Flavonoids	Flavones and Flavonols					278900	101600	74670	94930	43270	56410	2.33888	1.22582	0.201481	0.888889	0.786792
Com_438_pos	Tyramine	C8H11NO	137.179	2	Amines	Amines	51-67-2	HMDB0000306	C00483		7128000	5927000	2662000	2490000	4006000	4444000	1.43665	0.522713	0.437261	0.777778	0.512123
Com_439_pos	Vanillactic acid	C10H12O5	212.199	9.2	Organic Acid And Its Derivatives	Organic Acid And Its Derivatives	2475-56-1	HMDB0000913			16970	23900	19510	20800	19040	12520	1.15317	0.205606	0.456027	0.666667	0.249146
Com_44_pos	Pipecolic acid	C6H11NO2	129.16	1.042	Amino Acid And Its Derivatives	Amino Acid And Its Derivatives	535-75-1	HMDB0000070			151000000	115300000	261400000	102300000	74410000	101000000	1.90018	0.926139	0.118011	1	1.17283
Com_440_pos	Vitamin D2	C28H44O	396.648	1.05	Vitamins	Vitamins	50-14-6	HMDB0242614	C05441	LMST03010001	43840	50870	34340	21610	5160	5281	4.0264	2.00949	0.0683311	1	1.43067
Com_441_pos	Xanthurenic acid	C10H7NO4	205.167	5.06	Organic Acid And Its Derivatives	Organic Acid And Its Derivatives	59-00-7	HMDB0000881	C02470		503000	306200	1124000	182900	81970	259200	3.68882	1.88316	0.0686705	1	1.20912
Com_442_pos	Xanthurenic acid O-hexoside	C16H17NO9	367.31	4.52	Nucleotide And Its Derivates	Nucleotide And Its Derivates					55820	82960	59130	18630	26810	21260	2.96717	1.56909	0.00288018	1	1.51559
Com_443_pos	Yamogenin	C27H42O3	414.621	0.9	Lipids	Steroids and steroid derivatives	512-06-1		C08918	LMST01080045	10260	5286	27190	7020	3692	5995	2.55797	1.355	0.251746	0.777778	0.811499
Com_444_pos	Linoleic acid	C18H32O2	280.445	14.46	Lipids	Fatty Acyls	60-33-3	HMDB0000673	C01595	LMFA01030120	143900	119500	70060	98200	149400	135000	0.871563	-0.198323	0.551773	0.666667	0.492278
Com_445_pos	gamma-Glu-Leu	C11H20N2O5	260.287	5.17	Amino Acid And Its Derivatives	Amino Acid And Its Derivatives	2566-39-4	HMDB0011171			129100	97500	474100	17180	12430	22620	13.4157	3.74585	0.0286481	1	1.35851
Com_446_pos	Selgin O-hexosyl-O-hexoside	C28H32O17	640.552	0.97	Flavonoids	Flavones and Flavonols					1045000	2477000	1462000	24650	10130	10930	109.035	6.76865	0.000264199	1	1.41336
Com_447_pos	Syringetin 5-O-hexoside	C23H24O13	508.1	0.97	Flavonoids	Flavones and Flavonols					1145000	723000	869800	14560	13850	13930	64.6623	6.01485	0.00089764	1	1.48943
Com_449_pos	Eriodictiol 6-C-hexoside 8-C-hexoside-O-hexoside	C33H42O21	774.684	0.97	Flavonoids	Flavanones					37260	11900	30450	3754	5894	11239	3.81146	1.93034	0.0489961	1	1.67462
Com_45_pos	L-Tryptophan	C11H12N2O2	204.23	4.894	Amino Acid And Its Derivatives	Amino Acid And Its Derivatives	73-22-3	HMDB0000929	C00078		49930000	34340000	77780000	18220000	12810000	22490000	3.02784	1.59829	0.0245327	1	1.31643
Com_450_pos	8-C-hexosyl chrysoeriol O-hexoside	C28H32O16	624.552	0.92	Flavonoids	Flavones and Flavonols					268600	297700	371200	58224	48122	6540	8.30484	3.05395	0.0694159	1	0.953581
Com_451_pos	N-Hydroxyl-tryptamine	C10H12N2O	176.215	0.88	Amino Acid And Its Derivatives	Amino Acid And Its Derivatives	4761-34-6	HMDB0255154	C17203		44780	59380	181100	41780	26210	77260	1.96392	0.973739	0.339911	0.777778	0.809482
Com_453_pos	LysoPC 19:0	C27H56NO7P	537.71	3.95	Lipids	Glycerophospholipids	108273-88-7			LMGP01050041	14990	6615	60260	6879	8602	4608	4.07512	2.02684	0.247611	0.777778	1.26538
Com_454_pos	(-)-3-(3,4-Dihydroxyphenyl)-2-methylalanine	C10H13NO4	211.214	4.61	Amino Acid And Its Derivatives	Amino Acid And Its Derivatives	555-30-6				8303	8512	21100	6940	4108	4953	2.36954	1.24461	0.107676	1	0.762104
Com_455_pos	N-Methylnicotinamide	C7H8N2O	136.151	1.84	Organoheterocyclic compounds	Pyridines and derivatives	114-33-0	HMDB0003152			120400	129800	263600	19680	23700	49390	5.53843	2.46948	0.0103578	1	1.39364
Com_456_pos	Orotic acid	C5H4N2O4	156.096	1.44	Vitamins	Vitamins	65-86-1	HMDB0000226	C00295		4077000	792300	2244000	523100	243200	321900	6.53676	2.70858	0.0509055	1	0.935261
Com_457_pos	7-O-Ethylmorroniside	C19H30O11	434.435	5.87	Terpenoids	Monoterpenoids	945721-10-8				308347	319750	99350	167300	183500	193800	1.33575	0.417645	0.707922	0.666667	0.408238
Com_458_pos	beta-Alanine	C3H7NO2	89.093	0.8	Amino Acid And Its Derivatives	Amino Acid And Its Derivatives	107-95-9	HMDB0000056	C00099		1038000	2375000	1834000	1750000	1576000	1722000	1.03942	0.0557809	0.95285	0.666667	0.153418
Com_459_pos	L-Dihydroorotic acid	C5H6N2O4	158.112	0.92	Amino Acid And Its Derivatives	Amino Acid And Its Derivatives	5988-19-2	HMDB0003349	C00337		22550000	16990000	14470000	16910000	16670000	15380000	1.10315	0.141623	0.595375	0.666667	0.204727
Com_46_pos	Uracil	C4H4N2O2	112.09	1.47	Nucleotide And Its Derivates	Nucleotide And Its Derivates	66-22-8	HMDB0000300	C00106		645800	277100	373200	369300	553100	477500	0.925852	-0.111147	0.678221	0.555556	0.313776
Com_460_pos	D-Threonine	C4H9NO3	119.119	0.86	Amino Acid And Its Derivatives	Amino Acid And Its Derivatives	632-20-2	HMDB0250801	C00820		2381000	1995000	2686000	822900	844700	1104000	2.54799	1.34936	0.00188008	1	1.52968
Com_461_pos	pterosin A	C15H20O3	248.317	0.65	Terpenoids	Sesquiterpenoids	35910-16-8	HMDB0030757			76250	108600	95460	88500	78470	98630	1.05538	0.0777681	0.720028	0.555556	0.119903
Com_462_pos	Protostemonine	C25H31NO6	417.495	0.65	Alkaloids and derivatives	Stemona Alkaloids	27495-40-5				15540	10150	13200	7888	3716	13630	1.54117	0.62403	0.278914	0.777778	0.776832
Com_463_pos	TriacetonaMine	C9H17NO	155.24	2.28	Organoheterocyclic compounds	Piperidines	826-36-8	HMDB0031179			5095000	4836000	4250000	3010000	2852000	3712000	1.4812	0.566766	0.0195093	1	0.927315
Com_464_pos	Cyclen	C8H20N4	172.27	0.71	Amines	Amines	294-90-6	HMDB0250623			99100	135400	121700	141900	142700	132000	0.855017	-0.225975	0.209302	0.888889	0.490263
Com_465_pos	Tropinone	C8H13NO	139.19	1	Alkaloids and derivatives	Tropanes Alkaloids	532-24-1	HMDB0304521	C00783		20760	7045	35950	6019	7412	31550	1.41738	0.503223	0.568549	0.666667	0.683316
Com_466_pos	Betaine	C5H11NO2	117.15	0.907	Alkaloids and derivatives	Organic Amine Alkaloid	107-43-7	HMDB0000043	C00719		2830000	2912000	2527000	1912000	1859000	1597000	1.54042	0.623328	0.0043757	1	1.11893
Com_467_pos	Lipoamide	C8H15NOS2	205.341	4.89	Lipids	Fatty Acyls	940-69-2	HMDB0000962	C00248	LMFA08010006	442900	281100	726800	173700	90400	212000	3.04726	1.60751	0.0431786	1	1.22752
Com_468_pos	4aR-(4aalpha,6beta,8aalpha)]-4a,5,6,7,8,8a-Hexahydro-4,8a-dimethyl-6-(1-methylethenyl)-2(1H)-naphthalenone	C15H22O	218.33	11.66	Terpenoids	Terpene					921600	899900	1061000	807000	863900	829500	1.15282	0.205162	0.0981954	1	0.972807
Com_469_pos	5-Methyluridine	C10H14N2O6	258.228	1.02	Nucleotide And Its Derivates	Nucleotide And Its Derivates	1463-10-1	HMDB0000884			149000	93150	120300	29230	20980	58300	3.34025	1.73995	0.0346912	1	1.19204
Com_47_pos	D-glutamine	C5H10N2O3	146.14	0.86	Amino Acid And Its Derivatives	Amino Acid And Its Derivatives	5959-95-5	HMDB0003423	C00819		250200000	207400000	463200000	164300000	116300000	164500000	2.06875	1.04876	0.0900186	1	1.26446
Com_470_pos	Biotin	C10H16N2O3S	244.311	9.02	Vitamins	Vitamins	58-85-5	HMDB0000030	C00120		116200	123300	139800	128900	151200	142500	0.897539	-0.155953	0.204926	0.888889	0.791467
Com_471_pos	Guanosine 3',5'-Cyclic Monophosphate	C10H12N5O7P	345.205	0.71	Nucleotide And Its Derivates	Nucleotide And Its Derivates	7665-99-8	HMDB0001314	C00942		19280	26000	34870	25440	26020	20740	1.11011	0.150704	0.696913	0.555556	0.22381
Com_472_pos	Histamine	C5H9N3	111.145	1.04	Amines	Amines	51-45-6	HMDB0000870	C00388		650900	446600	1351000	564200	529900	485500	1.55008	0.632339	0.414876	0.666667	0.822342
Com_473_pos	Kynurenine	C10H12N2O3	208.214	3.78	Amino Acid And Its Derivatives	Amino Acid And Its Derivatives	343-65-7	HMDB0250769	C01718		204200	276900	414200	104800	146900	135600	2.31164	1.20892	0.0402626	1	0.881036
Com_474_pos	Phenylacetylglutamine	C13H16N2O4	264.277	0.94	Amino Acid And Its Derivatives	Amino Acid And Its Derivatives	28047-15-6	HMDB0006344	C04148		39370	11190	71260	9129	5148	12270	4.58884	2.19813	0.11916	0.888889	1.32398
Com_475_pos	Spermine	C10H26N4	202.34	0.71	Polyamine	Polyamine	71-44-3	HMDB0001256	C00750		4964000	6426000	17540000	2249000	756400	1972000	5.81227	2.5391	0.030346	1	1.16546
Com_476_pos	Urea	CH4N2O	60.055	0.93	Organic Acid And Its Derivatives	Organic Acid And Its Derivatives	57-13-6	HMDB0000294	C00086		106500	140000	142400	228500	229400	229600	0.565673	-0.82196	0.0254594	1	0.815595
Com_477_pos	Coumalic acid	C6H4O4	140.094	0.72	Organic Acid And Its Derivatives	Organic Acid And Its Derivatives	500-05-0				1228000	1085000	1305000	930800	747500	821200	1.44749	0.533553	0.0119745	1	1.60875
Com_478_pos	Dihydroactindiolide	C11H16O2	180.243	5.51	Organoheterocyclic compounds	Lactones	17092-92-1	HMDB0035240			189400	313400	78700	11660	11830	13440	15.746	3.97691	0.0219704	1	1.14596
Com_479_pos	Geranylacetone	C13H22O	194.313	5.34	Terpenoids	Monoterpenoids	3796-70-1	HMDB0031846	C13297		591400	313200	303200	449300	345600	346500	1.05817	0.0815771	0.955699	0.666667	0.0846753
Com_48_pos	isoleucine	C6H13NO2	131.17	2.11	Amino Acid And Its Derivatives	Amino Acid And Its Derivatives	73-32-5	HMDB0033923	C16434		219200000	136300000	381700000	109500000	98140000	136500000	2.14215	1.09906	0.138129	0.888889	1.08073
Com_480_pos	2-Methylcinnamic acid	C10H10O2	162.185	5.53	Phenolic acids	Cinnamic acids and derivatives	2373-76-4				63460	74980	27470	21050	18010	8539	3.48558	1.8014	0.0423797	1	0.793866
Com_481_pos	trans-beta-Ionone	C13H20O	192.297	9.97	Terpenoids	Sesquiterpenoids	79-77-6	HMDB0036565	C12287		13550	17230	22910	13770	28760	29390	0.746524	-0.42174	0.434302	0.777778	0.433262
Com_482_pos	Solanidine	C27H43NO	397.636	0.96	Lipids	Steroids and steroid derivatives	80-78-4	HMDB0003236	C06543	LMST01150007	8850000	1550000	3018000	3846000	1211000	2154000	1.86077	0.895898	0.486384	0.666667	0.621592
Com_483_pos	Sorbic acid	C6H8O2	112.127	6.72	Lipids	Fatty Acyls	110-44-1	HMDB0256823		LMFA01030100	89210	39520	38170	60870	52210	47520	1.03923	0.0555121	0.904276	0.666667	0.112045
Com_484_pos	Vanillin	C8H8O3	152.147	1.02	Phenols And Its Derivatives	Phenols And Its Derivatives	121-33-5	HMDB0012308	C00755		106100	62040	74480	119800	71840	67320	0.936901	-0.0940308	0.82878	0.444444	0.0970502
Com_485_pos	alpha-Ionone	C13H20O	192.297	1.86	Terpenoids	Sesquiterpenoids	127-41-3	HMDB0059883	C12286		4844000	4951000	10600000	1125000	890900	2150000	4.8957	2.29152	0.0125013	1	1.28433
Com_486_pos	D-Asparagine	C4H8N2O3	132.118	0.96	Amino Acid And Its Derivatives	Amino Acid And Its Derivatives	2058-58-4	HMDB0033780	C01906		1308000	1117000	1145000	155100	179900	123400	7.78796	2.96125	0.000678466	1	1.48114
Com_487_pos	Maltol	C6H6O3	126.11	5.43	Organoheterocyclic compounds	Organoheterocyclic compounds	118-71-8	HMDB0030776	C11918		31430	23860	32680	118500	253600	174900	0.160823	-2.63646	0.00652143	1	0.97271
Com_488_pos	sn-Glycero-3-phosphocholine	C8H20NO6P	257.22	0.91	Lipids	Glycerophospholipids	28319-77-9	HMDB0000086	C00670		15010000	3871000	9040000	19790	102100	16960	201.088	7.65168	0.00224432	1	1.31153
Com_489_pos	Methyl Nicotinate	C7H7NO2	137.14	0.96	Organoheterocyclic compounds	Pyridines and derivatives	93-60-7	HMDB0029806			80630	58600	28420	21780	30930	25490	2.14386	1.10021	0.146312	0.888889	1.18084
Com_49_pos	L-Leucine	C6H13NO2	131.17	2.32	Amino Acid And Its Derivatives	Amino Acid And Its Derivatives	61-90-5	HMDB0000687	C00123		206400000	127900000	367500000	92640000	80800000	135600000	2.2709	1.18327	0.116294	0.888889	1.09671
Com_490_pos	O-Phosphocholine	C5H15NO4P+	184.15	0.87	Amines	Cholines	3616-04-04	HMDB0001565	C00588		9287000	1377000	2745000	2851000	2058000	1902000	1.96873	0.977263	0.567299	0.555556	0.533222
Com_491_pos	Pyridoxine O-glucoside	C14H21NO8	331.323	1.68	Vitamins	Vitamins					1076000	1394000	1971000	443400	420700	279800	3.88233	1.95692	0.00456812	1	1.77484
Com_492_pos	C-hexosyl-chrysoeriol O-hexoside	C28H32O16	624.552	1	Flavonoids	Flavones and Flavonols					236300	252800	284000	6416	32078	34161	10.6407	3.41152	0.0405202	1	0.96932
Com_493_pos	methylLuteolin C-hexoside	C22H22O11	448.4	0.71	Flavonoids	Flavones and Flavonols					115900	108400	148000	106400	70980	106000	1.31378	0.393728	0.170546	1	0.918377
Com_494_pos	Tricin 7-O-hexoside	C23H24O12	492.436	7.63	Flavonoids	Flavones and Flavonols					187800	199100	182400	49700	30780	50340	4.35178	2.12161	0.0100909	1	1.45161
Com_495_pos	N-Caffeoylputrescine	C13H18N2O3	250.29	4.57	Phenolic acids	Cinnamic acids and derivatives					71960	3498	5939	11620	28272	12736	1.54665	0.629145	0.753693	0.666667	0.252694
Com_496_pos	N-Feruloylputrescine	C14H20N2O3	264.32	5.22	Phenolic acids	Cinnamic acids and derivatives					22610	10890	18280	46470	2549	8259	0.904012	-0.145586	0.611957	0.666667	0.48678
Com_497_pos	N-p-Coumaroylputrescine	C13H18N2O2	234.29	4.91	Phenolic acids	Cinnamic acids and derivatives					161400	33485	53064	114700	16774	10720	1.74374	0.802183	0.376418	0.777778	0.62708
Com_498_pos	5-methoxyindole-3-carbaldehyde	C10H9NO2	175.1	11.35	Organoheterocyclic compounds	Indole And Its Derivatives	10601-19-1				25580	43030	39480	17170	22690	19090	1.83359	0.874669	0.0479753	1	1.23949
Com_499_pos	D-Threose	C4H8O4	120.042	1.66	Carbohydrates And Its Derivatives	Carbohydrates And Its Derivatives		HMDB0250746	C06463		86240	63760	106100	111200	43470	87180	1.05892	0.0825947	0.755379	0.555556	0.286997
Com_5_pos	Synephrine	C9H13NO2	167.21	1.039	Phenols And Its Derivatives	Phenols And Its Derivatives	1994-07-05	HMDB0004826	C04548		10140	20440	18080	6123	9646	18920	1.40275	0.488258	0.370571	0.777778	0.638935
Com_50_pos	L-Citrulline	C6H13N3O3	175.19	0.89	Amino Acid And Its Derivatives	Amino Acid And Its Derivatives	372-75-8	HMDB0000904	C00327		514700	644600	1964000	552900	316200	819400	1.84975	0.887329	0.375479	0.666667	0.623789
Com_500_pos	Nicotinic acid adenine dinucleotide	C21H28N7O14P2	663.2	1.04	Nucleotide And Its Derivates	Nucleotide And Its Derivates		HMDB0001179	C00857		168100	65020	185900	6410	3750	8539	22.4087	4.48599	0.00252366	1	1.35972
Com_501_pos	Isoquinoline	C9H7N	129.1	4.87	Alkaloids and derivatives	Isoquinolines Alkaloids	119-65-3	HMDB0034244	C06323		100200	77000	205300	28590	28700	53690	3.44657	1.78516	0.0342482	1	1.24296
Com_502_pos	Imidazole-4-acetate	C5H6N2O2	126.1	0.96	Organic Acid And Its Derivatives	Organic Acid And Its Derivatives	645-65-8	HMDB0002024	C02835		3292000	2579000	3085000	287800	217000	198900	12.727	3.66982	0.000126699	1	1.50091
Com_503_pos	Phthalic anhydride	C8H4O3	148	11.61	Organoheterocyclic compounds	Benzofurans	85-44-9	HMDB0256501			396500	312700	315900	369700	417700	289100	0.952253	-0.0705837	0.761139	0.555556	0.222859
Com_504_pos	Phytocassane C	C20H30O3	318.1	5.19	Terpenoids	Diterpenoids		HMDB0041058			108400	50720	41120	39110	53540	30940	1.6202	0.696168	0.299551	0.777778	0.87299
Com_505_pos	Maleic acid	C4H4O4	116.011	0.96	Organic Acid And Its Derivatives	Organic Acid And Its Derivatives	110-16-7	HMDB0000176	C01384		6707000	7059000	20410000	2626000	2065000	3194000	4.33431	2.1158	0.0534027	1	1.17288
Com_506_pos	Malvidin 3-O-galactoside	C23H25O12	493	7.63	Flavonoids	Anthocyanins					146900	140600	138500	27630	49450	31560	3.92121	1.9713	0.014768	1	1.47022
Com_507_pos	1,5-Diaminopentane	C5H14N2	102.116	0.83	Polyamine	Polyamine	462-94-2	HMDB0002322	C01672		109200	82950	3706000	60120	54790	71250	20.9398	4.38817	0.308682	1	1.19584
Com_508_pos	Putrescine	C4H12N2	88.1	0.68	Polyamine	Polyamine	110-60-1	HMDB0001414	C00134		1289000	730600	494800	1180000	930500	1320000	0.732954	-0.448205	0.306221	0.777778	0.618232
Com_509_pos	S-(5'-Adenosyl)-L-methionine	C15H22N6O5S	398.137	0.83	Amino Acid And Its Derivatives	Amino Acid And Its Derivatives					1191000	1093000	3653000	761600	703300	1689000	1.88243	0.912597	0.318315	0.777778	0.953844
Com_51_pos	L-Ornithine	C5H12N2O2	132.16	0.762	Amino Acid And Its Derivatives	Amino Acid And Its Derivatives	70-26-8	HMDB0000214	C00077		8236000	8939000	15460000	10300000	12020000	19290000	0.784307	-0.35051	0.417299	0.777778	0.969945
Com_510_pos	Petunidin 3-O-glucoside	C22H23O12	479	0.98	Flavonoids	Anthocyanins	71991-88-3		C12139		2886000	3179000	2221000	1200000	80660	13730	6.40147	2.6784	0.131095	1	1.05917
Com_511_pos	Isopentenyl adenosine	C15H21N5O4	335.358	6.814	Phytohormones	Cytokinins	7724-76-7	HMDB0304396	C16427		23020	20570	26360	3007	3171	8358	4.81219	2.26669	0.031968	1	1.27254
Com_512_pos	Icariside B2	C19H30O8	386.194	6.05	Carbohydrates And Its Derivatives	Carbohydrates And Its Derivatives	108906-51-0				522900	595100	308400	101900	124400	135300	3.94469	1.97991	0.0119075	1	1.34417
Com_513_pos	Oleoylethanolamide	C20H39NO2	325.298	14.61	Amines	Amines	111-58-0	HMDB0002088	C20792		16820	16200	16140	16640	18940	16340	0.946841	-0.0788055	0.376331	0.777778	0.318581
Com_514_pos	4-Methylaminobutyrate	C5H11NO2	117.07	0.92	Amino Acid And Its Derivatives	Amino Acid And Its Derivatives	1119-48-8		C15987		3651000	2694000	4101000	566200	341900	554700	7.1411	2.83615	0.000934784	1	1.38892
Com_515_pos	Quercetin-3-O-neohesperidoside	C27H30O16	610.153	6.35	Flavonoids	Flavones and Flavonols	117611-67-3				597800	67200	40160	103800	8751	100500	3.30982	1.72675	0.457216	0.444444	0.595943
Com_516_pos	D-Proline betaine	C7H14NO2+	144.092	1	Amino Acid And Its Derivatives	Amino Acid And Its Derivatives	1195-94-4		C21514		1085000	1689000	1884000	1115000	542800	461600	2.19779	1.13605	0.0701958	0.888889	1.29978
Com_518_pos	4-Hydroxymandelonitrile	C8H7NO2	149.048	1.44	Phenols And Its Derivatives	Phenolamines	13093-65-7	HMDB0060318	C00650		2875000	2127000	4786000	995200	1150000	2238000	2.23307	1.15903	0.0777714	0.888889	1.25231
Com_519_pos	Calystegine A3	C7H13NO3	159.09	0.73	Alkaloids and derivatives	Tropanes Alkaloids	131580-36-4		C10850		600000	1173000	1853000	458800	1117000	950200	1.43547	0.521524	0.485792	0.777778	0.48148
Com_52_pos	4-Aminobutyric acid	C4H9NO2	103.12	0.864	Amino Acid And Its Derivatives	Amino Acid And Its Derivatives	1956-12-02	HMDB0000112	C00334		10490000	12280000	18440000	6102000	12870000	6094000	1.64406	0.717263	0.160013	0.777778	0.726017
Com_520_pos	Zarzissine	C5H5N5	135.054	1.83	Organoheterocyclic compounds	Organoheterocyclic compounds	160568-14-9				11890000	11610000	24920000	2996000	2077000	5042000	4.78695	2.25911	0.0120968	1	1.32278
Com_521_pos	N-Acetyl-D-galactosamine	C8H15NO6	221.09	1	Carbohydrates And Its Derivatives	Carbohydrates And Its Derivatives	1811-31-0	HMDB0000853	C01132		136400	126500	145100	91000	131300	98250	1.27281	0.34802	0.140931	0.888889	0.920713
Com_522_pos	6-Deoxyfagomine	C6H13NO2	131.095	2.06	Alkaloids and derivatives	Piperidines alkaloid	197449-09-5	HMDB0036382			4859000	2969000	9769000	2031000	1778000	3152000	2.52794	1.33796	0.120111	0.888889	1.06904
Com_523_pos	(S)-2-Phenyloxirane	C8H8O	120.058	2.01	Organoheterocyclic compounds	Organoheterocyclic compounds	20780-54-5		C20782		23070000	19270000	8130000	8059000	13360000	13750000	1.43507	0.521122	0.474155	0.777778	0.505878
Com_524_pos	Cyclo(Tyr-Ala)	C12H14N2O3	234.1	0.97	Amino Acid And Its Derivatives	Amino Acid And Its Derivatives	21754-26-7				11070	12060	14770	6737	7943	8916	1.6062	0.683656	0.0160918	1	0.66524
Com_525_pos	HBOA	C8H7NO3	165.042	4.15	Organoheterocyclic compounds	Organoheterocyclic compounds	23520-34-5	HMDB0038318	C15769		210500000	160800000	332700000	74370000	65760000	107200000	2.8464	1.50914	0.02087	1	1.22302
Com_526_pos	Isomangiferin	C19H18O11	422.085	1.51	Organoheterocyclic compounds	Xanthone	24699-16-9	HMDB0029477	C16979		489600	109900	299100	52240	82384	57100	4.68695	2.22865	0.0752625	1	0.771285
Com_527_pos	5-Aminoimidazole ribonucleotide	C8H14N3O7P	295.056	0.87	Nucleotide And Its Derivates	Nucleotide And Its Derivates	25635-88-5	HMDB0001235	C03373		60000	9177	44780	9038	13279	14225	3.11852	1.64086	0.26369	0.777778	0.753616
Com_528_pos	L-Alanyl-L-Phenylalanine	C12H16N2O3	236.116	4.65	Amino Acid And Its Derivatives	Amino Acid And Its Derivatives	3061-90-3	HMDB0028694			38510	42900	165600	65010	146500	95350	0.80496	-0.313011	0.50238	0.666667	0.470575
Com_529_pos	2'-Deoxyinosine 5'-phosphate	C10H13N4O7P	332.052	1.71	Nucleotide And Its Derivates	Nucleotide And Its Derivates	3393-18-8	HMDB0006555	C06196		28210	33120	47040	6512	15930	10310	3.30881	1.72631	0.0222218	1	1.77188
Com_53_pos	Glycine	C2H5NO2	75.07	0.88	Amino Acid And Its Derivatives	Amino Acid And Its Derivatives	56-40-6	HMDB0000123	C00037		87600	83020	133200	24240	11830	27360	4.78985	2.25998	0.0111281	1	1.38702
Com_530_pos	Isohyperoside	C21H20O12	464.095	5.91	Flavonoids	Flavones and Flavonols	35589-21-0				1096000	926100	957400	631900	859900	609200	1.41813	0.503994	0.0630341	1	0.738595
Com_531_pos	N-Methyl-Trans-4-Hydroxy-L-Proline	C6H11NO3	145.074	0.91	Amino Acid And Its Derivatives	Amino Acid And Its Derivatives	4252-82-8				2238000	2081000	2369000	1585000	1796000	2001000	1.24266	0.313432	0.0614154	1	1.43949
Com_532_pos	N6-(2-Hydroxyethyl)adenosine	C12H17N5O5	311.123	4.7	Nucleotide And Its Derivates	Nucleotide And Its Derivates	4338-48-1				37790	24790	77280	37160	30810	53590	1.15054	0.202315	0.891084	0.555556	0.478878
Com_533_pos	Demissidine	C27H45NO	399.35	11.06	Alkaloids and derivatives	Steroidals Alkaloids	474-08-8	HMDB0303382		LMST01150001	1213000	1835000	359400	452100	1121000	755000	1.4636	0.549518	0.687426	0.666667	0.790403
Com_534_pos	Isofraxetin	C10H8O5	208.037	10.84	Phenylpropanoids and polyketides	Coumarins and derivatives	50656-75-2				23410	20420	29790	17590	26370	29250	1.0056	0.00805703	0.936948	0.444444	0.293399
Com_535_pos	Gamma-Solanine	C33H53NO6	559.387	15.65	Alkaloids and derivatives	Steroidals Alkaloids	511-37-5				4193000	3183000	3149000	2897000	2390000	3143000	1.24852	0.320216	0.152986	1	0.796622
Com_536_pos	Dopamine	C8H11NO2	153.079	1.51	Phenols And Its Derivatives	Phenolamines	51-61-6	HMDB0000073	C03758		330800	176200	437200	190630	163800	163627	1.82258	0.865982	0.180769	0.888889	0.999237
Com_537_pos	Gallacetophenone	C8H8O4	168.042	4.69	Organoheterocyclic compounds	Ketones	528-21-2				112600	106700	95380	46750	52070	46370	2.16737	1.11594	0.000339948	1	1.1624
Com_538_pos	2,6-Dimethoxybenzoquinone	C8H8O4	168.042	4.69	Organooxygen compounds	Quinones	530-55-2	HMDB0029673	C10331		185300	147800	120400	77190	88120	89880	1.77711	0.829531	0.0328214	1	0.966034
Com_539_pos	L-2-Aminoadipic acid	C6H11NO4	161.069	0.93	Amino Acid And Its Derivatives	Amino Acid And Its Derivatives	542-32-5	HMDB0302754	C00956		70360	45750	103000	457700	210300	266400	0.234493	-2.09238	0.0115927	1	1.0454
Com_54_pos	DL-Citrulline	C6H13N3O3	175.19	0.9	Amino Acid And Its Derivatives	Amino Acid And Its Derivatives	627-77-0	HMDB0250742			1113000	1488000	5147000	1747000	1164000	1872000	1.6199	0.695908	0.631911	0.555556	0.412085
Com_540_pos	Monopalmitin	C19H38O4	330.277	13.72	Lipids	Glycerolipids	542-44-9	HMDB0245964		LMGL01010001	80680	203100	184700	99340	107500	78460	1.64206	0.715508	0.279022	0.777778	0.630752
Com_541_pos	Turanose	C12H22O11	342.3	0.95	Carbohydrates And Its Derivatives	Carbohydrates And Its Derivatives	547-25-1	HMDB0011740	C19636		81520000	64560000	82100000	9254000	308300	74190	23.6787	4.56552	0.0769382	1	1.16793
Com_542_pos	2-alpha-Linolenoyl-glycerol	C21H36O4	352.261	11.17	Lipids	Glycerolipids	55268-58-1	HMDB0011540			5998000	10800000	5023000	8075000	18710000	8387000	0.620408	-0.68871	0.276743	0.777778	0.464398
Com_543_pos	L-Leucyl-L-phenylalanine	C15H22N2O3	278.163	6.25	Amino Acid And Its Derivatives	Amino Acid And Its Derivatives	56217-82-4	HMDB0013243			13670	5526	51250	18220	33550	20040	0.981005	-0.027667	0.618804	0.666667	0.547661
Com_544_pos	Acetylcholine	C7H16NO2	146.118	1.02	Amines	Cholines	60-31-1	HMDB0000895	C01996		1547000	930400	1037000	895000	1072000	873400	1.23729	0.307184	0.342998	0.777778	0.511966
Com_545_pos	Beta 2-Solanine	C39H63NO11	721.44	13.8	Alkaloids and derivatives	Steroidals Alkaloids	61877-94-9				1017000	997900	920000	1151000	1431000	992900	0.820974	-0.284592	0.214871	0.777778	0.906054
Com_546_pos	2-Aminoisobutyric acid	C4H9NO2	103.063	0.82	Amino Acid And Its Derivatives	Amino Acid And Its Derivatives	62-57-7	HMDB0001906	C03665		47320000	34210000	37430000	34050000	35480000	32070000	1.17087	0.227576	0.259457	0.888889	0.952783
Com_547_pos	Elemol	C15H26O	222.198	10.14	Terpenoids	Sesquiterpenoids	639-99-6				4385000	3815000	4566000	2985000	3559000	3839000	1.22951	0.298083	0.0922465	0.888889	1.07951
Com_548_pos	Salicylamide	C7H7NO2	137.048	0.92	Phenols And Its Derivatives	Phenolamines	65-45-2	HMDB0015687			823300	96730	160000	97800	69970	120600	3.74529	1.90508	0.291667	0.777778	0.856878
Com_549_pos	Luteolin-4'-O-glucoside	C21H20O11	448.101	6.8	Flavonoids	Flavones and Flavonols	6920-38-3	HMDB0038468			640900	769100	660900	188100	191800	247100	3.30287	1.72372	0.000763943	1	1.48887
Com_55_pos	beta-Nicotinamide Mononucleotide	C11H15N2O8P	334.219	0.993	Nucleotide And Its Derivates	Nucleotide And Its Derivates	1094-61-7	HMDB0000229	C00455		10850000	11370000	20350000	3525000	800500	1432000	7.39383	2.88632	0.0230009	1	1.36589
Com_550_pos	L-Glycyl-L-phenylalanine	C11H14N2O3	222.1	4.97	Amino Acid And Its Derivatives	Amino Acid And Its Derivatives	721-66-4				47530	53960	129600	81900	89330	84080	0.905135	-0.143795	0.582414	0.666667	0.368511
Com_551_pos	Kukoamine A	C28H42N4O6	530.31	0.68	Phenols And Its Derivatives	Phenolamines	75288-96-9	HMDB0030392	C17615		69830	50580	79550	23230	26360	22000	2.79313	1.48188	0.00923358	1	1.32203
Com_552_pos	Phenylethanolamine	C8H11NO	137.084	2	Amines	Amines	7568-93-6	HMDB0062626	C02735		31830000	26730000	11240000	11160000	18180000	19000000	1.44394	0.53001	0.465925	0.777778	0.520383
Com_553_pos	1-Methylpiperidine-2-carboxylic acid	C7H13NO2	143.095	0.99	Amino Acid And Its Derivatives	Amino Acid And Its Derivatives	7730-87-2				622600	976200	750100	530100	342500	254500	2.08402	1.05937	0.0485011	1	1.27734
Com_554_pos	N-Feruloyl-3-methoxytyramine	C19H21NO5	343.142	5.72	Phenols And Its Derivatives	Phenolamines	78510-19-7				8686	5605	12620	22670	11120	11810	0.590154	-0.760838	0.183183	0.777778	1.09446
Com_555_pos	Diisobutyl phthalate	C16H22O4	278.152	13.44	Organic Acid And Its Derivatives	Benzoic acids and derivatives	84-69-5	HMDB0013835	C15205		10260000	10920000	12180000	9987000	11200000	9862000	1.07443	0.103572	0.335347	0.777778	0.479884
Com_556_pos	Dibutyl phthalate	C16H22O4	278.152	13.42	Organic Acid And Its Derivatives	Benzoic acids and derivatives	84-74-2	HMDB0033244	C14214		23110000	27570000	28750000	23200000	26790000	27320000	1.02742	0.039029	0.78054	0.666667	0.18077
Com_557_pos	Pyridoxamine	C8H12N2O2	168.09	0.8	Vitamins	Vitamins	85-87-0	HMDB0001431	C00534		240600	276600	377100	269500	317400	302900	1.00506	0.00727778	0.945585	0.555556	0.128101
Com_558_pos	4-MethoxycinnaMaldehyde	C10H10O2	162.068	9.19	Phenolic acids	Phenolic acids	1963-36-6	HMDB0032611	C10475		262100	185500	269500	224300	237500	223300	1.04671	0.0658597	0.8149	0.666667	0.389258
Com_559_pos	pyridoxal	C8H9NO3	167.16	1.15	Vitamins	Vitamins	66-72-8				482900	246100	617700	395800	513400	370500	1.05236	0.0736229	0.979158	0.555556	0.399246
Com_56_pos	L-Alanine	C3H7NO2	89.09	0.86	Amino Acid And Its Derivatives	Amino Acid And Its Derivatives	56-41-7	HMDB0000161	C00041		1750000	472300	3356000	684300	618800	698600	2.78678	1.4786	0.324825	0.666667	1.06995
Com_560_neg	Resveratrol	C14H12O3	228.24	7.64	Phenols And Its Derivatives	Polyphenols	501-36-0	HMDB0003747	C03582	LMPK13090005	81680	109300	115000	40610	50920	93350	1.65502	0.726848	0.141063	0.888889	0.809601
Com_561_neg	Esculin	C15H16O9	340.28	5.145	Phenylpropanoids and polyketides	Coumarins and derivatives	531-75-9	HMDB0030820	C09264		28950	25840	10830	9446	3254	5927	3.52284	1.81674	0.0445659	1	0.744122
Com_562_neg	Arbutin	C12H16O7	272.25	2.32	Carbohydrates And Its Derivatives	Carbohydrates And Its Derivatives	497-76-7	HMDB0029943	C06186		23600	24090	24730	9778	12220	11090	2.18871	1.13008	0.00505164	1	1.57584
Com_563_neg	Chlorogenic Acid	C16H18O9	354.31	5.37	Alcohols and polyols	Alcohols and polyols	327-97-9	HMDB0003164	C00852		2897000	3840000	1267000	244500	25030	114800	20.8259	4.3803	0.0226878	1	1.15832
Com_564_neg	Ferulic Acid	C10H10O4	194.19	6.881	Phenolic acids	Cinnamic acids and derivatives	1135-24-6	HMDB0000954	C01494		2206	9828	8126	4054	2551	5894	1.61293	0.689683	0.551113	0.666667	0.288008
Com_565_neg	Neohesperidin	C28H34O15	610.56	7.2	Flavonoids	Flavanones	13241-33-3	HMDB0030748	C09806	LMPK12140452	3612	4915	3007	4880	4348	2869	0.95346	-0.0687564	0.849277	0.444444	0.299406
Com_566_neg	Salicin	C13H18O7	286.28	4.989	Carbohydrates And Its Derivatives	Carbohydrates And Its Derivatives	138-52-3	HMDB0003546	C01451		7564	10780	10420	4061	4478	4649	2.18107	1.12504	0.0129877	1	1.10594
Com_567_neg	Shikimic Acid	C7H10O5	174.15	1.038	Phenolic acids	Phenolic acids	138-59-0	HMDB0003070	C00493		178100	228500	149300	221000	224200	318100	0.728285	-0.457425	0.137685	0.777778	0.350039
Com_568_neg	Diosmetin	C16H12O6	300.26	8.911	Flavonoids	Flavones and Flavonols	520-34-3	HMDB0029676	C10038	LMPK12110824	32770	25370	9151	10980	9026	9062	2.31495	1.21098	0.206495	0.888889	0.767635
Com_569_neg	Salidroside	C14H20O7	300.304	5.089	Carbohydrates And Its Derivatives	Glycosides	10338-51-9	HMDB0257463	C06046		110500	107400	94560	41600	43870	41320	2.46439	1.30123	0.000890696	1	1.453
Com_57_pos	L-aspartic Acid	C4H7NO4	133.1	0.86	Amino Acid And Its Derivatives	Amino Acid And Its Derivatives	56-84-8	HMDB0000191	C00049		15110000	8302000	8571000	12660000	11500000	11040000	0.908608	-0.13827	0.564621	0.666667	0.203638
Com_570_neg	Guanosine	C10H13N5O5	283.24	2.772	Nucleotide And Its Derivates	Nucleotide And Its Derivates	118-00-3	HMDB0000133	C00387		44730	15550	78310	10134	9864	10959	4.47685	2.16249	0.110237	1	1.53614
Com_571_neg	Methylmalonate	C4H6O4	118.09	1.938	Organic Acid And Its Derivatives	Organic Acid And Its Derivatives	516-05-2	HMDB0000202	C02170	LMFA01170118	1289000	932700	4181000	1461000	916800	415600	2.29208	1.19666	0.281161	0.777778	0.615879
Com_572_neg	Tiglic acid	C5H8O2	100.12	18.476	Lipids	Fatty Acyls	80-59-1	HMDB0001470	C08279	LMFA01020030	1138000	1168000	1129000	1116000	1093000	1133000	1.02783	0.0395984	0.133675	0.888889	0.994264
Com_573_neg	Orcinol glucoside	C13H18O7	286.28	9.914	Phenols And Its Derivatives	Phenols And Its Derivatives	21082-33-7				8300000	8238000	8243000	8251000	7591000	8243000	1.0289	0.0410995	0.400927	0.611111	0.684028
Com_574_neg	Dulcitol	C6H14O6	182.17	0.897	Carbohydrates And Its Derivatives	Carbohydrates And Its Derivatives	608-66-2	HMDB0011632	C01697		13090	10810	27430	7367	4774	2561	3.49136	1.80379	0.040171	1	1.38311
Com_575_neg	Quinic acid	C7H12O6	192.17	0.998	Organic Acid And Its Derivatives	Organic Acid And Its Derivatives	77-95-2	HMDB0003072	C00296		45440000	18600000	10230000	15890000	11410000	8706000	2.06271	1.04454	0.322395	0.777778	0.462093
Com_576_neg	Astragalus polyphenols	C20H22O9	406.38	6.588	Carbohydrates And Its Derivatives	Glycosides	82373-94-2				39430	61420	45170	21030	15010	8969	3.24424	1.69788	0.0219237	1	0.960379
Com_577_neg	Sennoside B	C42H38O20	862.74	6.38	Phenols And Its Derivatives	Anthracenes	128-57-4	HMDB0002783	C13526	LMPK13040017	1852	7322	4825	4991	1640	4214	1.29083	0.368294	0.710486	0.666667	0.277269
Com_578_neg	Inositol	C6H12O6	180.16	0.85	Alcohols and polyols	Alcohols and polyols	87-89-8	HMDB0000211	C00137		154100	131100	126500	67000	57270	52560	2.32822	1.21923	0.00092097	1	1.49959
Com_579_neg	Ethylvanillin	C9H10O3	166.17	8.701	Phenols And Its Derivatives	Phenols And Its Derivatives	121-32-4	HMDB0029665			9275	7188	3786	7604	8744	6262	0.895577	-0.15911	0.604848	0.555556	0.407589
Com_58_pos	L-arginine	C6H14N4O2	174.2	0.794	Amino Acid And Its Derivatives	Amino Acid And Its Derivatives	74-79-3	HMDB0000517	C00062		20220000	15960000	45900000	8457000	8846000	24910000	1.94442	0.959343	0.221173	0.777778	0.898067
Com_580_neg	Gluconolactone	C6H10O6	178.14	1.02	Carbohydrates And Its Derivatives	Carbohydrates And Its Derivatives	90-80-2	HMDB0000150	C00198		19130	22880	24600	28980	23520	30130	0.806124	-0.310927	0.115222	0.888889	0.537112
Com_581_neg	p-Coumaric Acid	C9H8O3	164.16	6.549	Phenolic acids	Cinnamic acids and derivatives	501-98-4	HMDB0030677	C06738		50360	27120	66710	81850	168700	115100	0.394339	-1.34249	0.0509973	1	0.676367
Com_582_neg	3'-Hydroxyflavone	C15H10O3	238.24	10.049	Flavonoids	Flavones and Flavonols	577-85-5		C20871		116000	97590	113400	96420	89030	85290	1.20776	0.272338	0.0534298	1	1.39083
Com_583_neg	Raffinose	C18H32O16	504.437	1.009	Carbohydrates And Its Derivatives	Carbohydrates And Its Derivatives	512-69-6	HMDB0003213	C00492		2187000	2092000	5712000	16750	7220	4047	356.605	8.47818	0.00046322	1	1.35497
Com_584_neg	Sebacic acid	C10H18O4	202.248	8.111	Organic Acid And Its Derivatives	Organic Acid And Its Derivatives	111-20-6	HMDB0000792	C08277	LMFA01170006	206200	199700	197400	212700	215400	188800	0.977954	-0.0321611	0.67712	0.666667	0.228281
Com_585_neg	2-Methylpentanedioic acid	C6H10O4	146.14	5.012	Organic Acid And Its Derivatives	Organic Acid And Its Derivatives	617-62-9	HMDB0000422		LMFA01170084	62120	25290	34540	71470	62490	58970	0.632095	-0.661788	0.178982	0.888889	0.932474
Com_586_neg	N-Acetyl-L-methionine	C7H13NO3S	191.25	5.315	Amino Acid And Its Derivatives	Amino Acid And Its Derivatives	65-82-7	HMDB0011745	C02712		19060	19500	13250	14990	12700	17340	1.15057	0.202344	0.440445	0.777778	0.276038
Com_587_neg	Octanedioic acid	C8H14O4	174.19	6.649	Organic Acid And Its Derivatives	Organic Acid And Its Derivatives	505-48-6	HMDB0000893	C08278	LMFA01170001	47510	31140	49350	59150	33510	36670	0.989716	-0.0149132	0.995125	0.444444	0.416181
Com_588_neg	Indole-2-carboxylic acid	C9H7NO2	161.16	0.927	Organoheterocyclic compounds	Indole And Its Derivatives	1477-50-5	HMDB0002285			155200	214500	252000	257300	301300	267000	0.753028	-0.409224	0.15949	1	0.780661
Com_589_neg	Tartaric acid	C4H6O6	150.09	1.008	Organic Acid And Its Derivatives	Organic Acid And Its Derivatives	87-69-4	HMDB0000956	C00898		36390	31260	26330	32960	24160	23090	1.17167	0.228572	0.328815	0.777778	0.650127
Com_59_pos	L-Hydroxyproline	C5H9NO3	131.13	0.88	Amino Acid And Its Derivatives	Amino Acid And Its Derivatives	51-35-4	HMDB0000725	C01157		681300	572900	1490000	331100	285400	362200	2.80392	1.48745	0.077691	1	1.23279
Com_590_neg	Terephthalic acid	C8H6O4	166.13	5.801	Organic Acid And Its Derivatives	Benzoic Acid And Its Derivatives	100-21-0	HMDB0002428	C06337		649100	521300	534700	384800	511800	482700	1.23621	0.30592	0.129427	1	1.06051
Com_591_neg	Embelin	C17H26O4	294.39	12.632	Organooxygen compounds	Ketones	550-24-3	HMDB0251767	C10342	LMPK15050006	7632	10450	5789	10070	9466	8879	0.840084	-0.251394	0.3579	0.666667	1.00609
Com_592_neg	2'-Deoxyguanosine	C10H13N5O4	267.241	3.181	Nucleotide And Its Derivates	Nucleotide And Its Derivates	961-07-9	HMDB0000085	C00330		97710	19810	66440	9466	28510	11650	3.70693	1.89022	0.111002	0.888889	1.11091
Com_593_neg	Nystose	C24H42O21	666.578	1.03	Carbohydrates And Its Derivatives	Carbohydrates And Its Derivatives	13133-07-8	HMDB0039176			13370	18190	15470	8283	4675	8194	2.22343	1.15279	0.0319118	1	1.49013
Com_594_neg	Neochlorogenic acid	C16H18O9	354.309	4.879	Phenols And Its Derivatives	Phenols And Its Derivatives	906-33-2	HMDB0240477	C17147		2058000	4155000	1379000	168900	17260	89990	27.4923	4.78096	0.0198353	1	1.15337
Com_595_neg	Maltotetraose	C24H42O21	666.578	0.996	Carbohydrates And Its Derivatives	Carbohydrates And Its Derivatives	34612-38-9	HMDB0001296	C02052		7810	9988	11390	7494	4737	7715	1.46335	0.549276	0.119841	1	1.09065
Com_596_neg	Isoscopoletin	C10H8O4	192.168	6.759	Phenylpropanoids and polyketides	Coumarins and derivatives	776-86-3		C18079		7959	9411	20280	39580	34250	13820	0.429549	-1.2191	0.12935	0.888889	0.835766
Com_597_neg	Isoguanosine	C10H13N5O5	283.241	2.324	Alkaloids and derivatives	Purines Alkaloids	1818-71-9		C08432		746800	1206000	1237000	19300	14770	652200	4.64802	2.21662	0.138351	1	1.20663
Com_598_neg	Isochlorogenic acid A	C25H24O12	516.451	6.912	Alcohols and polyols	Alcohols and polyols	2450-53-5	HMDB0029280			63220	54350	23410	8996	44518	2093	2.53529	1.34215	0.2208	0.888889	0.695623
Com_599_neg	alpha,alpha-Trehalose	C12H22O11	342.296	0.962	Carbohydrates And Its Derivatives	Carbohydrates And Its Derivatives	99-20-7	HMDB0000975	C01083		49870000	45630000	43520000	1629000	43900	39160	81.2004	6.34342	0.0417255	1	1.21405
Com_6_pos	5-Aminolevulinic acid	C5H9NO3	131.13	0.872	Carbohydrates And Its Derivatives	Carbohydrates And Its Derivatives	106-60-5	HMDB0001149	C00430		52580	47160	103700	41770	20350	19120	2.50419	1.32434	0.0589595	1	1.38624
Com_60_pos	D-Proline	C5H9NO2	115.13	0.967	Amino Acid And Its Derivatives	Amino Acid And Its Derivatives	344-25-2	HMDB0003411	C00763		123100000	122800000	277600000	54280000	37920000	56090000	3.53024	1.81977	0.0313714	1	1.21538
Com_600_neg	Uridine 5'-monophosphate	C9H13N2O9P	324.18	1.037	Nucleotide And Its Derivates	Nucleotide And Its Derivates	58-97-9	HMDB0000288	C00105		88510	107600	168600	51370	140700	31900	1.62839	0.703444	0.276335	0.777778	0.780214
Com_601_neg	L-Glutamine	C5H10N2O3	146.14	0.868	Amino Acid And Its Derivatives	Amino Acid And Its Derivatives	56-85-9	HMDB0000641	C00064		23510000	19420000	93010000	13610000	10010000	17020000	3.34498	1.742	0.180637	1	1.19471
Com_602_neg	L-Threonine	C4H9NO3	119.119	0.888	Amino Acid And Its Derivatives	Amino Acid And Its Derivatives	72-19-5	HMDB0000167	C00188		1674000	1589000	2469000	950500	841700	1057000	2.01179	1.00848	0.0235573	1	1.37396
Com_603_neg	L-Asparagine	C4H8N2O3	132.12	0.843	Amino Acid And Its Derivatives	Amino Acid And Its Derivatives	70-47-3	HMDB0000168	C00152		8607000	3141000	17570000	13960000	12300000	21920000	0.60851	-0.716648	0.299995	0.777778	1.32638
Com_604_neg	Sennoside A	C42H38O20	862.74	6.771	Phenols And Its Derivatives	Anthracenes	81-27-6	HMDB0034317	C10404	LMPK13040016	12350	40800	26500	8663	12390	8702	2.67686	1.42054	0.114686	0.888889	0.797071
Com_605_neg	Vitamin C	C6H8O6	176.12	1.03	Vitamins	Vitamins	50-81-7	HMDB0000044	C00072		55310	10660	37870	46570	68420	74430	0.5482	-0.867226	0.250487	0.888889	0.568891
Com_606_neg	2,6-Dihydroxypurine	C5H4N4O2	152.11	1.714	Nucleotide And Its Derivates	Nucleotide And Its Derivates	69-89-6	HMDB0000292	C00385		15640000	8312000	24490000	107100	169300	65170	141.822	7.14793	0.000320703	1	1.27374
Com_607_neg	Nicotinamide N-oxide	C6H6N2O2	138.12	18.288	Vitamins	Vitamins	1986-81-8	HMDB0002730			2061000	2218000	2221000	1772000	1837000	1889000	1.18225	0.241533	0.00698345	1	1.71368
Com_608_neg	cis-Aconitic acid	C6H6O6	174.11	1.766	Organic Acid And Its Derivatives	Organic Acid And Its Derivatives	585-84-2	HMDB0000072	C00417		390300	27610	377400	132100	147400	82360	2.19784	1.13609	0.759802	0.666667	0.309764
Com_609_neg	Lactobionic acid	C12H22O12	358.3	0.91	Carbohydrates And Its Derivatives	Carbohydrates And Its Derivatives	96-82-2	HMDB0253945			75130	56450	59890	29160	23630	30700	2.29333	1.19744	0.00224794	1	1.64247
Com_61_pos	5-Methylcytosine	C5H7N3O	125.13	0.991	Nucleotide And Its Derivates	Nucleotide And Its Derivates	554-01-8	HMDB0002894	C02376		93670	209400	77420	57390	54250	46100	2.41213	1.27031	0.11733	1	1.61269
Com_610_neg	Citric acid	C6H8O7	192.12	1.516	Organic Acid And Its Derivatives	Organic Acid And Its Derivatives	77-92-9	HMDB0000094	C00158		132000000	32210000	92700000	27250000	15850000	20810000	4.01987	2.00715	0.0828559	1	0.757327
Com_611_neg	L-Pyroglutamic acid	C5H7NO3	129.11	1.689	Amino Acid And Its Derivatives	Amino Acid And Its Derivatives	98-79-3	HMDB0000267	C01879		357400	188700	5204000	80980	68110	107600	22.401	4.48549	0.169286	1	1.37236
Com_612_neg	alpha-D-Glucose	C6H12O6	180.16	0.912	Carbohydrates And Its Derivatives	Carbohydrates And Its Derivatives	492-62-6	HMDB0003345	C00267		1275000	1335000	1092000	107300	134300	180500	8.77043	3.13265	0.00166752	1	1.4931
Com_613_neg	L-Arabinitol	C5H12O5	152.15	0.925	Carbohydrates And Its Derivatives	Sugar Alcohols	7643-75-6	HMDB0001851	C00532		33030	41160	46310	9528	8355	17170	3.43765	1.78142	0.0163072	1	1.6698
Com_614_neg	Lactose	C12H22O11	342.3	0.911	Carbohydrates And Its Derivatives	Carbohydrates And Its Derivatives	63-42-3		C00243		1256000	1021000	1310000	48820	17790	18960	41.9189	5.38953	0.00508536	1	1.34529
Com_615_neg	L-Lactic acid	C3H6O3	90.08	1.487	Organic Acid And Its Derivatives	Organic Acid And Its Derivatives	79-33-4	HMDB0000190	C00186		3814	8979	2426	10270	12680	6887	0.510071	-0.971229	0.163261	0.888889	0.999893
Com_616_neg	Ureidosuccinic acid	C5H8N2O5	176.13	1.031	Amino Acid And Its Derivatives	Amino Acid And Its Derivatives	923-37-5	HMDB0000828	C00438		505100	59410	410000	600200	736800	975900	0.421337	-1.24695	0.220512	1	0.786765
Com_617_neg	D-Glucuronic acid	C6H10O7	194.14	0.894	Carbohydrates And Its Derivatives	Carbohydrates And Its Derivatives	6556-12-03	HMDB0000127	C16245		212500	47410	184300	69320	73600	74610	2.04206	1.03003	0.38433	0.666667	0.664872
Com_618_neg	H-HoArg-OH	C7H16N4O2	188.23	0.807	Amino Acid And Its Derivatives	Amino Acid And Its Derivatives	156-86-5				13480	6954	22380	12400	8118	9396	1.43124	0.517262	0.523663	0.666667	0.48365
Com_619_neg	N-Acetylornithine	C7H14N2O3	174.2	0.896	Amino Acid And Its Derivatives	Amino Acid And Its Derivatives	6205-08-09	HMDB0240589	C00437		108900	108300	109900	85730	93860	94190	1.19475	0.256715	0.0265071	1	0.640527
Com_62_pos	Glycyl-L-leucine	C8H16N2O3	188.22	4.466	Amino Acid And Its Derivatives	Amino Acid And Its Derivatives	869-19-2	HMDB0028929	C02155		21350	17020	46290	13680	12880	17350	1.92803	0.947131	0.194595	0.888889	1.1205
Com_620_neg	Ribitol	C5H12O5	152.15	0.927	Carbohydrates And Its Derivatives	Sugar Alcohols	488-81-3	HMDB0000508	C00474		74300	65190	76180	35710	17050	21460	2.90582	1.53895	0.0313978	1	1.56012
Com_621_neg	Succinic acid	C4H6O4	118.09	1.936	Organic Acid And Its Derivatives	Organic Acid And Its Derivatives	110-15-6	HMDB0000254	C00042	LMFA01170043	2834000	1949000	7922000	3099000	1984000	895700	2.12504	1.08749	0.282099	0.666667	0.589552
Com_622_neg	O-Acetylserine	C5H9NO4	147.13	1.056	Amino Acid And Its Derivatives	Amino Acid And Its Derivatives	5147-00-2	HMDB0003011	C00979		194100	116300	299300	177600	94350	223300	1.2311	0.299943	0.627707	0.666667	0.614291
Com_623_neg	3-Methyladipic acid	C7H12O4	160.17	5.747	Lipids	Fatty Acyls	3058-01-03	HMDB0000555		LMFA01170095	78260	37220	53170	68910	48080	51320	1.00202	0.00291142	0.905616	0.555556	0.296863
Com_624_neg	L-Gulono-1,4-lactone	C6H10O6	178.14	0.948	Carbohydrates And Its Derivatives	Sugar Acids And Its Derivatives	1128-23-0	HMDB0003466	C01040		37930	58560	55540	57130	66860	91900	0.704201	-0.50594	0.149375	0.888889	0.627595
Com_625_neg	Creatine	C4H9N3O2	131.133	1.95	Amino Acid And Its Derivatives	Amino Acid And Its Derivatives	57-00-1	HMDB0000064	C00300		57870	40370	66320	13690	9481	7517	5.36236	2.42287	0.00198901	1	1.73026
Com_626_neg	D-Galacturonic acid	C6H10O7	194.139	1.56	Carbohydrates And Its Derivatives	Carbohydrates And Its Derivatives	685-73-4	HMDB0062783	C00333		2580000	668600	1736000	571000	275100	463100	3.80736	1.92879	0.0705326	1	0.78494
Com_627_neg	Flavin Adenine Dinucleotide	C27H33N9O15P2	785.55	5.16	Nucleotide And Its Derivates	Nucleotide And Its Derivates	146-14-5	HMDB0252293	C00016		54920	33450	45840	16060	15500	14050	2.94256	1.55707	0.0131974	1	1.17865
Com_628_neg	GA7-1	C19H22O5	330.4	9.22	Phytohormones	Gibberellins					541000	659800	1063000	473800	879700	449300	1.25571	0.328507	0.469011	0.777778	0.265715
Com_629_neg	1-O-b-D-glucopyranosyl sinapate	C17H22O10	386.351	5.88	Phenols And Its Derivatives	Phenols And Its Derivatives	78185-48-5				4840	7451	9988	4369	3339	4604	1.80954	0.855619	0.099882	1	0.754653
Com_63_pos	N-Methylsarcosine	C4H9NO2	103.12	0.9	Amino Acid And Its Derivatives	Amino Acid And Its Derivatives	1118-68-9	HMDB0000092	C01026		23480000	15340000	21640000	18220000	16650000	17290000	1.15913	0.213037	0.418835	0.666667	0.841266
Com_630_neg	Guanine	C5H5N5O	151.126	2.77	Organoheterocyclic compounds	Purines and purine derivatives	73-40-5	HMDB0000132	C00242		253400	146400	368700	18920	13870	11820	17.2271	4.10661	0.00268731	1	1.41849
Com_631_neg	Guanosine 5'-diphosphate	C10H15N5O11P2	443.201	1.08	Nucleotide And Its Derivates	Nucleotide And Its Derivates	146-91-8	HMDB0001201	C00035		7312	17160	4292	12440	15920	8692	0.776314	-0.365287	0.449396	0.666667	0.830466
Com_632_neg	Pyridoxal 5'-Phosphate	C8H10NO6P	247.142	6.14	Vitamins	Vitamins	54-47-7	HMDB0001491	C00018		8698	6321	8612	5503	4786	5835	1.46558	0.551471	0.0491601	1	0.803773
Com_633_neg	Sakuranetin	C16H14O5	286.279	1.01	Flavonoids	Flavanones	2957-21-3	HMDB0030090	C09833	LMPK12140571	153000	214300	87720	64670	69540	78230	2.14188	1.09887	0.109085	1	1.26878
Com_634_neg	trans-9-Octadecenoic acid	C18H34O2	282.461	12.86	Lipids	Fatty Acyls	112-79-8	HMDB0000573	C01712	LMFA01030073	13500	21830	17700	5811	5922	5403	3.09465	1.62978	0.0126816	1	1.20868
Com_635_neg	beta-D-glucopyranosyl-caffeic acid	C15H18O9	342.3	5.29	Phenols And Its Derivatives	Phenols And Its Derivatives					6852	5995	9662	4958	4420	3020	1.81553	0.860395	0.0446622	1	0.585628
Com_636_neg	3-Hydroxybutyrate	C4H8O3	104.104	1.13	Organic Acid And Its Derivatives	Organic Acid And Its Derivatives	300-85-6			LMFA01050005	2477000	4372000	3215000	1348000	1530000	1466000	2.31676	1.21211	0.032994	1	1.71922
Com_637_neg	Riboflavin-5'-monophosphate	C17H21N4O9P	456.344	0.91	Phenols And Its Derivatives	Phenols And Its Derivatives	146-17-8				175700	193000	170900	72970	68230	75200	2.49353	1.31819	6.16199e-05	1	1.46617
Com_638_neg	6-Phosphogluconic acid	C6H13O10P	276.135	0.91	Carbohydrates And Its Derivatives	Carbohydrates And Its Derivatives	921-62-0	HMDB0001316	C00345		1324000	808700	995100	1376000	1208000	628300	0.973695	-0.0384584	0.982483	0.555556	0.0246694
Com_639_neg	D-Erythrose 4-phosphate	C4H9O7P	200.084	1.08	Carbohydrates And Its Derivatives	Carbohydrates And Its Derivatives	585-18-2	HMDB0001321	C00279		277700	272000	246300	219200	226300	259200	1.12956	0.175759	0.130854	0.888889	0.626969
Com_64_pos	Nepsilon-Acetyl-L-lysine	C8H16N2O3	188.22	1.304	Amino Acid And Its Derivatives	Amino Acid And Its Derivatives	692-04-6	HMDB0000206	C02727		943900	360500	857200	60480	58090	51270	12.7273	3.66985	0.0133121	1	1.54585
Com_640_neg	Fructose bisphosphate	C6H14O12P2	340.116	0.88	Carbohydrates And Its Derivatives	Sugar Acids And Its Derivatives	488-69-7	HMDB0001058	C05378		118600	123500	58810	128000	176300	119600	0.709861	-0.494392	0.253887	0.888889	0.795804
Com_641_neg	Guanosine 5'-triphosphate	C10H16N5O14P3	523.18	0.9	Nucleotide And Its Derivates	Nucleotide And Its Derivates	1986-01-01	HMDB0001273	C00044		8513	8653	12910	6672	15100	16750	0.780749	-0.35707	0.596039	0.666667	0.226328
Com_642_neg	Lactic acid	C3H6O3	90.078	1.48	Organic Acid And Its Derivatives	Organic Acid And Its Derivatives	50-21-5		C01432		68020	132700	89870	348100	307100	179300	0.34822	-1.52193	0.0200122	1	1.32749
Com_643_neg	6-Sialyllactose	C23H39NO19	633.551	0.73	Carbohydrates And Its Derivatives	Carbohydrates And Its Derivatives	35890-39-2	HMDB0006569			73340	50220	65550	33670	35640	37710	1.76705	0.821345	0.0301156	1	1.43288
Com_644_neg	9(S)-HOTrE	C18H30O3	294.429	12.07	Lipids	Fatty Acyls	89886-42-0	HMDB0247705	C16326	LMFA02000024	95620	77820	118800	37860	83110	36540	1.85537	0.89171	0.110725	0.888889	0.833417
Com_645_neg	Trehalose 6-phosphate	C12H23O14P	422.276	0.96	Carbohydrates And Its Derivatives	Carbohydrates And Its Derivatives	4484-88-2	HMDB0001124	C00689		660600	894700	500800	186500	24800	15620	9.0609	3.17965	0.0617228	1	1.05646
Com_646_neg	alpha-Benzylsuccinic acid	C11H12O4	208.211	0.71	Organic Acid And Its Derivatives	Organic Acid And Its Derivatives	884-33-3	HMDB0012127	C09816		697700	871200	951500	784800	881400	790000	1.02614	0.0372247	0.863141	0.555556	0.070918
Com_647_neg	beta-D-Lactose	C12H22O11	342.297	1	Carbohydrates And Its Derivatives	Carbohydrates And Its Derivatives	5965-66-2	HMDB0041627	C01970		6211000	7445000	7181000	298300	33560	41030	55.8798	5.80425	0.0222607	1	1.31656
Com_648_neg	beta-Hydroxyisobutyrate	C4H8O3	104.104	2.4	Organic Acid And Its Derivatives	Organic Acid And Its Derivatives	2068-83-9				83110	37360	54890	26490	27490	31330	2.05556	1.03953	0.0946733	1	0.986336
Com_649_neg	gamma,gamma-Dimethylallyl pyrophosphate	C5H12O7P2	246.092	0.95	Lipids	Prenol lipids	358-72-5	HMDB0001120	C00235	LMPR01010001	14280000	3574000	9545000	525500	206500	378400	24.6749	4.62497	0.00504015	1	1.45967
Com_65_pos	L-Homocitrulline	C7H15N3O3	189.21	0.972	Amino Acid And Its Derivatives	Amino Acid And Its Derivatives	1190-49-4	HMDB0000679	C02427		135000	55810	84200	35360	15030	32650	3.31178	1.72761	0.0327638	1	1.44753
Com_650_neg	3-Hydroxy-glabrol	C25H28O5	408.5	4.82	Flavonoids	Flavanones	74148-41-7				90190	75820	170400	55220	41210	65850	2.07302	1.05174	0.0900186	1	1.03811
Com_651_neg	4-Hydroxy-2-Oxoglutaric Acid	C5H6O6	162.098	0.7	Organic Acid And Its Derivatives	Organic Acid And Its Derivatives	1187-99-1	HMDB0002070	C01127		4703000	5695000	5233000	4210000	4244000	3778000	1.27788	0.35375	0.0273571	1	1.33177
Com_652_neg	4-Methylvaleric Acid	C6H12O2	116.158	0.89	Organic Acid And Its Derivatives	Organic Acid And Its Derivatives	646-07-1	HMDB0000689			528500	638600	418600	380700	447900	374700	1.31779	0.398123	0.149948	0.888889	0.843247
Com_653_neg	4-Hydroxy-3-methoxyphenylglycol sulfate potassium salt	C9H11KO7S	302.343	0.92	Organic Acid And Its Derivatives	Organic Acid And Its Derivatives	71324-20-4				276500	192800	129500	32140	21120	31450	7.06882	2.82147	0.00337465	1	1.43945
Com_654_neg	5Z,8Z,11Z,14Z-Eicosatetraenoic acid	C20H32O2	312.516	7.28	Lipids	Fatty Acyls	69254-37-1				89030	75740	89310	59310	26790	51980	1.84009	0.879778	0.108401	1	0.934615
Com_655_neg	dATP	C10H16N5O12P3	491.001	0.73	Nucleotide And Its Derivates	Nucleotide And Its Derivates	1927-31-7	HMDB0001532	C00131		127300	105700	104700	91870	85490	65160	1.39246	0.477638	0.0631628	1	1.11508
Com_656_neg	2-deoxyglucose-6-phosphate	C6H13O8P	244.136	0.98	Nucleotide And Its Derivates	Nucleotide And Its Derivates	3573-50-0				3285000	1481000	4436000	950600	757200	870300	3.5693	1.83564	0.0638105	1	1.35708
Com_657_neg	3-(2-Naphthyl)-D-Alanine	C13H13NO2	215.248	6.22	Amino Acid And Its Derivatives	Amino Acid And Its Derivatives	76985-09-6				14180	25660	21010	99000	194800	33450	0.185943	-2.42706	0.0898322	1	1.52571
Com_658_neg	5-Phosphoribosyl 1-pyrophosphate	C5H13O14P3	390.07	1.01	Carbohydrates And Its Derivatives	Carbohydrates And Its Derivatives	97-55-2	HMDB0000280	C00119		46160	38410	50780	120500	108700	38430	0.505736	-0.983545	0.253696	0.777778	0.655155
Com_659_neg	ADP-ribose	C15H23N5O14P2	559.32	1.05	Nucleotide And Its Derivates	Nucleotide And Its Derivates	47775-00-8	HMDB0001178	C00301		5567	4730	6357	4078	2005	3096	1.81436	0.85946	0.0767975	1	0.831085
Com_66_pos	H-Gly-Pro-OH	C7H12N2O3	172.18	1.035	Amino Acid And Its Derivatives	Amino Acid And Its Derivatives	704-15-4				172100	134800	203700	64970	46680	55760	3.05	1.60881	0.00231919	1	1.36372
Com_660_neg	Ala-trp	C14H17N3O3	275.303	0.9	Amino Acid And Its Derivatives	Amino Acid And Its Derivatives	16305-75-2	HMDB0013209			196000	172400	1259000	26550	24940	52710	15.618	3.96514	0.0523977	1	1.45083
Com_661_neg	ATP	C10H16N5O13P3	507.181	1.04	Nucleotide And Its Derivates	Nucleotide And Its Derivates	56-65-5	HMDB0000538	C00002		88690	68330	84100	41950	49100	51420	1.69243	0.759093	0.00766338	1	1.39825
Com_662_neg	cis-4-Hydroxy-D-proline	C5H9NO3	131.13	2.26	Organic Acid And Its Derivatives	Organic Acid And Its Derivatives	2584-71-6	HMDB0060460	C03440		426700	218300	1168000	134300	119200	188300	4.10367	2.03691	0.124901	1	1.1577
Com_663_neg	Citraconic acid	C5H6O4	130.099	1.56	Lipids	Fatty Acyls	498-23-7	HMDB0000634	C02226	LMFA01170099	2976000	785100	1938000	616600	383300	537500	3.70697	1.89024	0.0800551	1	0.744261
Com_664_neg	deoxyribose-phosphate	C5H7O8P	226.08	0.97	Nucleotide And Its Derivates	Nucleotide And Its Derivates					319000	177800	184000	31800	22150	40920	7.17614	2.84321	0.00167048	1	1.42131
Com_665_neg	D-Fructose 6-Phosphate	C6H13O9P	260.136	0.86	Carbohydrates And Its Derivatives	Carbohydrates And Its Derivatives	643-13-0	HMDB0304311	C00085		11030000	6418000	5939000	3746000	2933000	2641000	2.50933	1.3273	0.0264813	1	1.31519
Com_666_neg	D-Galactonic acid	C6H12O7	196.155	0.92	Organic Acid And Its Derivatives	Organic Acid And Its Derivatives	13382-27-9	HMDB0253886	C00880		2080000	949600	2584000	507300	329800	466900	4.30491	2.10598	0.0295915	1	1.44488
Com_667_neg	dGDP	C10H15N5O10P2	427.201	1.08	Nucleotide And Its Derivates	Nucleotide And Its Derivates	3493-09-02	HMDB0000960	C00361		18230	13960	10590	11220	13660	8267	1.29061	0.368058	0.305877	0.777778	0.526997
Com_668_neg	D-Glucarate	C6H10O8	210.139	0.82	Carbohydrates And Its Derivatives	Carbohydrates And Its Derivatives	87-73-0	HMDB0000663	C00818		286700	134600	331300	103300	66000	82970	2.98331	1.57691	0.0473639	1	1.53134
Com_669_neg	D-Gluconic acid	C6H12O7	196.155	0.91	Carbohydrates And Its Derivatives	Carbohydrates And Its Derivatives	526-95-4	HMDB0303730	C00257		3127000	1611000	4240000	759000	539100	793300	4.29282	2.10193	0.0255357	1	1.41603
Com_67_pos	3-Amino-2-methylpropanoic acid	C4H9NO2	103.12	0.931	Amino Acid And Its Derivatives	Amino Acid And Its Derivatives	144-90-1	HMDB0003911	C05145		2015000	1943000	2745000	1169000	1782000	1105000	1.65261	0.724749	0.0565284	1	0.85159
Com_670_neg	D-Glucopyranose	C6H12O6	180.156	0.87	Carbohydrates And Its Derivatives	Carbohydrates And Its Derivatives	28905-12-6				627600	516300	717800	133500	139700	135300	4.55741	2.18821	0.00345698	1	1.45916
Com_671_neg	D-Histidine	C6H9N3O2	155.155	0.81	Amino Acid And Its Derivatives	Amino Acid And Its Derivatives	351-50-8		C06419		882800	626600	1646000	368800	245700	544700	2.72205	1.44469	0.0584288	1	1.04526
Com_672_neg	Dihydroxyacetone phosphate	C3H7O6P	170.058	0.9	Carbohydrates And Its Derivatives	Carbohydrates And Its Derivatives	1957-04-05	HMDB0001473	C00111		345800	51860	140800	110700	50060	78830	2.24742	1.16827	0.405285	0.777778	0.848568
Com_673_neg	D-Lactic acid	C3H6O3	90.08	1.44	Organic Acid And Its Derivatives	Organic Acid And Its Derivatives	10326-41-7	HMDB0001311	C00256		4886	7652	7111	28530	24180	15470	0.288193	-1.79489	0.0070945	1	1.36033
Com_674_neg	Aspartate	C4H7NO4	133.103	0.85	Amino Acid And Its Derivatives	Amino Acid And Its Derivatives	617-45-8		C16433		10600000	4083000	13180000	5779000	3944000	5040000	1.88735	0.916365	0.272973	0.777778	0.70179
Com_675_neg	Dl-Glutamic acid	C5H9NO4	147.129	0.87	Amino Acid And Its Derivatives	Amino Acid And Its Derivatives	617-65-2	HMDB0060475	C00302		15450000	9285000	14250000	14880000	7465000	17060000	0.989341	-0.0154596	0.937833	0.555556	0.30484
Com_676_neg	DL-o-Tyrosine	C9H11NO3	181.189	1.81	Amino Acid And Its Derivatives	Amino Acid And Its Derivatives	2370-61-8	HMDB0006050			12730000	12450000	24300000	3073000	2527000	5426000	4.48757	2.16594	0.00904826	1	1.24572
Com_677_neg	alpha-Amino-beta-(3-indolyl)-propionic acid	C11H12N2O2	204.225	4.91	Amino Acid And Its Derivatives	Amino Acid And Its Derivatives	1954-12-06	HMDB0030396	C00806		8060000	5077000	13460000	2147000	1200000	2892000	4.26302	2.09188	0.0201488	1	1.37593
Com_678_neg	D-Ribose 5-phosphate	C5H11O8P	230.11	0.89	Carbohydrates And Its Derivatives	Carbohydrates And Its Derivatives	207671-46-3				3104000	1155000	2039000	1009000	2052000	1577000	1.35791	0.441391	0.493488	0.666667	0.603867
Com_679_neg	D-Ribulose 1,5-bisphosphate	C5H12O11P2	310.09	10.95	Carbohydrates And Its Derivatives	Carbohydrates And Its Derivatives	14689-84-0	HMDB0244230			18250	24150	20340	27010	24170	20640	0.873573	-0.195	0.295266	0.888889	0.371249
Com_68_pos	H-Abu-OH	C4H9NO2	103.12	0.947	Amino Acid And Its Derivatives	Amino Acid And Its Derivatives	1492-24-6				6824000	4674000	4592000	4723000	4413000	4767000	1.1573	0.210768	0.42295	0.444444	0.720529
Com_680_neg	D-Xylulose 5-phosphate	C5H11O8P	230.11	0.9	Carbohydrates And Its Derivatives	Carbohydrates And Its Derivatives	4212-65-1	HMDB0000868	C00231		3520000	1841000	3089000	1051000	876800	1394000	2.5438	1.34699	0.0235907	1	1.26313
Com_681_neg	Glutaric Acid	C5H8O4	132.115	0.7	Organic Acid And Its Derivatives	Organic Acid And Its Derivatives	110-94-1	HMDB0000661	C00489		11390000	11310000	12360000	7984000	9487000	10750000	1.24234	0.313057	0.110617	1	1.28853
Com_682_neg	Lysope 14:0	C19H40NO7P	425.5	11.27	Lipids	Glycerophospholipids					11950	6195	11730	3867	4660	5409	2.14373	1.10012	0.0599882	1	1.16074
Com_683_neg	Lysope 16:0	C21H44NO7P	453.55	12.48	Lipids	Glycerophospholipids	53862-35-4				333600	322600	418100	139900	493600	142900	1.38369	0.468525	0.348405	0.666667	0.406328
Com_684_neg	Lysope 18:0	C23H48NO7P	481.6	13.73	Lipids	Glycerophospholipids					11190	5781	14580	9169	9506	7591	1.20121	0.264489	0.71341	0.666667	0.283671
Com_685_neg	Lysope 18:1	C23H46NO7P	479.588	12.81	Lipids	Glycerophospholipids					133700	28210	42310	12610	7407	4238	8.41971	3.07377	0.0293781	1	1.16285
Com_686_neg	N-Acetylalanine	C5H9NO3	131.13	2.15	Amino Acid And Its Derivatives	Amino Acid And Its Derivatives	97-69-8	HMDB0255053			120100	82760	124900	20640	16400	19970	5.74917	2.52335	0.00117181	1	1.71221
Com_687_neg	N-Acetyl-Asp-Glu	C11H16N2O8	304.253	2.02	Amino Acid And Its Derivatives	Amino Acid And Its Derivatives	3106-85-2	HMDB0001067	C12270		16540	6129	51540	12450	2754	10460	2.89156	1.53185	0.318805	0.777778	0.893171
Com_688_neg	N-Acetyl-D-glucosamine 6-phosphate	C8H16NO9P	301.188	1.81	Carbohydrates And Its Derivatives	Carbohydrates And Its Derivatives		HMDB0001062	C00357		1517000	1998000	2545000	446800	424100	707400	3.83957	1.94095	0.00369911	1	1.26532
Com_689_neg	N-Acetylphenylalanine	C11H13NO3	207.226	6.82	Amino Acid And Its Derivatives	Amino Acid And Its Derivatives	2018-61-3	HMDB0255056			31240	25550	20970	21180	13620	9661	1.74895	0.806488	0.101719	0.888889	1.27016
Com_69_pos	L-Glutamic acid	C5H9NO4	147.13	0.886	Amino Acid And Its Derivatives	Amino Acid And Its Derivatives	56-86-0	HMDB0000148	C00025		99930000	61690000	63930000	78890000	38690000	80560000	1.13834	0.186927	0.617205	0.444444	0.332707
Com_690_neg	Thymidine 5'-diphosphate	C10H16N2O11P2	402.19	0.69	Nucleotide And Its Derivates	Nucleotide And Its Derivates		HMDB0001274	C00363		62050	23000	49990	24340	28880	27550	1.67191	0.741495	0.284555	0.666667	1.06849
Com_691_neg	CDP	C9H15N3O11P2	403.176	0.99	Nucleotide And Its Derivates	Nucleotide And Its Derivates	63-38-7	HMDB0001546	C00112		37960	14140	20800	7853	15140	16800	1.83198	0.873404	0.201448	0.777778	0.953655
Com_693_neg	D-threo-Isocitric acid	C6H8O7	192.124	1.41	Organic Acid And Its Derivatives	Organic Acid And Its Derivatives	6061-97-8	HMDB0001874	C00451		59330000	16260000	43450000	13180000	7517000	10450000	3.82188	1.93428	0.0707225	1	0.506683
Com_694_neg	L-Homoserine	C4H9NO3	119.119	1.9	Amino Acid And Its Derivatives	Amino Acid And Its Derivatives	672-15-1	HMDB0000719	C00263		5201	3385	16210	5322	3844	1811	2.2589	1.17562	0.303492	0.666667	0.731973
Com_695_neg	3-Indoleacrylic acid	C11H9NO2	187.195	5.36	Organoheterocyclic compounds	Indole And Its Derivatives	1204-06-4				296000	282700	281600	53690	52710	52620	5.41001	2.43563	9.27278e-06	1	1.35662
Com_696_neg	Orotidine	C10H12N2O8	288.211	1	Nucleotide And Its Derivates	Nucleotide And Its Derivates	314-50-1	HMDB0000788	C01103		132300	100400	114700	48170	26900	48640	2.80818	1.48964	0.0204451	1	1.70055
Com_697_neg	dADP	C10H15N5O9P2	411.202	0.75	Nucleotide And Its Derivates	Nucleotide And Its Derivates	2793-06-08	HMDB0001508	C00206		47120	22700	31990	47010	52920	31200	0.776405	-0.365119	0.364699	0.666667	0.536247
Com_698_neg	dGTP	C10H16N5O13P3	507.181	1.1	Nucleotide And Its Derivates	Nucleotide And Its Derivates	2564-35-4	HMDB0001440	C00286		104600	79280	67980	35690	48600	52180	1.84553	0.884038	0.0240294	1	1.59251
Com_699_neg	D-Arabinose 5-phosphate	C5H11O8P	230.11	0.9	Carbohydrates And Its Derivatives	Carbohydrates And Its Derivatives	13137-52-5	HMDB0011734	C01112		4020000	1847000	3310000	1431000	1007000	1550000	2.30115	1.20236	0.0549574	1	1.15715
Com_7_pos	Tryptamine	C10H12N2	160.22	5.205	Organoheterocyclic compounds	Indole And Its Derivatives	61-54-1	HMDB0000303	C00398		6547000	2587000	1864000	1530000	2289000	2711000	1.68423	0.752086	0.408469	0.666667	0.586965
Com_70_pos	D-2-Aminobutyric acid	C4H9NO2	103.12	0.947	Organic Acid And Its Derivatives	Organic Acid And Its Derivatives	2623-91-8	HMDB0000650	C02261		3860000	2526000	2570000	2359000	2277000	2701000	1.22066	0.287664	0.319653	0.777778	0.958105
Com_700_neg	Deoxyribose 5-Phosphate	C5H11O7P	214.11	0.82	Carbohydrates And Its Derivatives	Carbohydrates And Its Derivatives	102916-66-5	HMDB0001031	C00673		93910	98030	66860	126800	145800	219100	0.526337	-0.925941	0.0412602	1	0.999279
Com_701_neg	dUMP	C9H13N2O8P	308.182	0.92	Nucleotide And Its Derivates	Nucleotide And Its Derivates	964-26-1	HMDB0001409	C00365		532900	545800	851600	101800	67680	86010	7.55529	2.91749	0.000647161	1	1.76371
Com_702_neg	alpha-D-Galactose 1-phosphate	C6H13O9P	260.136	0.87	Carbohydrates And Its Derivatives	Carbohydrates And Its Derivatives	2255-14-3	HMDB0000645	C00446		6990000	2818000	4244000	3174000	2841000	2818000	1.59085	0.6698	0.268574	0.722222	0.856702
Com_703_neg	O-Phospho-L-Tyrosine	C9H12NO6P	261.168	0.94	Amino Acid And Its Derivatives	Amino Acid And Its Derivatives	21820-51-9	HMDB0006049			17500	12100	15580	14540	4332	12540	1.4383	0.524368	0.337644	0.777778	0.79802
Com_704_neg	Ribose 1-phosphate	C5H11O8P	230.11	0.9	Carbohydrates And Its Derivatives	Carbohydrates And Its Derivatives	14075-00-4	HMDB0001489	C00620		3327000	1818000	2880000	1074000	731200	1248000	2.62839	1.39418	0.0172036	1	1.27234
Com_705_neg	s7p	C7H15O10P	290.16	0.87	Carbohydrates And Its Derivatives	Carbohydrates And Its Derivatives	2646-35-7	HMDB0258206	C05382		2246000	3476000	2195000	3115000	4077000	1279000	0.9346	-0.0975784	0.965864	0.555556	0.289691
Com_706_neg	UDP	C9H14N2O12P2	404.16	0.7	Nucleotide And Its Derivates	Nucleotide And Its Derivates	58-98-0	HMDB0000295	C00015		13440000	19360000	18520000	14330000	14460000	13750000	1.20639	0.270701	0.265955	0.666667	0.712299
Com_707_neg	Uridine 5'-Diphospho-N-Acetylgalactosamine	C17H27N3O17P2	607.354	1	Nucleotide And Its Derivates	Nucleotide And Its Derivates	7277-98-7	HMDB0000304			626000	308400	481600	56530	19030	47860	11.473	3.52017	0.00599426	1	1.26784
Com_708_neg	UDP-galactose	C15H24N2O17P2	566.3	0.92	Nucleotide And Its Derivates	Nucleotide And Its Derivates	2956-16-3	HMDB0012305	C00052		13690000	8949000	7345000	1749000	404800	1115000	9.17279	3.19736	0.0198239	1	1.24598
Com_709_neg	UDP-D-glucuronate	C15H22N2O18P2	580.285	0.94	Nucleotide And Its Derivates	Nucleotide And Its Derivates	2616-64-0	HMDB0000935	C00167		293200	110400	96840	167700	65290	104700	1.48195	0.567498	0.493646	0.666667	0.347578
Com_71_pos	DL-Norvaline	C5H11NO2	117.15	1.068	Amino Acid And Its Derivatives	Amino Acid And Its Derivatives	760-78-1	HMDB0251527			68710000	46180000	148000000	44280000	27860000	46980000	2.20693	1.14204	0.167151	0.888889	1.15122
Com_710_neg	Lawsone	C10H6O3	174.15	7.96	Benzene and substituted derivatives	Benzene and substituted derivatives	83-72-7	HMDB0253997	C10368		17740	14050	23270	20490	26590	25600	0.757567	-0.400554	0.174083	0.888889	0.975009
Com_711_neg	Rebaudioside A	C44H70O23	967.01	8.22	Terpenoids	Diterpenoids	58543-16-1	HMDB0034950		LMPR01040126	33560	84790	36760	18590	9511	9481	4.12724	2.04518	0.0231513	1	1.1049
Com_712_neg	L-Rhamnose	C6H12O5	164.16	0.98	Carbohydrates And Its Derivatives	Carbohydrates And Its Derivatives	73-34-7				29230	15890	44270	10700	15110	21030	1.90841	0.932372	0.178318	0.888889	0.883334
Com_713_neg	D-Panthotenate	C9H17NO5	219.235	4.59	Amino Acid And Its Derivatives	Amino Acid And Its Derivatives	79-83-4	HMDB0000210	C00864		3502000	3022000	3059000	1387000	1461000	1288000	2.31697	1.21224	0.000217116	1	1.50078
Com_714_neg	Oxyresveratrol	C14H12O4	244.24	6.97	Phenylpropanoids and polyketides	Stilbenes	29700-22-9		C10273	LMPK13090011	41790	29770	35360	39880	24000	26090	1.1884	0.249016	0.376034	0.777778	0.574678
Com_715_neg	Melibiose	C12H22O11	342.3	0.96	Carbohydrates And Its Derivatives	Carbohydrates And Its Derivatives	585-99-9	HMDB0000048	C05402		35240000	26040000	24620000	1241000	245800	419100	45.0706	5.49411	0.0105339	1	1.25959
Com_716_neg	Xanthoxyline	C10H12O4	196.2	10.97	Organooxygen compounds	Ketones	90-24-4	HMDB0029645	C10726		2813	5913	5183	7084	6841	5205	0.727078	-0.459818	0.25524	0.888889	0.928085
Com_717_neg	Maltose	C12H22O11	342.3	1.01	Carbohydrates And Its Derivatives	Carbohydrates And Its Derivatives	69-79-4	HMDB0246552	C00208		956300	664400	910500	32960	17890	14380	38.8042	5.27814	0.00120228	1	1.3979
Com_718_neg	Cedrol	C15H26O	222.37	10.67	Terpenoids	Sesquiterpenoids	77-53-2	HMDB0303492	C09631	LMPR0103690007	23810	25680	23490	29900	25100	27200	0.887835	-0.171637	0.132078	0.888889	0.940442
Com_719_neg	alpha-Arbutin	C12H16O7	272.25	2.33	Carbohydrates And Its Derivatives	Carbohydrates And Its Derivatives	84380-01-8		C12079		65980	62370	58930	30130	31550	23700	2.19349	1.13323	0.00655231	1	1.56479
Com_72_pos	2-Amino-4-(methylthio)butyric acid	C5H11NO2S	149.211	1.46	Amino Acid And Its Derivatives	Amino Acid And Its Derivatives	59-51-8	HMDB0033951	C01733		6869000	4943000	9189000	3389000	2081000	4208000	2.16997	1.11768	0.0473697	1	1.34501
Com_720_neg	Fructose	C6H12O6	180.16	0.92	Carbohydrates And Its Derivatives	Carbohydrates And Its Derivatives	57-48-7	HMDB0000660	C01496		548400	424800	623800	65110	58080	47760	9.34191	3.22372	0.000140162	1	1.47461
Com_721_neg	Stachyose	C24H42O21	666.578	0.93	Carbohydrates And Its Derivatives	Carbohydrates And Its Derivatives	470-55-3	HMDB0003553	C01613		16160	12670	12600	2523	2101	5536	4.07776	2.02778	0.0301136	1	1.51192
Com_722_neg	Nerolidol	C15H26O	222.37	10.74	Terpenoids	Sesquiterpenoids	7212-44-4	HMDB0035662	C09704	LMPR0103010005	116100	130900	123700	112100	111900	125000	1.06218	0.0870251	0.296629	0.777778	0.714611
Com_723_neg	4'-Hydroxypropiophenone	C9H10O2	150.175	7.9	Organoheterocyclic compounds	Ketones	70-70-2				6676	11340	5104	5711	7571	5662	1.22044	0.2874	0.595515	0.555556	0.655563
Com_724_neg	Propylparaben	C10H12O3	180.2	9.67	Organic Acid And Its Derivatives	Benzoic Acid And Its Derivatives	94-13-3	HMDB0032574			5056	3780	6061	7111	2774	4151	1.06134	0.08589	0.73052	0.555556	0.359843
Com_725_neg	Ferulic acid methyl ester	C11H12O4	208.21	8.84	Phenolic acids	Cinnamic acids and derivatives	2309-07-01				10740	10060	11160	11410	7814	9260	1.12203	0.166116	0.368779	0.666667	0.475518
Com_726_neg	Diallyl sulfide	C6H10S	114.21	18.46	Organosulfur compounds	Organosulfur compounds	592-88-1	HMDB0036491	C08370		22490000	20170000	22730000	22050000	18440000	21300000	1.05826	0.0816966	0.438351	0.777778	0.697951
Com_727_neg	Cinnamyl acetate	C11H12O2	176.21	0.89	Benzene and substituted derivatives	Benzene and substituted derivatives	103-54-8	HMDB0029699	C12299		48270	81350	40780	97100	119000	89390	0.557792	-0.8422	0.0801736	1	1.18276
Com_728_neg	Methyl furan-2-carboxylate	C6H6O3	126.11	1.25	Organoheterocyclic compounds	Organoheterocyclic compounds	611-13-2	HMDB0029750			75800	50730	64210	79580	66570	69880	0.882933	-0.179624	0.37426	0.777778	0.53896
Com_729_neg	1,11-Undecanedicarboxylic acid	C13H24O4	244.33	10.093	Organic Acid And Its Derivatives	Organic Acid And Its Derivatives	505-52-2	HMDB0002327		LMFA01170014	286600	305400	281700	298600	289500	277800	1.00901	0.0129376	0.798914	0.444444	0.310992
Com_73_pos	L-serine	C3H7NO3	105.093	0.846	Amino Acid And Its Derivatives	Amino Acid And Its Derivatives	56-45-1	HMDB0000187	C00065		4422000	3569000	3479000	2768000	2582000	3648000	1.27473	0.350189	0.136091	0.777778	0.368559
Com_730_neg	Hexadecanedioic acid	C16H30O4	286.41	11.908	Lipids	Fatty Acyls	505-54-4	HMDB0000672	C19615	LMFA01170022	27250	30290	26920	31260	27510	29300	0.95901	-0.0603824	0.469949	0.777778	0.324089
Com_731_neg	Maltotriose	C18H32O16	504.44	0.94	Carbohydrates And Its Derivatives	Carbohydrates And Its Derivatives	1109-28-0	HMDB0001262	C01835		16920	19040	25240	5917	7096	5204	3.3595	1.74825	0.00169487	1	1.05508
Com_732_neg	Glycolic acid	C2H4O3	76.05	0.99	Organic Acid And Its Derivatives	Organic Acid And Its Derivatives	79-14-1	HMDB0000115	C00160		128600	51370	96030	84600	44170	45860	1.58048	0.660367	0.276119	0.888889	0.267812
Com_734_neg	beta-L-Arabinose	C5H10O5	150.13	0.9	Carbohydrates And Its Derivatives	Carbohydrates And Its Derivatives	5328-37-0	HMDB0000646	C02479		179300	390900	377800	80290	83090	110900	3.45632	1.78924	0.0291969	1	1.14817
Com_735_neg	Artemisic acid	C15H22O2	234.334	13.19	Terpenoids	Sesquiterpenoids	80286-58-4		C20309		3579000	3563000	3234000	3080000	3313000	3443000	1.0549	0.0771067	0.314467	0.777778	0.86992
Com_736_neg	(+)-Dipentene	C10H16	136.234	18.28	Terpenoids	Monoterpenoids	5989-27-5	HMDB0003375	C06099		1558000	1670000	1649000	1302000	1321000	1345000	1.22908	0.297582	0.00428272	1	1.81653
Com_737_neg	Anthraquinone-2-carboxylic Acid	C15H8O4	252.222	9.72	Phenols And Its Derivatives	Anthracenes	117-78-2				2674000	3030000	2947000	2564000	2837000	3034000	1.02561	0.0364788	0.694586	0.555556	0.258482
Com_738_neg	4-Hydroxyquinazoline	C8H6N2O	146.146	5.54	Organoheterocyclic compounds	Organoheterocyclic compounds	491-36-1	HMDB0246465			49588	11820	9369	49345	51097	51990	0.464319	-1.10681	0.179423	0.888889	0.5514
Com_739_neg	2'-Hydroxyacetophenone	C8H8O2	136.148	18.287	Phenols And Its Derivatives	Phenols And Its Derivatives	118-93-4	HMDB0032568			5297000	5819000	5738000	4238000	4420000	4609000	1.27037	0.345249	0.00365817	1	1.82962
Com_74_pos	Hypoxanthine	C5H4N4O	136.11	1.509	Organoheterocyclic compounds	Purines and purine derivatives	68-94-0	HMDB0000157	C00262		61850	80480	88260	44203	38012	47140	1.78261	0.833994	0.0159601	1	1.24278
Com_740_neg	Cryptochlorogenic acid	C16H18O9	354.309	5.443	Alcohols and polyols	Alcohols and polyols	905-99-7	HMDB0030653			2376000	3054000	1017000	167600	25760	89860	22.7632	4.50863	0.0115747	1	1.1399
Com_741_neg	6-Hydroxycoumarin	C9H6O3	162.142	6.486	Phenylpropanoids and polyketides	Coumarins and derivatives	6093-68-1				401200	375700	432200	251600	251400	284700	1.53498	0.618215	0.00177322	1	1.41438
Com_742_neg	L-SelenoMethionine	C5H11NO2Se	196.11	18.27	Amino Acid And Its Derivatives	Amino Acid And Its Derivatives	3211-76-5	HMDB0003966	C05335		534700	520500	522200	529900	510000	494100	1.02829	0.0402501	0.297728	0.777778	0.686579
Com_743_neg	L-Histidine	C6H9N3O2	155.15	0.76	Amino Acid And Its Derivatives	Amino Acid And Its Derivatives	71-00-1	HMDB0000177	C00135		2213000	2273000	4814000	781600	510200	1269000	3.63168	1.86064	0.0244898	1	1.29281
Com_744_neg	Choline bitartrate	C9H19NO7	253.25	0.97	Amines	Cholines	87-67-2	HMDB0250194	C00919		87420	152200	109900	57960	43240	77410	1.95689	0.968562	0.0445066	1	1.07178
Com_745_neg	D-(+)-Cellobiose	C12H22O11	342.3	0.91	Carbohydrates And Its Derivatives	Carbohydrates And Its Derivatives	528-50-7	HMDB0000055	C06422		556700	508400	627900	26000	14580	14090	30.9676	4.95269	0.00161712	1	1.28999
Com_746_neg	trans-Ferulate	C10H10O4	194.18	6.81	Phenolic acids	Cinnamic acids and derivatives	537-98-4	HMDB0000954	C01494		20385	16250	14600	4761	8752	6225	2.59575	1.37615	0.0152268	1	0.780602
Com_747_neg	L-Sorbose	C6H12O6	180.16	0.89	Carbohydrates And Its Derivatives	Carbohydrates And Its Derivatives	87-79-6	HMDB0001266	C00247		452100	418600	525400	38100	50580	43880	10.5318	3.39668	3.27095e-05	1	1.48134
Com_748_neg	Cytidylic acid	C9H14N3O8P	323.2	0.97	Nucleotide And Its Derivates	Nucleotide And Its Derivates	63-37-6	HMDB0240312	C00055		10560	5985	15570	5180	2685	9985	1.79916	0.847323	0.243256	0.888889	0.703263
Com_749_neg	2-Amino-3-hydroxypropionic acid	C3H7NO3	105.09	0.83	Amino Acid And Its Derivatives	Amino Acid And Its Derivatives	302-84-1		C00716		2794000	2389000	2905000	1095000	843200	1257000	2.5313	1.33988	0.00580819	1	0.939867
Com_75_pos	D-Phenylalanine	C9H11NO2	165.19	4.106	Amino Acid And Its Derivatives	Amino Acid And Its Derivatives	673-06-3	HMDB0250791	C02265		365200000	283800000	475200000	145600000	134400000	196700000	2.3583	1.23775	0.0123213	1	1.23002
Com_750_neg	L-Proline	C5H9NO2	115.131	0.94	Amino Acid And Its Derivatives	Amino Acid And Its Derivatives	147-85-3	HMDB0000162	C00148		2670000	1386000	3615000	2993000	2679000	4111000	0.784115	-0.350862	0.409451	0.777778	1.07477
Com_751_neg	4-Hydroxyisoleucine	C6H13NO3	147.172	1.038	Amino Acid And Its Derivatives	Amino Acid And Its Derivatives	781658-23-9				19690000	11550000	16790000	18830000	9242000	21380000	0.971245	-0.0420931	0.979045	0.555556	0.296112
Com_752_neg	D-Galactose	C6H12O6	180.16	0.9	Carbohydrates And Its Derivatives	Carbohydrates And Its Derivatives	59-23-4	HMDB0000143	C00124		877000	718200	885600	166900	127400	140100	5.71087	2.51371	8.734e-05	1	1.6234
Com_753_neg	Pyridoxal 5-phosphate	C8H10NO6P	247.14	1.7	Vitamins	Vitamins	54-47-7	HMDB0001491	C00018		269800	62070	102600	52950	31040	27630	3.8924	1.96066	0.0893187	1	1.11049
Com_754_neg	D-Ribose	C5H10O5	150.13	0.92	Carbohydrates And Its Derivatives	Carbohydrates And Its Derivatives	50-69-1	HMDB0000283	C21057		185000	214100	258500	81010	72540	124700	2.36334	1.24083	0.0165431	1	1.49466
Com_755_neg	Oxalacetic acid	C4H4O5	132.07	0.69	Organic Acid And Its Derivatives	Organic Acid And Its Derivatives	328-42-7	HMDB0000223	C00036	LMFA01170120	8363000	8245000	8821000	6447000	7348000	6807000	1.2343	0.30369	0.0152681	1	1.00513
Com_756_neg	Astragalin	C21H20O11	448.38	7.24	Flavonoids	Flavones and Flavonols	480-10-4	HMDB0037429	C12249	LMPK12111725	11340	11640	16180	10230	9756	15680	1.09796	0.134831	0.615169	0.777778	0.355051
Com_757_neg	Rutin	C27H30O16	610.518	6.451	Flavonoids	Flavones and Flavonols	153-18-4	HMDB0003249	C05625	LMPK12112098	773500	96530	92980	135000	20340	110100	3.62798	1.85916	0.321822	0.444444	0.758738
Com_758_neg	Petunidin-3-O-glucoside	C22H23O12	479.41	5.282	Flavonoids	Anthocyanins	6988-81-4	HMDB0038097	C12139		10040	10870	12990	7172	4337	3709	2.22763	1.15551	0.0386626	1	1.12821
Com_759_neg	Malonic acid	C3H4O4	104.011	1.19	Organic Acid And Its Derivatives	Organic Acid And Its Derivatives	141-82-2	HMDB0000691	C00383	LMFA01170041	3212000	5850000	4196000	1809000	1938000	1898000	2.34863	1.23182	0.0399068	1	1.74423
Com_76_pos	Nicotinic Acid	C6H5NO2	123.11	1.478	Vitamins	Vitamins	59-67-6	HMDB0001488	C00253		771700	317400	1274000	560500	714200	453200	1.36761	0.451661	0.706864	0.666667	0.405441
Com_760_neg	D-Fructose-1,6-biphosphate	C6H14O12P2	339.996	0.91	Carbohydrates And Its Derivatives	Carbohydrates And Its Derivatives	38099-82-0				250200	377100	238100	187000	306900	191900	1.26188	0.335579	0.335876	0.777778	0.680842
Com_761_neg	Galactinol	C12H22O11	342.116	0.99	Carbohydrates And Its Derivatives	Carbohydrates And Its Derivatives		HMDB0005826	C01235		44010000	43000000	56200000	2107000	162200	123200	59.8604	5.90353	0.0312564	1	1.27675
Com_762_neg	Ribulose-5-phosphate	C5H11O8P	230.02	0.93	Carbohydrates And Its Derivatives	Carbohydrates And Its Derivatives		HMDB0000618	C00199		3344000	1727000	2663000	1874000	1825000	1779000	1.41183	0.497565	0.251308	0.666667	0.729769
Com_763_neg	D(+)-Melezitose O-rhamnoside	C24H42O20	650.1	1.05	Carbohydrates And Its Derivatives	Carbohydrates And Its Derivatives					29040	18040	54530	7180	17140	21140	2.23515	1.16037	0.15782	0.888889	0.940324
Com_764_neg	Anthranilate O-hexosyl-O-hexoside	C19H27NO12	461.1	0.98	Organic Acid And Its Derivatives	Benzoic Acid And Its Derivatives					45610	38910	94270	3332	22750	20251	3.8588	1.94815	0.112978	1	1.10092
Com_765_neg	2-Deoxyribose 5'-phosphate	C5H11O7P	214.1	1.22	Nucleotide And Its Derivates	Nucleotide And Its Derivates					145300	128000	202200	57460	52970	80760	2.48705	1.31444	0.00844719	1	1.44591
Com_766_neg	9,10-EODE	C18H32O3	296	1.69	Lipids	Fatty Acyls					5640	1842	40080	8691	5837	3072	2.70239	1.43423	0.757599	0.555556	0.691665
Com_767_neg	13(S)-HOTrE	C18H30O3	294.2	12.07	Lipids	Fatty Acyls	87984-82-5		C16316	LMFA02000051	127400	93270	159400	57700	107300	42280	1.83361	0.874684	0.12227	0.888889	0.784611
Com_768_neg	9-KODE	C18H30O3	294.2	12.07	Lipids	Fatty Acyls	54232-59-6	HMDB0004669	C14766	LMFA02000274	115600	94140	134600	51290	104900	42440	1.73357	0.79375	0.141683	0.888889	0.773165
Com_769_neg	13-HOTrE(r)	C18H30O3	294	11.36	Lipids	Fatty Acyls	74784-20-6			LMFA02000173	296900	308400	293900	293600	302100	295700	1.00875	0.0125691	0.646246	0.666667	0.317967
Com_77_pos	Nicotinamide	C6H6N2O	122.12	1.539	Vitamins	Vitamins	98-92-0	HMDB0001406	C00153		565220	536440	630710	277000	1020000	503200	0.962321	-0.0554101	0.818365	0.666667	0.134549
Com_770_neg	12,13-EODE	C18H32O3	296	12.67	Lipids	Fatty Acyls					20890	26530	24300	34700	35080	22890	0.773929	-0.369727	0.222283	0.777778	0.483764
Com_771_neg	13-HPODE	C18H32O4	312.1	11.45	Lipids	Fatty Acyls	23017-93-8	HMDB0003871	C04717	LMFA02000034	29050	25290	27670	20290	27460	19170	1.22549	0.293362	0.185649	0.888889	0.387327
Com_772_neg	Citramalate	C5H8O5	148	2.04	Organic Acid And Its Derivatives	Organic Acid And Its Derivatives	2306-22-1	HMDB0000426	C00815		115800	157600	160700	52070	34670	51140	3.14839	1.65461	0.00291518	1	0.901429
Com_773_neg	Kynurenic acid O-hexside	C16H17NO8	351.1	3.82	Organic Acid And Its Derivatives	Organic Acid And Its Derivatives					14240	9710	14110	5261	1163	1241	4.96543	2.31192	0.0563736	1	1.51951
Com_774_neg	UDP-D-glucose	C15H24N2O17P2	566.1	0.95	Nucleotide And Its Derivates	Nucleotide And Its Derivates	133-89-1	HMDB0000286	C00029		7460000	5289000	4314000	819100	214000	467700	11.3693	3.50707	0.0127322	1	1.30896
Com_775_neg	1-O-beta-D-Glucopyranosyl sinapate	C17H22O10	386.1	5.88	Phenols And Its Derivatives	Phenols And Its Derivatives					13930	27230	13330	6890	7783	7328	2.47671	1.30842	0.063308	1	1.34507
Com_776_neg	Tricin O-saccharic acid	C23H22O14	522.1	6.58	Flavonoids	Flavones and Flavonols					232900	221500	253400	147100	147500	152900	1.58168	0.661454	0.0040573	1	0.693225
Com_777_neg	1-O-p-Coumaroyl quinic acid	C16H18O8	338.1	5.95	Organic Acid And Its Derivatives	Organic Acid And Its Derivatives					2487000	2048000	882800	829500	728200	736700	2.36131	1.23959	0.133829	1	1.14318
Com_778_neg	N-Acetylglucosamine 1-phosphate	C8H16NO9P	301.1	0.91	Carbohydrates And Its Derivatives	Carbohydrates And Its Derivatives	6866-69-9	HMDB0001367	C04256		585000	328800	592000	292800	333200	290800	1.64245	0.715851	0.133482	0.888889	1.32246
Com_779_neg	Syringic acid O-glucoside	C15H20O10	360.1	4.82	Organic Acid And Its Derivatives	Benzoic Acid And Its Derivatives					24270	39820	17150	12810	14080	10740	2.15892	1.11031	0.0877997	1	1.32967
Com_78_pos	Kynurenic acid	C10H7NO3	189.17	5.296	Organic Acid And Its Derivatives	Organic Acid And Its Derivatives	492-27-3	HMDB0000715	C01717		165400	162300	147200	109000	100300	152900	1.31115	0.390837	0.148084	0.888889	0.549845
Com_780_neg	Salicylic acid O-glucoside	C13H16O8	300.1	4.14	Phytohormones	Salicylic acid	10366-91-3				989100	508900	396400	234000	266900	270600	2.45548	1.296	0.0906576	1	1.15131
Com_781_neg	Di-O-methylquercetin	C17H14O7	330.1	9.19	Flavonoids	Flavones and Flavonols					397100	453800	803600	395700	660300	317200	1.20485	0.268854	0.57655	0.777778	0.214373
Com_782_neg	LysoPE 16:0 (2n isomer)	C21H44NO7P	453.3	12.5	Lipids	Glycerophospholipids					343700	322500	424300	139000	484300	150100	1.41001	0.495703	0.331332	0.666667	0.413593
Com_783_neg	Guanidineacetic acid	C3H7N3O2	117.054	1.13	Amino Acid And Its Derivatives	Amino Acid And Its Derivatives	352-97-6	HMDB0000128	C00581		2640	2836	4985	2608	5513	4669	0.817905	-0.289995	0.55428	0.555556	0.231712
Com_784_neg	Sucrose	C12H22O11	342.116	0.98	Carbohydrates And Its Derivatives	Carbohydrates And Its Derivatives	57-50-1	HMDB0000258	C00089		21390000	17520000	23190000	999700	59800	63340	55.3062	5.78937	0.0334895	1	1.22132
Com_785_neg	Indole-5-carboxylic acid	C9H7NO2	161.048	0.69	Organoheterocyclic compounds	Indole And Its Derivatives	1670-81-1	HMDB0253469			4318000	4767000	5004000	3589000	4018000	3564000	1.26121	0.334811	0.0168045	1	1.44933
Com_786_neg	Deoxycytidine	C9H13N3O4	227.091	1.81	Nucleotide And Its Derivates	Nucleotide And Its Derivates	951-77-9	HMDB0000014	C00881		40580	43200	84310	12720	5767	15640	4.92543	2.30025	0.0153886	1	1.20934
Com_787_neg	Kaempferol 3-O-robinobioside	C27H30O15	594.159	6.55	Flavonoids	Flavones and Flavonols	17297-56-2				593000	144100	155700	123700	134800	240900	1.78775	0.838141	0.490507	0.777778	0.386148
Com_788_neg	D-Erythronolactone	C4H6O4	118.027	4.05	Organoheterocyclic compounds	Lactones	15667-21-7	HMDB0000349			119100	66560	170200	69890	69690	57320	1.80731	0.853847	0.189749	0.777778	1.19642
Com_789_neg	L(-)-Malic acid	C4H6O5	134.022	1.08	Organic Acid And Its Derivatives	Organic Acid And Its Derivatives	636-61-3	HMDB0031518	C00497		150200000	33360000	69080000	58530000	43580000	10280000	2.24789	1.16857	0.283966	0.777778	0.399981
Com_79_pos	L-Kynurenine	C10H12N2O3	208.21	3.821	Amino Acid And Its Derivatives	Amino Acid And Its Derivatives	2922-83-0	HMDB0000684	C00328		137000	164900	274900	65230	55390	62770	3.14521	1.65316	0.0283882	1	1.02279
Com_790_neg	3-N-Methyl-L-histidine	C7H11N3O2	169.181	0.85	Amino Acid And Its Derivatives	Amino Acid And Its Derivatives	368-16-1	HMDB0000479	C01152		10840	6075	6006	3222	4441	10090	1.29111	0.368607	0.45092	0.777778	0.604548
Com_791_neg	1,5-Anhydro-D-glucitol	C6H12O5	164.069	1	Carbohydrates And Its Derivatives	Sugar Alcohols	154-58-5	HMDB0244228			35350	6975	43500	9235	5456	11770	3.24345	1.69753	0.231812	0.777778	1.20751
Com_792_neg	5-oxoproline	C5H7NO3	129.043	1.63	Amino Acid And Its Derivatives	Amino Acid And Its Derivatives	149-87-1				355100	176500	4552000	88580	71340	91590	20.2123	4.33716	0.170694	1	1.36145
Com_793_neg	GIBBERELLIN A15	C20H26O4	330.183	9.18	Phytohormones	Gibberellins	13744-18-8	HMDB0303456	C14162	LMPR0104170017	41090	42500	20470	14350	10110	26670	2.0352	1.02517	0.118029	0.888889	0.924302
Com_794_neg	D-Glucose 6-phosphate	C6H13O9P	260.03	0.86	Carbohydrates And Its Derivatives	Carbohydrates And Its Derivatives	56-73-5	HMDB0001401	C00092		10160000	4263000	3819000	3155000	2330000	2608000	2.25405	1.17252	0.13736	1	1.29251
Com_795_neg	Coniferin	C16H22O8	342.132	0.97	Carbohydrates And Its Derivatives	Carbohydrates And Its Derivatives	531-29-3	HMDB0013682	C00761		33620000	35730000	46050000	1825000	140400	155700	54.4057	5.76569	0.0288341	1	1.27331
Com_796_neg	Afzelechin	C15H14O5	274.084	0.68	Flavonoids	Flavanols	2545-00-8	HMDB0030823	C09320	LMPK12020035	1069000	950000	1186000	717200	727100	712100	1.48627	0.5717	0.0248065	1	1.57593
Com_797_neg	Allysine	C6H11NO3	145.074	1.11	Amino Acid And Its Derivatives	Amino Acid And Its Derivatives	1962-83-0	HMDB0001263	C04076		84500	136600	682600	55730	28150	51400	6.68022	2.7399	0.125387	1	1.25695
Com_798_neg	Pantetheine	C11H22N2O4S	278.13	5.84	Vitamins	Vitamins	496-65-1	HMDB0003426	C00831		64630	42170	133000	30620	29940	19420	2.99825	1.58412	0.0784199	1	1.36629
Com_799_neg	D-Xylonic acid	C5H10O6	166.048	0.9	Organic Acid And Its Derivatives	Organic Acid And Its Derivatives	526-91-0	HMDB0059750	C00502		4566000	3369000	5049000	1249000	740000	1030000	4.30076	2.10459	0.00203955	1	1.68565
Com_8_pos	Sophoricoside	C21H20O10	432.38	7.038	Flavonoids	Isoflavonoids	152-95-4			LMPK12050168	24810	6552	13120	7513	57710	9291	0.596962	-0.74429	0.795193	0.444444	0.249775
Com_80_pos	Phe-Phe	C18H20N2O3	312.363	6.51	Amino Acid And Its Derivatives	Amino Acid And Its Derivatives	2577-40-4	HMDB0013302			26570	20520	71380	48860	83660	39840	0.68734	-0.540903	0.35233	0.777778	0.678083
Com_801_neg	1,5-Dicaffeoylquinic acid	C25H24O12	516.458	6.89	Organic Acid And Its Derivatives	Organic Acid And Its Derivatives	30964-13-7	HMDB0030093	C10445		52190	60380	25680	5590	44518	4864	2.51492	1.33051	0.180385	0.888889	0.675936
Com_802_neg	4,5-DCQA Isochlorogenic acid C	C25H24O12	516.458	6.93	Phenols And Its Derivatives	Phenols And Its Derivatives	32451-88-0				26030	23430	8092	3937	18660	22502	1.27613	0.351771	0.617373	0.777778	0.261048
Com_803_neg	5,6-Dehydroginsenoside Rd	C48H80O18	945.152	8.61	Terpenoids	Triterpenoids	1268459-68-2				2680	2824	1852	4537	3226	1028	0.836765	-0.257106	0.963723	0.666667	0.215012
Com_804_neg	8-hydroxy-6,7-dimethoxycoumarin	C11H10O5	222.197	6.22	Phenylpropanoids and polyketides	Coumarins and derivatives					5750	11510	3673	2055	6020	4514	1.6628	0.733615	0.348611	0.666667	0.395221
Com_805_neg	D-Xylose	C5H10O5	150.131	1.01	Carbohydrates And Its Derivatives	Carbohydrates And Its Derivatives	58-86-6	HMDB0000098	C00181		83470	81590	121400	40700	28840	42760	2.55085	1.35098	0.00643121	1	1.46089
Com_806_neg	Menadione Sulfonate	C11H9O5S-	253.25	1.1	Vitamins	Vitamins	130-37-0	HMDB0001892	C05377		2789	7409	9536	6770	6594	3379	1.17864	0.237125	0.850923	0.666667	0.173934
Com_807_neg	Parishin C	C32H40O19	728.657	5.79	Phenols And Its Derivatives	Phenols And Its Derivatives	174972-80-6	HMDB0256129	C17466		7703	2487	12080	3361	6393	6281	1.38884	0.473877	0.75205	0.666667	0.553452
Com_808_neg	Quercetin 3-O-sophoroside	C27H30O17	626.524	6.13	Flavonoids	Flavones and Flavonols	18609-17-1	HMDB0304729	C12667		99530	11020	8357	22320	2644	7634	3.64768	1.86698	0.373615	0.777778	0.718473
Com_809_neg	Androsin	C15H20O8	328.319	4.3	Phenols And Its Derivatives	Phenols And Its Derivatives	531-28-2				97840	117500	83760	83350	97670	85570	1.12195	0.166005	0.397972	0.777778	0.218885
Com_81_pos	Sedoheptulose Anhydride	C7H12O6	192.167	10.15	Carbohydrates And Its Derivatives	Carbohydrates And Its Derivatives	469-90-9				290500	312600	272500	339200	287500	273900	0.972241	-0.0406145	0.757361	0.444444	0.242663
Com_810_neg	4'-Hydroxyacetophenone	C8H8O2	136.15	6.6	Organoheterocyclic compounds	Ketones	99-93-4		C10700		13610	11880	14450	17250	10920	18870	0.849065	-0.236054	0.50269	0.666667	0.351288
Com_811_neg	Gingerglycolipid B	C33H58O14	678.805	12.02	Lipids	Glycerolipids	88168-90-5	HMDB0041094			212600	300800	103400	163300	468200	171600	0.768024	-0.380777	0.649528	0.444444	0.293817
Com_812_neg	Phillyrin	C27H34O11	534.55	7.91	Phenylpropanoids and polyketides	Lignans	487-41-2		C17048		14960	26740	10210	3316	10190	10780	2.13745	1.09589	0.171841	0.888889	1.03113
Com_813_neg	Ophiopogonanone C	C19H16O7	356.332	5.38	Flavonoids	Isoflavonoids	477336-75-7				112300	167600	38700	2855	31581	1577	8.84681	3.14516	0.0712446	1	1.00965
Com_814_neg	Fraxin	C16H18O10	370.313	5.68	Phenylpropanoids and polyketides	Coumarins and derivatives	524-30-1	HMDB0252486	C09266		1419	3486	12464	4830	4350	5556	1.17868	0.23717	0.768514	0.666667	0.249873
Com_815_neg	Lonicerin	C27H30O15	594.526	6.73	Flavonoids	Flavones and Flavonols	25694-72-8	HMDB0005799	C17557	LMPK12113402	812400	114300	200200	151800	153200	262200	1.98678	0.99043	0.595851	0.555556	0.39567
Com_816_neg	Crocetin	C20H24O4	328.408	8.79	Terpenoids	Diterpenoids	27876-94-4	HMDB0250540	C08588	LMPR0104010020	63540	94220	195500	40010	81740	33230	2.27939	1.18865	0.140542	0.888889	0.667907
Com_817_neg	Sibirioside A	C21H28O12	472.446	6.46	Phenolic acids	Cinnamic acids and derivatives	173046-19-0				3494	19160	3679	6643	7719	6944	1.23594	0.305612	0.846628	0.666667	0.527478
Com_818_neg	(-)-3-Carene	C10H16	136.23	18.29	Terpenoids	Monoterpenoids	13466-78-9	HMDB0034697	C09839	LMPR0102120015	4950000	5361000	5413000	4202000	4218000	4292000	1.23694	0.306777	0.0138195	1	1.83687
Com_819_neg	(E)-3-(4-Hydroxyphenyl)Propenoic Acid (2S)-3-(beta-D-Glucopyranosyloxy)-2-Hydroxypropyl Ester	C18H24O10	400.377	1.86	Lipids	Glycerolipids	114420-66-5				16430	15550	44250	2258	7694	2521	6.1116	2.61155	0.0241475	1	1.23015
Com_82_pos	delta-Hexanolactone	C6H10O2	114.142	1	Organoheterocyclic compounds	Lactones	823-22-3	HMDB0000453			157000	313300	330100	243600	263200	300600	0.99133	-0.0125624	0.836477	0.666667	0.121809
Com_820_neg	1,6-Anhydro-beta-D-Glucopyranose	C6H10O5	162.141	2.3	Carbohydrates And Its Derivatives	Carbohydrates And Its Derivatives	498-07-7	HMDB0000640			82670	84730	439200	26220	22770	27440	7.93667	2.98853	0.0858654	1	1.59299
Com_821_neg	1,7-Dimethylxanthine	C7H8N4O2	180.164	9.96	Organoheterocyclic compounds	Purines and purine derivatives	611-59-6	HMDB0001860	C13747		431200	443100	407900	431300	423100	443500	0.987904	-0.0175579	0.681808	0.666667	0.324164
Com_822_neg	2-Deoxyribose 1-Phosphate	C5H11O7P	214.11	1.01	Nucleotide And Its Derivates	Nucleotide And Its Derivates	17210-42-3	HMDB0001351	C00672		125300	190900	200800	171300	211400	269100	0.793188	-0.334265	0.301491	0.777778	0.619176
Com_823_neg	Methylenesuccinic acid	C5H6O4	130.099	4.25	Lipids	Fatty Acyls	97-65-4	HMDB0002092	C00490	LMFA01170063	331500	123000	222600	41670	79040	39470	4.22712	2.07967	0.019919	1	1.44107
Com_824_neg	3-Dehydroshikimic acid	C7H8O5	172.14	18.33	Organic Acid And Its Derivatives	Organic Acid And Its Derivatives	2922-42-1	HMDB0304122			81680	80730	84490	68150	71630	65930	1.20023	0.263315	0.00598123	1	1.57078
Com_825_neg	Allantoin	C4H6N4O3	158.115	0.94	Organoheterocyclic compounds	Imidazoles and derivatives	97-59-6	HMDB0000462	C01551		650000	989100	1533000	1330000	1372000	1631000	0.732079	-0.449928	0.272629	0.777778	0.870167
Com_826_neg	Angelol B	C20H24O7	376.4	0.98	Phenylpropanoids and polyketides	Coumarins and derivatives	83156-04-1	HMDB0248421			44910	29480	66980	40040	37580	10660	1.60138	0.679317	0.327704	0.777778	0.601301
Com_827_neg	Bisdemethoxycurcumin	C19H16O4	308.328	6.53	Phenols And Its Derivatives	Polyphenols	33171-05-0	HMDB0002114	C17743		24040	10600	17040	5996	7883	6405	2.54782	1.34926	0.0520805	1	1.22591
Com_828_neg	Bisulfurous Acid	C11H8O2	172.18	0.95	Vitamins	Vitamins	58-27-5				3562	3413	8176	5983	9658	9362	0.605967	-0.722688	0.17676	0.888889	0.882489
Com_829_neg	Cellotriose	C18H32O16	504.437	1.02	Carbohydrates And Its Derivatives	Carbohydrates And Its Derivatives	33404-34-1		C06219		134000	131900	308600	6665	10140	3826	27.8464	4.79942	0.00113153	1	1.50414
Com_83_pos	beta-Nicotyrine	C10H10N2	158.2	4.91	Alkaloids and derivatives	Pyridines Alkaloids	487-19-4	HMDB0255591	C10161		944500	717300	1970000	331000	298600	482900	3.26454	1.70688	0.0478066	1	1.26827
Com_830_neg	D-Glucose	C6H12O6	180.156	0.94	Carbohydrates And Its Derivatives	Carbohydrates And Its Derivatives	50-99-7	HMDB0000122	C00031		465000	316800	354700	52560	24550	43440	9.42762	3.23689	0.00324043	1	1.72491
Com_831_neg	D-2-Hydroxypentanedioic acid disodium salt	C5H6Na2O5	192.078	1.49	Amino Acid And Its Derivatives	Amino Acid And Its Derivatives	103404-90-6				3716000	1058000	2600000	835500	453100	566000	3.97606	1.99134	0.0561163	1	0.691584
Com_832_neg	D-3-Phosphoglyceric acid	C3H7O7P	186.06	0.95	Carbohydrates And Its Derivatives	Sugar Acids And Its Derivatives	3443-58-1	HMDB0060180	C00197		12180000	3854000	5450000	698700	169000	382700	17.1817	4.1028	0.00629836	1	1.44534
Com_833_neg	Desthiobiotin	C10H18N2O3	214.262	6.93	Lipids	Fatty Acyls	533-48-2	HMDB0003581	C01909		204500	210900	274600	176200	208900	130400	1.33851	0.420624	0.154583	0.888889	0.618201
Com_834_neg	D-Glutamic acid	C5H9NO4	147.129	2.31	Amino Acid And Its Derivatives	Amino Acid And Its Derivatives	6893-26-1	HMDB0003339	C00217		150500	89920	466900	45580	37220	76270	4.4466	2.1527	0.100543	1	1.21093
Com_835_neg	Dihydrodehydrodiconiferyl Alcohol	C20H24O6	360.401	0.77	Phenylpropanoids and polyketides	Phenylpropanoids and polyketides	28199-69-1				14110	2352	16920	2192	3886	2744	3.78395	1.91989	0.229982	0.777778	1.01711
Com_836_neg	D-Mannose 6-phosphate	C6H13O9P	260.136	0.87	Carbohydrates And Its Derivatives	Carbohydrates And Its Derivatives	723729-16-6	HMDB0304312	C00275		1371000	531800	700600	392100	289700	287700	2.6853	1.42508	0.0688702	1	1.45722
Com_837_neg	D-Tagatose	C6H12O6	180.156	0.96	Carbohydrates And Its Derivatives	Carbohydrates And Its Derivatives	87-81-0	HMDB0003418	C00795		1301000	637000	983800	277600	150200	197300	4.67413	2.2247	0.00534236	1	1.50918
Com_838_neg	D-Xylulose	C5H10O5	150.13	1.01	Carbohydrates And Its Derivatives	Carbohydrates And Its Derivatives	551-84-8	HMDB0001644	C00310		240500	639000	452700	116200	121900	223800	2.88417	1.52816	0.0490075	1	0.934499
Com_839_neg	Guanidinoethyl Sulfonate	C3H9N3O3S	167.187	1.03	Organic Acid And Its Derivatives	Organic Acid And Its Derivatives	543-18-0	HMDB0003584	C01959		5503	5064	5042	5366	2525	4362	1.27389	0.349243	0.327399	0.777778	0.513969
Com_84_pos	Gentiobiose	C12H22O11	342.297	1	Carbohydrates And Its Derivatives	Carbohydrates And Its Derivatives	554-91-6		C08240		109000	89140	80820	13270	22080	6655	6.64111	2.73143	0.0232785	1	1.34397
Com_840_neg	GMP	C10H14N5O8P	363.221	0.94	Nucleotide And Its Derivates	Nucleotide And Its Derivates	85-32-5	HMDB0001397	C00144		10560	27150	53230	10120	106200	23500	0.650408	-0.620584	0.851209	0.555556	0.162843
Com_841_neg	GDP-alpha-D-glucose	C16H25N5O16P2	605.3	1.02	Nucleotide And Its Derivates	Nucleotide And Its Derivates	5750-57-2	HMDB0304367	C00394		3519	26460	24910	16541	9279	11442	1.47306	0.558812	0.903274	0.666667	0.14703
Com_842_neg	Heptamethoxyflavone	C22H24O9	432.42	7.08	Flavonoids	Flavones and Flavonols					9583	15250	14771	2196	23450	2908	1.38699	0.471953	0.35571	0.666667	0.816846
Com_843_neg	3-Phenylpropanoic acid	C9H10O2	150.174	0.7	Phenolic acids	Cinnamic acids and derivatives	501-52-0	HMDB0000764	C05629		371200	313500	310900	284200	287300	342100	1.08975	0.124004	0.359319	0.777778	0.705307
Com_844_neg	Inosine diphosphate	C10H14N4O11P2	428.19	0.98	Nucleotide And Its Derivates	Nucleotide And Its Derivates	1986-04-04	HMDB0003335	C00104		15130	7523	27510	2499	4056	5296	4.23281	2.08161	0.0474695	1	1.68101
Com_845_neg	Isocitrate	C6H8O7	192.124	1.49	Organic Acid And Its Derivatives	Organic Acid And Its Derivatives	320-77-4	HMDB0304324	C00311		138600000	46690000	94360000	31710000	17520000	19770000	4.0529	2.01895	0.0322522	1	0.816869
Com_846_neg	Kinetin 9-riboside	C15H17N5O5	347.326	1.03	Nucleotide And Its Derivates	Nucleotide And Its Derivates	4338-47-0				6127	4679	5086	4632	4174	3698	1.27095	0.345911	0.0847828	1	0.636964
Com_847_neg	Kuwanon A	C25H24O6	420.454	0.7	Flavonoids	Flavones and Flavonols	62949-77-3	HMDB0029505		LMPK12110918	142700	367100	284300	268000	214100	232000	1.11203	0.153195	0.908032	0.666667	0.169555
Com_848_neg	Lumichrome	C12H10N4O2	242.233	5.93	Organoheterocyclic compounds	Pteridines and derivatives	1086-80-2	HMDB0254199	C01727		18800	16320	38610	42040	22880	26880	0.803159	-0.316242	0.471001	0.777778	0.49909
Com_849_neg	Melittoside	C21H32O15	524.47	0.7	Terpenoids	Monoterpenoids	19467-03-9				8210	54050	22280	44620	23430	27360	0.886071	-0.174506	0.591202	0.666667	0.361652
Com_85_pos	alpha-Nicotinamide adenine dinucleotide	C21H27N7O14P2	663.425	1.04	Nucleotide And Its Derivates	Nucleotide And Its Derivates	7298-93-3				250400	62160	245200	8119	7126	8088	23.9043	4.5792	0.021996	1	1.45248
Com_850_neg	Methyl myristate	C15H30O2	242.397	8.04	Lipids	Fatty Acyls	124-10-7	HMDB0030469		LMFA07010467	27800	13820	21390	15640	7698	16110	1.59729	0.675629	0.204297	0.777778	1.13957
Com_851_neg	Methylophiopogonanone A	C19H18O6	342.343	0.78	Flavonoids	Isoflavonoids	74805-92-8				182600	94220	292000	55510	50010	171600	2.05261	1.03746	0.203133	0.888889	0.900477
Com_852_neg	N-[(Tert-butoxy)carbonyl]-L-tryptophan	C16H20N2O4	304.341	18.31	Amino Acid And Its Derivatives	Amino Acid And Its Derivatives	13139-14-5				26330	23410	23560	27910	23140	24400	0.971504	-0.0417077	0.710108	0.555556	0.404814
Com_853_neg	N-Acetyl-Dl-serine	C5H9NO4	147.129	1.03	Amino Acid And Its Derivatives	Amino Acid And Its Derivatives	97-14-3				75450	42810	108700	40290	43270	43130	1.79146	0.841135	0.197792	0.777778	0.474398
Com_854_neg	O-Phosphorylethanolamine	C2H8NO4P	141.063	0.86	Organic Acid And Its Derivatives	Organic Acid And Its Derivatives	1071-23-4	HMDB0000224	C00346		298500	109400	346500	33160	28180	27660	8.4764	3.08345	0.0279095	1	1.74337
Com_855_neg	Palmitaldehyde	C16H32O	240.425	10.22	Lipids	Fatty Acyls	629-80-1	HMDB0001551	C00517	LMFA06000088	770500	590000	676700	604000	558600	553300	1.18725	0.247622	0.152579	0.888889	1.04586
Com_856_neg	p-Coumaric acid 4-O-hexoside	C15H18O8	326.303	5.54	Phenolic acids	Cinnamic acids and derivatives					49740	40020	47540	13300	22330	22920	2.345	1.22959	0.0268254	1	1.63514
Com_857_neg	P-Coumaryl Alcohol	C9H10O2	150.174	1.04	Phenylpropanoids and polyketides	Phenylpropanoids and polyketides	3690-05-09	HMDB0003654	C02646		169400	311100	233800	106400	90610	136600	2.14112	1.09837	0.0303042	1	1.17132
Com_858_neg	Phenprobamate	C10H13NO2	179.216	4.09	Amino Acid And Its Derivatives	Amino Acid And Its Derivatives	673-31-4	HMDB0256418			338700	233200	831200	84600	79480	138700	4.63406	2.21228	0.0460846	1	1.26056
Com_859_neg	Physcion 8-O-Beta-D-Monoglucoside	C22H22O10	446.404	6.64	Phenols And Its Derivatives	Anthracenes	23451-01-6		C10384		6048	11270	5891	16821	2491	14257	0.691382	-0.532445	0.8534	0.666667	0.0754462
Com_86_pos	alpha-Keto-gamma-(methylthio)butyric acid	C5H8O3S	148.18	13.57	Organic Acid And Its Derivatives	Organic Acid And Its Derivatives	583-92-6				10810000	10350000	11070000	8506000	10060000	8802000	1.17765	0.235914	0.0686892	1	1.08287
Com_860_neg	Pinoresinol-glucoside	C26H32O11	520.526	7.23	Phenylpropanoids and polyketides	Lignans	69251-96-3				61530	52580	33680	50650	33190	49740	1.10638	0.145845	0.718727	0.777778	0.191907
Com_861_neg	Sulfosalicylic acid	C7H6O6S	218.184	1.66	Organic Acid And Its Derivatives	Benzoic Acid And Its Derivatives	1997-05-02	HMDB0011725	C16199		38230	14510	212500	6027	8796	7099	12.0993	3.59685	0.132141	1	1.30542
Com_862_neg	trans-2,3,4-Trimethoxycinnamic Acid	C12H14O5	238.237	2.65	Phenolic acids	Cinnamic acids and derivatives	33130-03-9	HMDB0011721			9518	6837	10890	3973	5713	4020	1.98782	0.991184	0.0208637	1	1.31131
Com_864_neg	Warfarin	C19H16O4	308.3	5.56	Phenylpropanoids and polyketides	Coumarins and derivatives	81-81-2	HMDB0001935	C01541		46630	61610	19120	3051	20747	26411	2.5366	1.34289	0.227197	0.777778	0.613489
Com_865_neg	Pyrroloquinoline quinone	C14H6N2O8	330.012	6.17	Organoheterocyclic compounds	Quinolines and derivatives	72909-34-3	HMDB0013636	C00113		725900	800900	742900	689200	666000	659000	1.12685	0.172295	0.0401184	1	1.24589
Com_866_neg	Pseudouridine	C9H12N2O6	244.07	1.87	Nucleotide And Its Derivates	Nucleotide And Its Derivates	1445-07-4	HMDB0000767	C02067		611400	276700	519200	335300	417600	380800	1.24133	0.311891	0.566701	0.666667	0.468289
Com_867_neg	5-O-p-Coumaroylquinic acid	C16H18O8	338	5.4	Phenolic acids	Cinnamic acids and derivatives					80280	79260	40730	20100	26890	23330	2.84798	1.50994	0.0334591	1	1.24148
Com_868_neg	Caffeic acid O-glucoside	C15H18O9	342	5.38	Phenolic acids	Cinnamic acids and derivatives					89610	69040	117300	26210	19870	20310	4.1565	2.05537	0.00321222	1	1.09797
Com_869_neg	Cyclic AMP	C10H12N5O6P	329.206	1.75	Nucleotide And Its Derivates	Nucleotide And Its Derivates	60-92-4	HMDB0000058	C00575		131100	744300	1162000	266300	1039000	389500	1.20215	0.265614	0.983913	0.555556	0.0767401
Com_87_pos	4-Acetamidobutyric Acid	C6H11NO3	145.156	1.03	Amino Acid And Its Derivatives	Amino Acid And Its Derivatives	3025-96-5	HMDB0003681	C02946		984800	479100	771400	462700	514700	1349000	0.960841	-0.0576307	0.923252	0.555556	0.473123
Com_870_neg	Chrysoeriol O-acetylhexoside	C24H24O12	504.1	4.81	Flavonoids	Flavones and Flavonols					22280	46690	19200	14330	9967	15700	2.20442	1.1404	0.0999253	1	0.59384
Com_871_neg	N-Acetyl-L-glutamic acid	C7H11NO5	189.166	1.81	Amino Acid And Its Derivatives	Amino Acid And Its Derivatives	1188-37-0	HMDB0001138	C00624		61470	23760	33080	44680	45860	39170	0.912112	-0.132718	0.607338	0.666667	0.247081
Com_872_neg	2–furanoic acid	C5H4O3	112.084	1.49	Organic Acid And Its Derivatives	Organic Acid And Its Derivatives	88-14-2				6165000	1821000	3845000	1242000	536200	859100	4.48603	2.16544	0.0344389	1	0.597181
Com_873_neg	L-Fucose	C6H12O5	164.069	0.95	Carbohydrates And Its Derivatives	Carbohydrates And Its Derivatives	2438-80-4	HMDB0000174	C01019		29440	31200	74390	25120	31370	37030	1.44386	0.529933	0.451189	0.444444	0.577987
Com_874_neg	(+)-Dihydrojasmonic acid	C12H20O3	212.285	9.596	Phytohormones	Jasmonic acid	76968-33-7				8377	8608	7379	3109	5304	5729	1.72281	0.784765	0.0879037	1	1.0685
Com_875_neg	5-hydroxyhexanoic acid	C6H12O3	132.079	7.21	Organic Acid And Its Derivatives	Organic Acid And Its Derivatives	185956-02-9	HMDB0000525		LMFA01050014	96890	117700	84520	33920	34820	37020	2.8282	1.49988	0.00568885	1	1.24999
Com_876_neg	8-Gingerol	C43H32O20	868.702	1.13	Flavonoids	Flavanols	30462-35-2				26230	15610	15000	8701	8273	5159	2.56811	1.36071	0.0190803	1	0.861161
Com_877_neg	D-Glucose 1-phosphate	C6H13O9P	260.136	0.86	Carbohydrates And Its Derivatives	Carbohydrates And Its Derivatives		HMDB0001586	C00103		816700	299400	415700	292400	381000	402200	1.42414	0.510086	0.458302	0.777778	0.493005
Com_878_neg	Phosphoenolpyruvic acid	C3H5O6P	168.042	1.04	Organic Acid And Its Derivatives	Organic Acid And Its Derivatives					4479000	1179000	1310000	187000	23030	75640	24.3918	4.60832	0.0140278	1	1.578
Com_879_neg	phosphoribosyl pyrophosphate	C5H13O14P3	390.07	0.88	Carbohydrates And Its Derivatives	Carbohydrates And Its Derivatives					129900	49880	67130	94560	93910	23340	1.16571	0.221215	0.678144	0.444444	0.278802
Com_88_pos	Val-Ser	C8H16N2O4	204.224	1.01	Amino Acid And Its Derivatives	Amino Acid And Its Derivatives	13588-94-8	HMDB0029136			391900	248300	516800	204900	156800	156500	2.23273	1.15881	0.0533227	1	1.12285
Com_880_neg	Succinic anhydride	C4H4O3	100.073	0.88	Organic Acid And Its Derivatives	Organic Acid And Its Derivatives	108-30-5	HMDB0032523	C19524		27380000	31730000	19420000	15870000	19850000	14990000	1.54861	0.630974	0.0804095	0.888889	1.02128
Com_881_neg	Abscisic Acid	C15H20O4	264.32	8.13	Phytohormones	Abscisic acid	21293-29-8	HMDB0036093	C06082		49670	48230	31930	5980	3485	6967	7.90105	2.98204	0.00202681	1	1.20208
Com_882_neg	Sapropterin	C9H15N5O3	241.247	18.284	Organoheterocyclic compounds	Organoheterocyclic compounds	62989-33-7	HMDB0259219			53800	64890	59010	63140	54750	58690	1.00634	0.00912173	0.944145	0.555556	0.167391
Com_883_neg	3-Methyl-2-Oxobutanoic Acid	C5H8O3	116.115	1.05	Organic Acid And Its Derivatives	Organic Acid And Its Derivatives	759-05-7	HMDB0030027	C00141		60160	38830	50600	21610	15520	7920	3.32053	1.73141	0.034929	1	1.32713
Com_884_neg	5-Hydroxymethyluracil	C5H6N2O3	142.113	0.96	Organoheterocyclic compounds	Pyrimidines and pyrimidine derivatives	4433-40-3	HMDB0000469	C03088		5207	18710	14220	8044	7103	8391	1.62023	0.6962	0.459471	0.666667	0.576815
Com_885_neg	alpha-Ketoglutaric acid	C5H6O5	146.098	0.87	Organic Acid And Its Derivatives	Organic Acid And Its Derivatives	328-50-7	HMDB0000208	C00026		3517000	3361000	17570000	2263000	1590000	2915000	3.61229	1.85291	0.201824	1	1.14932
Com_886_neg	Fumaric Acid	C4H4O4	116.072	1.11	Organic Acid And Its Derivatives	Organic Acid And Its Derivatives	110-17-8	HMDB0000134	C00122		3681000	929900	1556000	1379000	1179000	287100	2.16755	1.11607	0.276761	0.777778	0.375498
Com_887_neg	Adipic acid	C6H10O4	146.058	0.86	Organic Acid And Its Derivatives	Organic Acid And Its Derivatives	124-04-9	HMDB0000448	C06104	LMFA01170048	3449000	3700000	16600000	2302000	1615000	3086000	3.39126	1.76182	0.189885	1	1.1301
Com_888_neg	3-Hydroxy-3-methyl butyric acid	C5H10O3	118.063	0.97	Organic Acid And Its Derivatives	Organic Acid And Its Derivatives	625-08-1				9451	9979	6788	9826	9057	7668	0.987458	-0.0182086	0.888607	0.555556	0.214531
Com_889_neg	2-Oxoadipic acid	C6H8O5	160.037	0.72	Organic Acid And Its Derivatives	Organic Acid And Its Derivatives	3184-35-8	HMDB0000225	C00322		1267000	1189000	1102000	1096000	998900	1025000	1.14042	0.189567	0.0634897	1	0.776904
Com_89_pos	trans-3-Hydroxy-L-proline	C5H9NO3	131.13	2.14	Amino Acid And Its Derivatives	Amino Acid And Its Derivatives	4298-08-02	HMDB0059659	C05147		23670000	13390000	45350000	9930000	8611000	14710000	2.47842	1.30942	0.133567	0.888889	1.08812
Com_890_neg	Aminomalonic acid	C3H5NO4	119.022	0.88	Amino Acid And Its Derivatives	Amino Acid And Its Derivatives	1068-84-4	HMDB0001147	C00872		1934000	1706000	2872000	992200	998000	1485000	1.87385	0.906005	0.0406858	1	1.27475
Com_891_neg	13-HpOTrE(r)	C18H30O4	310	10.93	Lipids	Fatty Acyls	121107-97-9				774400	759200	784400	779600	788500	809000	0.975138	-0.036322	0.159211	0.888889	0.574468
Com_892_neg	2-Aminoethanesulfonic acid	C2H7NO3S	125.015	1.04	Organic Acid And Its Derivatives	Organic Acid And Its Derivatives	107-35-7	HMDB0000251	C00245		54470	41720	75860	35680	71890	26650	1.28185	0.358228	0.42873	0.777778	0.386877
Com_893_neg	N alpha-Acetyl-L-glutamine	C7H12N2O4	188.08	7.4	Amino Acid And Its Derivatives	Amino Acid And Its Derivatives	2490-97-3	HMDB0006029			537200	638600	810300	685100	786000	585000	0.965955	-0.0499722	0.791537	0.555556	0.173452
Com_895_neg	Pyridoxine 5'-phosphate	C8H12NO6P	249.04	0.89	Vitamins	Vitamins	447-05-2	HMDB0001319	C00627		55960	8616	16670	3842	8246	6355	4.40525	2.13922	0.141348	1	1.27802
Com_896_neg	Ureidoisobutyric acid	C5H10N2O3	146.069	0.86	Organic Acid And Its Derivatives	Organic Acid And Its Derivatives	2905-86-4	HMDB0002031	C05100		94690	89450	388300	46240	32980	57240	4.19493	2.06865	0.116488	1	1.33001
Com_897_neg	Butein	C15H12O5	272.069	0.95	Flavonoids	Chalcones and dihydrochalcones	487-52-5		C08578	LMPK12120111	3689000	614000	772100	1196000	527100	461000	2.32366	1.2164	0.416393	0.777778	0.197632
Com_898_neg	Methyl salicylate-2-O-glucoside	C14H18O8	314.1	4.8	Phenolic acids	Phenolic acids	10019-60-0	HMDB0033137			22260	32910	31590	9704	7464	9626	3.23804	1.69512	0.00238147	1	1.443
Com_899_neg	13(S)-HODE;13(S)-Hydroxyoctadeca-9Z,11E-dienoic acid	C18H32O3	296.235	12.61	Lipids	Fatty Acyls	10219-69-9			LMFA02000035	18050	23250	23280	26530	24610	20290	0.904102	-0.145443	0.432354	0.777778	0.217534
Com_9_pos	Imperatorin	C16H14O4	270.28	11.501	Phenylpropanoids and polyketides	Coumarins and derivatives	482-44-0	HMDB0034376	C09269		10840	7972	7534	4235	7861	6491	1.41744	0.50329	0.176483	0.888889	0.507132
Com_90_pos	Tomatidenol	C27H43NO2	413.636	12.27	Lipids	Steroids and steroid derivatives	546-40-7	HMDB0035285			36670	54450	19240	36260	62070	37500	0.812486	-0.299585	0.5044	0.666667	0.774676
Com_900_neg	Valproate	C8H16O2	144.21	5.01	Lipids	Fatty Acyls	99-66-1	HMDB0001877	C07185	LMFA01020291	27490	17850	61240	9547	6647	17340	3.17827	1.66824	0.0772754	1	1.22222
Com_901_neg	Undecanoic acid	C11H22O2	186.162	6.17	Lipids	Fatty Acyls	112-37-8	HMDB0000947	C17715	LMFA01010011	515800	530300	509800	482900	428200	435300	1.1556	0.208642	0.0500372	1	0.756793
Com_902_neg	p-Coumaric acid-4-O-glucoside	C15H18O8	326.1	5.55	Phenolic acids	Phenolic acids	117405-48-8				6315	13870	9109	3890	2909	2364	3.19699	1.67671	0.019269	1	0.49985
Com_903_neg	6'-O-Feruloyl-D-sucrose	C22H30O14	518.164	0.69	Phenolic acids	Phenolic acids	118230-77-6				1813000	2064000	2337000	1589000	1659000	1318000	1.36093	0.444591	0.0391171	1	1.31226
Com_904_neg	Capsianoside I	C32H52O14	660.336	0.98	Terpenoids	Diterpenoids	121924-04-7	HMDB0002318			455200	340100	657800	69370	67300	68040	7.09833	2.82748	0.009585	1	1.5426
Com_905_neg	Icariside E5	C26H34O11	522.21	6.56	Phenylpropanoids and polyketides	Stilbenes	126176-79-2	HMDB0034749			36600	39520	37990	15440	19460	14980	2.28769	1.19389	0.00655707	1	1.01157
Com_906_neg	2,3-Dimethylsuccinic acid	C6H8O4	144.042	4.53	Amino Acid And Its Derivatives	Amino Acid And Its Derivatives	13545-04-5	HMDB0245405			11160	6473	14060	3850	3170	3512	3.00921	1.58938	0.0379361	1	1.11974
Com_907_neg	Isomaltulose	C12H22O11	342.116	0.97	Carbohydrates And Its Derivatives	Carbohydrates And Its Derivatives	13718-94-0		C01742		36060000	40210000	34850000	2266000	124700	113500	44.3735	5.47162	0.0398953	1	1.22159
Com_908_neg	Phosphoenolpyruvate	C3H5O6P	167.982	0.97	Organic Acid And Its Derivatives	Organic Acid And Its Derivatives	138-08-9	HMDB0000263	C00074		3475000	771900	857400	106400	16800	61840	27.5848	4.7858	0.0109353	1	1.556
Com_909_neg	(7S,8S)-DiHODE	C18H32O4	312.23	1.3	Lipids	Fatty Acyls	143288-65-7				110800	137100	102300	121400	67150	96130	1.23015	0.298838	0.323344	0.777778	0.323237
Com_91_pos	S-Methyl-L-cysteine	C4H9NO2S	135.185	1.04	Amino Acid And Its Derivatives	Amino Acid And Its Derivatives	1187-84-4	HMDB0302211	C22040		16740000	11330000	24720000	6224000	6178000	7489000	2.65396	1.40815	0.0453307	1	1.45009
Com_910_neg	Lariciresinol-4'-O-glucoside	C26H34O11	522.211	6.56	Phenylpropanoids and polyketides	Lignans	143663-00-7				40150	46130	49470	25930	27370	32250	1.58679	0.666112	0.00683155	1	0.695952
Com_911_neg	9S-Hydroxy-10E,12Z-octadecadienoic acid	C18H32O3	296.235	12.61	Lipids	Fatty Acyls	15514-85-9	HMDB0004670		LMFA02000188	18940	25150	26600	34680	37260	30780	0.688181	-0.539139	0.0482134	1	0.717389
Com_912_neg	Sorbitol 6-phosphate	C6H15O9P	262.045	0.86	Carbohydrates And Its Derivatives	Carbohydrates And Its Derivatives	20479-58-7	HMDB0005831	C01096		157700	72590	91320	48310	36690	55150	2.29476	1.19834	0.0553938	1	1.30095
Com_913_neg	Crepenynic acid	C18H30O2	278.225	11.96	Lipids	Fatty Acyls	2277-31-8		C07289	LMFA01030742	393800	406300	382800	403200	396500	377400	1.00493	0.00709123	0.858175	0.444444	0.175164
Com_914_neg	1-O-Gentisoyl-D-glucoside	C13H16O9	316.079	4.56	Phenolic acids	Phenolic acids	23445-11-6				586000	619400	398200	148200	154000	134800	3.66957	1.87561	0.00766219	1	1.90121
Com_915_neg	(9Z,11E)-Octadecadienoic acid	C18H32O2	280.24	4.33	Lipids	Fatty Acyls	2540-56-9	HMDB0003797	C04056	LMFA01030118	52350	42970	38090	24980	31740	22960	1.67432	0.743577	0.0183939	1	1.26856
Com_916_neg	D-Arabinono-1,4-lactone	C5H8O5	148.037	1.48	Carbohydrates And Its Derivatives	Carbohydrates And Its Derivatives	2782-09-04	HMDB0302833	C00652		511500	109800	433800	101300	60950	66550	4.61145	2.20522	0.0965919	1	0.822765
Com_917_neg	9,10,13-Trihydroxyoctadec-11-enoic acid	C18H34O5	330.241	9.12	Lipids	Fatty Acyls	29907-57-1	HMDB0004710		LMFA02000168	412800	466700	761800	340400	617700	294000	1.31084	0.390489	0.384653	0.777778	0.320652
Com_918_neg	4-O-p-Coumaroylquinic acid	C16H18O8	338.1	5.93	Phenolic acids	Phenolic acids	32451-86-8	HMDB0302093	C10441		440200	464700	193200	139000	106600	115800	3.03846	1.60334	0.0575634	1	1.41191
Com_919_neg	UDP-D-xylose	C14H22N2O16P2	536.044	0.9	Nucleotide And Its Derivates	Nucleotide And Its Derivates	3616-06-06	HMDB0001018	C00190		803000	421700	552000	110600	24210	66370	8.83139	3.14264	0.0222402	1	1.21179
Com_92_pos	Sattabacin	C13H18O2	206.28	6.12	Benzene and substituted derivatives	Benzene and substituted derivatives	169272-84-8				228200	371700	168700	72060	77560	71280	3.4794	1.79884	0.0337467	1	1.62596
Com_920_neg	Koaburaside	C14H20O9	332.111	4.68	Phenolic acids	Phenolic acids	41653-73-0				44120	28560	20850	20900	34850	13410	1.35237	0.435491	0.403575	0.666667	0.474735
Com_921_neg	Ribose 5-phosphate	C5H11O8P	230.02	0.84	Carbohydrates And Its Derivatives	Carbohydrates And Its Derivatives	4300-28-1	HMDB0001548	C00117		2534000	1277000	3117000	1129000	1233000	1925000	1.61605	0.692471	0.248549	0.888889	0.834672
Com_922_neg	3-Ureidopropionate	C4H8N2O3	132.053	0.82	Organic Acid And Its Derivatives	Organic Acid And Its Derivatives	462-88-4	HMDB0000026	C02642		1534000	598500	3697000	1892000	1751000	3593000	0.805625	-0.31182	0.523075	0.666667	1.04507
Com_923_neg	Ayapin	C11H8O3	188.041	7.3	Phenylpropanoids and polyketides	Coumarins and derivatives	494-56-4	HMDB0301806	C18078		39720	33500	48500	32890	46210	27610	1.14066	0.189871	0.486202	0.777778	0.489434
Com_924_neg	(2S)-2-Isopropylmalate	C7H12O5	176.068	5.52	Organic Acid And Its Derivatives	Organic Acid And Its Derivatives	49601-06-1	HMDB0000402	C02504		112600	32220	1322000	78390	38550	73700	7.69419	2.94377	0.448767	0.666667	0.797128
Com_925_neg	D-Galactaric acid	C6H10O8	210.038	0.87	Carbohydrates And Its Derivatives	Carbohydrates And Its Derivatives	526-99-8	HMDB0000639	C00879		434200	179200	452500	164800	98610	146300	2.6016	1.3794	0.0776743	1	1.37508
Com_926_neg	1-(4-Methoxyphenyl)-1-propanol	C10H14O2	166.099	13.5	Phenolic acids	Phenolic acids	5349-60-0				23140	14010	20700	14720	13920	14540	1.33974	0.421954	0.21599	0.777778	1.00515
Com_927_neg	2-O-Caffeoylmalic acid	C13H12O8	296.053	0.69	Phenolic acids	Phenolic acids	53755-04-7				130900	233800	230000	173000	159800	167700	1.18821	0.248792	0.542061	0.666667	0.334099
Com_928_neg	Eucommiol	C9H16O4	188.105	7.31	Terpenoids	Monoterpenoids	55930-44-4		C17878		120500	96920	136600	167200	130000	102400	0.885936	-0.174726	0.560611	0.666667	0.452797
Com_929_neg	Eicosadienoic acid	C20H36O2	308.272	6.32	Lipids	Fatty Acyls	5598-38-9	HMDB0005060	C16525	LMFA01031043	824900	613000	890100	170300	297100	305600	3.01164	1.59055	0.0120386	1	1.43972
Com_93_pos	Polygodial	C15H22O2	234.334	12.92	Terpenoids	Terpene	6754-20-7	HMDB0256673	C09712		2730000	3139000	3138000	3335000	3259000	2920000	0.94671	-0.0790054	0.42397	0.777778	0.545386
Com_930_neg	2-Hydroxycinnamate	C9H8O3	164.047	6.48	Phenolic acids	Cinnamic acids and derivatives	583-17-5	HMDB0002641	C01772		33820	22610	32380	34250	103500	59500	0.450241	-1.15123	0.142324	1	0.646733
Com_931_neg	3-(2-Naphthyl)-L-alanine	C13H13NO2	215.095	6.07	Amino Acid And Its Derivatives	Amino Acid And Its Derivatives	58438-03-2				63400	84610	82170	336200	698500	144000	0.195283	-2.35636	0.0813624	1	1.41665
Com_932_neg	1-O-Galloyl-D-glucose	C13H16O10	332.074	4.68	Phenylpropanoids and polyketides	Tannins	58511-73-2				32400	30250	21590	13080	20830	14620	1.73583	0.795629	0.042279	1	0.946031
Com_933_neg	Dimethylmalonic acid	C5H8O4	132.042	0.67	Organic Acid And Its Derivatives	Organic Acid And Its Derivatives	595-46-0	HMDB0002001		LMFA01170103	10150000	11050000	12180000	9269000	10170000	10230000	1.12508	0.170028	0.147697	0.777778	0.630565
Com_934_neg	2,2-Dimethylsuccinic acid	C6H10O4	146.058	0.84	Organic Acid And Its Derivatives	Organic Acid And Its Derivatives	597-43-3	HMDB0002074			13820000	10750000	54970000	7987000	6132000	10080000	3.28691	1.71673	0.200465	1	1.18441
Com_935_neg	L-threo-3-Methylaspartate	C5H9NO4	147.053	0.87	Amino Acid And Its Derivatives	Amino Acid And Its Derivatives	6061-13-8		C03618		16860000	10540000	7096000	16780000	8242000	21140000	0.747281	-0.420277	0.500141	0.666667	0.304926
Com_936_neg	L-Citramalic acid	C5H8O5	148.037	1.46	Organic Acid And Its Derivatives	Organic Acid And Its Derivatives	6236-09-05		C02614		777600	223800	547900	181400	109700	127000	3.70557	1.8897	0.066736	1	0.624903
Com_937_neg	12(13)-EpOME	C18H32O3	296.235	12.61	Lipids	Fatty Acyls	6799-85-5	HMDB0004702	C14826	LMFA02000038	18980	21460	25020	31780	33520	28240	0.699808	-0.51497	0.0256164	1	0.779062
Com_938_neg	2,6-Dimethyl-7-octene-2,3,6-triol	C10H20O3	188.141	7.31	Alcohols and polyols	Alcohols and polyols	73815-21-1	HMDB0038186		LMFA05000610	124800	126000	171800	160400	138800	129600	0.985541	-0.0210121	0.868208	0.666667	0.288775
Com_939_neg	1-Hydroxypinoresinol-1-O-Glucoside	C26H32O12	536.189	6.62	Phenylpropanoids and polyketides	Lignans	81495-71-8				21990	20030	19810	12580	7883	12690	1.86499	0.899168	0.0492199	1	0.930645
Com_94_pos	p-Nitroaniline	C6H6N2O2	138.124	2.02	Amines	Amines	100-01-6	HMDB0246529	C02126		263800	376800	443100	161800	106800	109800	2.8639	1.51798	0.00707203	1	1.3235
Com_940_neg	3-O-p-Coumaroylquinic acid	C16H18O8	338.1	5.92	Phenolic acids	Phenolic acids	87099-71-6	HMDB0029681			1248000	999200	705100	249100	142800	206700	4.93201	2.30218	0.00239145	1	1.23378
Com_941_neg	Rosmarinic acid-3'-O-glucoside	C24H26O13	522.137	6.54	Phenolic acids	Phenolic acids	910028-78-3				51170	49710	64130	31920	27370	27830	1.89405	0.921478	0.00493812	1	1.02108
Com_942_neg	Benzyl acetate	C9H10O2	150.068	13.51	Organic Acid And Its Derivatives	Organic Acid And Its Derivatives	140-11-4	HMDB0031310	C15513		4029	1800	3968	1633	2121	1642	1.8156	0.86045	0.170667	0.888889	1.2333
Com_943_neg	D-2-Hydroxyisocaproate	C6H12O3	132.079	7.12	Lipids	Fatty Acyls	20312-37-2	HMDB0000624	C03264	LMFA01050402	44190	64550	41930	25670	12740	23340	2.44	1.28688	0.0319543	1	1.05502
Com_944_neg	Heptadecanoic acid	C17H34O2	270.256	10.53	Lipids	Fatty Acyls	506-12-7	HMDB0002259		LMFA01010017	649000	532700	704500	655000	586600	646500	0.998994	-0.00145252	0.946977	0.555556	0.341464
Com_945_neg	1-Caffeoylquinic acid	C16H18O9	354.095	5.46	Phenolic acids	Phenolic acids	1241-87-8	HMDB0304633			20520000	30740000	7597000	1076000	151400	552100	33.075	5.04767	0.00890689	1	1.17544
Com_95_pos	1,2-Benzenedicarboxylic acid	C8H6O4	166.131	4.11	Organic Acid And Its Derivatives	Benzoic acids and derivatives	88-99-3	HMDB0002107	C01606		4681000	3309000	11410000	1240000	1196000	2209000	4.17653	2.06231	0.0487059	1	1.21217
Com_96_pos	Phosphoric Acid	H3O4P	97.995	11.01	Organic Acid And Its Derivatives	Organic Acid And Its Derivatives	7664-38-2	HMDB0001429	C00009		2361000	2335000	2573000	2575000	2310000	2513000	0.982563	-0.0253784	0.717639	0.555556	0.244794
Com_97_pos	Phe-Pro	C14H18N2O3	262.304	5.58	Amino Acid And Its Derivatives	Amino Acid And Its Derivatives	7669-65-0	HMDB0011177			116300	71450	101400	24550	27320	20200	4.01207	2.00435	0.00272624	1	1.63093
Com_98_pos	p-Coumaraldehyde	C9H8O2	148.159	0.89	Phenylpropanoids and polyketides	Phenylpropanoids and polyketides	2538-87-6	HMDB0040986	C05608		736400	484900	526100	534200	213800	532600	1.36452	0.44839	0.346695	0.444444	0.663107
Com_99_pos	(+-)-Baclofen	C10H12ClNO2	213.661	9.22	Amino Acid And Its Derivatives	Amino Acid And Its Derivatives	66514-99-6	HMDB0014327			105100	108000	145700	85650	108300	95540	1.23942	0.309666	0.182439	0.777778	0.631372

## Sheet: R24_VS_R0 DAMs
Differential metabolites identified in the root
ID	Name	Class I(English)	R24-1	R24-2	R24-3	R0-1	R0-2	R0-3	FC	log2FC	Pvalue	ROC	VIP	Up_Down
Com_473_neg	beta-D-Lactose	Carbohydrates And Its Derivatives	3985000	4277000	2050000	25800	34440	52740	91.2728	6.51211	0.000148091	1	1.38755	up
Com_368_pos	Petunidin 3-O-glucoside	Flavonoids	2725000	2316000	1790000	43390	35290	74960	44.4611	5.47447	0.000549737	1	1.46468	up
Com_421_neg	Raffinose	Carbohydrates And Its Derivatives	890200	501400	315400	4704	6352	12980	71.0185	6.15012	0.000553533	1	1.37054	up
Com_447_neg	Lactose	Carbohydrates And Its Derivatives	1208000	1266000	592100	26210	46000	43800	26.4296	4.72408	0.000685589	1	1.38133	up
Com_433_neg	alpha,alpha-Trehalose	Carbohydrates And Its Derivatives	13240000	15600000	5175000	8385	27120	45670	419.033	8.71092	0.000975204	1	1.33462	up
Com_291_pos	methylChrysoeriol 5-O-hexoside	Flavonoids	34840	45200	38750	13510	17549	14010	2.63574	1.39821	0.000983198	1	1.08703	up
Com_78_pos	Nicotinate ribonucleoside	Carbohydrates And Its Derivatives	1242000	1335000	1051000	368900	348400	386400	3.28713	1.71683	0.00105234	1	1.58142	up
Com_655_neg	Isomaltulose	Carbohydrates And Its Derivatives	30780000	36180000	13990000	54330	151100	252400	176.812	7.46608	0.00125058	1	1.32441	up
Com_241_pos	LysoPC 10:0	Lipids	18560	11260	11790	91660	96710	70480	0.160749	-2.63711	0.00143175	1	1.18324	down
Com_94_pos	iP9G	Phytohormones	824500	443600	423100	49760	36850	79570	10.1769	3.34723	0.00171923	1	1.49253	up
Com_292_pos	2-Methoxyhexadecanoate	Lipids	786200	929000	568300	136600	157900	186200	4.75036	2.24804	0.0017991	1	1.52172	up
Com_439_neg	2,6-Dihydroxypurine	Nucleotide And Its Derivates	1870000	3755000	3358000	112600	86940	99870	30.0023	4.907	0.00181247	1	1.4528	up
Com_526_neg	Maltose	Carbohydrates And Its Derivatives	792000	917000	394400	25330	34140	38270	21.5204	4.42763	0.00230122	1	1.46172	up
Com_66_pos	Val-Ser	Amino Acid And Its Derivatives	141700	147700	104800	48190	41610	58860	2.65169	1.40691	0.00278479	1	1.58338	up
Com_132_pos	Homoserine	Amino Acid And Its Derivatives	3406000	4150000	2524000	767200	712700	1144000	3.84161	1.94171	0.00283145	1	1.75268	up
Com_143_pos	5-Hydroxylysine	Amino Acid And Its Derivatives	893800	1164000	655900	58920	94700	142700	9.158	3.19503	0.00319708	1	1.44791	up
Com_259_pos	1,4-dihydro-1-Methyl-4-oxo-3-pyridinecarboxamide	Organoheterocyclic compounds	1984000	4227000	4110000	74640	71000	64820	49.0402	5.61589	0.00337712	1	1.46032	up
Com_346_pos	Solanidine	Lipids	5340000	6127000	5361000	2810000	2465000	3242000	1.97581	0.982446	0.00397635	1	1.44398	up
Com_314_pos	Selgin 5-O-hexoside	Flavonoids	471200	601400	312700	9725	13980	33590	24.1784	4.59565	0.00414863	1	1.43391	up
Com_552_neg	D-(+)-Cellobiose	Carbohydrates And Its Derivatives	451900	549000	194100	19950	35220	22040	15.4773	3.95208	0.00459862	1	1.35837	up
Com_309_pos	Phellodenol H	Phenylpropanoids and polyketides	78450	86350	70530	13140	13460	21510	4.8915	2.29028	0.00496029	1	1.60787	up
Com_68_pos	S-Methyl-L-cysteine	Amino Acid And Its Derivatives	12220000	10410000	8238000	3729000	4426000	4954000	2.35472	1.23555	0.00516509	1	1.3301	up
Com_578_neg	1-O-p-Coumaroyl quinic acid	Organic Acid And Its Derivatives	52450	68980	55780	12043	9438	6006	6.44705	2.68864	0.00523731	1	1.29037	up
Com_472_neg	Trehalose 6-phosphate	Carbohydrates And Its Derivatives	103100	104100	66750	11820	13890	25040	5.39803	2.43243	0.00533424	1	1.1692	up
Com_519_neg	Aminophylline	Alkaloids and derivatives	9861	10450	8635	14520	18710	16220	0.585359	-0.772607	0.00546699	1	1.07067	down
Com_255_pos	Quinone	Organooxygen compounds	1760000	1930000	1286000	211000	190900	402800	6.18367	2.62846	0.00569114	1	1.47216	up
Com_352_pos	D-Asparagine	Amino Acid And Its Derivatives	1003000	1097000	549500	130800	92100	217700	6.01339	2.58818	0.00570473	1	1.32575	up
Com_37_pos	beta-Nicotinamide Mononucleotide	Nucleotide And Its Derivates	254600	506600	264500	47000	17040	41490	9.71951	3.28088	0.00572437	1	1.31594	up
Com_563_neg	Glycitin	Flavonoids	32360	34900	20630	10970	7165	10010	3.12276	1.64282	0.00659682	1	1.56403	up
Com_327_pos	Syringetin 5-O-hexoside	Flavonoids	111100	141600	77540	5804	16580	12800	9.38608	3.23052	0.00693545	1	1.68281	up
Com_14_pos	Melezitose	Carbohydrates And Its Derivatives	13040000	16890000	16870000	99670	40680	210500	133.39	7.05951	0.00709483	1	1.39686	up
Com_570_neg	Anthranilate O-hexosyl-O-hexoside	Organic Acid And Its Derivatives	699000	444100	648700	7945	33120	12800	33.2646	5.05592	0.00760252	1	1.54154	up
Com_293_pos	methylQuercetin O-hexoside	Flavonoids	1247000	1329000	1029000	36990	47310	105100	19.0338	4.25049	0.00769428	1	1.39826	up
Com_631_neg	5-hydroxyhexanoic acid	Organic Acid And Its Derivatives	6202	8011	6685	3757	4320	3090	1.87141	0.904123	0.00806736	1	1.32877	up
Com_254_pos	Guanosine monophosphate	Nucleotide And Its Derivates	77130	208100	91630	21600	6793	12660	9.17984	3.19847	0.0081565	1	1.46739	up
Com_159_pos	Alpha-Linolenic acid	Lipids	368300	458200	272400	123600	93470	163500	2.88751	1.52983	0.00864008	1	1.09675	up
Com_522_neg	4'-Methoxyresveratrol	Phenylpropanoids and polyketides	26990	24060	27160	19830	20880	19340	1.30241	0.381189	0.00864201	1	1.15372	up
Com_590_neg	Coniferin	Carbohydrates And Its Derivatives	22450000	19750000	10890000	167600	30540	244400	119.967	6.90649	0.00930866	1	1.3919	up
Com_284_pos	Limocitrin O-hexoside	Flavonoids	174900	89760	66020	12000	11240	8635	10.3743	3.37494	0.00936273	1	1.25864	up
Com_505_neg	3-Indoleacrylic acid	Organoheterocyclic compounds	12830	22060	16730	3351	3330	6547	3.90233	1.96434	0.00948622	1	1.59001	up
Com_517_neg	UDP-galactose	Nucleotide And Its Derivates	120100	347800	109200	14607	18403	4424	15.4165	3.9464	0.00951918	1	1.65862	up
Com_673_neg	L-threo-3-Methylaspartate	Amino Acid And Its Derivatives	362700	370600	296700	1041000	1102000	1841000	0.258534	-1.95157	0.0101488	1	1.09951	down
Com_182_pos	Thiamine	Vitamins	20480	33240	32340	9836	7810	13520	2.76134	1.46537	0.0103934	1	1.16008	up
Com_662_neg	Ribose 5-phosphate	Carbohydrates And Its Derivatives	29010	41090	24520	14317	10355	12170	2.56826	1.36079	0.0106511	1	1.18209	up
Com_340_pos	Guanosine 3',5'-Cyclic Monophosphate	Nucleotide And Its Derivates	174000	363600	115400	38310	11380	23080	8.97348	3.16567	0.0107644	1	1.41879	up
Com_488_neg	D-Histidine	Amino Acid And Its Derivatives	44920	88450	76920	16050	16650	22410	3.81582	1.93199	0.0111752	1	1.44628	up
Com_369_pos	Icariside B2	Carbohydrates And Its Derivatives	27630	69940	90830	9368	8682	4000	8.54422	3.09495	0.0115967	1	1.5528	up
Com_130_pos	Isomaltose	Carbohydrates And Its Derivatives	537500	873600	627000	44780	25270	94340	12.398	3.63203	0.011973	1	1.32278	up
Com_123_pos	Tilarginine	Amino Acid And Its Derivatives	121000	131900	111500	52480	37530	31070	3.00958	1.58956	0.0120229	1	1.3366	up
Com_133_pos	Histidine	Amino Acid And Its Derivatives	1293000	1650000	2898000	432100	364300	635800	4.07834	2.02798	0.0120887	1	1.63725	up
Com_326_pos	Selgin O-hexosyl-O-hexoside	Flavonoids	673200	505400	469600	8802	4179	23710	44.9211	5.48932	0.0121246	1	1.548	up
Com_335_pos	Cyclen	Amines	936100	1180000	1054000	524400	420600	635900	2.00525	1.00378	0.0126256	1	1.45411	up
Com_560_neg	Pyridoxal 5-phosphate	Vitamins	8422	6823	6358	2283	3645	3402	2.31543	1.21128	0.0126712	1	1.54701	up
Com_62_pos	delta-Hexanolactone	Organoheterocyclic compounds	462100	398500	240000	38120	85197	96490	5.00712	2.32398	0.0126999	1	1.4512	up
Com_388_pos	Turanose	Carbohydrates And Its Derivatives	45810000	57560000	29910000	202100	116400	1123000	92.4592	6.53075	0.0132056	1	1.31964	up
Com_280_pos	IAA-Asp	Phytohormones	39506	33516	55810	2509	8253	5333	8.00447	3.00081	0.013728	1	1.32596	up
Com_373_pos	4-Hydroxymandelonitrile	Phenols And Its Derivatives	85360	127700	65880	193300	329300	269200	0.352286	-1.50518	0.0141759	1	1.2411	down
Com_193_pos	1-Aminocyclopropanecarboxylic acid	Phytohormones	1694000	2181000	1481000	717200	515700	924700	2.48239	1.31173	0.0142735	1	1.58977	up
Com_371_pos	4-Methylaminobutyrate	Amino Acid And Its Derivatives	1825000	2298000	878800	93000	366600	117000	8.67464	3.1168	0.0150431	1	1.51584	up
Com_676_neg	3-O-p-Coumaroylquinic acid	Phenolic acids	594500	1095000	233400	19350	14650	83440	16.3735	4.03329	0.0150955	1	1.44633	up
Com_466_neg	6-Phosphogluconic acid	Carbohydrates And Its Derivatives	78110	117000	94330	41570	38250	59390	2.07916	1.056	0.0151005	1	1.6025	up
Com_329_pos	8-C-hexosyl chrysoeriol O-hexoside	Flavonoids	145200	229500	203600	8880	33074	13040	10.5157	3.39447	0.015354	1	1.55443	up
Com_365_pos	1,5-Diaminopentane	Polyamine	108100	97110	71150	12410	7794	23200	6.36716	2.67065	0.0154346	1	1.21727	up
Com_358_pos	C-hexosyl-chrysoeriol O-hexoside	Flavonoids	89620	143400	111300	21708	12421	6161	8.54604	3.09526	0.0158563	1	1.52458	up
Com_18_pos	SDMA	Amino Acid And Its Derivatives	137500	181000	117200	41310	38130	17660	4.48713	2.16579	0.015973	1	1.7856	up
Com_557_neg	Ala-Gln	Amino Acid And Its Derivatives	29830	53730	28230	8351	13460	14850	3.04929	1.60847	0.0162377	1	1.33779	up
Com_238_pos	iP7G	Phytohormones	4277000	5159000	2779000	38120	272355	111200	28.9678	4.85638	0.0163377	1	1.28578	up
Com_603_neg	Cellotriose	Carbohydrates And Its Derivatives	101300	114200	89560	17710	37150	20600	4.04267	2.01531	0.0166396	1	1.35969	up
Com_628_neg	Cyclic AMP	Nucleotide And Its Derivates	190500	429400	160100	38220	66514	41020	5.35148	2.41994	0.0169576	1	1.17236	up
Com_550_neg	L-Histidine	Amino Acid And Its Derivatives	77550	138200	178400	26610	32920	40160	3.95376	1.98322	0.0181593	1	1.56096	up
Com_366_pos	Putrescine	Polyamine	324000	417400	525300	200200	132700	229400	2.25271	1.17166	0.0201389	1	1.14408	up
Com_678_neg	Isomangiferolic acid	Terpenoids	49890	40040	69910	143700	322000	420400	0.180386	-2.47084	0.0205615	1	1.4136	down
Com_665_neg	D-Galactaric acid	Carbohydrates And Its Derivatives	68400	120200	78090	37890	25460	45890	2.44132	1.28766	0.0214455	1	1.21705	up
Com_610_neg	3-Phenylpropanoic acid	Phenolic acids	101100	62610	79640	34700	26120	47140	2.25408	1.17254	0.0215428	1	1.17232	up
Com_367_pos	S-(5'-Adenosyl)-L-methionine	Amino Acid And Its Derivatives	80140	100600	91960	16680	29560	11710	4.70578	2.23443	0.0215729	1	1.3381	up
Com_264_pos	1-Methyladenine	Organoheterocyclic compounds	315700	274200	385100	171100	87590	98990	2.7259	1.44673	0.021916	1	1.52447	up
Com_80_pos	NG,NG-Dimethyl-L-arginine	Amino Acid And Its Derivatives	152600	161700	171600	50340	30450	20760	4.78484	2.25847	0.0222941	1	1.58152	up
Com_46_pos	Nepsilon-Acetyl-L-lysine	Amino Acid And Its Derivatives	69230	72440	132000	24210	12250	33590	3.90678	1.96598	0.0223477	1	1.40753	up
Com_168_pos	Stachydrine	Amino Acid And Its Derivatives	75850	59410	122400	16337	30134	35870	3.12918	1.64579	0.0234213	1	1.05358	up
Com_584_neg	Sucrose	Carbohydrates And Its Derivatives	6446000	9909000	3665000	16650	309108	53630	52.7692	5.72162	0.0236	1	1.21804	up
Com_604_neg	D-Glucose	Carbohydrates And Its Derivatives	249900	272200	144800	42190	32760	92700	3.97793	1.99202	0.0239811	1	1.19829	up
Com_117_pos	S-Adenosyl-methionine	Nucleotide And Its Derivates	78290	91660	148300	15820	34844	9814	5.26224	2.39568	0.0240757	1	1.40106	up
Com_475_neg	gamma,gamma-Dimethylallyl pyrophosphate	Lipids	1122000	1373000	487000	143600	176700	217500	5.54481	2.47114	0.0241667	1	1.25437	up
Com_654_neg	Capsianoside I	Terpenoids	96680	172600	92470	47590	24630	50370	2.95089	1.56115	0.0241804	1	1.36228	up
Com_509_neg	D-Arabinose 5-phosphate	Carbohydrates And Its Derivatives	238200	211300	124900	48380	49050	99550	2.91603	1.54401	0.0255913	1	1.08382	up
Com_155_pos	1-Methylnicotinamide	Organoheterocyclic compounds	228900	259600	292600	30000	87160	41650	4.91846	2.29821	0.0281614	1	1.28228	up
Com_569_neg	D(+)-Melezitose O-rhamnoside	Carbohydrates And Its Derivatives	10730	18720	9096	4705	3783	3897	3.11231	1.63799	0.0288652	1	1.46482	up
Com_424_neg	N-Acetyl-L-methionine	Amino Acid And Its Derivatives	2122	2163	3238	4722	8079	4439	0.436369	-1.19638	0.030078	1	1.15936	down
Com_576_neg	UDP-D-glucose	Nucleotide And Its Derivates	39670	106600	31210	7739	12217	7840	6.38509	2.67471	0.0307868	1	1.3379	up
Com_150_pos	Allopurinol	Nucleotide And Its Derivates	689300	755200	817700	80280	243300	122800	5.06788	2.34138	0.0308194	1	1.28185	up
Com_97_pos	Hypoxanthine-9-beta-D-Arabinofuranoside	Nucleotide And Its Derivates	1451000	1688000	1659000	158300	487800	283400	5.16192	2.36791	0.0308293	1	1.3147	up
Com_270_pos	9,17-Octadecadiene-12,14-diyne-1,11,16-triol	Lipids	235500	195600	247800	53310	32230	87560	3.92201	1.97159	0.0315081	1	1.57599	up
Com_273_pos	B Eupalinolide	Terpenoids	225000	356300	171900	9379	56668	23020	8.45656	3.08007	0.0317158	1	1.2178	up
Com_6_pos	Tryptamine	Organoheterocyclic compounds	109400	137100	150000	52450	23980	52280	3.08057	1.6232	0.0336584	1	1.60978	up
Com_167_pos	Quinidine	Alkaloids and derivatives	17599	22110	30050	13808	8746	13040	1.95985	0.970745	0.0343781	1	1.06974	up
Com_553_neg	L-Sorbose	Carbohydrates And Its Derivatives	255500	268300	164300	22780	32820	85150	4.88881	2.28948	0.0343941	1	1.09364	up
Com_660_neg	4-O-p-Coumaroylquinic acid	Phenolic acids	46750	80860	25730	10744	8334	9698	5.32875	2.4138	0.0361065	1	1.25235	up
Com_667_neg	Eucommiol	Terpenoids	107700	89460	125600	194700	149500	252900	0.540546	-0.887511	0.0367592	1	1.08509	down
Com_281_pos	IAA-Glu	Phytohormones	31210	49730	80930	15840	10600	24630	3.16957	1.66429	0.0370347	1	1.1739	up
Com_428_neg	2'-Deoxyguanosine	Nucleotide And Its Derivates	2610	2141	6260	9240	20630	9586	0.27907	-1.8413	0.0375879	1	1.36912	down
Com_414_neg	Astragalus polyphenols	Carbohydrates And Its Derivatives	10290	16500	36270	3653	7131	3111	4.53832	2.18216	0.0378081	1	1.38422	up
Com_459_neg	1-O-b-D-glucopyranosyl sinapate	Phenols And Its Derivatives	5748	6442	8844	3811	1810	3252	2.37056	1.24523	0.0381103	1	1.6302	up
Com_258_pos	Methylguanidine	Amines	200500	260300	244200	119700	61740	115000	2.37822	1.24988	0.0392589	1	1.60812	up
Com_528_neg	alpha-Arbutin	Carbohydrates And Its Derivatives	64640	86490	88460	10680	11630	33420	4.29912	2.10404	0.0409888	1	1.41988	up
Com_639_neg	2-Oxoadipic acid	Organic Acid And Its Derivatives	80710	106700	112800	70230	48810	69460	1.59263	0.671408	0.0424374	1	1.15333	up
Com_362_pos	Imidazole-4-acetate	Organic Acid And Its Derivatives	1469000	1558000	1170000	303900	86860	334900	5.7837	2.53199	0.0436044	1	1.38218	up
Com_137_pos	Proline	Amino Acid And Its Derivatives	3426000	5133000	6153000	1420000	1143000	2911000	2.68761	1.42633	0.0446766	1	1.10911	up
Com_621_neg	P-Coumaryl Alcohol	Phenylpropanoids and polyketides	10200	16320	12620	6317	4535	8784	1.99328	0.995143	0.0446896	1	1.23742	up
Com_606_neg	D-3-Phosphoglyceric acid	Carbohydrates And Its Derivatives	11560000	13170000	8534000	6323000	7832000	4606000	1.77304	0.826225	0.0463545	1	1.06436	up
Com_521_neg	Ligustrazine	Alkaloids and derivatives	126247	46730	75660	265400	267600	213000	0.333294	-1.58513	0.0471277	1	1.43214	down
Com_43_pos	5-Methylcytosine	Nucleotide And Its Derivates	101800	123200	97210	80420	50540	67860	1.62061	0.696538	0.047333	1	1.08695	up
Com_214_pos	Benzamide	Organic Acid And Its Derivatives	206900	1025000	1762000	52630	23360	179000	11.7412	3.55351	0.0473977	1	1.34404	up
Com_1_pos	Uridine	Nucleotide And Its Derivates	6536000	6293000	5742000	3051000	1894000	3602000	2.17281	1.11956	0.0474406	1	1.40606	up
Com_184_pos	VitaMin U	Vitamins	3209000	3997000	3730000	2084000	876700	1166000	2.65006	1.40602	0.0479325	1	1.23045	up
Com_489_neg	Dihydroxyacetone phosphate	Carbohydrates And Its Derivatives	74810	63580	43040	16890	27610	36960	2.22723	1.15525	0.0481484	1	1.3667	up
Com_477_neg	4-Hydroxy-2-Oxoglutaric Acid	Organic Acid And Its Derivatives	837300	1049000	1451000	480500	340600	727300	2.15532	1.1079	0.0485807	1	1.39826	up

## Sheet: S24_VS_S0 DAMs
Differential metabolites identified in the shoot
ID	Name	Class I(English)	S24-1	S24-2	S24-3	S0-1	S0-2	S0-3	FC	log2FC	Pvalue	ROC	VIP	Up_Down
Com_695_neg	3-Indoleacrylic acid	Organoheterocyclic compounds	296000	282700	281600	53690	52710	52620	5.41001	2.43563	9.27278e-06	1	1.35662	up
Com_747_neg	L-Sorbose	Carbohydrates And Its Derivatives	452100	418600	525400	38100	50580	43880	10.5318	3.39668	3.27095e-05	1	1.48134	up
Com_637_neg	Riboflavin-5'-monophosphate	Phenols And Its Derivatives	175700	193000	170900	72970	68230	75200	2.49353	1.31819	6.16199e-05	1	1.46617	up
Com_752_neg	D-Galactose	Carbohydrates And Its Derivatives	877000	718200	885600	166900	127400	140100	5.71087	2.51371	8.734e-05	1	1.6234	up
Com_502_pos	Imidazole-4-acetate	Organic Acid And Its Derivatives	3292000	2579000	3085000	287800	217000	198900	12.727	3.66982	0.000126699	1	1.50091	up
Com_720_neg	Fructose	Carbohydrates And Its Derivatives	548400	424800	623800	65110	58080	47760	9.34191	3.22372	0.000140162	1	1.47461	up
Com_342_pos	Quinone	Organooxygen compounds	2620000	1910000	2050000	239200	219300	265400	9.08965	3.18423	0.000184804	1	1.52512	up
Com_713_neg	D-Panthotenate	Amino Acid And Its Derivatives	3502000	3022000	3059000	1387000	1461000	1288000	2.31697	1.21224	0.000217116	1	1.50078	up
Com_180_pos	5-Hydroxylysine	Amino Acid And Its Derivatives	1027000	960800	1348000	90830	57900	58090	16.129	4.01159	0.000221568	1	1.49491	up
Com_446_pos	Selgin O-hexosyl-O-hexoside	Flavonoids	1045000	2477000	1462000	24650	10130	10930	109.035	6.76865	0.000264199	1	1.41336	up
Com_606_neg	2,6-Dihydroxypurine	Nucleotide And Its Derivates	15640000	8312000	24490000	107100	169300	65170	141.822	7.14793	0.000320703	1	1.27374	up
Com_537_pos	Gallacetophenone	Organoheterocyclic compounds	112600	106700	95380	46750	52070	46370	2.16737	1.11594	0.000339948	1	1.1624	up
Com_349_pos	1,4-dihydro-1-Methyl-4-oxo-3-pyridinecarboxamide	Organoheterocyclic compounds	15580000	9165000	25250000	107300	151100	77080	149.025	7.21941	0.000341768	1	1.2432	up
Com_583_neg	Raffinose	Carbohydrates And Its Derivatives	2187000	2092000	5712000	16750	7220	4047	356.605	8.47818	0.00046322	1	1.35497	up
Com_113_pos	N-Acetyl-L-leucine	Amino Acid And Its Derivatives	2946000	2853000	3145000	1064000	1059000	1044000	2.82412	1.4978	0.000502044	1	1.34801	up
Com_701_neg	dUMP	Nucleotide And Its Derivates	532900	545800	851600	101800	67680	86010	7.55529	2.91749	0.000647161	1	1.76371	up
Com_486_pos	D-Asparagine	Amino Acid And Its Derivatives	1308000	1117000	1145000	155100	179900	123400	7.78796	2.96125	0.000678466	1	1.48114	up
Com_208_pos	3'-Aenylic Acid	Nucleotide And Its Derivates	122600	95350	122300	36620	44240	36420	2.90118	1.53664	0.000743886	1	1.33511	up
Com_549_pos	Luteolin-4'-O-glucoside	Flavonoids	640900	769100	660900	188100	191800	247100	3.30287	1.72372	0.000763943	1	1.48887	up
Com_569_neg	Salidroside	Carbohydrates And Its Derivatives	110500	107400	94560	41600	43870	41320	2.46439	1.30123	0.000890696	1	1.453	up
Com_447_pos	Syringetin 5-O-hexoside	Flavonoids	1145000	723000	869800	14560	13850	13930	64.6623	6.01485	0.00089764	1	1.48943	up
Com_578_neg	Inositol	Alcohols and polyols	154100	131100	126500	67000	57270	52560	2.32822	1.21923	0.00092097	1	1.49959	up
Com_514_pos	4-Methylaminobutyrate	Amino Acid And Its Derivatives	3651000	2694000	4101000	566200	341900	554700	7.1411	2.83615	0.000934784	1	1.38892	up
Com_829_neg	Cellotriose	Carbohydrates And Its Derivatives	134000	131900	308600	6665	10140	3826	27.8464	4.79942	0.00113153	1	1.50414	up
Com_118_pos	2-Hydroxy-6-Aminopurine	Organoheterocyclic compounds	4277000	2634000	5705000	382200	230000	163200	16.2703	4.02417	0.00115248	1	1.42146	up
Com_686_neg	N-Acetylalanine	Amino Acid And Its Derivatives	120100	82760	124900	20640	16400	19970	5.74917	2.52335	0.00117181	1	1.71221	up
Com_717_neg	Maltose	Carbohydrates And Its Derivatives	956300	664400	910500	32960	17890	14380	38.8042	5.27814	0.00120228	1	1.3979	up
Com_137_pos	Acetaminophen	Phenols And Its Derivatives	3839000	2732000	5563000	395500	221200	165500	15.5127	3.95537	0.00132513	1	1.43595	up
Com_27_pos	SDMA	Amino Acid And Its Derivatives	1386000	813200	1494000	84580	177300	115800	9.77865	3.28964	0.00141378	1	1.52569	up
Com_110_pos	2-Phenylglycine	Amino Acid And Its Derivatives	4448000	2795000	6457000	393900	252200	249500	15.297	3.93518	0.00158922	1	1.47187	up
Com_745_neg	D-(+)-Cellobiose	Carbohydrates And Its Derivatives	556700	508400	627900	26000	14580	14090	30.9676	4.95269	0.00161712	1	1.28999	up
Com_612_neg	alpha-D-Glucose	Carbohydrates And Its Derivatives	1275000	1335000	1092000	107300	134300	180500	8.77043	3.13265	0.00166752	1	1.4931	up
Com_664_neg	deoxyribose-phosphate	Nucleotide And Its Derivates	319000	177800	184000	31800	22150	40920	7.17614	2.84321	0.00167048	1	1.42131	up
Com_731_neg	Maltotriose	Carbohydrates And Its Derivatives	16920	19040	25240	5917	7096	5204	3.3595	1.74825	0.00169487	1	1.05508	up
Com_741_neg	6-Hydroxycoumarin	Phenylpropanoids and polyketides	401200	375700	432200	251600	251400	284700	1.53498	0.618215	0.00177322	1	1.41438	up
Com_460_pos	D-Threonine	Amino Acid And Its Derivatives	2381000	1995000	2686000	822900	844700	1104000	2.54799	1.34936	0.00188008	1	1.52968	up
Com_625_neg	Creatine	Amino Acid And Its Derivatives	57870	40370	66320	13690	9481	7517	5.36236	2.42287	0.00198901	1	1.73026	up
Com_881_neg	Abscisic Acid	Phytohormones	49670	48230	31930	5980	3485	6967	7.90105	2.98204	0.00202681	1	1.20208	up
Com_799_neg	D-Xylonic acid	Organic Acid And Its Derivatives	4566000	3369000	5049000	1249000	740000	1030000	4.30076	2.10459	0.00203955	1	1.68565	up
Com_488_pos	sn-Glycero-3-phosphocholine	Lipids	15010000	3871000	9040000	19790	102100	16960	201.088	7.65168	0.00224432	1	1.31153	up
Com_609_neg	Lactobionic acid	Carbohydrates And Its Derivatives	75130	56450	59890	29160	23630	30700	2.29333	1.19744	0.00224794	1	1.64247	up
Com_66_pos	H-Gly-Pro-OH	Amino Acid And Its Derivatives	172100	134800	203700	64970	46680	55760	3.05	1.60881	0.00231919	1	1.36372	up
Com_898_neg	Methyl salicylate-2-O-glucoside	Phenolic acids	22260	32910	31590	9704	7464	9626	3.23804	1.69512	0.00238147	1	1.443	up
Com_940_neg	3-O-p-Coumaroylquinic acid	Phenolic acids	1248000	999200	705100	249100	142800	206700	4.93201	2.30218	0.00239145	1	1.23378	up
Com_500_pos	Nicotinic acid adenine dinucleotide	Nucleotide And Its Derivates	168100	65020	185900	6410	3750	8539	22.4087	4.48599	0.00252366	1	1.35972	up
Com_630_neg	Guanine	Organoheterocyclic compounds	253400	146400	368700	18920	13870	11820	17.2271	4.10661	0.00268731	1	1.41849	up
Com_195_pos	1-Methylnicotinamide	Organoheterocyclic compounds	197100	73900	127300	7344	10160	5823	17.0746	4.09378	0.00272428	1	1.69256	up
Com_97_pos	Phe-Pro	Amino Acid And Its Derivatives	116300	71450	101400	24550	27320	20200	4.01207	2.00435	0.00272624	1	1.63093	up
Com_204_pos	UDP-N-acetylglucosamine	Nucleotide And Its Derivates	244000	113200	250400	22200	12330	25050	10.1981	3.35022	0.0027479	1	1.22073	up
Com_442_pos	Xanthurenic acid O-hexoside	Nucleotide And Its Derivates	55820	82960	59130	18630	26810	21260	2.96717	1.56909	0.00288018	1	1.51559	up
Com_322_pos	trans-zeatin N-glucoside	Phytohormones	206700	223800	161900	39920	40070	38030	5.01949	2.32754	0.00293184	1	1.53688	up
Com_292_pos	1-O-Feruloyl quinic acid	Alcohols and polyols	271100	434800	407400	109900	101100	79900	3.82709	1.93625	0.00299641	1	1.24632	up
Com_304_pos	Aspartic acid di-O-glucoside	Amino Acid And Its Derivatives	2932000	4208000	17680000	122300	42020	21250	133.75	7.0634	0.00301468	1	1.35935	up
Com_868_neg	Caffeic acid O-glucoside	Phenolic acids	89610	69040	117300	26210	19870	20310	4.1565	2.05537	0.00321222	1	1.09797	up
Com_830_neg	D-Glucose	Carbohydrates And Its Derivatives	465000	316800	354700	52560	24550	43440	9.42762	3.23689	0.00324043	1	1.72491	up
Com_653_neg	4-Hydroxy-3-methoxyphenylglycol sulfate potassium salt	Organic Acid And Its Derivatives	276500	192800	129500	32140	21120	31450	7.06882	2.82147	0.00337465	1	1.43945	up
Com_670_neg	D-Glucopyranose	Carbohydrates And Its Derivatives	627600	516300	717800	133500	139700	135300	4.55741	2.18821	0.00345698	1	1.45916	up
Com_739_neg	2'-Hydroxyacetophenone	Phenols And Its Derivatives	5297000	5819000	5738000	4238000	4420000	4609000	1.27037	0.345249	0.00365817	1	1.82962	up
Com_688_neg	N-Acetyl-D-glucosamine 6-phosphate	Carbohydrates And Its Derivatives	1517000	1998000	2545000	446800	424100	707400	3.83957	1.94095	0.00369911	1	1.26532	up
Com_125_pos	iP9G	Phytohormones	1974000	1302000	1506000	245300	144800	103600	9.68604	3.27591	0.00415899	1	1.33463	up
Com_736_neg	(+)-Dipentene	Terpenoids	1558000	1670000	1649000	1302000	1321000	1345000	1.22908	0.297582	0.00428272	1	1.81653	up
Com_466_pos	Betaine	Alkaloids and derivatives	2830000	2912000	2527000	1912000	1859000	1597000	1.54042	0.623328	0.0043757	1	1.11893	up
Com_491_pos	Pyridoxine O-glucoside	Vitamins	1076000	1394000	1971000	443400	420700	279800	3.88233	1.95692	0.00456812	1	1.77484	up
Com_165_pos	Isomaltose	Carbohydrates And Its Derivatives	1252000	1096000	1296000	48490	26840	18270	38.9316	5.28287	0.00460856	1	1.4107	up
Com_167_pos	Homoserine	Amino Acid And Its Derivatives	9103000	7699000	11600000	3426000	3180000	4596000	2.53544	1.34224	0.00480185	1	1.46804	up
Com_362_pos	2-Methyladenosine	Nucleotide And Its Derivates	117100	126600	188500	396500	381200	529300	0.330681	-1.59649	0.00488285	1	1.10357	down
Com_154_pos	Nε-(1-Carboxymethyl)-L-lysine	Amino Acid And Its Derivatives	243600	239700	368700	40300	42100	42690	6.8111	2.76789	0.00493277	1	1.59861	up
Com_941_neg	Rosmarinic acid-3'-O-glucoside	Phenolic acids	51170	49710	64130	31920	27370	27830	1.89405	0.921478	0.00493812	1	1.02108	up
Com_649_neg	gamma,gamma-Dimethylallyl pyrophosphate	Lipids	14280000	3574000	9545000	525500	206500	378400	24.6749	4.62497	0.00504015	1	1.45967	up
Com_562_neg	Arbutin	Carbohydrates And Its Derivatives	23600	24090	24730	9778	12220	11090	2.18871	1.13008	0.00505164	1	1.57584	up
Com_614_neg	Lactose	Carbohydrates And Its Derivatives	1256000	1021000	1310000	48820	17790	18960	41.9189	5.38953	0.00508536	1	1.34529	up
Com_131_pos	DIMBOA glucoside	Carbohydrates And Its Derivatives	4331000	4740000	5724000	2377000	1925000	2721000	2.10665	1.07495	0.00509043	1	1.07545	up
Com_270_pos	3alpha-Dihydrocadambine	Organoheterocyclic compounds	694500	1501000	732200	156600	100400	193400	6.50022	2.70049	0.0051087	1	1.16975	up
Com_837_neg	D-Tagatose	Carbohydrates And Its Derivatives	1301000	637000	983800	277600	150200	197300	4.67413	2.2247	0.00534236	1	1.50918	up
Com_875_neg	5-hydroxyhexanoic acid	Organic Acid And Its Derivatives	96890	117700	84520	33920	34820	37020	2.8282	1.49988	0.00568885	1	1.24999	up
Com_279_pos	Prim-O-glucosylcimifugin	Carbohydrates And Its Derivatives	194900	128100	93500	19120	23168	27390	5.9775	2.57954	0.00570198	1	1.75203	up
Com_345_pos	All-trans-13,14-dihydroretinol	Vitamins	1489000	1769000	1769000	272500	240100	425000	5.36156	2.42265	0.00575086	1	1.49233	up
Com_824_neg	3-Dehydroshikimic acid	Organic Acid And Its Derivatives	81680	80730	84490	68150	71630	65930	1.20023	0.263315	0.00598123	1	1.57078	up
Com_707_neg	Uridine 5'-Diphospho-N-Acetylgalactosamine	Nucleotide And Its Derivates	626000	308400	481600	56530	19030	47860	11.473	3.52017	0.00599426	1	1.26784	up
Com_386_pos	D-Sorbitol	Carbohydrates And Its Derivatives	1049000	950000	1070000	795200	743000	824200	1.2991	0.377515	0.00599695	1	1.48642	up
Com_41_pos	Xanthosine	Nucleotide And Its Derivates	117600	71950	195000	18770	20320	10020	7.83038	2.96908	0.0061332	1	1.64494	up
Com_353_pos	(-)-Norepinephrine N-hexoside	Carbohydrates And Its Derivatives	2252000	1912000	1662000	337900	567300	576100	3.93303	1.97564	0.00614058	1	1.60363	up
Com_403_pos	2-Methoxyhexadecanoate	Lipids	2203000	1697000	2168000	674800	474400	794500	3.12188	1.64242	0.00614423	1	1.38057	up
Com_832_neg	D-3-Phosphoglyceric acid	Carbohydrates And Its Derivatives	12180000	3854000	5450000	698700	169000	382700	17.1817	4.1028	0.00629836	1	1.44534	up
Com_805_neg	D-Xylose	Carbohydrates And Its Derivatives	83470	81590	121400	40700	28840	42760	2.55085	1.35098	0.00643121	1	1.46089	up
Com_189_pos	Adenosine 5'-Diphosphate	Nucleotide And Its Derivates	185100	91410	235900	10580	27351	23230	8.37805	3.06661	0.00647856	1	1.24602	up
Com_20_pos	Melezitose	Carbohydrates And Its Derivatives	24090000	43490000	60200000	518500	107600	57020	187.054	7.54731	0.00650764	1	1.27334	up
Com_719_neg	alpha-Arbutin	Carbohydrates And Its Derivatives	65980	62370	58930	30130	31550	23700	2.19349	1.13323	0.00655231	1	1.56479	up
Com_905_neg	Icariside E5	Phenylpropanoids and polyketides	36600	39520	37990	15440	19460	14980	2.28769	1.19389	0.00655707	1	1.01157	up
Com_607_neg	Nicotinamide N-oxide	Vitamins	2061000	2218000	2221000	1772000	1837000	1889000	1.18225	0.241533	0.00698345	1	1.71368	up
Com_94_pos	p-Nitroaniline	Amines	263800	376800	443100	161800	106800	109800	2.8639	1.51798	0.00707203	1	1.3235	up
Com_673_neg	D-Lactic acid	Organic Acid And Its Derivatives	4886	7652	7111	28530	24180	15470	0.288193	-1.79489	0.0070945	1	1.36033	down
Com_187_pos	Allopurinol	Nucleotide And Its Derivates	444400	226600	353200	26370	30560	8998	15.5351	3.95746	0.00738155	1	1.53445	up
Com_914_neg	1-O-Gentisoyl-D-glucoside	Phenolic acids	586000	619400	398200	148200	154000	134800	3.66957	1.87561	0.00766219	1	1.90121	up
Com_661_neg	ATP	Nucleotide And Its Derivates	88690	68330	84100	41950	49100	51420	1.69243	0.759093	0.00766338	1	1.39825	up
Com_307_pos	Agmatine	Amines	523100	376800	395500	187900	249400	172000	2.12605	1.08817	0.00772967	1	1.36207	up
Com_303_pos	2-Aminoadipic acid	Amino Acid And Its Derivatives	125700	134400	203800	1250000	525100	843700	0.177142	-2.49702	0.00797122	1	1.05607	down
Com_424_pos	N alpha-Acetyl-L-Arginine	Amino Acid And Its Derivatives	471300	590900	672500	105800	191360	97730	4.39287	2.13516	0.00839367	1	1.35978	up
Com_765_neg	2-Deoxyribose 5'-phosphate	Nucleotide And Its Derivates	145300	128000	202200	57460	52970	80760	2.48705	1.31444	0.00844719	1	1.44591	up
Com_117_pos	(-)-trans-Carveol	Terpenoids	426400	377800	438300	258000	302500	308100	1.43046	0.516482	0.0086393	1	1.6367	up
Com_945_neg	1-Caffeoylquinic acid	Phenolic acids	20520000	30740000	7597000	1076000	151400	552100	33.075	5.04767	0.00890689	1	1.17544	up
Com_676_neg	DL-o-Tyrosine	Amino Acid And Its Derivatives	12730000	12450000	24300000	3073000	2527000	5426000	4.48757	2.16594	0.00904826	1	1.24572	up
Com_551_pos	Kukoamine A	Phenols And Its Derivatives	69830	50580	79550	23230	26360	22000	2.79313	1.48188	0.00923358	1	1.32203	up
Com_276_pos	Loureirin A	Flavonoids	158800	167300	197100	31310	25860	50750	4.84804	2.2774	0.00946513	1	1.42638	up
Com_161_pos	L-Methionine sulfone	Amino Acid And Its Derivatives	126700000	136800000	248100000	33290000	24460000	55890000	4.50194	2.17055	0.00953912	1	1.31144	up
Com_904_neg	Capsianoside I	Terpenoids	455200	340100	657800	69370	67300	68040	7.09833	2.82748	0.009585	1	1.5426	up
Com_385_pos	Docosanoic acid	Lipids	79440	75680	66760	13960	9376	6216	7.50812	2.90845	0.00979231	1	1.42177	up
Com_494_pos	Tricin 7-O-hexoside	Flavonoids	187800	199100	182400	49700	30780	50340	4.35178	2.12161	0.0100909	1	1.45161	up
Com_435_pos	Threonyl carbamoyl adenosine	Nucleotide And Its Derivates	194100	151500	127500	77680	62760	79870	2.14743	1.10261	0.0101164	1	1.52468	up
Com_455_pos	N-Methylnicotinamide	Organoheterocyclic compounds	120400	129800	263600	19680	23700	49390	5.53843	2.46948	0.0103578	1	1.39364	up
Com_715_neg	Melibiose	Carbohydrates And Its Derivatives	35240000	26040000	24620000	1241000	245800	419100	45.0706	5.49411	0.0105339	1	1.25959	up
Com_283_pos	lupinine	Alkaloids and derivatives	22700	18790	21997	7443	10562	6648	2.57522	1.3647	0.0108674	1	1.3103	up
Com_908_neg	Phosphoenolpyruvate	Organic Acid And Its Derivatives	3475000	771900	857400	106400	16800	61840	27.5848	4.7858	0.0109353	1	1.556	up
Com_296_pos	Caffeic aldehyde	Phenylpropanoids and polyketides	10820000	11430000	25160000	2793000	1924000	4318000	5.24737	2.39159	0.0110089	1	1.3286	up
Com_53_pos	Glycine	Amino Acid And Its Derivatives	87600	83020	133200	24240	11830	27360	4.78985	2.25998	0.0111281	1	1.38702	up
Com_291_pos	Histidinol	Amines	4157000	4024000	4898000	3338000	2930000	2739000	1.45209	0.538134	0.0114609	1	1.82228	up
Com_740_neg	Cryptochlorogenic acid	Alcohols and polyols	2376000	3054000	1017000	167600	25760	89860	22.7632	4.50863	0.0115747	1	1.1399	up
Com_539_pos	L-2-Aminoadipic acid	Amino Acid And Its Derivatives	70360	45750	103000	457700	210300	266400	0.234493	-2.09238	0.0115927	1	1.0454	down
Com_182_pos	D-Homocysteine	Amino Acid And Its Derivatives	1128000	1089000	2447000	296500	233500	419900	4.90999	2.29572	0.0117748	1	1.28813	up
Com_512_pos	Icariside B2	Carbohydrates And Its Derivatives	522900	595100	308400	101900	124400	135300	3.94469	1.97991	0.0119075	1	1.34417	up
Com_477_pos	Coumalic acid	Organic Acid And Its Derivatives	1228000	1085000	1305000	930800	747500	821200	1.44749	0.533553	0.0119745	1	1.60875	up
Com_929_neg	Eicosadienoic acid	Lipids	824900	613000	890100	170300	297100	305600	3.01164	1.59055	0.0120386	1	1.43972	up
Com_520_pos	Zarzissine	Organoheterocyclic compounds	11890000	11610000	24920000	2996000	2077000	5042000	4.78695	2.25911	0.0120968	1	1.32278	up
Com_75_pos	D-Phenylalanine	Amino Acid And Its Derivatives	365200000	283800000	475200000	145600000	134400000	196700000	2.3583	1.23775	0.0123213	1	1.23002	up
Com_285_pos	1-O-Caffeoyl quinic acid	Phenolic acids	8101000	13210000	2809000	485900	62220	279800	29.1332	4.86459	0.0124006	1	1.1763	up
Com_485_pos	alpha-Ionone	Terpenoids	4844000	4951000	10600000	1125000	890900	2150000	4.8957	2.29152	0.0125013	1	1.28433	up
Com_634_neg	trans-9-Octadecenoic acid	Lipids	13500	21830	17700	5811	5922	5403	3.09465	1.62978	0.0126816	1	1.20868	up
Com_774_neg	UDP-D-glucose	Nucleotide And Its Derivates	7460000	5289000	4314000	819100	214000	467700	11.3693	3.50707	0.0127322	1	1.30896	up
Com_566_neg	Salicin	Carbohydrates And Its Derivatives	7564	10780	10420	4061	4478	4649	2.18107	1.12504	0.0129877	1	1.10594	up
Com_627_neg	Flavin Adenine Dinucleotide	Nucleotide And Its Derivates	54920	33450	45840	16060	15500	14050	2.94256	1.55707	0.0131974	1	1.17865	up
Com_64_pos	Nepsilon-Acetyl-L-lysine	Amino Acid And Its Derivatives	943900	360500	857200	60480	58090	51270	12.7273	3.66985	0.0133121	1	1.54585	up
Com_818_neg	(-)-3-Carene	Terpenoids	4950000	5361000	5413000	4202000	4218000	4292000	1.23694	0.306777	0.0138195	1	1.83687	up
Com_878_neg	Phosphoenolpyruvic acid	Organic Acid And Its Derivatives	4479000	1179000	1310000	187000	23030	75640	24.3918	4.60832	0.0140278	1	1.578	up
Com_367_pos	4-Pyridoxate	Organoheterocyclic compounds	86870	159700	213500	18850	22960	19570	7.49544	2.90601	0.0143177	1	1.54271	up
Com_401_pos	Methyl Benzoate	Organic Acid And Its Derivatives	587300	572400	1346000	103300	92800	248400	5.63712	2.49496	0.0143796	1	1.36418	up
Com_506_pos	Malvidin 3-O-galactoside	Flavonoids	146900	140600	138500	27630	49450	31560	3.92121	1.9713	0.014768	1	1.47022	up
Com_257_pos	L-Phenylalanine	Amino Acid And Its Derivatives	382300000	306400000	529100000	142500000	133500000	217400000	2.46818	1.30345	0.0149402	1	1.23481	up
Com_755_neg	Oxalacetic acid	Organic Acid And Its Derivatives	8363000	8245000	8821000	6447000	7348000	6807000	1.2343	0.30369	0.0152681	1	1.00513	up
Com_786_neg	Deoxycytidine	Nucleotide And Its Derivates	40580	43200	84310	12720	5767	15640	4.92543	2.30025	0.0153886	1	1.20934	up
Com_168_pos	Homocysteic acid	Amino Acid And Its Derivatives	962400	912100	1941000	231700	157500	429700	4.6593	2.22011	0.015747	1	1.28983	up
Com_74_pos	Hypoxanthine	Organoheterocyclic compounds	61850	80480	88260	44203	38012	47140	1.78261	0.833994	0.0159601	1	1.24278	up
Com_613_neg	L-Arabinitol	Carbohydrates And Its Derivatives	33030	41160	46310	9528	8355	17170	3.43765	1.78142	0.0163072	1	1.6698	up
Com_754_neg	D-Ribose	Carbohydrates And Its Derivatives	185000	214100	258500	81010	72540	124700	2.36334	1.24083	0.0165431	1	1.49466	up
Com_134_pos	10-Formyl-THF	Organoheterocyclic compounds	103900	77160	94560	45560	25710	25800	2.83939	1.50558	0.0167352	1	1.49796	up
Com_785_neg	Indole-5-carboxylic acid	Organoheterocyclic compounds	4318000	4767000	5004000	3589000	4018000	3564000	1.26121	0.334811	0.0168045	1	1.44933	up
Com_413_pos	N1-Acetylspermine	Amines	65110	50090	62010	40890	36050	36400	1.56353	0.644803	0.0168513	1	1.08757	up
Com_402_pos	methylChrysoeriol 5-O-hexoside	Flavonoids	58840	50480	35100	13750	4913	5082	6.08212	2.60457	0.0170065	1	1.63053	up
Com_704_neg	Ribose 1-phosphate	Carbohydrates And Its Derivatives	3327000	1818000	2880000	1074000	731200	1248000	2.62839	1.39418	0.0172036	1	1.27234	up
Com_388_pos	Oxidized glutathione	Amino Acid And Its Derivatives	3354000	1344000	2096000	550100	503400	381700	4.73384	2.24301	0.01796	1	1.51794	up
Com_287_pos	N-Acetylthreonine	Amino Acid And Its Derivatives	226000	223100	724900	24920	20170	25230	16.6951	4.06135	0.0182041	1	1.74147	up
Com_915_neg	(9Z,11E)-Octadecadienoic acid	Lipids	52350	42970	38090	24980	31740	22960	1.67432	0.743577	0.0183939	1	1.26856	up
Com_273_pos	pteroside A	Carbohydrates And Its Derivatives	70920	112500	67210	45170	26660	33760	2.37361	1.24709	0.0185325	1	1.40779	up
Com_281_pos	vasicine	Alkaloids and derivatives	1998000	1317000	3297000	580500	377500	753100	3.86418	1.95016	0.0190018	1	1.27709	up
Com_708_neg	UDP-galactose	Nucleotide And Its Derivates	13690000	8949000	7345000	1749000	404800	1115000	9.17279	3.19736	0.0198239	1	1.24598	up
Com_594_neg	Neochlorogenic acid	Phenols And Its Derivatives	2058000	4155000	1379000	168900	17260	89990	27.4923	4.78096	0.0198353	1	1.15337	up
Com_823_neg	Methylenesuccinic acid	Lipids	331500	123000	222600	41670	79040	39470	4.22712	2.07967	0.019919	1	1.44107	up
Com_642_neg	Lactic acid	Organic Acid And Its Derivatives	68020	132700	89870	348100	307100	179300	0.34822	-1.52193	0.0200122	1	1.32749	down
Com_677_neg	alpha-Amino-beta-(3-indolyl)-propionic acid	Amino Acid And Its Derivatives	8060000	5077000	13460000	2147000	1200000	2892000	4.26302	2.09188	0.0201488	1	1.37593	up
Com_696_neg	Orotidine	Nucleotide And Its Derivates	132300	100400	114700	48170	26900	48640	2.80818	1.48964	0.0204451	1	1.70055	up
Com_862_neg	trans-2,3,4-Trimethoxycinnamic Acid	Phenolic acids	9518	6837	10890	3973	5713	4020	1.98782	0.991184	0.0208637	1	1.31131	up
Com_525_pos	HBOA	Organoheterocyclic compounds	210500000	160800000	332700000	74370000	65760000	107200000	2.8464	1.50914	0.02087	1	1.22302	up
Com_177_pos	Dl-Indole-3-lactic acid	Organoheterocyclic compounds	78870000	62940000	128300000	30850000	22650000	42020000	2.82778	1.49967	0.0214288	1	1.30305	up
Com_197_pos	Indole	Organoheterocyclic compounds	5454000	4297000	10530000	1855000	1242000	2342000	3.72881	1.89872	0.0217122	1	1.32625	up
Com_478_pos	Dihydroactindiolide	Organoheterocyclic compounds	189400	313400	78700	11660	11830	13440	15.746	3.97691	0.0219704	1	1.14596	up
Com_85_pos	alpha-Nicotinamide adenine dinucleotide	Nucleotide And Its Derivates	250400	62160	245200	8119	7126	8088	23.9043	4.5792	0.021996	1	1.45248	up
Com_529_pos	2'-Deoxyinosine 5'-phosphate	Nucleotide And Its Derivates	28210	33120	47040	6512	15930	10310	3.30881	1.72631	0.0222218	1	1.77188	up
Com_919_neg	UDP-D-xylose	Nucleotide And Its Derivates	803000	421700	552000	110600	24210	66370	8.83139	3.14264	0.0222402	1	1.21179	up
Com_647_neg	beta-D-Lactose	Carbohydrates And Its Derivatives	6211000	7445000	7181000	298300	33560	41030	55.8798	5.80425	0.0222607	1	1.31656	up
Com_106_pos	NG,NG-Dimethyl-L-arginine	Amino Acid And Its Derivatives	2310000	574100	2203000	291800	64810	162300	9.80343	3.29329	0.0225262	1	1.39351	up
Com_563_neg	Chlorogenic Acid	Alcohols and polyols	2897000	3840000	1267000	244500	25030	114800	20.8259	4.3803	0.0226878	1	1.15832	up
Com_55_pos	beta-Nicotinamide Mononucleotide	Nucleotide And Its Derivates	10850000	11370000	20350000	3525000	800500	1432000	7.39383	2.88632	0.0230009	1	1.36589	up
Com_711_neg	Rebaudioside A	Terpenoids	33560	84790	36760	18590	9511	9481	4.12724	2.04518	0.0231513	1	1.1049	up
Com_84_pos	Gentiobiose	Carbohydrates And Its Derivatives	109000	89140	80820	13270	22080	6655	6.64111	2.73143	0.0232785	1	1.34397	up
Com_602_neg	L-Threonine	Amino Acid And Its Derivatives	1674000	1589000	2469000	950500	841700	1057000	2.01179	1.00848	0.0235573	1	1.37396	up
Com_680_neg	D-Xylulose 5-phosphate	Carbohydrates And Its Derivatives	3520000	1841000	3089000	1051000	876800	1394000	2.5438	1.34699	0.0235907	1	1.26313	up
Com_698_neg	dGTP	Nucleotide And Its Derivates	104600	79280	67980	35690	48600	52180	1.84553	0.884038	0.0240294	1	1.59251	up
Com_819_neg	(E)-3-(4-Hydroxyphenyl)Propenoic Acid (2S)-3-(beta-D-Glucopyranosyloxy)-2-Hydroxypropyl Ester	Lipids	16430	15550	44250	2258	7694	2521	6.1116	2.61155	0.0241475	1	1.23015	up
Com_175_pos	Dl-Norleucine	Amino Acid And Its Derivatives	2476000	2386000	2689000	1187000	1720000	1397000	1.75441	0.81099	0.0242794	1	1.3274	up
Com_743_neg	L-Histidine	Amino Acid And Its Derivatives	2213000	2273000	4814000	781600	510200	1269000	3.63168	1.86064	0.0244898	1	1.29281	up
Com_45_pos	L-Tryptophan	Amino Acid And Its Derivatives	49930000	34340000	77780000	18220000	12810000	22490000	3.02784	1.59829	0.0245327	1	1.31643	up
Com_796_neg	Afzelechin	Flavonoids	1069000	950000	1186000	717200	727100	712100	1.48627	0.5717	0.0248065	1	1.57593	up
Com_669_neg	D-Gluconic acid	Carbohydrates And Its Derivatives	3127000	1611000	4240000	759000	539100	793300	4.29282	2.10193	0.0255357	1	1.41603	up
Com_315_pos	LysoPC 18:1 (2n isomer)	Lipids	5537000	728000	934200	75400	161500	48190	25.2524	4.65835	0.0260032	1	1.42777	up
Com_428_pos	Pyridoxine	Vitamins	218200	111700	434700	20190	53910	48260	6.24877	2.64357	0.0262374	1	1.54175	up
Com_396_pos	LPC(1-acyl 18:1)	Lipids	4766000	675300	821700	76860	154000	46760	22.5596	4.49567	0.0263685	1	1.42979	up
Com_665_neg	D-Fructose 6-Phosphate	Carbohydrates And Its Derivatives	11030000	6418000	5939000	3746000	2933000	2641000	2.50933	1.3273	0.0264813	1	1.31519	up
Com_856_neg	p-Coumaric acid 4-O-hexoside	Phenolic acids	49740	40020	47540	13300	22330	22920	2.345	1.22959	0.0268254	1	1.63514	up
Com_651_neg	4-Hydroxy-2-Oxoglutaric Acid	Organic Acid And Its Derivatives	4703000	5695000	5233000	4210000	4244000	3778000	1.27788	0.35375	0.0273571	1	1.33177	up
Com_854_neg	O-Phosphorylethanolamine	Organic Acid And Its Derivatives	298500	109400	346500	33160	28180	27660	8.4764	3.08345	0.0279095	1	1.74337	up
Com_330_pos	LysoPC 20:4	Lipids	660100	90550	92550	7537	13450	5152	32.2583	5.0116	0.028336	1	1.43893	up
Com_79_pos	L-Kynurenine	Amino Acid And Its Derivatives	137000	164900	274900	65230	55390	62770	3.14521	1.65316	0.0283882	1	1.02279	up
Com_206_pos	D-Myo-inositol 4-monophosohate	Organic Acid And Its Derivatives	1364000	747300	587000	226100	280900	217300	3.72539	1.89739	0.0284055	1	1.49376	up
Com_445_pos	gamma-Glu-Leu	Amino Acid And Its Derivatives	129100	97500	474100	17180	12430	22620	13.4157	3.74585	0.0286481	1	1.35851	up
Com_795_neg	Coniferin	Carbohydrates And Its Derivatives	33620000	35730000	46050000	1825000	140400	155700	54.4057	5.76569	0.0288341	1	1.27331	up
Com_734_neg	beta-L-Arabinose	Carbohydrates And Its Derivatives	179300	390900	377800	80290	83090	110900	3.45632	1.78924	0.0291969	1	1.14817	up
Com_174_pos	Proline	Amino Acid And Its Derivatives	93240000	97740000	218100000	36500000	28030000	29880000	4.33302	2.11537	0.0292553	1	1.27119	up
Com_286_pos	N-acetylglycine	Amino Acid And Its Derivatives	3153000	3139000	2264000	1810000	1551000	1859000	1.63908	0.712887	0.0293533	1	1.13561	up
Com_685_neg	Lysope 18:1	Lipids	133700	28210	42310	12610	7407	4238	8.41971	3.07377	0.0293781	1	1.16285	up
Com_666_neg	D-Galactonic acid	Organic Acid And Its Derivatives	2080000	949600	2584000	507300	329800	466900	4.30491	2.10598	0.0295915	1	1.44488	up
Com_721_neg	Stachyose	Carbohydrates And Its Derivatives	16160	12670	12600	2523	2101	5536	4.07776	2.02778	0.0301136	1	1.51192	up
Com_643_neg	6-Sialyllactose	Carbohydrates And Its Derivatives	73340	50220	65550	33670	35640	37710	1.76705	0.821345	0.0301156	1	1.43288	up
Com_857_neg	P-Coumaryl Alcohol	Phenylpropanoids and polyketides	169400	311100	233800	106400	90610	136600	2.14112	1.09837	0.0303042	1	1.17132	up
Com_475_pos	Spermine	Polyamine	4964000	6426000	17540000	2249000	756400	1972000	5.81227	2.5391	0.030346	1	1.16546	up
Com_191_pos	5-Methoxyindoleacetic acid	Organoheterocyclic compounds	1223000	769400	1971000	391800	291600	504500	3.33648	1.73833	0.0308342	1	1.23234	up
Com_761_neg	Galactinol	Carbohydrates And Its Derivatives	44010000	43000000	56200000	2107000	162200	123200	59.8604	5.90353	0.0312564	1	1.27675	up
Com_60_pos	D-Proline	Amino Acid And Its Derivatives	123100000	122800000	277600000	54280000	37920000	56090000	3.53024	1.81977	0.0313714	1	1.21538	up
Com_620_neg	Ribitol	Carbohydrates And Its Derivatives	74300	65190	76180	35710	17050	21460	2.90582	1.53895	0.0313978	1	1.56012	up
Com_593_neg	Nystose	Carbohydrates And Its Derivatives	13370	18190	15470	8283	4675	8194	2.22343	1.15279	0.0319118	1	1.49013	up
Com_943_neg	D-2-Hydroxyisocaproate	Lipids	44190	64550	41930	25670	12740	23340	2.44	1.28688	0.0319543	1	1.05502	up
Com_511_pos	Isopentenyl adenosine	Phytohormones	23020	20570	26360	3007	3171	8358	4.81219	2.26669	0.031968	1	1.27254	up
Com_289_pos	7-methylguanine	Organoheterocyclic compounds	115700000	79960000	210700000	34550000	30520000	49090000	3.55957	1.8317	0.0323016	1	1.20581	up
Com_65_pos	L-Homocitrulline	Amino Acid And Its Derivatives	135000	55810	84200	35360	15030	32650	3.31178	1.72761	0.0327638	1	1.44753	up
Com_126_pos	Indole-3-Carboxaldehyde	Organoheterocyclic compounds	81600	80680	86240	47770	46710	31550	1.97191	0.979595	0.0329644	1	1.67877	up
Com_636_neg	3-Hydroxybutyrate	Organic Acid And Its Derivatives	2477000	4372000	3215000	1348000	1530000	1466000	2.31676	1.21211	0.032994	1	1.71922	up
Com_867_neg	5-O-p-Coumaroylquinic acid	Phenolic acids	80280	79260	40730	20100	26890	23330	2.84798	1.50994	0.0334591	1	1.24148	up
Com_784_neg	Sucrose	Carbohydrates And Its Derivatives	21390000	17520000	23190000	999700	59800	63340	55.3062	5.78937	0.0334895	1	1.22132	up
Com_92_pos	Sattabacin	Benzene and substituted derivatives	228200	371700	168700	72060	77560	71280	3.4794	1.79884	0.0337467	1	1.62596	up
Com_300_pos	Aminopurine	Organoheterocyclic compounds	23190000	17310000	29420000	11440000	15210000	10010000	1.90726	0.931498	0.0337584	1	1.01242	up
Com_501_pos	Isoquinoline	Alkaloids and derivatives	100200	77000	205300	28590	28700	53690	3.44657	1.78516	0.0342482	1	1.24296	up
Com_469_pos	5-Methyluridine	Nucleotide And Its Derivates	149000	93150	120300	29230	20980	58300	3.34025	1.73995	0.0346912	1	1.19204	up
Com_158_pos	N-Acetyl-D-phenylalanine	Amino Acid And Its Derivatives	805600	640800	1891000	220900	199500	316000	4.53205	2.18016	0.0348865	1	1.2913	up
Com_883_neg	3-Methyl-2-Oxobutanoic Acid	Organic Acid And Its Derivatives	60160	38830	50600	21610	15520	7920	3.32053	1.73141	0.034929	1	1.32713	up
Com_308_pos	Syringetin 3-O-hexoside	Flavonoids	698000	600400	405400	70401	8393	6896	19.8833	4.31349	0.0361713	1	1.29637	up
Com_421_pos	Nicotinuric Acid	Vitamins	80430	80000	154100	27257	6379	22247	5.62837	2.49272	0.0375689	1	1.03649	up
Com_906_neg	2,3-Dimethylsuccinic acid	Amino Acid And Its Derivatives	11160	6473	14060	3850	3170	3512	3.00921	1.58938	0.0379361	1	1.11974	up
Com_264_pos	Deoxynojirimycin	Organoheterocyclic compounds	292800	285400	309700	190500	219000	244000	1.35868	0.44221	0.038055	1	1.39396	up
Com_758_neg	Petunidin-3-O-glucoside	Flavonoids	10040	10870	12990	7172	4337	3709	2.22763	1.15551	0.0386626	1	1.12821	up
Com_903_neg	6'-O-Feruloyl-D-sucrose	Phenolic acids	1813000	2064000	2337000	1589000	1659000	1318000	1.36093	0.444591	0.0391171	1	1.31226	up
Com_185_pos	Asp-glu	Amino Acid And Its Derivatives	699100	214100	684500	72400	69620	87130	6.97229	2.80163	0.0397011	1	1.53597	up
Com_907_neg	Isomaltulose	Carbohydrates And Its Derivatives	36060000	40210000	34850000	2266000	124700	113500	44.3735	5.47162	0.0398953	1	1.22159	up
Com_759_neg	Malonic acid	Organic Acid And Its Derivatives	3212000	5850000	4196000	1809000	1938000	1898000	2.34863	1.23182	0.0399068	1	1.74423	up
Com_865_neg	Pyrroloquinoline quinone	Organoheterocyclic compounds	725900	800900	742900	689200	666000	659000	1.12685	0.172295	0.0401184	1	1.24589	up
Com_574_neg	Dulcitol	Carbohydrates And Its Derivatives	13090	10810	27430	7367	4774	2561	3.49136	1.80379	0.040171	1	1.38311	up
Com_890_neg	Aminomalonic acid	Amino Acid And Its Derivatives	1934000	1706000	2872000	992200	998000	1485000	1.87385	0.906005	0.0406858	1	1.27475	up
Com_599_neg	alpha,alpha-Trehalose	Carbohydrates And Its Derivatives	49870000	45630000	43520000	1629000	43900	39160	81.2004	6.34342	0.0417255	1	1.21405	up
Com_159_pos	Menaquinone	Vitamins	1103000	900200	1107000	681300	877500	663800	1.39935	0.484759	0.0423286	1	1.19947	up
Com_136_pos	Benzamidine	Benzene and substituted derivatives	6246000	4233000	14220000	1606000	1470000	2605000	4.34765	2.12024	0.0427871	1	1.24697	up
Com_467_pos	Lipoamide	Lipids	442900	281100	726800	173700	90400	212000	3.04726	1.60751	0.0431786	1	1.22752	up
Com_267_pos	Paeonol	Organoheterocyclic compounds	3570000	2558000	8374000	1024000	847300	1427000	4.39681	2.13646	0.043819	1	1.25458	up
Com_744_neg	Choline bitartrate	Amines	87420	152200	109900	57960	43240	77410	1.95689	0.968562	0.0445066	1	1.07178	up
Com_91_pos	S-Methyl-L-cysteine	Amino Acid And Its Derivatives	16740000	11330000	24720000	6224000	6178000	7489000	2.65396	1.40815	0.0453307	1	1.45009	up
Com_858_neg	Phenprobamate	Amino Acid And Its Derivatives	338700	233200	831200	84600	79480	138700	4.63406	2.21228	0.0460846	1	1.26056	up
Com_668_neg	D-Glucarate	Carbohydrates And Its Derivatives	286700	134600	331300	103300	66000	82970	2.98331	1.57691	0.0473639	1	1.53134	up
Com_72_pos	2-Amino-4-(methylthio)butyric acid	Amino Acid And Its Derivatives	6869000	4943000	9189000	3389000	2081000	4208000	2.16997	1.11768	0.0473697	1	1.34501	up
Com_844_neg	Inosine diphosphate	Nucleotide And Its Derivates	15130	7523	27510	2499	4056	5296	4.23281	2.08161	0.0474695	1	1.68101	up
Com_83_pos	beta-Nicotyrine	Alkaloids and derivatives	944500	717300	1970000	331000	298600	482900	3.26454	1.70688	0.0478066	1	1.26827	up
Com_141_pos	gamma-Glutamylglutamic acid	Amino Acid And Its Derivatives	405400	389400	1657000	84430	91540	169500	7.097	2.82721	0.0478074	1	1.38623	up
Com_498_pos	5-methoxyindole-3-carbaldehyde	Organoheterocyclic compounds	25580	43030	39480	17170	22690	19090	1.83359	0.874669	0.0479753	1	1.23949	up
Com_553_pos	1-Methylpiperidine-2-carboxylic acid	Amino Acid And Its Derivatives	622600	976200	750100	530100	342500	254500	2.08402	1.05937	0.0485011	1	1.27734	up
Com_374_pos	B Eupalinolide	Terpenoids	314700	340700	252100	70170	12570	8949	9.89759	3.30708	0.0485117	1	1.08607	up
Com_95_pos	1,2-Benzenedicarboxylic acid	Organic Acid And Its Derivatives	4681000	3309000	11410000	1240000	1196000	2209000	4.17653	2.06231	0.0487059	1	1.21217	up
Com_383_pos	Dl-2-Aminooctanoic Acid	Amino Acid And Its Derivatives	372300	414300	734300	279800	248800	163600	2.1972	1.13566	0.0487588	1	1.4459	up
Com_392_pos	Limocitrin O-hexoside	Flavonoids	1006000	594700	710900	8289	12730	121736	16.1928	4.01728	0.048949	1	1.2971	up
Com_449_pos	Eriodictiol 6-C-hexoside 8-C-hexoside-O-hexoside	Flavonoids	37260	11900	30450	3754	5894	11239	3.81146	1.93034	0.0489961	1	1.67462	up
Com_253_pos	Adenine	Organoheterocyclic compounds	17200000	17230000	33650000	8294000	8416000	7995000	2.75572	1.46243	0.049417	1	1.41881	up
Com_325_pos	iP7G	Phytohormones	9527000	5978000	6601000	781300	98910	29610	24.2971	4.60271	0.0497647	1	1.24743	up
