# Supplementary material for: Integrated transcriptomics and metabolomics provides insights into the Nicotiana tabacum response to heat stress
Source: Front Plant Sci. 2024 Jul 22;15:1425944. doi: 10.3389/fpls.2024.1425944 (PMC11301762; doi:10.3389/fpls.2024.1425944)
Supplement: Supplementary file 10 [file DataSheet_1.zip › Supplementary Table 8.xlsx]

## Sheet: R24_VS_R0 
Results of KEGG enrichment of differential metabolites in the root
MapID	MapTitle	Pvalue	x	y	n	N	MetaIDs
map00052	Galactose metabolism	3.18e-06	17	21	111	342	D-Sorbitol; Dulcitol; Inositol; Raffinose; alpha-D-Glucose; Lactose; D-Fructose 6-Phosphate; D-Galactonic acid; UDP-galactose; Melibiose; Stachyose; D-Galactose; Galactinol; UDP-D-glucose; Sucrose; D-Glucose; D-Tagatose
map00010	Glycolysis / Gluconeogenesis	0.0434903	7	11	111	342	Arbutin; Salicin; alpha-D-Glucose; Oxalacetic acid; D-Glucose; D-3-Phosphoglyceric acid; Phosphoenolpyruvate
map00500	Starch and sucrose metabolism	0.0434903	7	11	111	342	Isomaltose; alpha,alpha-Trehalose; D-Fructose 6-Phosphate; Maltose; UDP-D-glucose; Sucrose; D-Glucose
map00908	Zeatin biosynthesis	0.0434903	7	11	111	342	Adenosine 5'-Diphosphate; Adenine; Isopentenyl adenosine; gamma,gamma-Dimethylallyl pyrophosphate; ATP; UDP-D-glucose; UDP-D-xylose
map02010	ABC transporters	0.0576056	18	38	111	342	L-Phenylalanine; D-Sorbitol; Betaine; Inositol; Raffinose; alpha,alpha-Trehalose; L-Threonine; Lactose; Melibiose; Maltose; Maltotriose; L-Histidine; Choline bitartrate; Sucrose; D-Xylose; D-Glucose; S-Methyl-L-cysteine; 1,2-Benzenedicarboxylic acid
map00402	Benzoxazinoid biosynthesis	0.104697	2	2	111	342	Indole; HBOA
map00520	Amino sugar and nucleotide sugar metabolism	0.207059	8	16	111	342	UDP-N-acetylglucosamine; alpha-D-Glucose; N-Acetyl-D-glucosamine 6-phosphate; UDP-galactose; UDP-D-glucose; D-Xylose; D-Glucose; UDP-D-xylose
map00561	Glycerolipid metabolism	0.246962	2	3	111	342	UDP-D-glucose; D-3-Phosphoglyceric acid
map00901	Indole alkaloid biosynthesis	0.246962	2	3	111	342	L-Tryptophan; D-Glucose
map00902	Monoterpenoid biosynthesis	0.246962	2	3	111	342	(-)-trans-Carveol; (+)-Dipentene
map00400	Phenylalanine, tyrosine and tryptophan biosynthesis	0.280383	4	8	111	342	Indole; L-Phenylalanine; L-Tryptophan; Phosphoenolpyruvate
map00130	Ubiquinone and other terpenoid-quinone biosynthesis	0.324561	1	1	111	342	Menaquinone
map00565	Ether lipid metabolism	0.324561	1	1	111	342	sn-Glycero-3-phosphocholine
map00670	One carbon pool by folate	0.324561	1	1	111	342	10-Formyl-THF
map00900	Terpenoid backbone biosynthesis	0.324561	1	1	111	342	gamma,gamma-Dimethylallyl pyrophosphate
map00906	Carotenoid biosynthesis	0.324561	1	1	111	342	Abscisic Acid
map04070	Phosphatidylinositol signaling system	0.324561	1	1	111	342	Inositol
map00040	Pentose and glucuronate interconversions	0.395026	6	14	111	342	L-Arabinitol; Ribitol; D-Xylulose 5-phosphate; UDP-D-glucose; D-Xylonic acid; D-Xylose
map00230	Purine metabolism	0.471635	12	30	111	342	Adenosine 5'-Diphosphate; Adenine; Xanthosine; 2'-Deoxyinosine 5'-phosphate; Glycine; 2,6-Dihydroxypurine; Guanine; ATP; dGTP; Ribose 1-phosphate; Hypoxanthine; Inosine diphosphate
map00710	Carbon fixation in photosynthetic organisms	0.5354	5	12	111	342	D-Fructose 6-Phosphate; D-Xylulose 5-phosphate; Oxalacetic acid; D-3-Phosphoglyceric acid; Phosphoenolpyruvate
map00940	Phenylpropanoid biosynthesis	0.5354	5	12	111	342	L-Phenylalanine; Caffeic aldehyde; Chlorogenic Acid; Coniferin; P-Coumaryl Alcohol
map00073	Cutin, suberine and wax biosynthesis	0.544426	1	2	111	342	Docosanoic acid
map00600	Sphingolipid metabolism	0.544426	1	2	111	342	O-Phosphorylethanolamine
map04075	Plant hormone signal transduction	0.544426	1	2	111	342	Abscisic Acid
map00260	Glycine, serine and threonine metabolism	0.576116	6	15	111	342	L-Tryptophan; Betaine; Glycine; L-Threonine; Creatine; D-3-Phosphoglyceric acid
map00195	Photosynthesis	0.598117	2	4	111	342	Adenosine 5'-Diphosphate; ATP
map00440	Phosphonate and phosphinate metabolism	0.598117	2	4	111	342	Glycine; Phosphoenolpyruvate
map00860	Porphyrin and chlorophyll metabolism	0.598117	2	4	111	342	Glycine; L-Threonine
map00941	Flavonoid biosynthesis	0.598117	2	4	111	342	Chlorogenic Acid; Afzelechin
map01040	Biosynthesis of unsaturated fatty acids	0.598117	2	4	111	342	Docosanoic acid; Eicosadienoic acid
map00190	Oxidative phosphorylation	0.661135	2	5	111	342	Adenosine 5'-Diphosphate; ATP
map00232	Caffeine metabolism	0.661135	2	5	111	342	Xanthosine; 2,6-Dihydroxypurine
map00620	Pyruvate metabolism	0.686147	3	7	111	342	D-Lactic acid; Oxalacetic acid; Phosphoenolpyruvate
map00966	Glucosinolate biosynthesis	0.686147	3	7	111	342	L-Phenylalanine; L-Tryptophan; 3-Methyl-2-Oxobutanoic Acid
map01502	Vancomycin resistance	0.686147	3	7	111	342	UDP-N-acetylglucosamine; Glycine; D-Lactic acid
map00053	Ascorbate and aldarate metabolism	0.73321	4	10	111	342	Inositol; D-Glucarate; D-Xylulose 5-phosphate; UDP-D-glucose
map00410	beta-Alanine metabolism	0.73321	4	10	111	342	Spermine; D-Panthotenate; L-Histidine; Malonic acid
map00310	Lysine degradation	0.752496	4	11	111	342	5-Hydroxylysine; Glycine; L-2-Aminoadipic acid; Nepsilon-Acetyl-L-lysine
map01200	Carbon metabolism	1	8	24	111	342	10-Formyl-THF; Glycine; alpha-D-Glucose; D-Fructose 6-Phosphate; D-Gluconic acid; D-Xylulose 5-phosphate; D-3-Phosphoglyceric acid; Phosphoenolpyruvate
map00970	Aminoacyl-tRNA biosynthesis	1	6	18	111	342	10-Formyl-THF; L-Phenylalanine; L-Tryptophan; Glycine; L-Threonine; L-Histidine
map00760	Nicotinate and nicotinamide metabolism	1	6	17	111	342	1-Methylnicotinamide; 1,4-dihydro-1-Methyl-4-oxo-3-pyridinecarboxamide; Nicotinuric Acid; Nicotinic acid adenine dinucleotide; 4-Methylaminobutyrate; beta-Nicotinamide Mononucleotide

## Sheet: S24_VS_S0
Results of KEGG enrichment of differential metabolites in the shoot
MapID	MapTitle	Pvalue	x	y	n	N	MetaIDs
map00500	Starch and sucrose metabolism	0.000427153	7	10	49	261	Isomaltose; alpha,alpha-Trehalose; Trehalose 6-phosphate; Maltose; UDP-D-glucose; Sucrose; D-Glucose
map00561	Glycerolipid metabolism	0.00628958	3	3	49	261	Dihydroxyacetone phosphate; UDP-D-glucose; D-3-Phosphoglyceric acid
map00232	Caffeine metabolism	0.0346596	2	2	49	261	2,6-Dihydroxypurine; Aminophylline
map00760	Nicotinate and nicotinamide metabolism	0.0530562	5	12	49	261	1-Methylnicotinamide; 1,4-dihydro-1-Methyl-4-oxo-3-pyridinecarboxamide; beta-Nicotinamide Mononucleotide; 4-Methylaminobutyrate; Dihydroxyacetone phosphate
map00052	Galactose metabolism	0.0706966	7	20	49	261	Raffinose; Lactose; Dihydroxyacetone phosphate; UDP-galactose; UDP-D-glucose; Sucrose; D-Glucose
map00901	Indole alkaloid biosynthesis	0.0913996	2	3	49	261	Tryptamine; D-Glucose
map02010	ABC transporters	0.0914517	10	32	49	261	Thiamine; Putrescine; Raffinose; alpha,alpha-Trehalose; Lactose; Maltose; L-Histidine; Sucrose; D-Glucose; S-Methyl-L-cysteine
map00310	Lysine degradation	0.096181	4	10	49	261	5-Hydroxylysine; 1,5-Diaminopentane; Nepsilon-Acetyl-L-lysine; 2-Oxoadipic acid
map00010	Glycolysis / Gluconeogenesis	0.124852	3	7	49	261	Dihydroxyacetone phosphate; D-Glucose; D-3-Phosphoglyceric acid
map00942	Anthocyanin biosynthesis	0.187739	1	1	49	261	Petunidin 3-O-glucoside
map00943	Isoflavonoid biosynthesis	0.187739	1	1	49	261	Glycitin
map00730	Thiamine metabolism	0.31423	2	6	49	261	Thiamine; Pyridoxal 5-phosphate
map00908	Zeatin biosynthesis	0.31423	2	6	49	261	gamma,gamma-Dimethylallyl pyrophosphate; UDP-D-glucose
map00440	Phosphonate and phosphinate metabolism	0.340819	1	2	49	261	Ribose 5-phosphate
map00900	Terpenoid backbone biosynthesis	0.340819	1	2	49	261	gamma,gamma-Dimethylallyl pyrophosphate
map00230	Purine metabolism	0.367551	5	19	49	261	Guanosine 3',5'-Cyclic Monophosphate; 2'-Deoxyguanosine; 2,6-Dihydroxypurine; Cyclic AMP; Ribose 5-phosphate
map00520	Amino sugar and nucleotide sugar metabolism	0.403675	3	10	49	261	UDP-galactose; UDP-D-glucose; D-Glucose
map00710	Carbon fixation in photosynthetic organisms	0.403675	3	10	49	261	Dihydroxyacetone phosphate; D-3-Phosphoglyceric acid; Ribose 5-phosphate
map00592	alpha-Linolenic acid metabolism	0.465529	1	3	49	261	Alpha-Linolenic acid
map00030	Pentose phosphate pathway	0.492544	4	15	49	261	6-Phosphogluconic acid; D-Glucose; D-3-Phosphoglyceric acid; Ribose 5-phosphate
map00562	Inositol phosphate metabolism	0.567037	1	4	49	261	Dihydroxyacetone phosphate
map00640	Propanoate metabolism	0.567037	1	4	49	261	Dihydroxyacetone phosphate
map00660	C5-Branched dibasic acid metabolism	0.567037	1	4	49	261	L-threo-3-Methylaspartate
map04122	Sulfur relay system	0.567037	1	4	49	261	Thiamine
map01200	Carbon metabolism	0.575973	5	22	49	261	6-Phosphogluconic acid; Dihydroxyacetone phosphate; D-3-Phosphoglyceric acid; Ribose 5-phosphate; L-threo-3-Methylaspartate
map00960	Tropane, piperidine and pyridine alkaloid biosynthesis	0.618877	2	7	49	261	1,5-Diaminopentane; Putrescine
map00053	Ascorbate and aldarate metabolism	0.646743	2	8	49	261	UDP-D-glucose; D-Galactaric acid
map00340	Histidine metabolism	0.646743	2	8	49	261	Imidazole-4-acetate; L-Histidine
map00040	Pentose and glucuronate interconversions	0.677985	2	9	49	261	Dihydroxyacetone phosphate; UDP-D-glucose
map00051	Fructose and mannose metabolism	0.677985	2	9	49	261	Dihydroxyacetone phosphate; L-Sorbose
map00630	Glyoxylate and dicarboxylate metabolism	0.730893	3	14	49	261	4-Hydroxy-2-Oxoglutaric Acid; D-3-Phosphoglyceric acid; L-threo-3-Methylaspartate
map01100	Metabolic pathways	0.994362	33	173	49	261	Uridine; 5-Hydroxylysine; 1-Methylnicotinamide; Alpha-Linolenic acid; Thiamine; 1-Aminocyclopropanecarboxylic acid; 1,4-dihydro-1-Methyl-4-oxo-3-pyridinecarboxamide; 1,5-Diaminopentane; Putrescine; beta-Nicotinamide Mononucleotide; 2'-Deoxyguanosine; alpha,alpha-Trehalose; 2,6-Dihydroxypurine; Lactose; 6-Phosphogluconic acid; Trehalose 6-phosphate; gamma,gamma-Dimethylallyl pyrophosphate; Dihydro…
map01110	Biosynthesis of secondary metabolites	1	16	84	49	261	Alpha-Linolenic acid; 1-Aminocyclopropanecarboxylic acid; 1,5-Diaminopentane; Putrescine; alpha,alpha-Trehalose; 2,6-Dihydroxypurine; 6-Phosphogluconic acid; gamma,gamma-Dimethylallyl pyrophosphate; Dihydroxyacetone phosphate; Aminophylline; L-Histidine; Tryptamine; D-Glucose; D-3-Phosphoglyceric acid; P-Coumaryl Alcohol; Ribose 5-phosphate
